# Supplementary material for: Transcriptome characterization and high throughput SSRs and SNPs discovery in Cucurbita pepo (Cucurbitaceae)
Source: BMC Genomics. 2011 Feb 10;12:104. doi: 10.1186/1471-2164-12-104 (PMC3049757; doi:10.1186/1471-2164-12-104)
Supplement: Additional file 1 — Cucurbita unigenes. The fasta sequence of the 49,610 Cucurbita unigenes assembled from 454 ESTs is included. [file 1471-2164-12-104-S1.ZIP]

Archive with 1 entries (1 files):
- cucurbita_unigenes.fasta
