# Supplementary material for: Transcriptome characterization and high throughput SSRs and SNPs discovery in Cucurbita pepo (Cucurbitaceae)
Source: BMC Genomics. 2011 Feb 10;12:104. doi: 10.1186/1471-2164-12-104 (PMC3049757; doi:10.1186/1471-2164-12-104)
Supplement: Additional file 1 — Cucurbita unigenes. The fasta sequence of the 49,610 Cucurbita unigenes assembled from 454 ESTs is included. [file 1471-2164-12-104-S1.ZIP › cucurbita_unigenes.fasta]

>CUTC000001
GCCTTTTATAATTATTATAAATTTCGGTTGACCCGACCCCATTAGACAGAGTCTATTAAA
GCCCCGTGAAAGCMCGGMACGGGGAGTAGCGCAGAGATCGGCGAGGGCGAATTTTCGATT
GCATTTTCGTTCGTTTCTCTTCTGAATTTCTGTAATCTGTAACGATGTCTCAGACTACTG
TCCTCAAGGTTGCTATGTCATGTCAGGGCTGTGTTGGAGCCGTCAAAAGGGTCTTGGGGA
AACTGGAAGGTGTCGAAACATTTGACATCGACATAGATGCACAAAAGGTGACTGTGAAAG
GCAATGTGAGTCGCGATGTAGTTTTCCAAACCGTTTCGAAAACTGGGAAGAAGACTGCCT
ACTGGGAAGACGACGCCCCAGCAGCATCTGCTCAGACTGTGGCTGCTGCTTAAAATTTAC
TCCATGGAAATTTGCTGTTCATTGCGTAAGGTCTTTGCTTCCTGAAGCTAATAATGTTGT
AATAGTACGTGAACTTGGCAATTTAGTCTTGTAATATTTTTATTGGAGCGTCTTTTGCAT
GACCTTCTACCTTAAAACTTATCTTTATTCTACAGATACGTTTTTGTTTTGCCCCAATTG
TTTGTTCATTTTGACCTTTGCTTTTGAGATGATTGATGATTTAATGAAGAATGCCTTCCA
TGGCTTCTTGTTGTTGMATTCTTTGGTTTGTTGATTGTTCATGCGCAAATCTAGCGAGGA
GGCTCGCCTGACTTGCACGTGCTTCAACGATGTATTTACCTATTTGAGAATGAGGTAATT
AGGAATGAGACAGCCTGGGACGAGGTGACT
>CUTC000002
ATAAAAGAGATGKCAAACAAGAAAAAGTAACTTTTTAGAACTGGAGTTACTAATGAACTC
CATTTCAAATTTATTGTCAAACTTATATACCAGGAAAGACAATTACACAACGAAAGTACA
TCATACGAAGAAAATCAGTGAGAAAAACCAGATCGATCCGCCGATAATAGATGGTGTTCA
TACAGACAAAGACGGAGTAAAGCTGAAATCAAGCCCCCAGAGCTCGAAAGTTCCATTAAC
GAAGTCGTAGTGACCACCCTTGAGTCCAAGAGTTCCATTCACCAAACCATCCCTAACAAA
TGGATAGGTTAGCAGATTCCCAAGTGATACACCAACTGCTTCCTTTTCACAGTGTCCACA
CATTTCCCCAAGATCAGCACCACCGTGCTGTGATTTCACCTTGGCCTTAGCAGGCAAACC
AATTTTCACCCATTCTTCAATGAAATCAGTCGAGTAGTTTCCATCAAATGGGAAAGTCAT
GAGACCCTTAATACCACCACAGGCACTGTGACCAATCACAACAATGTATTGCACCTTGAG
ATGCAGAACAGCATATTCAATGGCAGATCCAGTTCCTGAAAACTTGCTCTGATCATATGG
AGGAACCAAATTGGCAACATTTCTGACCACAAAGGCCTCTCCTGGTTGGAAATCAAGAAC
ATGTGATGGGCACACTCTTGAATCAGAGCAAGCAAACACCATAAACTTGGGGCTTTGGCC
CTTTGCAAGCTCTCCATACAATTCTGGGTTCTTGTCATATTTCTCCTTCTTGAAGTGAAT
GAAACCAGATTTGATTCTCTCAACAGGATCAAAGGGTGGTTTGCCTCCATCTGGAGTCTT
CAATTCTGCTGTTATCTGTTCCACCTTTGATGTTGCTGTAGCTTTCAAATCTCCCTTCTC
TCTGAGGAGCTTCTCCAAAGCTTGAATGGCTTCCTCATATGAACCATTCCCCATATCTTC
TGTCCAAGTGGGGGTGATGAGAGGGGAAGGGGCAGCAAAGACAGGCCTGTTTTGGATGAG
GTTAGGGACAGAAGGAGAGGGGTTGTTGAGCTTTGCAGAGACACAAGGACGAACGTTGGA
AGAGGAAGAAGAAGAGGAAGAGGAAGAGGAAGGTTTGTTGAGAGAACGAAGAGAGTGAAG
GCAAGTGTTAATGGAAGCCATTGTGCACTAAGCTAAGCCACCCTAAACTCTCTATTCCCT
CCCCCCGTACTCT
>CUTC000003
WGGCGATTACTCGGCGATTTATTCCTTCTGTATTTAAAAGCTCCACACTCGTCGTCCGGG
GAGTTAGTATTTCGTTTCTGTATTGAGCTTCGAGTCGCCATGGGTTTGAAGGAGGAGTTT
GAGGAGTATGCTGAGAAGGCAAAGACCTTGCCGGAGAACACAAGCAATGAAAACAAACTC
ATTCTCTATGGACTATACAAGCAGGCCACTGTTGGACCCGTGAACACTAGCCGACCTGGA
GTGTTCAACCAGAGAGACAGAGCCAAATGGGATGCCTGGAAGGCTGTTGAAGCAAAATCC
AAGGATGATGCAATGAGCGACTACATCACGAAGGTGAAACAGTTACAAGAGGCAGCTGCT
GCTAACTGATAAGTTTCTCTGATTATCTGTATGAACAATGATGTTGAAATAATCCTTGTT
TTAAGTTCAGTACTTTTATCATATTTATCTAAATTGTGTAACAATGAACTATGTGCAAGT
ATTATTACTATTGGATTTCGCTAATGAATCTTCAACCTTTTAACC
>CUTC000004
AACAAAAAGTAAAAGGTAAAATAAACAAAACGAACAAGAAGTAACGAGGGGGGGAGATTC
GCAACAAATTAGGGTTTCGTTCTGTTTCGTGAAAGCTTAATATTCTCTCCGACAATGATT
TACGACGTTAACTCCCCACTCTTCCGCTCCTTCCTCAGCCAGAAAGGAGGCCCTTCCGAC
AAGAGGAAAACGGAAGAGCAGAAGCCAAAAGAACAGAGACCAAAAGCCAGTGAGAACAAG
CCCGTTATGAATGAATGAGAATAAAGTTGGAGTGAGTTGTTTTGTTTTGGAATTGTTCAA
TATTATGGACAAGCTTTGAATTGCATCCAAACCCTAAATCCTTTAAAATTGTACCAACCT
TTTTAAGGTAAACTGCATATGAATATCATGTTGAGTGCCGTGGGATAATCTCTCCTCTTA
TTTCTTTGTAGGGATATATTGCTTTATTATATGAGTTTCAAACTTTAAAGTAGAGTGGTG
CTAACAATCTGAAACACTTGTCCAACTCGACTCGATTCATATGGTTTTGGGTCGGGTTAG
ACAAATKCTTACATTGGGTTAAATTTTTTCAAAAATTGATTCCATTTTTTGGGTTTRGAA
AATAAATTATTGGTTCATCT
>CUTC000005
GACAAGTAGGTAATACARSGCAGAGTACGCGGGGGGCCCACAACTTGAATATCAAGCCAA
TAGCTAAAGATGATGAACAGATCCCTCCTCCCCACTCTCTTACTCCTCCTCCTTATCTTC
TCTGCTTCGGATGAGCTGATGGGTCGCACTGCTGAGGCTCGAGTGTGCAAGTCCCAGAGC
CACCACTTCCATGGCACCTGCTTGAGCAACCACAACTGCGCTGTTGTCTGCCGTACCGAA
GGCTTCTCCGGTGGTGACTGTGTCGGCTTCCGTCGTCGCTGCTTCTGTACTCGCCATTGT
TAATTCTTATATTGTTTTTAATTCGTGTGTCTTGTTCGAGTTGTATGAGCTAATCTACTG
TTGCTCTACCTTTCTCGTATCGTTTTGAGTTTCGTTTCATGAATAAACTTGTTTACTTTG
CTTGTAGGAACTAATTCACCCTTCCGTTGAGGATTGTTGGGCGATAGAATCATGGGTTTA
TAAGTAAGAATACTATTTCAATTGATACGAGGTCTTTTGAAGMACTAAAGCAAAGCCACG
AGAGTTTATA
>CUTC000006
GGGSKTGAGATGATAATTGTTATAATCCATTGCCAATTGCCAGCCATTGAAGGGTCCCTC
CCCTGTCTCTTCCCTTTTTATGCCATTTTATTTTCTCTGAAGTCGTGAATTGTTGTTGAA
GAGGAATCGAGAGCACAGTGAAAGATCTGAAGCCATGAATGTCGATGAGGAAGTTGAGCG
ACTCAAGGAGGAAATTCAAAGGCTTGGTAAGGTCCAAGATGATGGTTCTTACAAGGTAAC
ATTTGGGGTGCTGTTCAATGATGACAGATGTGCTAACATATTCGAAGCGTTGGTCGGGAC
GCTACGAGCAGCAAAGAAGAGAAAAATAGTGACTTATGATGGTGAGCTGTTGCTGCAAGG
AGTCCATGATAATGTTGAGATCGTCCTCAAAGCCACTCCAGCAGCAGAAGTTGCAACCAC
TGCAGCTGCGAAGGCTTGAGTAGTGATCCATATGCAGCATTTAAAACAGTGTATGCATCT
TGAATTTCTATGTTCCATTATCACTAATTTTCATTTAATAACATTTTCTCAAATTTGCAC
TAAAGTTGCCTCGCATTCTAGATCCAATACCATCAAGAACAGCTTTTACTCTTTGATCAA
GAACAGCTTTTACTCTTTGTTCCTTGATCGAAATTTCATCAAAGGGTGAATTTATGTTCC
TCTTTACATATTCGTATGAGTTCTTGGATTTTGAAGATAGTGCATAAAAATAGATGTTTT
GGA
>CUTC000007
AAGTAGAATAGATTCTCTATCTTAACCTGTTTTGACACCAAGAAATGCAGTGAAGTTATT
TCTAGAAAAGAAATAGGAAAATTTTTACGAGTTGAGTCGTTCATTACTGAAAATTGTATT
TCATACCTACAATTATATATTGTGGGGGACTCTAACAGGGTCGTTCAATGGAAAAAAGTA
AGAATAAGAAAATGAGAGTGATCCAGATTTATCACAGCTATAGAAGAATTTCAATATTGG
ACTCAACTCAAAGGTTCAGACTGTATGTACGATTTATCTGATCTTATAACTAGTTAGAAT
TTTTTTTCTAGTAAATCATGAATTTGTCTCGGACAGTATTAAAAATCTTATCGAAAGCTT
ACGGCAGCTTGCCAAACAAAAGCTAATAGAAAAAAGAATAGAGGTATTACTGGCATAATA
TCTACTATTGGATTCAAAAAAGCGTAGGCCTCAGGCAATTTGGCGACGAAAAAACTACTT
GAATAAAGGAAAGAATTAAGACAGATACCGATGAAACTTAAGATATTAAGCATAACAATT
TCTTTTTTTCTTTGTTCTTGAAGATAATTGTATTTCTTTTGATTTGATTGAGTTATTAAT
CCCGTATTATTGCTATGATATAAGGGATACGGGAAAAATTAATAACATAAAGTAGGTCAA
AAAACCTTTCTTTGATTTGAACTCAGCCAATCAAAAATCCTTCAATTCTCAAATAAAAAG
AGAATAGAAGAAATCCTACTTTACCCCGTACYCTGCGTTAGAATAACCAACTA
>CUTC000008
CTCATAATGGGTTCCTTGATTGAATGCACTGAACATGAAAAGAAAAGGTGTATAATTTCA
GAGAAAGCTGARGGGGGGGGGGGATACAGAGAAGGGAGAAGAAACCAGAGAAGTTGAACC
CTAAACCCTTTGCTTTCTTTGGAATCGAAGATGGACAAGAACATGCTTGCTGATTTGGAG
GGTCTTCCTGAAGAAGACAAGCTCAAAATGGCCACCATGATCGACCAGCTCCAGATTCGA
GACAGTCTGAGAATGTACAACTCATTGGTCGAGAGATGCTTTGCGGATTGCATAGACAAC
TTTCAGCGAAAGTCCCTAACGAAGCAAGAGGAAACATGTGTACGTAGGTGTGCCGAGAAG
TTCTTGAAGCACTCAATGCGCGTTGGAATGAGATTTGCTGAGCTCAACCAAGGAGCCGCT
ACCTCAGATTAGTGTAGCATCAGAGGACACCCAGACATATTCTTGAGACCTTCAGTTCTT
TCACCTCTGGAATTATAGTATGTTTCTTCCATATTCTTGAAACCTTCAGTGCTTTCACCT
CTGGATTTATAATAGCACGTCTTCCATAAATGTTGCAACTGGGATTAAGTGGTGATTTGA
TTTGACTTATATATTAAAGTTTTAGTAGCAGACTTTCAATAAATGTTTGAGATTTGATAT
CCATTAG
>CUTC000009
GGCGCGTATGGTTACACCTATAAAATGGTCCACTTGGAAACCCACKGGGGGATTCATTCA
CTGACTCGTTCATTCACTGCTAAAAATCTGTCCTTTATTGCGATCTTGTGAACTTGAAAG
CTAGCCATGGCCGACGCCGAGAACAAGAAGCTCGAGGAGGGTGCCGGCGAGGGCGCCGTC
GAGGCTAAGGATCGTGGGTTGTTTGATTTCTTGGGGAAGAACAAGGAGAAGGAGGAGGTG
GAGGAGAAGCCTCCTCAAGTTGTAGCTCCACCGGAGGAGGTGGTGGCTGTTAGTGAACAA
TTTGAGAAAATTGAGGTTTCTGAACCTCCGCCGCCGGTTCATAAGGTGGAGGAAGAAGAG
AAGAAGCCTAGCTTGTTGGAGAAGCTCCACCGATCCGATAGCAGCTCTAGCTCGTCGAGC
GATGAAGAAGGAGAAGACGGGGAGAAGAAGAAGAAAAGAAGAAGGGTTTAAAGGAGAAGT
TGAAGGAAAGCTCGGAGGAGGAGAAGAGGAGAAGAAGGAAGAAGCGGTCGTCATCCCGGT
TGAGAAGGTAGACGACGATGCACATCCTGGAAGGAAAAAGGTAAAGGGTTTAC
>CUTC000010
GAGAAGAAGAAGAGAAAGGCCTGAAGAAACAGAGAGAAAATAGTTATCGGTAGATCGTCA
ATCGGAAATYGGGGGGTTTCAGTTCACACAATTCATCGACGAACAGAGGATAAAGATCGG
CCTGCCACTGTTTTTCTGAGACAAAGTTCGAGTTTGTTCTCCATCGACAATGAGAGCCAA
GTGGAAGAAGAAGCGTATGAGGAGGCTTAAGAGAAAGCGCCGAAAGATGAGACAGAGGTC
GAAGTAGTTGGCAGATATCTGGAAAATGATCAAGCTTTCTCCTGAGACTGTTTATGGTCT
CCATCGCTGTCGAGCATGAACTGCTTGAAGTCGTGGAGGTTGTAGTAGTGTTCTTACGAA
GATAGTTTTGCACCATTTCCTGTGGTTTTTATTACTTTGGATAAACTTCTATAACTTGAC
TTGTTTTCCGTTTAAGATGTGTGTTATAACATATATTATGCATGCATGTAATGCTTTTCT
TGAACCATTTCAGAAATTTTCAATGGTTAAGCTTAATTTGGCTTTAGGTATGCTGAATAT
TTACCTGCAGACATAG
>CUTC000011
GGGGAAAAGGCGCATCTCASTSKTTCAACGSGGGGTCTGAAATTAGGGTTTTTGCTCGTT
GTTCACTGTCCGAAGCCCTCGCAGCCGGTTCCCGAATCTCGAAGATGCCGTCTCACAAGA
CCTTCAGAATCAAGAAGAAGTTGGCGAAGAAGATGAGGCAGAACAGGCCTATTCCTCACT
GGATCCGCCTTAGGACGGACAATACCATCAGGTACAATGCGAAGCGAAGGCACTGGCGAC
GTACTAAGCTCGGATTTTGAGGTGTTTTGTTTGTGATTTGCTCTTCAATCCTTCGCAATT
GTTTTGAAACCTATTTAAGCATTAGATGCGGACAAGACAAAGAATATAGAGCTACATGTT
TGAATTTTTGTCACTCAATTAAGAACTTGTCGAAGAGAAACACCTGTAGCTCTATTTAGC
CTTCTATTTTAAATATATATCTGGAGTAGTTTCAGTTCATATAGTTAATCTCGTGTTCGT
TTCGTTATTACTATCCTATTTCTAGTTTAGTTCCTTTTC
>CUTC000012
GTCTAGTTGGTTATTCAACGCAGAGTACGTTKTCGGGGGATATTAAGTTTGTTGAAACTA
TCTATCAAAGGTGTTCCAAAATGAGTCATGAAAAAGTGTTTCCTTCAGATCTAGTTCCAA
TTAAGAATGTTGATGACGAAAAAGTGCAAGCTGCTGGAAGGTTTGCTGTGGAAGAGCATA
ATAGGAGGGGCGGACATAATTTCATTTACAAGCGGGTGGTGAATGGTCTGTCCATTCCCA
ATATAAGTGCTGAGCCCCAATATTACATTCTTGTGTTAGAAGCTATAAATGACAAAGGTA
TTCCTTGGTCATATATTGCAAAGGTGCAATACCATTGGATTCTGAGGATAGCGCCCTTTC
TCTTTTCCTTTGAAGATGTCCTGAAAGATTTCAACAAGCATTAGACTACTCTCTCGGTTT
ATACTAAGCCCTCTCTCTATACCTAGGGGGCGTTACTGTCTTTTAACTATGAAAATGGCA
TAGGCCACAATAAAATAATCACATAGTTATCTATATACATACTTATCTTTCTTTCTC
>CUTC000013
ATTTGACGATACGAAGAGCGAACACACAGCTTCAGTTCATAGCAGACGGCTCTCTGCTTC
ATTAGACAACRTGATATTTACAACGCTGGAAGAAAGCCCCAAAATCGTGGAAATGGATAC
CAGCCGACCCAAATCCATGTCTCGTCGAACGAACACGTCGTTGTCGGAATTGGGTGACGA
CCCATTTAACCAACCATTGTCGTCTCCACTCCCTTGTCGGACTCCATCGCGTTTGCAGAT
CCCAGATGGTCGGAATTTCCACGATTCCGATTGGGGTTTTGTGGCTGAGGAATGCCGTTT
AATCTCGACGGCGCAGAGTACTCCACGATTTGTCAGCTGTGGTGGTTCCAATGGTGGTCC
TCCGACGCCGGCGAAGAGTATGTGCGGCGATAATTTCTTCAGAGGGTACTTGAATTTCCC
AAATTACATGGCGAACACTCAATCGTTTAAAGCGAAATTAAGGTCTCAGAGTGCTCCAAA
ACAGAGGCCAGAGCCGGGAACGAAGAAAAGAGTTTCATTGAACGAATTAATGGAATCAAG
AAGCAGCCTTAGTGGGGTTCGAATGCAGAGATCATGCTCCCAAGTTCAAGACGCCATTAA
TTTCAAGAACGCAGTGATGAGCAAACTCGACCGGCCATCGGAATTCAACAACTTGCAGAG
AAAAACATGAACAATCATTCCAAATTATTCCGAGTACCTTAGAATTGTAATCTACATCAT
CAAATCAATGCTTGATTAGATTCTTCCTGTTCTTCAGATTCCTCCAACGCCGGTCTTGTT
TATATTTAAGCTTAAATTAACATTTTAATCAGTGGGTTCTGCAAAACAGAGGAATATGGC
AAAGTGGAGAGTCAAATCAGATCAGAGATTCAAAAACTTAGGGGGGTAGGTTTAAACAAT
GGATTAGGGGTTTAGATTGAGACTAAACCA
>CUTC000014
GGGGGTAAGCGAAAGGGGTTGAATTGAGCTAAGGCCTTATAAATACACCATTTCTGAGTG
TCACCCGTCGCTAACTCAACCAGCGCAGGCGTTCAAGTACTCTACTACCTAGCTAGCTAA
CAAAAACAGAACAAAAACAGAACAGAGGGTATCAATGGCTTCCATTGTCTCCTCCGCCGC
CGCTGTCGCCTCCGTGAACAGGGCTTCCCCTGCTCAAGCTAGCATGGTAGCACCCTACAC
TGGGCTGAAATCCACCGCTGGCTTCCCTGTCACCCGCAAGAACAACGACATCACCACTCT
TGCTAGCAATGGTAGCAGAGTTCGGTGCATGAAGGTGTGGCCACCACTTGGATTGAAGAA
GTTCGAGACTCTGTCTTACCTGCCTGATCTTACCGGTGAACAATTGTTGAAGGAAATTGC
GTACCTTCTCCGCTCTGGCTGGGTTCCCTGCATCGAGTTCGAGTTGGAGAAGGGATTTGT
GTACCGTGAGAACCACAGGTCACCGGGATACTACGACGGACGATACTGGACCATGTGGAA
GCTGCCCATGTTCGGGTGCACAGACCCAGCTCAGGTGGCGGCTGAGATCGAGGAGGCCAA
GAAGGAGTACCCCAACGCATTCATCAGGGTCATTGGGTTTGACAATGTCCGCCAAGTGCA
GTGCATCAGTTTCATTGTCTACAAGCCTGCATCCTACTAAGTTTCTTCATTCCCGCCCAT
CGCCGCCTTCACTTGGGTTTCAACAAATTTATTTCCTTTTTAAACCTTAATTTTCTCTTT
ACATTTTGTTGTGTTCATCATCAAGCTATGTTTATTTCCCCGACTTTCCAACTCGATTCG
GAATAAATGATGCTTTGATTTGTTATTAAGAACTCGTATCAATCTTTCTATCTTTATGTA
TCGCCAAATTCTATGGAATTCTATCGAAATCGCGATAAAAAWTA
>CUTC000015
ACCGGAAAACTACTTAGAAAGGGTAACCGGACCAATCAGCTGCTGGGAAGGCTGGTGTTG
TGACTGCTCGCAAATCTATGAAGATACAGAAACAGTCGAAAATAATGATATTACATTTTG
AAGCGTTTTGGCTATGGAAGCCATGGAAGTACCAAGTTGAATAAGCCTGTGCATTTCCCT
CTTGAGTTGGTTTTAAACCACAATCTTCTCATCTCCTCATCCACAGAGGGCAGGAAGTAT
GAACTTATTGCCACCATAACCCATCATGGAAGAGAGTCCTCAAAGGGACATTACACAGCA
GATGTTCGATACCATAACGATCAATGGCTGCGATACGACGATGCATCTGTCACGACAATC
GGGAAGAATCATGTGTTGCATGACAGGGCTTACGTTCTCTTCTATAAACGAGTGTAAGGT
ATCGATGTGGACGCAGAGTCCTTTCTGGATCTGATATCAACATAGAAAAACCCTTCTGCT
GCTTGTGAGGCTTTGAGCTGTTGATAATGTGTGGATGATCTGCTGCAGTGAGAATGACGA
TCTGGTTCAATTATACAAGAATTTTAAAGCGTTATAGTATTAGTTTTGTTCCGAGGCGTT
ATGGTATTTACTGGCATTATATAATTTTTAAGAATATTATATTTTGCGAATAAAGGATTG
AAATAGTAACTTCCCTTCTTTTCATTATTTATTTTAAATTATTTTTTATTTATAATCCTA
TGTATGAACATTAAATTGTCACATCCCTTTTAGACCCTTTTTTAAAAGAAGATAAGAGTT
GGATATGCTGTAAAGGGAAATAGAGGTCAAGCCTAGTTGCAAGTTGCAA
>CUTC000016
GGGGAGGCAAATGTGCCTTTCTTTCACACAGTCAATCGGAATCTGCCTTTCTACTTCAAG
AACACTCCGGAACTCACGGACCAAATTCTCGTCTTCCCAATCCACCGCATTCACAGAGCT
TCCATGTCTTTCTCCGCTACTTTCTCGCCTCCTATCAATGTCTGTGCGCAAATCAGAACA
GGTTTCTGCTATTCCGCTGCTTCCTGGTCTTCCATGGCACCTACCTTGATTCCCTCGGTG
AAAACCTCGCTTGGCGCTTCGAAATCGGCTTTTCTATGCCATAATTTGCCTCTACAGTCG
TCAATCTCTCGCCGTGTTTTCTCGAAAGCTCAATTTTCTGGTGTATCTGCCAGAGCAGCT
ACGGAGAAGAGTATTCACGATTTCACTGTTAAGGATATTGATGGCAAAGATGTTTCTCTG
AACAAGTTCAAAGGGAAGGTTCTCCTGATAGTAAACGTTGCTTCTAGATGTGGCTTGACG
ACGGCAAATTACTCAGAACTGTCACACTTGTATGAGAAGTACAAAGCTCAAGGATTAGAG
ATTCTGGCTTTTCCATGCAACCAATTTGGAGGCCAAGAACCTGGGTCCAATCCAGAAATC
AAACAGTTCGCGTGCTCAAGGTTCAAAGCAGAGTTCCCAATTTTTGACAAGGTTGATGTT
AACGGTCCAAATACTGCCCCAGTATATCAGTTTCTCAAATCAAGTGCTGGAGGGTTTTTG
GGCGATCTTATCAAGTGGAACTTCGAGAAATTTTTGGTGGACAAAAATGGTAAAGTTGTT
GAGAGATATCCACCAACAACATCACCTTTTCAAATTGAGAAGGATATCCAAAAGCTTGTA
GCCGCCTAAAAGCTAGAGACGATGAAGAAGTTTGTAGAAGCTGAATCATGGGAGGAAGAA
AAGAAAGGGAACAGATTGTACATACGTTTATCGTCGTAGAGGCTCATCGAATTGTGTTGG
TACTGTGAATGATTGGAACTTCTATTTATTTCATCTCCTTTAATTTTCCGGTGTTCATAA
CAAAATAATATTAGTTATTATAATTATATAATTTGGGAATTTCGTGTTATATTGTGGGTA
TTTTCCCCTGCCAACGTCTGCTGCATTAG
>CUTC000017
AGTGGTATCAACGCAGTGTACGTCGGGGGGAGACAGTGGAAATTTTGAGCCCCTGCAGAG
AAAAAATGGACGCCATTGATTCCGTCTTCGATCCACTCCGGGAGTTCGCCAAGGACAGCG
TACGTCTCGTCAAGCGCTGTCACAAGCCTGATCGCAAAGAGTTCACAAAGGTCGCGGTTC
GTACAGCGATCGGCTTCGTGGTGATGGGATTCGTCGGTTTCTTCGTCAAGCTCATCTTTA
TCCCCATCAATAACATCATCGTTGGATCTGGTTAGGCAGCTGAGGCCACAAAAGGAGCAA
AAGCTGGCCAAAATAGATCTACTATTTCAAATCCTTACTGATGTTTTTGTTAATTTAAAA
GCTTAATTTCTCTTCCATATGGTAAGTAGCAGACTTCCATGAATGGCTGTAACGAATTGT
CAGGATTATGTCTTACTTTCTGATTAATCCAATGTGTTTTGTTCATGGTTACTGGTTATT
TTAGAGTAATAAAGGAACTAAGTTTTGGACTTA
>CUTC000018
CAGATACGGGGACAGACCCTTATCTTAAAATCATAAAACAAACCTCACTACATACCTGAA
ACTTCCACATCTCAGAAGAAGCCATGGCTGCAACGGCTGCAACTTCTGGTGCTCTGCTTA
ATGGGTTAGGCTCACCCTTCCTCCATGGAGGTAGCAGAACCCAAATCTTGCTGCCCGGTG
CCAGAGGCGGTGTCAATGTTGTCAGCTCTCGCAAGCTTGTCATCGTCGCTGCTGCTCAGC
CCAAGAAGTCTTGGATCCCCGCTGTTAAGGGTGGCGGCAACTTCATCGACCCCGAATGGC
TCGATGGCTCACTACCAGGCGACTACGGCTTCGACCCACTGGGGTTGGGGAAGGATCCAG
CATTTCTGAAATGGTACAGAGAAGCAGAGCTAATCCACGGACGGTGGGCAATGGCAGCAG
TGGTCGGAATCTTCATCGGCCAGGCCTGGAGCGGGATCCCATGGTTCGAAGCCGGAGCCG
ATCCGTCCGCAATCGCTCCATTCTCCTTCGGATCACTGCTCGGAACCCAGCTTCTACTAA
TGGGATGGGTCGAGAGCAAACGATGGGTAGATTTCTTCAACCCAGAGTCTCAATCCGTGG
AATGGGCAACGCCATGGTCGAGGACCGCAGAGAACTTCGCAAACGCAACGGGAGAACAGG
GGTACCCAGGAGGGAAATTCTTCGATCCATTGGGATTTGCAGGAACTCTTAAGGATGGAG
TTTATATTCCAGACACGGAGAAATTGGAGAGATTGAAGCTGGCGGAGATCAAGCATGCGA
GAATCGCCATGTTAGCTATGCTCATCTTCTACTTCGAAGCTGGACAGGGGAAGACGCCAT
TGGGAGCTCTTGGATTGTAGAAAATAATTCGTTAATGTGAAGGAAAAATTGTTCATATTT
TCACTAAAAACACTTTGGGATTGAACATGTTTTGATGAATTTGAGATAGATTTTGAAGGG
GTTTTGAATTAACATCATCATCTACCAATTTATTAGATCGATGATTTGATATGATATCGG
AATGTTAGTCWACTTCTCGAAGA
>CUTC000019
CTTTGGTTGAAGCCCCTTATCTGCATACTGGCCATCTCTTTAATAACAACCCAACTCCAC
CYCACTGSSYATTCCTCATCTCCTCAACCTTCTTTCACCTTTGAACCTTGTGGCAGCAGC
AGTAGCAGACCAGCAAAATGGCCAGTGCACCAGTACTTTCCGGCGCTACAATCAACACCA
TCCTCCTCCAGAAGCAGCCAGCAACTAGCCTACGATCGGTGTCGAACTTCGGCCAGGGTC
TTTTCGGGCTGAAGGGCAGCAGCCGTGGTGGGCGATTGGTTGCCATGGCAGAGTACAATG
TGAAGCTGATCACACCAGAAGGAGAGAAGGAGTTCGTCTGCCCCGACGATGTATACGTCC
TAGATCAGGCCGAGGAAATGGGAATCGACCTTCCATATTCATGCAGGGCAGGGTCTTGCT
CTTCTTGTGCAGGGAAAGTAGTGGGAGGGAAGGTGGAACAGTCGGACGGCAGCTTCCTTG
ACGACGACCAGATTGAAGAAGGTTGGGTTCTAACTTGTGTTGCATACCCTCAATCTGATA
TTGTCATTGAGACCCACAAGGAGGAAGATCTTGTTAGTTAGTTAGTTAGTTAAATCTGGT
ATTTAACTCTCCTCATTCTCCATGCTCTTTCCTCTCCATCTCCAATAATGTTCTCTCTAT
CAATGTGGGTTGATATATTGGTAAATGGGAGAGTTCGACATCGACGTTTCTAGTATCTTT
TATATACTTATAAAAACGTTATCTATTAACATGTTCAACTAAATATAAATTTCATTACCA
ATATCTATATGATTAAAATCTTGATATCGATATTTTAATCCTTGTTTCACGAGTCTTGTT
TGTTTCTATTGGTATTTTAATTCCAGTTTCACGAGTTTTATTCG
>CUTC000020
ATTTCTGAAACCCTAAATCTGGTACTCCTTATTCCTKGGGGACTCTCCATTTGACAACGC
CGTTCGCATTCGGGTCATCTCTCTTCTTCTCGCAGCCGCCCGAAAATGCCGAAGCAAATC
CACGAGATAAAAGACTTTCTTCTCACTGCAAGAAGAAAGGATGCCCGTTCTGTCAAAATC
AAGAGGAGCAAAGATGTAGTTAAGTTTAAGGTTCGCTGCTCGAAGTACCTTTACACGCTC
TGCGTGTTCGACTCTGAGAAGGCAGACAAATTGAAGCAGTCTCTTCCACCAGGTTTGAGC
GTGCAAGATCTTTGAAGAAGTAGGGAGTCATTTTCTGAGATGGGTATGAAAAAATTCAGG
AGCTGAAGGAGAAGTTTATCATTTCTTTTGTATTCGCGTCATGCTGGATGTTTTAATTAT
GAAGTGATCCCCATTTTGTCATCATATGCTAGAGATATTGGAGTTGGTTTTCCCTTTTAG
TGTTTCTTAAATTTTATGAACTCTTTCAGATTATGAACACTCGAGATTTCTAGTTCAATC
AAATCACCATTGGCTCGTTTGCTACCT
>CUTC000021
TACATTTTCCTTTTATATTGATGCTGAGCCTTTTAATGGAAATAACTGTCGAATTTAGTC
CTATAACAGTCCAAGACATTCAGTGAATGAAATCAGTAATGACAAAATATTTCTGGCCGA
AGGAATTCCAGATACATAAAAAAGTGAGTGAATGTTGTATAAAGTTGATCACAATAATAT
CTATGGAGGCTATTCAATAAATAAGAAAAAGGGAATAAACAAAACCGCTCTTCGCATTGT
ACTCGCATCGGTCCAACGATCTCTGAGAAGGATAAGATACACAGCTACAAACTACCAGCA
AAAGATATCAAAGCTAAAAAAGCTTCACCTTTGGGATTAGTCTTCTTTAGACTGTGAAAG
TCGTGCTCGATTTCGAAGCTCAGCTCTTTTCCACCTGACTACTAGATAGCATAAGGTAAA
AAGTGTGTTTATCAGAATTATCATTGAAATTAGGAGCAGTGGCCCAGACCAGAGTGTTGA
AAGGAAAACTCCATTTGGATCAAAATAGTTCTGGGTGGCAAAATTCTTCCAGTTTTTGCT
CAAGATTCTATTGATTCTTTCAGCAAAATATACACCAGCTAGTGCAAGAAGAAACAAGAA
CATCTGAAAGTTCGTGTGCTTCCTGGTAAAGATGGTAATTATCAGCAACAATCCATGAAA
ACCTAATAATCCGATCAACCAAGGTTCCTTCCAGTCAATAGCGTGGAAGAAACCGATAAA
ATTATCAACAGCTGGACGAAGACCAGATCGGAGTTCGGAGGAAAGTTTCTGAACCAGATC
CGCCATTTGATCCATATGTTCTTCCATTGCAGATCTCAGCTCCTCCATTGATAGAAATCA
AATTGAAGAGTCAAATGCGATTATGGAGTGCACACTTCTCTCTCAGCTGTGAGGACTGTA
AATTTCGTCTCCTCGATCTTCGGTTATCGTTCAAACCCAAAGCCTCGAGCTCGACCTGAA
ATCACGGCCCCCAACGACGGCGTTCAACGCCTAAATTTATC
>CUTC000022
GGGAGACTGATTAGAGATAAGCCTCCCCGGATTCGCAGCGAACAAACAAAACCCTCTCTC
TCGGTAATCTCAACTCTTATTTCTTGATTGTATATATAAATCCGACCAACGCTGTCTTCT
CCATCAACTCTTTCTCCTTCATTCGTTTTTCATTCTGTGAATCCGGCCGCTTTTGTCATC
GACGTCGTCGTCCGGCGGAGAAGGTCACTGTCTGGTTTGGTTGTGTTCGTCGGGGGATTC
ATCGTCTGTGTTTGATTTCAAGAGGAAGAAGGGATGAGTTATTATAATCAAGGTCAGCCT
CCGGTTGGAGTGCCTCCGCCTCAAGGTTATCCGCCAGAAGGTTATCCAAAGGATGCTTAT
CCGCCACAAGGCTATCCTCCTCCCGGATCTTATCCGCCGCAGGGATACCCTCCGCCTTAC
GCTCCTCAGTACGCGCAACCTCCTCCTCAACAACAGCAGAACAGCGGCCCTGGTTGCATG
GAAGGCTGTTTAGCTGCGCTGTGCTGTTGCTGCCTGCTTGACGCCTGCTTCTAAACAGAA
TCATCCATTTACAGTCATGCTGTGCTTCAAAGTCTAAGAAGATCGATCTCTCAGGAAACT
TTTCTCTGAATGCAAAGAAAAAAATGGAAAACAATCGAGTTGATGATTTAATTACTTGCG
TTTTATTATAATATTTTAGTTTAGTTGCTTGTTCTTCGTTTCCTCCTCTTCACCTCTCTA
CATTTTCATAATAAATAAACAACCAATAATACTC
>CUTC000023
ACGCAGAGTACGCGGGGGTTCCAAAACCAGCCTTCAGCCCCCCTTAAGAAGTTTCACACA
AATATGGCCACCTCTGCTATCCAACAATCCGCCTTTGCAGGCCAGACTGCCTTGAAGCAA
TCCAATGAGCTTGTCCGGAAGGTCGGCGCTTTCGGTGGCAGCCGCTTCACCATGCGGCGG
ACAGTTAAGAGTGCTCCACAGAGCATATGGTATGGGGCAGATCGCCCAAAATACTTGGGA
CCATTCTCTGAACAAACACCATCTTACCTGACTGGAGAGTTCCCTGGTGACTATGGATGG
GACACAGCCGGTCTGTCAGCCGATCCCGAAACATTTGCGAAGAACCGTGAGCTCGAGGTG
ATCCACTCCCGATGGGCCATGCTTGGTGCATTAGGTTGTGTCTTCCCTGAAATCCTTGCA
AAGAATGGTGTCAAGTTTGGTGAATCAGTTTGGTTCAAGGCTGGTTCTCAGATCTTCTCT
GAGGGTGGTCTAGATTACCTCGGCAACCCAAACCTCATCCATGCTCAGAGTATTCTTGCA
ATCTGGGCATGCCAGGTTGTGCTCATGGGCTTTGTTGAAGGATACCGGGTTGGTGGCGGT
CCCCTTGGTGAAGGACTAGACCCAATTTACCCAGGAGGCGCCTTCGACCCGCTCGGATTG
GCAGATGATCCAGATGCATTTGCTGAGTTGAAGGTGAAGGAACTAAAGAATGGAAGGCTG
GCAATGTTCTCCATGTTCGGATTCTTCGTCCAGGCTATTGTCACCGGAAAGGGTCCTGTT
GAGAATCTCTTTGACCATGTTGCAGATCCTGTTGCCAACAATGCATGGGCTTACGCCACC
AACTTCGTCCCCGGAAAATGAAGAAACATGTCGTAAAAAACTCTGTTTTACCATGCTCAA
AATTCTTATGTTTCCTGAAAATCTTATGCTGTGGACTCCATTAGTGCTGATGTAATTTCT
CTAGTAGAAACATCCATTGAAGTTCAAAGTTCTCTGTGCTATGTCTTCTTTTCACATATA
GAATTTCAGCATGCATCTTGGACAA
>CUTC000024
ACGCAGAGTACGCGGGGCTCTGATGAGGATCATTCTCCAACTCGTAGCCATGCCGGTGAG
AATGACCAAGCTGCTGATGATGACGACGATGACGACGATGTACAGTGGCAAACAGACACA
TCTTTGGAGGCAGCCAAGCAGCGCATTCAGGAGCAGTTGAGTGCTGTCACTGCTGATATG
GTAATGCTCTCTACAACTGAAGAGACAAAGTCATCAAAGAAGTCCCCCGAACACGAGAAG
TCTGTGGTCAACGGAAGCAAGAACGGAAATGGAGTGTCTACCCATGGTGCCCTTATTCAT
GAGATCAAAGATTATTTGAAGAAAAGTCCCTCTGCAGCCGATCTTAAATCATTCTTGGAG
TCACTTACTGGAACTCACCAAGAGACTGCGAATGCCTTAGTTGAGGCTCTATTTGAAGGA
GTTGGGAAAGGGTTCTCAAAGGAGGTAGTGAAAAAGAAGAAGTTCCTGGTTGCAGTTGCA
GCAGCTCAGGAGGAGGGATCACAGATAGTTCTGTTGCGTTCCATCGAATCTTTCTGTCTC
AACACGAGTCCGGAGGCGGCCAAGGAGATCGCACTGGTCCTGAAATCGTTATACGATGGG
GATGTAATAGAGGAAGAAATCGTGCTAGAGTGGTACCAGCAGGGACTTGCAGGAGCTAAC
AAAGGTAGCCAAATCTGGAAGCATGTAAAGCCGTTCATCGAGTGGCTCCAGAACGCAGAG
TCGKAGACGGAAGAAGAGTAAGAGAATGGTACTCTAATACTTTGATTGTTGCATCTCTGT
TTTTCTATGTACGGTCGTAGTTTTCTTAGCCAGTCCGTTTGTTCCTTGTCTCTCTGTGTG
TCCGTCGTCTTCTAATTTCCTTTTGTGCTGTTGGTGTTTGTTTGGTCATGCGGCTTTTTC
TGAACCATTAACGATAAAATATTGTTTGCTTTCCAGTAATAGCGTGGTTAAGTTCTTTCT
CTAAGACTTGCTGTTGTTGAGCCGTGGCACAATTTTATTATGATATTTTCATTTTAAATG
ACTCTTATTTGTTTATAGAACTTCGTTTCAATTGAAGTATTAATTTGAAATGAGAGAAAC
TAATAGAATCT
>CUTC000025
GGGTTCTGTGAGATCGGAGAATTCAACTTTCAAAAAGAATCGTGTTGAAAAGATTGTTGA
GATACATTTCGAAGCTTAATTGCTCGAGGAACAAATTTTCTCCGTCTCTTGTTCGAGGAG
AATAATATTAAGGTCTCTGAGAATGGCGAGAGATAGCTGCTTGGCTCGAGTTACTGCGGG
AGTTGCCGTTGGTGGTGCTGTAGGTGGAGCCGTCGGTGCTGTTTATGGGACTTATGAGGC
CATTAGGTTTAAGGTGCCAGGGCTTCTGAAGATCAGGTATATTGGACAAACAACACTTGG
AAGTGCTGCCATATTTGGCCTTTTCTTAGGGGCAGGGAGTTTGATACATTGTGGAAAGTC
ATACTGAATCTCACAAGTTCCTGAATTTGGATGAGATAATATTGTTTGCTTTTAGTTTCC
TTGCTTTTCAACATGAAGTTATTGCAGACGGTCATTTGTTTAGTTAAAGGGTTCCGTTTG
TTTTAGTTTAAGGAACAAATGGTCAATTGATGATGCCTTCAGCCCTACTTGGATGTGAAG
TTTTCAAGTTTGTTTGCCTCATGATTTGTCAATTTATAAATATTGTTGTGGACCAACATT
TTTTTT
>CUTC000026
TCCACGGCTGTGGGGAAGCATGGATAGAACCAAGACCAGAAGGAAGCCGTGATTCTGAGA
AATCGAAGCAAGAGAGACGAAGAAATGGAGAAGTACTTCGGAAATGCTTACAGAGGCGAC
CCTGGAGTTCCACACACTGACCCAGATCGTTTTGTAAACATTTGGATTGGTTCCGCCGCC
TTCTCCGTTCTCACATGGAAGAATCCCTACATGTGGCAACTCTCCAATCAGTTCAATTGG
CATGATAAAGCGTTTTTGTTTGAGCAATACCACTGGAAAAAGGCGCGTGAAAAGAATCAG
CCATACCAGTTCAAGTGGAATCAGTACATGGACAAGCTCCACCGGGATTCCTATTATTAC
AACTGGCCCGTGTACTTTCCTTAAGCTCTCGGACTATGTAAGAAAATTGTTGCTTGGATG
CTTAGTTATTTGGTTTGTTACTGTAGCATAGAGAGATTACTATTGCACTCAGGCTCGAAG
GTTTATGAATGTGTAGAATCATATTTGTTTAAATCTGTTTGGATAACAGCATGTCGTGTG
GTCGTTCTTTTCTGCAGTAATGATTTTGGGAATGGATGAACCATAATTGGTACCATTTGC
AATTAATATGATGAAGATCTGAAAGGGTATCTTAT
>CUTC000027
GGGAATTCTTAGTCCACAAGGCCAAGTCGTTGGCTCCCATGTCTCATCCAAGCCCAAAAA
CCTAAAACCCTAACGTTCTCATACGCCTTCCTCTCTGCAGTACGAGCGAAAATGGTTGAC
GCTTCGAGTTCAGTGAAGAAGGTGAAGAATTTTCTGTTTTCTGGAACGGCGAATTCGGTG
GAGACTGTGAAATCCTTTTACAATTCTCAGGTTCATGACGAGGAAAAGTGGGCTTTGAAC
ATGAAATTGCTTCGTGCTGCTGGAATGTTTGCAGGATCCATCCTTCTCATGCGGAATTAT
GGTGATCTTATGGCAATATGAGAGAGAGTTCACGAGAGGGCAGCAATTCTTATCTCATAA
CTTTTCTCTATTTCTGAGTTCGTTACAGCTCTATTCAATTTCAGATAGGAAGTTTCAATT
TTGTTTCTCTTGGTAATGCTGGAACTGATGAGAATGTGTTCTCCCCTTTCCTCTTTGAAG
TAGACCCTTTTTTAAACGTACTATTTGTCACCTAAATCAGTGGACAGATGAAATCTGAAA
TCCAAAACACTTGATTAAACCTT
>CUTC000028
CAGTGGTATCAAACGCAGAGTACGTCGGGGGGCTCGATTGATTAGGGTTTTTCCTTCTTC
TGATCACTGTTCTACCAAAACCTCTTCCCATCTCTCGTTCTTCACCATGAGTAGGTCAGG
CCAGCCTCCAGATCTTAAAAAATACATGGACAAGAAGCTTCAGATAAAAATGAATGCTAA
TCGCTTGGTAGTTGGAACTCTTCGTGGGTTTGACCAATTTATGAATCTAGTCGTTGACAA
CACCGTGGAAGTGAACGGTAACGAGAAAACCGATATCGGCATGGTGGTGATTAGGGGCAA
TAGCGTGGTAACCGTTGAAGCACTTGAACCTGTAAACAGGATGCAGTGATGGTGCACGCG
TTGGAATTTGCTGCTCTGTTTCATAGATTGAGTGAGTAAAACATTCGGAACTGTTGCATT
TATAATTTTGGGATGTTACGAATATCAGGTGGATTTCTTGTGCTGCCATCATTCTGAACA
CCTGGCTTATTAATTTCAGCGATGGGGTTTCTGTATTTTGGATTCAATTACCTTGCAAAT
CTTAGTGTATGAAACCCATCGTATCACTTGAAGATGTGTTCATTAATCCCATTACAGAGG
ACCCGAAAAGAAGAAATAGTTTCAACCCAGTTTGTATCAAGTCCCAACTTCAATTTACAT
AGCTTTTCATTCCGAGTTTTTTCGAGTTTTTCACTGAATGAGAGTCGGGATTACGATGTA
ATCCTTAGAACTTTTTGTAGTAGTCGTACTTCCATCTTGCAGGAACGTCCGGGAAGGATT
TAGCATTACTCTATCTGGCACGACAAAACCGTCGTGCAGGAATTGTCCGA
>CUTC000029
GGGGKKKAGGCAGTTGTACGGTGGAACTGGGAGCTCCCTACGATAAGACAGAAGAGGCAG
TGAGGCACAGAGAGAGGTTAACAGTGCCTTCGCCTTAGCCAAATATCCATTAGCAATGGC
GATCTCTACAACTGCTAGCAACTACTGTTTAGTGTCGTCTTTTCGTTCTACCAATTCTTC
GACAAGGCAGAACAGAGTAAGACGGATTTGCGTTTGTGCCAAGAAAAGCAACACCAGTTC
GTTGCAGTACAGGCAACTCGGAGACTCTGACCTTCTAATTTCTGAAGTTACGCTTGGAAC
GATGACTTTTGGGCAACAAAACACCGAGAAAGAAGCACATGAACAACTGAGTTATGCTTA
TGAGCATGGAATCAATATTATAGATACTGCTGAGGCTTATCCAGTTCCAATGAAACAAGA
GACACAGGGAAGAACAGACATCTACATTGGTAACTGGCTCAAGTCAAAACCTAGAGACAA
GATTATTTTGGCGACAAAAGTCTGTGGTTACTCAGAGAGATCACCTTATTTGCGTGAAAA
GGCAGAAGTCTTACGGGTTGATCGTTATAATATTAGAGAAAGTGTAGAGAAAAGTCTCAA
GCGGCTGAACACTGATTATATCGACTTGCTGCAAATTCATTGGCCAGACCGGTATGTGCC
ATTATTTGGTGATTTTTCTTACGATTCTTCAAAATGGAGGCCAAGTGTGCCTTTTGTAGA
GCAACTGAAGGCGTTTCAGGAACTTATTGAAGAAGGAAAGATACGCTACATTGGTGTCTC
AAATGAAACTTCATATGGAGTTATGGAATTTGTTCACACAGCAAAAATTGAAGGACTGCC
AAAGATCATTAGTATCCAAAATAATTACAGTCTTCTTAACAGATGCCGCTTTGAAGTCGA
TCTTGCTGAGGTTTGTCATCCAAATAACTACAACATCGGCTTGCTTGGTTATTCTCCTTT
GGGTGGTGGAACGCTGAGTGGCTAAATACTTGGATGGTAGTTTTCAAGGTACAGGAAAAG
GAAGGCTGAACCTCTTCCCCGGCTTCATGGATAGATACACTAAATCTCTTGCTAAGGTAG
CAACAGCTGAATACGTCCAGTTGGCCGAAAAGCACGGCCTAACTCCTGTTCAGCTTGCAC
TTGGGTTCGCTCGAGATCGGCCATTCATGACGAGTTCGATAATCGGTGCAACGTCCATGG
ATCAACTGAGAGAAGACCTTGATGCTTTCACATCGACGGAGCGGCCGTTGCCGGCAGAAG
TGATGGCAGACATTGAAGCTATTTTCCGAAGATACAAAGATCCAGCTATTTAGGACGACC
AGGTGAATGCGTTTTATATGCTCATTAAAACCTCAATTAACGAATAGTAAATACTCTTTC
ATGATGCATTAAACTAAATATGAAATTATTTTGCTTCATTCAATTAAGTTCTTGCAACAT
TGCATCTTTTACTTTA
>CUTC000030
CATTGGCAAGGACACTATCCCCCCGAGTTTTGGAGAGTCAAATTGATGCTAAGAAGGATC
TGGAGAAGAACTTGAAAGCGACTTGTGAAGAGTTTATTATGTCTGTTACCAAGCTGGTTG
TGGATCCCATGCTCTCATTCGTGACCAAGGTGACTGCTGTCAAAGTGGCGTCAGGCCATC
AGAACCAAAAGTTAGAATCAATCTTGGAGAAACCACTAAGGGATCAAGCTTTTGCCACTC
CAGAAAAGGTGGTCGAATTAGTTCAAAAGGTTAATGCTGCTATTCAGCAACAGCTGCCTA
TGGTTATGGAGAAAATGAAACTTTATCTACAGAACCCTACCACAAGAATGATTCTTTTCA
ATCCTATAAAGGTAAACATAGTGGAAGCTCATCTACAAGTACAAAATTTGCTCAAGGCAG
AGTACTCGTTCTGAAGAGATACAAGAAGCAATCAATATGACTCCCATACATGTTTTGCAA
ACTCAACTTGATAATCTCCTGTAGACTGCTGGGCCAAGTTTGATTCTCTCTGTAGAAATT
CATCACCAACAGTGGCATCCATTGGCGGAGTTGGCAAATGTCTATTCTTTGTGTCAAGGT
GTTGTTTATTTGTGGGGGAAACAGGTTTCTGGAATGATATAATATGGCGTAGCCTTTATG
TTCTTATATTTGATTAATGTATCTAGGCCATAGGCACTTACAGTTGTAGTTGGTGCCTCC
TTTTTTAGAAACATTGCTTGGGAAGTCAAACTTTACATGAATAACTTAGTTTAAAACTTG
TTCTACGATCATTGATAATATGCCACCCACGGCACAGTTTGATCATTGTGGAAGATAACC
TTAAATTTTTTATACTCAATTCTATCTATAAT
>CUTC000031
GGGGCCAAATCTCTGTATAAAGCTGGAGAGAAGAGATTGGGAACTGATGAAGATAAGTTC
ATAAAGATTTTTCTAGWTGTAAAGAAGCAGAGCACATCTCTCTGCTGTTAGTCATGCTTA
TAAACATACATACGGCCAATCTTTGAAAGAGGCTATAAAAAAAGAAACATCTGGCCATTT
TGAGCATGGCCTTGTAACAATTTTGCTGTGTGCTGAGAATCCTGGGTTTTACTTTGCAAA
GGCTTTGAGGAAGGCGATGAAGGGAATGGGAACGGATGACTCCACTCTGATAAGGATAAT
TGTGTCAAGAGCTGAGATAGATATGCAGTACATAAAGGCAGAGTACCAYAAGAAGTATAA
GAAAACCCTACACAAAGCAGTTCATTCTGAGACATCAGGCAGCTACAGGGACTTTCTTCT
CGCCTTGTTGGGTCCGGATCATTAGACTACAACAACTACTGCACTGTGGATCAAGTGGAT
GTAGGATTCTAAAAGTTCTTAAATTTCTTCACGTTTGAGTTCATGAAAGCTTGTGATCTT
TTCTTTTTCTTTCCTGTAATTATTGTATGTGCCTTGTGTAAGTTTATGCTATGAACATCC
ACTGTATGACGTTCAAGTTTGTATAGCTGTTCATCGTACATTGATTGCTTCCAAGTTTTA
TTCTGAAAGGAATGTATTTGGTGCGTTAGAACATAACTCTCCAATGATATGATATTTGTT
CACTTTGAGCATAAGCTACTAA
>CUTC000032
AAATGTAATTACTTAGTTTTCTTTTTTCCCGGCGCTTGGATAATTAAATACATACTCTGC
TTCTGCTTGCGCGTCCGTTCTAGGGTTCTTCACAGCTTCTTCACGCACCTTCGAACTGTA
GTAGAAATGGGTGACAAGAAAAAGAAAGCTACAATGTTCATCCGACTCGTATCAGCTGCT
GGGACTGGATTCTTCTACGTCAAACGAAAGCCAACCAAAATAACAGAGAAGCTCGAGTTC
CGAAAATACGATCCTCGGGTCAATCGACATGTCTTGTTTACAGAAGCGAAAATGAAGTGA
AAGAAGGGAGGAAGTAAAGACCATCCTTTTAACTTGGACCTATTCTTCTTCCAAATGTTT
AGACTCATGTTTCACATTGCTTGCTAGTCTCTCCCGTGGCTCATCAAAGCATGATTTTTG
TGCATCAAATTCTATGGCTACGAATCGTTTGCCCCTTGATATCTTCTAGTCAGCTCTCTC
TACTCATCTATTAAGCTTCTAGCAACTTAGACTTTTGACTCTTAATGGTTAATAAATTCC
GAGTTTCGTAGTA
>CUTC000033
CTATTGTTGAACAGGGGAGGAAGAAGCTCGATCTACGACGAGGGATTTACAGAGGAAAAC
AGAGTGGTGGGGGATTTTGTGGAGTGGAGCAAGGGAGAGTCGGCTGTGGTTTGCCACGGC
AGAGTGGAGGGAATGTAGAGTCGGGATTCAGGTGCTGCCGGTGGTGCCGGTGACGGAGAG
GGTGTTTGCCGATGAGGGGTTTGTGAAGGAGGTTGTGGAATGGGTGTCGCCGGCGTTGGA
ACGGGAGGACGCCGGAGAGGGGTGGAAGGGGTTTGTGTATGCATTGGAAGGGATCTATGA
TAAGGAGAACGCTGTCGGGAAGGTGAAGAAGCTGAAGAAACATGATGATGGGAATTCTTT
GAGTAATCTTTTGTGGTGGATTTACAGTCGGCCGGAGAGACAAGGTTGAAGACAATGGCT
CCGGACATGTCGGAGTTTTATTCGATAATTTCCCACGTGTTTCACGTGTGTCCATTTCAA
AATATATATTTAATTTATCAATTATTAATTACTTTGTTTCTATTACTCGAAAATAAAAAT
CAATCAATTACAACACATGACTTCATTTTTATTTCTCAATGGGACGGGACGAGTCCTCAG
CTAATTTAGGGAATGATCATGAGT
>CUTC000034
GGGGGKCGCGCCTCAAAGTATTTRRTCCTCCACGCGGCCATAACCCCATCAAACGCGAAA
CCAAATTTCGGTGAACATTTCGATTGTTGTTCTGTTGACGTTCCCTTCGCAACGAGGAGT
AATGGATGCCGTAGATTCTGTCGTTGATCCTCTCAGAGAGTTCGCCAAGGACAGCGTTCG
TCTCGTTAAGAGATGTCATAAACCCGATCGGAAAGAATTCACTAAGGTTGCCGTCCGTAC
CGCCATCGGTTTCGTTGTGATGGGATTCGTAGGCTTCTTTGTGAAGCTAATCTTTATTCC
GATCAACAACATCATCGTCGGATCTGGTTAGATTAGGTCACGATGAAGTACGTAGGTGAT
GGCGTCTAGCGGCTGGCAGTCACGGTTTAGTACAATCTGTGTTCATTGAGGAATACTTAG
CATTAGCTCTCCTTTCGAACTTTAAATCTGCGTCGTAAATTTGAGTGAACCTTAGGATAT
GTGGAAACTTTTCTTTTCATATTAAAGAGCTTTATTTATATCTCAATGTTATAACATGTT
CTTTTTCTCTACTTGGGTATGAAATTTCTAAACAATACTTAGCCTGTAGCAGAAATCTTC
AACAATTTAATGGTGGTGTGGATAACAAATTTATGCATATA
>CUTC000035
GGCACAGAAACTAAGTCCACATGATATCTTAAATTTGGACCGCTAACTCGTTCACCCTTC
CACCACCTCTATCTATCCTCTCAACTCTATTTCCTCAGGGGAATTCAGGAAGAGACCTAA
ACAAAAGCTGCTTCAATCCAGTTTGAAAGAGAAGGCAAGAGAGAATCAGATGGCTTCAAC
TTCCGCAGTTTCAATGGCTATGCCAATTACTAATGCGACCCAGAAGAGAGTGAGGAGCAC
CGAGGGCTTCGCTAAGGCATTGCCTTTGAGGCCTTCCAACAAGCCAATTGCTGCATCAAA
ATCCAGCAGCGCCAAGTTCCAAGTGCAGGCTTCTTTGAAGGAGAAGGCAATTGCTGGACT
GGCTGCAACTGCACTGACGGCCTCCATGGTGCTTCCTGAGGTGGCTGAAGCTGCAGGAGC
TGGAGTTACCCCTTCTCTCAAGAATTTCTTGCTCAGTATTGCCGCCGGTGGAGTAGTTGT
CACTGCTATCTTGGGTGCAATTATCGGTGTCTCCAATTTCGACCCCGTAAAGCGGACCTG
AGCGTCGGAGGATGACATTCGACCAATTATCTTATCATTTTCCATTCTTCGTCCCTCATG
TTCCATTGTCTGTAGTGGTTGTTTCTGTGTTATGTGTGTAATATGCGGCTCCTGCTGTAA
ATTCACCATATTCAATATAAAGTTTCCATTTGCTA
>CUTC000036
GACATCAGAAGAAACCACAATAGAAACAATTGAGGCATGAAAGCCGCACTCTCTCACATA
CGAATTTGTTCTAGAGTGGAAGGACTTTTGCTGAAGAAGAAATTACTAAACAATGGAGAT
TCTCCTGAAACTCATGCTCTGAAGATTGATAAATTGAAAGTCTTGTCGGAGTCTCTTTCA
AAACTCCTCTGTGAAAGCTGAAAAGCGCATTACAGATCATAGATCGCATAAAGAGGAAGC
CCTAAATGTTCGTCTGACCAAAGCAAGTGAAGTTGGTGCAARAGAGAAGGAACTAACTTC
AGAAATTGCAGAACTTGAAAAGCAGAGAGATGATATTGAAGCTCAATTAAAAAAGGTTAA
TATCTCCTTGGCTGCTGCGCATGCACGCCTTCGTAATATGGTGGAAGAGAGAGATCAGTT
TGAGGAGGCCAACAACAAGATTGTTGCACATTTAAAGACAAGGGAAGACGAGCTGTTGAA
ATCCATTGCCTCGTGTAAGACAGAATCAAATGTTTTGAACATTTGGATGAACTTTTTGGA
AGATACGTGGAATATCCAATGCCTGTATAGAGAAAATAAGGAGARGGAGGTCAATGATGC
GTTGGAAAAACATGAAGGTTACTTTGTCAACTTGGCTATCGATCTTCTATCTGCTTATAA
GAAAGAGTTGGATCCGTCAATCAGCCGTATTAGAAAATTGTGGAGAATTAAGAAWTYRAS
GCAGAGGTCGCAGGAATCCACACTGGAAAGTGACGAGTCAAAAGTTCTTAGCCCTACAAA
TAATATTGAAAAGGAGTATCTAGACTATGAAGCAAAGATTATTACTACCTTCAGCGTTGT
GGATAACATGAAAGAGCAGTTTTTGGCTCAACAAACTCAAGTTTCCAGGAAGGATGATTC
TAGAGTCCAAGAATTATTTGATGATATTGAAAAACTACGGGAAAAATTTGAAGCTATCGA
GAGACCCAATCTAGAAATCGAAACTCCACCTCCAAAACCAGAAAATGAATCTAGAGAGGA
GGTGCAGAGTAGTGTTCCCCAACCTCCGCTGGAAGACAGCAAGAACCCAAAAGATGAAAC
CGGTAATTATCTCAAACCACCTGCAGTCAAGGCAGAACAGACACTAGACACTGCAGCTGA
GCTAGCTCAGCTGGAATCAGAATTCGGAAAAGTTGCTCACGACTATTCAGCAGAAGACAT
TGGTGAATGGGAGTTCGACGAGCTCGAAAGGGAACTGAGATCAGGTGACTCAAAGAACTA
GCTCTGTCATACTATGTACGCATGAATGAACCAAACTAATTTATTATGAAGAAAGGTCGT
AGGTTTGCGTTCGGCATTCCCCCAAAACTGCAAAATTGGATCATAATCTTTCTCTTGTAA
TTGTTCTTTGTACATTTTGTGGTTTTTTTATTTGTTCACTTGTATAAATTCTGGAACATT
TGTGTTGTAATATAAAAGCCAAAGAAGGGAAACAGTCAAATCAAGAAGACTTAATAATGC
AAGTAAGTCCAAACTTTTA
>CUTC000037
AAGTACGCGGGGAAAAAGGAGGGAAAACAAGCCCTAGAGCAAGAGCGCCATTTTCTTCGA
CTCCTTGTTCTTTTGAGCTCCACAGATTTCAAACAAGCCCTTGCTCGCCATTTCGGAACC
ATGAGCATCCCAGTTAACCCGAAGCCGTTTTTGAACAATTTGACTGGAAAGACTGTGGTC
GTGAAACTCAAGTGGGGGATGGAGTACAAAGGCTTTCTTGTCTCGGTGGACTCGTACATG
AACTTACAGCTTGCCAATACTGAGGAATATATCGACGGACAATGTACTGGGAGTTTGGGA
GAAATATTGATCAGGTGTAACAACGTTCTTTACCTTCGCGGAGTACCAGAGGATGAAGAG
ATAGAAGATGCCGAGCGTGACTAGCATGTAAATTTTTAGCAGCTTTTCGATGGCGTAGCA
GTAGTGAAGTTTTATGATGTTATTGATACTATTTATGGCATCTCAAGGGACAGGAACACT
CCAATTTGGTGGATTTCAAAACCTGCAATAATCGGTTTGCTATCATACAAGGATCT
>CUTC000038
GGGGGCCAAATCATCAAATCAAACCGCAAGAGGAATGCCCACAGATCGACGATGATCTCA
GATTAGGTCCCTCGCCTTTATATAAAAAGGATGGTTCAGTCCAATTCTCGGTCGGACGTT
GAGAGAGACGAACCGACGAATTTCGAGAACGAGATGAAGAAGCCAGAGAAGAGCCTGAAG
CCAAGCGGTAAATCCGATGTGCGGAAGGATCGGAAATCGGCGACGGGAATGAGCGGATCG
CCGAAGAAAGGAGGCCATGGCGGCAAGTTTACTTGGGCGGGAGATGGTTACTCGCCGGCT
GAGATCAGCTTCAGGGCTGAAGATATGGACGTGAAGGACCCTAACTTTGAAGATCCGGAA
GAGGCAGTGGCGGTGGCGGTTTGACTACGACGATAACGTGTTAGATCATCTCGAGGCTGA
GATCTGTAAATATTTGTCATGGACGGTAATCCGTGGTTTTCCATTTCAATAAAATCACGC
TTCCTTTGTACAGTTCTCTTGTTATTTCAAGATTTCAATGTCGATCTTTGTTTCTTTTAT
GGCTGGATCATATCCGAGGGGAAACTGAAAACATAGGGAAATGTATGTGCGTACCTCAGA
AATCTGAAAATTAGACTTT
>CUTC000039
TATATAATCCCTAAAGTCTCRKSTCCTTCGGCCCCACAACTCTCCGACTCAGTAGCGTCT
TAGTCTCCTCGATCCGCTTCCTCCCCCGAGATTCGTCAATGGCTCCTTCCACCGTTAATC
GATGGCTGAGACCTGAGGTTTACCCACTTTTCGCGGCGGTAGGAGTGGCCGTAGGAATCT
GCGGGTTTCAGTTAGTCCGTAACATCTGCATCAATCCTGAAGTCAGAGTGACCAAGGAGA
ATAGAGCCGCTGGAGTCCTGGATAACTTTGCTGAGGGAGAGAAGTATACCGAGCATTTCC
TGAGGAAATTCGTGCGCAACAAGTCGCCAGAAATTATGCCGTCAATCAACAACTTCTTCA
CAGACCCAAGTCGAAACTAAGATCCTACATGAATAAGAACTACACATAAGTTTGGATATA
GTTTCGAATTTGAATAGTTGGTGGCTGTAAACACCATGCTGTTCTTGAATTTGCTTTTAT
TTGTTTATCTGAGAAAACTTTAGAAACAGTGGTTTGATGAAATAAACTGTTCTGAACCAA
AATTATGAAATTCTGATTTTCATCTATGCACATCGAATGGTTTTTGTTAATGGATATGTG
AATTGACCGATTCTATATTACAAGTTATAAATGTGTTTGGAGC
>CUTC000040
GACAAGTAGGTAATACAAACGACAAGAAGTAACGYVGGGGTAAGCTGTGAGGTACTTGAA
CCCTAAGCCCCCCCTTAACCTAACAAACCACAGAGAGAGCTTCGCAACACAAAGGAACAA
TGGGAGTGGAGAAGGAGGTGCTGAGATCTGGAACCGGTCCCAAACCCGTCCCAGGACAGT
TGGTCACTGTCCACTGCACCGGATTCGGGAAAAATGGCAACTTGTCTGAGAAGTTTTGGA
GCACAAAGGACCCTGGACAGAAGCCTTTCTCATTCAAAATCGGTCAAGGCTCAGTTATAA
AAGGATGGGATGAAGGTGTGCTTGGCATGCAACTGGGAGAAGTTGCTCGTCTCCGGTGCT
CCCCAGACTATGCTTACGGCGCCAGTGGGTTCCCTGCATGGGGCATACAACCAAATTCAG
TGTTGGTCTTTGAAATTGAAGTTCTGAGTGCTCAGTAATCCAATCTCTTTGCACTGCTAA
TGTAGTTTGTTATGATCAGATCTGCTTTTGGCTGCGTTTTGTTTTTAAATCTATCCAGAG
ATAGTTTGTATGTTTAAATTCAGGTAACTTTTGAATCTCCTGGTCATGAAGCAGTATCTG
CTTCTATTATAAGTGCATTAATAAGAAGTGCTTAGTGTGCTTTAATGATG
>CUTC000041
CAGTGGTATCAACGACAAGAAGTAACGCGGGGGTCATTGGTCGATTCTGCAGTCCGGCGG
CTTGTCTACTATTCTTCGTAGTTTTCTCTGATCTCATCCTCCCTCGTTTAAGGAATGGAA
TCGCAGATCAAGCATGCTGTGGTGGTCAAAGTGATGGGTAGAACTGGATCAAGAGGGCAG
GTGACTCAAGTGAGAGTCAAGTTTCTCGATGATCAAAATCGTTATATTATGAGGAATGTC
AAGGGACCAGTGAGGGAAGGAGACATTCTTACCCTGCTGGAGTCTGAGAGGGAAGCTAGA
AGGTTGCGTTGATGGGGGACTCTGCCAAGGTCCCAGTTCTCCGATTTGCAATTGTTGAAT
GTAGAATGGCTGTTTTCATTTTCCCCTATTTGTGTGATTCTAGTGATTAGTGTGTCCAAG
ACATTTGGTTCTAAGGCAGAATACGTGAACTGGATGAGTTATTGAATGGAGTTTTGAAAG
CATCAATTTTGHHTATWATGGAGTTTCTGTCAATTTTGTGGTTGTTTACAGACTGCGTGG
TATTTTGGTTGTTATTCAAGTCATGCATACA
>CUTC000042
CACGAGGCAGCAACAACCAGATCACAGAGCGTTGGTGAAAACACAAAAAGATAAGATTTT
TCACTTCATCAATGGCCTCTGCTTCTCTCCTCAAATCCTCCCCTGTTCTTGACAAGTGCG
AGTGGGTTAAGGGCCAATCCCTCCGCCAGCCTCCCGTCTCCGCTGTCCGCTTCCACCCCA
CCGCCGCTCCCTCCACCCTCATCGTCCGTGCCGGCTCCTACGCCGATGAGTTGGTCAAAA
CCGCCAAAACCATTGCGTCTCCGGGACGTGGGATTTTGGCCATGGATGAGTCCAATGCAA
CCTGTGGCAAGCGGTTGGCGTCGATCGGGTTGGAGAACACGGAGGCGAACCGTCAGGCTT
ACAGAACTCTGCTCGTGACACCGCCGGACCTCGGCAAGTACATCTCCGGCGCTATACTTT
TCGAGGAGACTCTATACCAATCCACCGTCGGCGGCGAGAAGATTGTCGACGTTTTGGTTA
AGCAAGGCATTGTTCCTGGAATTAAAGTTGATARGGGGTTGGTGCCACTTGCTGGTTCGA
ACAATGAATCATGGTGTCAAGGTCTCGATGGGCTTGATTCTCGTGCAGCTGCTTACTATC
AGCAGGGCGCTCGTTTCGCCAAATGGCGCACAGTCGTGAGTATTCCCAATGGCCCATCCG
CGCTCGCTGTCAAGGAAGCTGCTTGGGGGCTTGCTCGCTACGCTGCTGTCTCGCAGGAAA
ATGGGTTGGTGCCGATCGTCGAGCCGGAGATCTTGCTCGACGGCGAGCACGGAATCGACA
GAACTTTCGAAGTGGCACAGAAAGTTTGGGCAGAGGTGTTCTTCTACTTAGCAGAAAACA
ATGTTTTGTTTGAAGGAATTCTTCTGAAACCAAGCATGGTTACTCCTGGAGCTGAGTGCA
AAGAGAAAGCCACCCCTCAGCAAGTGGCAGAGTACATTCTGTCTCTTCTCAAACGAAGAA
TCCCTCCAGCTGTTCCTGGAATCATGTTTTTATCAGGTGGGCAATCAGAGGTAGAAGCCA
CATTGAACCTGAACGCCATGAACCAAGCACCAAATCCATGGCATGTATCCTTCTCCTACG
CTAGAGCCCTGCAAAACACTTGCTTGAAGACATGGGGTGGCCTGCCAGAGAATGTGAAGG
CAGCACAGGATGCTCTGATTCACCGAGCCAAGGCGAACTCGCTCGCTCAGCTCGGGAAGT
ACAGCAGTGAGGGCGAGACTGCCGAGGCGAGCGAGGGAATGTTCGTCAAGAACTACTCGT
ACTGATCGATGAAGAACATGATGATGATGCTTTATAGCGATTTAAAAAGAACACAAAACT
GTTTTTGTGTATTCTTAGCAGCTTAATGAACATTTTGTTGATGAATTTAGTTTAGTTTGG
TGTTTTGAATCTATGTAAGATGCTTGAATTTGCATGAATCATGAGCTTATATATATTATA
ATCAGGCTATGTTTGAA
>CUTC000043
CAGTGGTATCGAACGCAGAGGGGGGGTCAAAGCAATTGTCATATTCTAATTTCCTCCCGC
GAGTCATTCCCCATCGGTCTGCAAATTCGCCTACAGATGGATTGGCAAGGGCAAAAGCTA
GCGGAGCAGATGATGCAGATTATGTTGGTTGCTTTTGCGGTGGTGGCCTTTTTGACAGGC
TATGTTATGGAATCGTTTCGGATGATGATGTTGGTTTATGCTGGCGGTGTGGTTCTTACC
ACACTAATCACTGTTCCGAATTGGCCTTTCTTTAATCGCCACCCCTCAAATGGCTGGATC
CTAGCGTGGCTGAAAATACCCTAAGCCGCAGCCGCAAGAGCCGGTGGTTTTGAAGAAGAA
ACCGACGAAGAAGTAGGTCAGTTTGATTGATCTTGTTCTTGGATTAGCATACAGTTCGAA
TCTTTGGATTTCTGAATGTACCGGAATGATAATACATACGCTCTTTATAAGAATTATAAT
TTTGAAGTTTTAGTGAAAGACATTTCTTTCATGCCCATGGCTATTGCTCGCCTTTGGTTG
CGACTTTTGGGTTTCTTGGAAAGGGACCCCTTGTGTTTTTCTGTTGATGGTCGAAATAGA
TCAAATCATAATTAACAT
>CUTC000044
GGCAGATGCTTTTATTTTTAAAATTCTTTTAATAGCAGATTAAAGGGTATTACAGTTCTT
AACTACTTCATTAAGATTCTTAATTCTTTTATTTTTTCCATTTTTTTTTCTATTATAATT
ATTAACGTTCTTGAAATTCATCAATTTTTTAAATCGAAAATACATTACAGCATCTTCTTC
TTCGATCGTCAACATCACCCTTTCTGCCCTAATTTTTTGTTCGATTCTGAAGAATTCCAC
ATGTCTCACTGGTTTTGGTCGCCGGAATCTTGTTGTGATGTTGACGTCGACGCTTCGTTG
CCGGTGAGGTGACATTTGAGCTTCTTCTTCAACAATTCCTTACACGATTCTGCATCTCCA
CTTCTTCTTCTCGCCTCCACCACTACCAATCCGTCGGTTAACCGGAAAATTTCGATTCCG
ATTGATAAATTACGATTCTGCCCATCCAATTCAACTCCAAATTCCTTTTGTTTCTTCACC
TTCAAATTCTCTGCCCTAGCGAGTTCTTCGATTTTCTCCACGATCTTCTCTGGAGACTCT
GCTGATACGAATCGCTCACTGTCCGCCTCTATGTTGTGCGAATTGTCGAACAAACCGGAT
AGATCTAATCCAGATGAGAATGATATTAGGTCGAATGCGTTCAAATTCATCGATTCAGAT
TCGTCTTTCTCTTCATATTTCACCTCGTAATCATCGTAGAAATTGATCTCCTTAATTGGT
CCTTTTTTGTAACCACGGATCGCTGAGAATCTCATCGACGGTGATTCTCGTTTGAGGATT
TGTATCCAGAAGTCGCGATAGAAATCTCTTGAGGTCCGGCGACATCCATTTAGGGCACCG
ATATTCCCCCTTGTAAATCTTCTTGTACATGGCCATAAGATTCGGATCATTGAACGGAAG
GTAACCAGCACTCAACACGAAAAGAATCACACCACAGGACCACACATCGACTTTCGCACC
GTCGTAGCCTTTCTTCGACAAGATCTCCGGCGCGACATACGCCGGAGTTCCACAGAGTGT
GTGCAAAAGGCCATCGGAACGGATCTGGTCCGTTAACGCAACTGAGACCGAAGTCCGAGA
CCTTGAGATTTCCATTCTCGTCGACGAGGAGATTCTCCGGCTTCAGATCGCGGTGGTAGA
TCCCACGCGCGTGACAAATCCGACAGCAGAAATCAATTGCTGGAAGAATTTCCTGCTCAA
ATCCTCGCTGAATCGGCCCTTAGCAACCTTGGCAAAGAGCTCGCCTCCTTTGACGAATTC
C
>CUTC000045
AGATAATAAGGTTTATTTCATTGATTGATGAAAGAGCATAGGTATGCATAATTCATTTCA
TATAGAGTTGGTAGGAGAGGGAATTAGTTGGGTTGGCAAAGCTTGTAAGATCTGCATTCC
CAAACGCCAATGAGCGGAACAAAACTTCACATTCATAATATTGAGCTACCCATACGCCAT
TGATGACGGCCTCCACTTCCATCTTAAAGTAATAGAGCTTCCCGTTCAACGACACTTGGA
CTCTAGCATCTATCAAACCCTTCAACCTCAGCTCGAGCCCTAACGCCTGGGCAATAAAAT
TCAGTGCAAATTGTGCGATTCCAAGAATAATTTGGTCGGCCAAATTCCCAATCGGTTCGA
AAATTCCAAGCTTACTACCACCTACTTGTCCGATCGAATCCACCACACCTCCTATGACTC
CAAACGTCATCTTGAGCTTTGATGGACAGGGTAACTCTAATATATTAAGAAACCCTCGTA
ATTCTTCTGCTTTGCTTTGTTTTGCCTTACCCCCRCGTTACTTCTGCGTTTGATTACCAC
TTGC
>CUTC000046
TCGGGGGGGAAAAGAAATTGAAGAGGAAAGTTGTGATAACATTACCGAAGCCGTGGTTGT
GGTTGTGGTTGTCGTTGTGTTTGGGGCATTACCAAGTAATGGCGTCCTCCGCTACGATTT
TATCGTCTTCTCTTCTTCCGGCCAGTGCTCCGATCTGTGACCGTCAAGACGGCCGACTCT
GTCTCTTCCAAGTTGGGTCTGTCCGTGCCAATAACAGAAGGGCTCGTGCCCCTTTTAGGG
TTCAGGCCGCAAAGCCTCCGGCTGGAGTTGAATTGCCAAAAGTACAGCCGAAATTTGAAG
CCCCGTTTCTTGGATTCACTAAAACTGCTGAAATCTGGAATTCCAGAGCCAGCATGATAG
GCCTCATTGGGATATTCGTAGTAGAGCTGATATTGAACAAGGGTATACTTCAGGTGATTG
GAGTTGATATTGGGAAAGGACTGGATCTTCCTCTTTGATTTCCAGAAAGCTTATTATCAT
CTTGAGATCCTTTGTGTTTTTTTTTAAATCTAAATTGTAACTGTAATATAGACCTCTCAA
CTGTATCAGAGAATTCTACATTCTTCAAGTTCTTGTACTTCATAAGTAATTACACAACAT
TGTCAGCCTAGAGAATGTGCTCACCTCTTGTCTTCTATAATGATGCATAACAACCAGAAC
TCGAAAATATTGCAAATTAAATAAGCCTACAGAGTCGAGTATCGATAATAGGCACCTTGG
AAGGCGGCTGAGCTATGTCTAGTACCTCTTCCAGTGATATCCTACGATTCTTCCAAGCAA
GTTCCGACCATTTCCTCATCATCTGTCCTTCAGCCTTTCTATTCTTTTGGACGTCAAGTA
TCTCCGCGTACGCACCTCCGGCGATATTTGCAATGTCACATTTGTCCACCTTTAATTGTT
CTCCCGTGCCTTTTGGTGAAACTTTCATCAAGTCCATTGCTCTCCTATAGAGTCCCTCCT
GAATCAAAAGTGAACTTGAATGCTCCTTCTTTGCTTTGTATCGAAACATGAGTGCTATGC
AGGTTAAGACAACACCAACCTTGGGATGGTGAGATCCAAAATATGCTTCTGCTTTGGTCA
ATGCGTTTGTCAGTATATCCTCGGCTTCAGAAAAWTTCCCCAAGTGCCCCTCAAGCTGCC
CTAAAGCACAAGTCGCAGCCACTAACACTTCCATTGGAGACMYATTACCACCAGCTAAAG
CACATTGCTCACTCAAATCTTGGACTTCGGATCC
>CUTC000047
ATTGAATTTGAAGTGTATTAAAATATCTGACCTCGAGCTCTGTTTCTTCSTMKGTTCTTC
CTCTATTTAACCTTCCTCATCCTCTACTCTCTCTCCTCATCTTGTTCATATCCTCTCTGT
TGTTTTGGGTTTTCTGTGAAGAAAAATGGCATCCAAACGACAAAGGGATGAGGCCCAAAT
GGAGGAGATGAGCGAGGGGGAAGAGCTAAAACGGCAAAAATCATACGACCAAATCCTATC
CCTTTTGGAGGAAGAGGAAGAGGAAGCTGTTGAGGATTTGTCGTCGATCATCAGCTCACT
CCAGGAAGAAATATCTTCTTCTTCTTCTTCTTCTTCTTCTTCTTCTTCTCCATGTTCCAC
AAAATGGCATCCAATTTCAAAACAGAACAACACCCAGCAGGCGGAGATGGAGGAGGCGGC
GGCAAGCGCAGAGTGTGGATCAGTAGAAGATTATGGTTCTTGTTGTTGTTCTTCTTCTTC
GTCTGTGAACGAGGAAGAGGGCGGTGAAAGAGAGAGAGTGATGAGACACCTTCTGGAAGC
TTCGGATGATGAGCTTGGGATCCCAAACAGTGAGTTTATGGTGAGTGAAGGAGTGGATGG
AGTGGCGTTGTGTGATGCGCTGTGGGAGTTGGAAGATGAGGCTGCCAATTACTACACCTT
GTTTCACTCCCAGCTTTTTATGTAGACCAACCAAAATTATATGGTACAACTAAATTCAAT
GTTGTAAGAATTCAAAAACTAAGCAAAAAAACAGAGTATTCAGCTCTTGGAACTCGTCAT
CTCTGTTCTGAGATCTGTCTCTGATGGGTGTCTCGCTCTGGTTTTAATCATTTTAGAATC
AAATCAACACTCCAACGATACCCAATC
>CUTC000048
TCATCTAACTACATTTTTTTCATTAGAATAATTTGTTATAAATACTGGGGAAAAAGGGAG
TTTACAAAGATAAGCAAGAACATCAGCTGATACTGTACAAAATGCCAAATTTTATAGCCT
TCAAAGATAAGTTTCATAATGATGTATGCCCCATCTTTGTTTATGTTTCTACACATCAGT
TTTACCTTAAAAGCACTTATTCTGACCCTTTTCCCTTCTGTTTTCTTCCTAAGAATGTCG
AGGCGCTCGCCGAATCTTCCTACGGAACGGCCTACATGCCTCGATGCTGAGATCAACTGC
AGCTGCAACCGCCATGAAAATGGCAGCGTCCTCTATACATGTCACATGTCGCATTGCGAG
TTGAACCATTGGCTTACTGCTCTTTCCTTCTCCTTGTACTCTGCAGCTCATGACGAAGCC
TCCGATTACTTGGCCTAATGCTGCGAAGTCTCCGCTACTCTGCGGGCTCGGTATTGGACT
CGTTGCAGCTCGTAACTGTTTGTCAGTGTCGATGAAGAATTCGCCACCTTTCTCGGCATT
GATATGGATCTCAGACATGAGAAGTTCCCCTCCCTCTTGTGTTTCAGAGAGAAGGTGAAA
GCGACAGCAGACAGTGTCTCTAATCCCGCGCTCGCGCCATGCCTCGAGCTTTCCCCATGG
CTGCCAACTATCAGGTATGGAARCATCAGGACGAACAATCAGCCAGGACCCGGGGTTCGA
CCTGGCAACCCAATCGCAACCTGTTGATGGCACAAAGGGAGTAGTTATGAAGGCTGCTGC
AACAGCCGAGCC
>CUTC000049
GGGGGGGGGACTCCACTGCCCATTTTGAAGCCTGCTTCTCTGCAACAAAGCTATGGCCAC
TCAGGCTCTTGTTTCATCCTCGTCTTTGACCTCTTCAGTGGGCGCTGCCAGACAGCGATT
AGGACCAAAGCCCTCCCTTGGTTCCTCCAGAAAGGCAGCTTCTTTCGTTGTTAGAGCTGA
AGCCACTCCTCCTGTTAAGCAAGGAGCTAACAGACAATTATGGTTCGCTTCTAAACAAAG
TCTTACGTATTTGGATGGAAGTCTTCCGGGCGATTACGGGTTCGATCCATTGGGACTATC
AGACCCCGAGGGCACAGGAGGGTTCATCGAGCCGAAATGGTTGGCATACGGCGAGGTGAT
CAACGGGAGGTTCGCGATGTTAGGAGCCGCTGGAGCCATTGCCCCAGAGATCTTTGGATC
ACTAGGGTTAATCCCACCAGAAACAGCCCTCCCATGGTTCAAAACTGGAGTGATCCCACC
AGCAGGGACCTACAACTACTGGGCAGACCCCTACACACTGTTTGTGCTTGAGATGGCTCT
AATGGGTTTTGCTGAACACAGAAGATTTCAAGATTGGTACAACCCAGGATCCATGGGAAA
GCAATACTTTTTAGGGTTAGAGAAGTTCTTGGGTGGGTCAGGTGACCCTGCTTACCCAGG
TGGCCCCTTGTTCAACCCTTTAGGGTTTGGGAAAGATGAGAAATCAATGAAGGAATTGAA
GCTGAAGGAGATCAAGAATGGGAGGCTTGCAATGTTGGCTATCTTGGGTTACTTCATACA
AGGCCTTGTCACTGGCGTTGGCCCTTACCAAAACCTTTTGGATCACTTGTCTGACCCTGT
CAACAACAACGTTTTGACAAGCCTCAAGTTCCACTAGAATGGGATGTGTGATTTGTAATT
TGTGTATTATAAACTTGTCTCCCACTCTCTATTGTAGCATGAATTGAGGATAAACTTTTC
TGTGATACCCTTCTGATGTTCTTCATCGTAAGAATATTGCGAGATAGCTCGACTCATCGA
TTTCGTTTCTTTTATTAGAGTTGATCGTATATATGCTACCTAATTCAATCATTCAA
>CUTC000050
AGGTAATACAAACGACAAGAAGTAACGCGGGGTCCGGTTCACACTCTCGTCGAGAGAGGC
TGAAGGATCGAACTTCGGCCATTGTTCTTCTGAGGCAAAGCTCGTTCGCCATCGACAATG
AGAGCTAAGTGGAAGAAGAAGCGTATGAGGAGGCTCAAGAGAAAGCGCCGAAAGATGAGA
CAGAGGTCTAAGTAGTTGCAGATATCTGGAAAATGATCGAGCTTTCTCCTTACAGTGCCT
ATTTTCTCCATTGCTGTCTAGCATTAGGTGCTTGAAGTGGTGGAGATTCTAGTGTTCTTC
TGAAGATAGTTTTGCACCATTTCCTTTGGTTTTTATTACTTTGCATAACCTTATATGGTT
TGACTTGCTTTCCTTTTAATATCCAGTTTGTTCAGACTGAATATCAATTTATGTGGCCTT
CTTAGCTTATTGGTTGGTACATGCTGAATATTTTACTTGCAGTTCAAGGACGTGAATTT
>CUTC000051
GCTGAAAACAGCCGGGAAACAGATGAAATCCTGATTTGTTCATAGATAAATGTGAGGAAT
TCGCCGCGTTTTCTAGACTCGCCTCCATTTTTCTTCTCCATTTCGTTTCCTCCTCTCAGA
TCTCCCTCTCTCAAATGACGACATCACGGCGTTTTGCGGATAGGAAGGTTGAGAGGTTCG
AGAAGAACATTTTGAAGAGAGGGGCCGTGCCCGAGACTGCTACGAAGAAGGGAAAGGACT
ACCCCGTTGGCCCTCTTCTTCTTGGATTCTTCGTTTTTGTCGTCATTGGATCATCTCTGT
TTCAGATAATCAGGACGGCAACCGGTGGAGGAATGGCTTGACCCATCTTCAGTTCTGAGG
GGTAGCAGAAGGCAGGAAATGAGGTTAAAATTTCTTGTGTGATTTGTTATACCTCTCTGT
TTTGTCTGTGCTACCCCATTAGGAGGAGAAGCTTGTTGGTATAGAGAAAGTAAAAGCCAT
TTATGGTCATCCTGTGAAGTACTTATTATAAAAGTAATTTAAATAACAGTGCACACAACT
AAGTGCTATTCTATACCTAATTGTTTATTGTTCATTTCATGATC
>CUTC000052
TAAAAAAAGATAGTTGGATTGGATAACTAACATTGTAAGGTACAAGACAGATGATCTCCC
AATACAACCTTCCGTTACTGAATGCACAAACAAAATAACAGGGAGATACTAAAATATTTT
CATGATATAACAAAACAAATTAACAGGAAATGATCACACCATTATTATGGAAAGATCAAG
TACACTGAGAGCCTAAATGACGTTGCTATCATCTACATCTTTATCACTCGTCATCGTCCT
CCTCTTCGCTGCCCTCATCTCCTTCCTCATCATCATTCACCTCAGACACTGATTTCTCAG
ATTCATCTTCTTCTGCAGCATTGGCTCCACTGGCCTGTTTCTTGTTATAGGCCTTCATAA
CTTTTTCATATTCAACCTTCCTCTTGTCAGCCTTGGCAACGTAAGGTGCTTTATCAGCTT
CTGACATCGATTTCCATTTCTGTCCAGCAGCCTTACCAACAGCAGACACTGCTTTGTTAT
TCGGATTCTCCTCATTGAACTTCTTCCTGAACTCTTCCATAAAAACGAAGAAGGCACTGG
CGGGCCTCTTGGGCTTGTTAGGATCTTTCGCTGCCTTCTTACTTCCTTTTTTGCCCGCGT
TGGCTGCACCTTTCTTCACTGCAAGCTTGGTGTCTGCTTTCTTCGACTCCGACTTCGATT
TTCCGCCTTTCATTTCGAATCCGAAGGAAGAGAGCTCCGGAGGGAGGATAGGTTAGGTTT
AGGGTTTGAAGAGGGAGGAAGAAGCGGACCTGCGTTTGAGATAGAAGGAGAGAAGGGATA
CGAGGGTCGAGAGAGTTTTGAGAGTAAAAAGGGATAATTATGCCCCTGAGAAGGGAACCC
C
>CUTC000053
GACAAGTAGGTAATACAAACGCAGAGTACGGGGGGATCCAAAGCAAGAGAAGGGCATTTG
AAAGGTTGAAGAATAAAGATCAAAGCTTGAAGCTTTTTGGGTTGGATCTTCATCTTCATC
TTCATCTTCATCATCAATGGAGGCCATGAAGTTTCAAGCTTTGATGTTGGCCATGGTGGT
GGGAGCTATGGCGTTGTCATCCACCATTGTTGCAGCTCAAGAAGCTCCGGCACCAAGCCC
TGCTTCGGATGCTTCTCTTTCTCTTCCCACTTTAATGGCTTCTCTTGCTCCTCTTGCTCT
TGGATTCTTCCTCTAAATTCTTCCTCTCCTTTTTCATATATTGTGTTCTAAACCCATGTT
GGAAGGAATTTTGTGACATGGGTTTGTGTTCTTTTAAGGATTTATTAGGGTTTGGGTTAT
TAATTGTGAGGAGATGATTGAATTTGTTTGGGTTTCATTTATGATGTATATTTTCTATAT
TAATCTTATCTTATTCTTATTAAWYATCTCTCATTTTC
>CUTC000054
TCACAAAGATTTTGTAGATATACACAAGCATTAAAGAAGTGTAAAATCAAAGCCTTTCTA
TGCTTTAGTGGCTTAGGCACACATCACAATGCTTACATTTTTTTTWATTGTGACAAGGAA
TACACATCCATATATGATAATAACAAAGAAAAGGAAAAGGAAAACCCCAGAAATATAGAG
TAATTAGCTCAAACTTTTCTGTTTAAGACAAAACCGAAACGAGACTATCTATTACAGTTG
CACAGAAAATACCCAAAAACAGAGCAAGCACTACATCGTTATGGTTGCATTTACCACTTC
AAAACACTCTAAAACTCTCTTAATATACATCAAACTCTTGACAGATTCATCTAATTCATC
TTCAGATGCAGAAGCAGTGTAGGGATTCGAAGAACCTGAAATCGCATCTCTAACTTTCAT
TTTCAGCGTACTTGTTAATCAGAGACAACGCATTGCTTATGACTCGAGAAACATCCACGA
TGCGAGCTCTGATCGAAGATTTGATTCTTCCATTCAGCGCGGAGCCGGCAAATCCGTCGG
AGCAAGTGTTTTCGTCGGTCATGGCAGCGCTCACCCAAGTCTCCACGTTGCTCATGTGCC
ATTGGAAGTCCTTCTGCTTCGATCCGCTAACGCGCTTCAGTTCCTCGACTGATTTGCTTA
GTCGATCCACGGTGTCGCCGACCTCCTCCATACAGTCCCTCAAGGCCGCATACTCTCTCT
TCTTCAAGCCACTGAACTTCGTCATTTTCCAGACGAAGGATCGGGTGGATTGAGCGCGTG
AGAGGCTCACGACTAGGGCGGTTTGGACTAATTGGCGAGGGTTTTGTTGGATTGTGGAAG
CGAAGGTTGAGAGGGATTGGACGCAGAGGTCAGGGTAGGTTGCGGCGCTGCACTTCGATT
TGATGAAATTGGAAGCTCCGCCGTTACGGGCGGCGCTGGTGGTGGCGGCGATGGTGAGAA
TGGAGAGGGAGGAGGAGAAGGGAGGCGGATTTCGCCATTGCGAGATCTGCAGAAACGCAA
AGGGGAAGAAGAAGAGATAAAGGGTTTGTTTG
>CUTC000055
GAAAATTCTCTCTTTACTTTGGAATTCTGCTCTGTTGAASTGGGAGACGACCTAGGGTTT
TACTTTCTTGGGGGAAAGAAGAAGAGGAAGAAGAAGAAGAAGATGATCGAGGTGGTGCTG
AACGATCGTCTGGGGAAGAAGGTGAGAGTGAAGTGCAACGAGGACGACACCATCGGCGAC
TTGAAGAAGCTTGTGGCTGCTCAGACTGGGACTAGAGCCGAGAAGATTCGGATTCAGAAA
TGGTACAATATCTACAAGGATCATATTACTCTGAGGGATTACGAAGTCCACGATGGCATG
GGCCTTGAACTCTACTACAATTAAGGCATGGAAAGCCATACGTGGGCTTTGCTTTCACTC
TCTCGTTAGCCAGCTCAATGATGTGGTACGGGGTTCCCTGTTTAATTTGTATTATAATAA
GCATATATTATTATGACTGTTTCAGAATCAAACTCGCAAGTTTCATGTAATGCAATCAAA
CTGCTTATTCGGTGATATTATATGTGTGGTAACTTCTATTATATTTATGTTCTAAGGCCT
GTTTGGTTTTGTGTTTTCATTTTGAAAAACTATATAGACGACAATGGAACAATATGGTCC
TAGAGATGAACTGTCATTCTCGATAC
>CUTC000056
GGCAAAACAAAGCAAAGCAGAAGAATTACGAGGGTTTCTTAATATATTAGAGTTACCCTG
TCCATCAAAGCTCAAGATGACGTTTGGAGTCATAGGAGGTGTGGTGGATTCGATCGGACA
AGTAGGTGGTAGTAAGCTTGGAATTTGGGGGTGGGTGCAAATTTTCGAGCCAAAGCAGAA
GAGGAGGAGGAAGAAGAAGCTTAGCGATTGGAAATGGCAGCCTCGGTGATGACCTCAGTG
AGTCTCAAACCAGCTCCTTTCACCGTCGAGAAAGCGGCGAGAGGTATTCCGTCTCTGGCG
AGAAAATCCGGCTTCTTCAAGGTCGAGGCCAGTGGTGGGAAGAAGATTAAGACCGACAAA
CCCTATGGAATCAATGGATCGATGAATTTGAGGGATGGAGTTGATGCATCGGGAAGGAAG
GGCAAGGGAAAAGGAGTCTACCAGTACGTCGACAAGTACGGAGCCAATGTCGATGGCTAC
AGTCCCATCTACGACACCAAAGACTGGTCTCCAAGTGGTGATGTCTATGTCGGTGGTACC
ACTGGGTTAGCCATTTGGGCAGTGACCTTGGCCGGTCTTCTTGCTGGAGGTGCTCTTCTT
GTGTACAACACCAGTGCTTTGGTGCAGTAAGCTGAAGGGAAGTTAAAAAGTCTGTTCTTT
TCACTTTAGTTTTTGTAGCATATTATTATGAACAACATTATTAAGAAATTCGATGTAATT
ATCTGGACAACTGCGTCGTAAATGCTTGGTAAGATAAATTCTTCTCTTCCCTA
>CUTC000057
GGGGGTTRSCAGTGGAAAAAACTTTTTGGCGGTCTCCTCTGTTTCCTTTCAACGCAGAAG
CGATCGATTCCGCCATGGGAGGAGGCAACGGGCAGAAGGCCAAGATGGCTCGCGAGAAAA
ACTTGGAGAAACAAAAAGGCGCCAAGGGAAGCCAGCTTGATTCCAACAAGAAAGCTATGA
CTATTCAGTGCAAGGTATGCATGCAGACATTCATGTGCACGACCTCAGAGGTGAAATGTA
GGGAGCATGCTGAAGCAAAACACCCAAAATCTGATGTTTTCGCCTGCTTCCCCCATCTTC
AAAAGTGAAAATTCTACATCAAACTGCATTACTCAATGTGGGTGTTTATATATAGAACAT
AATTTATGAAATTTGTAGTTAAGAGTGTTGGTTCTGATCTCTGCTCATACAACTGTGACT
TTCTTTAGCTCTGCTGCAATGTTCTACCTGTTTAGTCTCTGTATGCCCTCTTAACCTTTG
AAAGCTCTATCAATCAAGTGGTGCAATGTGAATGATTAGGTCTTGTTTGGTTGGATCCTT
TG
>CUTC000058
ACAAAATTGAAGGGKAATATAGTAATTTGAAGTAGTGGCTCCGAAGGCTGAAAAGCGAGG
ACAGGAGGAAGTGGCGGGGGGCACCCATCCAGGACGAGGTGAAGGAGCGCAAGGAAGCGG
AAATCAGAGCTGTTTTGCAATGGCGAATAAGCCTTTGGGATCGACTGGAGAGTTCTTCAG
GAGGACAGACGAGTGGAGGAAGCATCCGACGCTCACCAATCAGTTCCGACATGCCACTCC
TGGCCTTGGCATCGCTCTCGTTGCTTTCGGCATCTACCTTGTCGGCGAGCAAGTATATAA
CAGGATCCATTCTCCTTCTTCCTCTCACCATCACCATGCTGATGTTTCCTCCGCCACCCA
TTAACTGTTACCGATGCTTCCTGCTACTGAATCTAAGCTTGGAGTACTACAACACTCTTT
CCCTTTTACCCCTTTATGTGCAATAAAGTTCCTTACTGGACAAAGCACTTGAAGCTTGTA
AATGTATTTGATGAGTTTGGGATTGAAATTTGTATCAAGACTGAAGTGTTTAAGTTTATA
ATCTAGTGGTTCTAGACAATTAATTG
>CUTC000059
GTACGCGGGGGGCCTTGAAGCGTTCCAATTTGATTGGGATTATTATTCTGAAGCAGAGGC
CGGAGGTTGCAGTGACGATGGCTGTTCCCGACAAGGATCCGAGAGAGGAAGTGATTCAGG
CATGGTATATGGATGATAGTAATGAAGACCAGAGGCTTCCTCATCACCTTGAACCGAAGC
AATATTTGTCCCTCCAACAACTTGATGAACTTGGAGTTCTGAGCTGGAGACTGGATGCCG
ACAAATATGAAACAGATGAGGAATTGAAGAAGATACGTCGTGATCGTAATTACTCCTACA
TGGACTTTTGCGAGGTCTGTCCAGAAAAGCTTCCTAATTATGAAGAGAAGATTAAGAACT
TTTACGAGGAACATTTGCACACCGATGAGGAGATCCGTTACTGTGTGGCAGGGAGTGGTT
ATTTTGATGTTAGGGATCTGAATGACAAATGGATTCGTATTTGGGTAAAGAAGGGAGCAA
TGATTGTCTTACCTGCTGGAATTTATCATCGCTTCACTTTGGATTCTGACAACTACATCA
AGGCTATGCGACTCTTTGTTGGCGATCCTGTCTGGACTCCTCACAACCGTCCCAATGATC
ATCTTCCCGCGAGGAAGGAGTATCTAAAAAATTTTGTGGAGAAAGAAGGTGGTAACCAAA
CCATTAACGCTGCAGCTTGAACTCTGCTCGCGCTTCTGAAGTTGGATCGGGTCTTAGCTG
TCGAACCCGTTACTATTTGTATGGTCCGGTATGCATGTCCTTTCTTCGGTATGCCTGTAG
CTTGTCATACTTTGCTAGTAATGCCTAGGCTCATGCAAAAACTTAAATAGTTTGTACTCT
GTCGTTCATGTGCTGTTTCTGAAATATATGTAATCCTAGCGTGTGGTATAAGATGGAATA
AAAATTAACACTCAGCAGTGTTTGTGCATTA
>CUTC000060
GAGCGCATCTGTAAGATAGAACATGACACAGCAATAACAAAAGTATTTTCATGAGGAAAT
CAGATGCAAATCCAGAGTTTAAACAATACGTCTCTAAGCTTTTACAAGAGATGCAATGGC
AAAGGCCTCAACGAGGAGCCTTCTTCTTCCCTGCAATGGCGACCTTCTTACCCTTCAACG
TCCTGCAGTTGTTTTTCGTTCGCTGCCCTCGGCATGGCAACCCCTGGATGTGTCGAATCC
CTCTATAACACTGAATCTCTTTCAATCTCCTTATGGCAAGTGCGTTGAAACGCCTCAGAT
CTCCTTCAATCATGTACTTGGAAACTTCATCTCTGATAGATATGAGTTCCTCCTCAGCTA
AGTCCTTGGTGATCTTATTCTCCACGTTTAGATCAAACAGTATTTTCTTAGCATTGTTGC
GCCCAATTCCATGTATGTATTGAAGGGAGTATAGAACTCGCTTGTTGTTTGGTATCTCAA
CTCCTCCAACACGGACACACTTGATTTGAAGACCAGGAACCCGAGGGTTTGAAATGGGGA
AGGAGATTGCGTTAGAGAGAGGATTGGAGGTTCGAGAATTGCAGATAAGGGAGAGCGAAG
GAGCGACGGGCAATGCTAAAGTGTGCGCCATTATCTCCTCTCTTCAAACTTCTCACTCAC
CAGACGGCAATCAGCACATTAGTGGATTTCTTCAATCCGATTGAACGCCGAGCGGCTCTC
TGGTTTCAATGCCCACCTTMTCTTCTTCTTACCYC
>CUTC000061
AGCTGGAAACCGCATTTTTAGGGGTACTTACAACTCTGCTTGGACGCCGTCGCTCTCGAT
TTGAAGTCATGAAAGTCCGTGCTTCAGTGAAAAAGATGTGCGAGTTTTGTAGGACGGTGA
GGCGTCGAGGTCGAGTGTATATATACTGCTCTGCCAATCCCAAACACAAGCAACGCCAAG
GCCTATCAACATTTGCAAGTGAAGCTCCATCTCCTTCCTTGTTCTCCAGAAGTGAGGTGA
AGCAAGAGATTCTTCCCAGTCATAGCTCGCGAACAGGGCTAGCCTCTCTCATCCCCCAAA
AGCACGAGCCAACAATGTTGTTTGGTTGGAGAATGGGTCTGGCTTCAATTCTGTGGAAGA
AACAAAATTAGAGCTTAGTCGACACAAGGACTGATTTTGTGTGCCATGGCAATGCTGCTG
CTACATTGATAATTATTAGTTACTCTTTGAACTTCTTTCGTGATAAAAGATGAAGCACTT
CTTCTCTCAGATTTGTTCTATTTGAACTGGTTTTGATACTTAGAATGAGAGGAATAGATG
TTGTTACTTTGGATATCAAARTAACATTTAAACAAAYTTTCGTACCTGCAAAAGTTTGAA
CTTGAA
>CUTC000062
ACCAAATATAAATAGGCGTTGTATAATCTCGGGTTCCGGKGTTCTTCTATGCCCGCGGTT
GACTCTCTATTGTAGAGATAGTTTCTCTGGCTGCCAATCTCTATCAGTTTCATAAATTTT
ATCAGCCACTTCCAACTTCAACAAATGACTCGCGGAAATCAGAGGGAGAAGGACCGAGAG
AGGGCTCAGGCTCGTAACCCTGGCAAGGGCAAATCCAAGGATGATGGTTTGACCCACGAG
CAGCGCCGTGAAAGGGATGCGAAGGCTCTACAGGAGAAGGCGGCGAAGAAGGCGGCTCAG
GCATCAGGGGGAGATAATTCGTCCGGAGGTAAAAGTAGCAATAAAAAGTAAATCGCCGTG
AACTATGTCGATTTTTAACTTTGTTCTTGTTGGAACGCTGAGATCTCGTGGATTTCTTAA
GACTGTTTGATATTGGAGAAACAACCTCTGTATGTCTAAATGATGTGAATGGATATGTAT
TATGCGGTCAACGTTAATTGGAGAAAACTCTCTTGATATGTTGTGTTGAGCTGATTATGT
TGTTAATGCTTGATTTCCTGGAGATTGGATCTAGATGAGAAGTTTCTCAATTATGATCTG
ATCTAACACAGATCTTCATGAAGAAAAGAATGAAATCTTA
>CUTC000063
GGGGTAACAGCGTCAGCGTTATTGCTCTCACGCCAAACGCGGCCATAGAAAGCAAATTGG
AAACTAAGAGAGTAAAGCAGAAGAAGAAAAATGGGCGTTGAAGGGCATCTTTTGAAGCGA
ATTCCTCGCATTAAATTCCCCGAAAGGCACCCGAAATCCTCAGCTTCAGGCTCTCCTTTC
CAGTCTCAACAGAGCCCTTCAACAGAAAACCTTGGTTACTATGCACTTTCGGGTTCCAAC
GTCCCAGCGCCGCTCCAAGACACGGCCGTGGGAGGAAAAGCGTCTCTCCTGCCAAAGCGT
ACACCTGTCTCCGACAGAGAGATAGAGGCTATATTGTTAGGTGGAACCTTTTGATCTTCT
CCATCCGACGTCGGGGAAAGCTCAGCGTGACGATTCGATGTTAATCAATAATATTGGTGT
AAACATTTGTTGCAAACTTTTGCATTTGCCTAGAATGTTATCAGAATCATTTTGATTTTG
ATTCTCTTCTTGTATGGAACTGTTAAAGCCCCTGCCCACCGGTCAAGGGGAGGAAGAAAA
CACATGCCCGTTGCTCGGAATTCCAAGCATAGGTCTTCTCTTATGCTTTCTTTCTTATCT
ACTCGTCGAACTGTGTAGAAGATTTCATACGTATCAATTCTCTAAATAGATATCTGAATC
AAACAAT
>CUTC000064
TAGGTYAACACAGATGAGTATCAAATTCATAGTTTTGGAAGAAAATATCAGCACAACTGA
TACCAACATCAAGCCACTGACATTTAGAACATAGAAGATACATAAAACAGAGGTCCAGAA
ACTGTTGCAAACTTCATTTTCACTCAAAAACACTAATAATGCCTCTCTCTGTTTCTCATT
TGTGATCACATTTACTGTGAACAGAATCATAAGCAACAGAGAATGTGATTTAGCAAGAAG
GATTCAAAGAAATTTCGCCACGAATGATCCTAGCTAAGTTCCCGAGCAGCTGCTACGACA
GCCTCGACCGTGATACCGAACTCCTTGTATATTTTTCCTGCTGGTGCACTAGCACCAAAT
CGATCGATACCAATCGACTTCCCTTTGCTTCCAACAATTTTCCCCCACCCGAATGTCGAA
CCGGCCTCGATGCTCACTCGAGCCGATACAGCTTCTGGCAACACGCTTTCCTTGTACGCA
TCGGACTGCTCATCAAAAAGCTCCCAAGAGACAAAGGAAACAACTCTAACAGCTTTTCCT
TCCTTTCTGAGTTCCTCTCCTGCTTGTGCAGCTATCTCCAATTCAGAACCAGTTCCGATC
AAGATAACGTCCGGCTTGTTGCCCGAAGAGTTGTCGGAAATAATGTAGCCACCCTTCTCG
ACTCCTTCGATCGAGGTTCCGGGGAGTTGAGGCAACTTTTGCCGTGAAAGAGCCATAATA
GAAGGCCTCTTCCTGTTCACAACAGCAACCTTGTAAGCACCAGCAGTTTCATTACCATCA
GCAGGCCTAAACATTAATATGTTGGGCATTGCTCGAAAGCTTGCTAGGTGTTCTATCGGT
TGATGGGTCGGACCATCTTCTCCGAGCCCGATCGAGTCGTGAGTCATAACGTAGATCACA
CCAGCTTCAGACAAGGCAGAAATCCTCATAGCAGCTCTCATGTAGTCAGTGAAAACAAAG
AATGTGGCACAGTATGGGATGAACCCAGGGCTGTGAAGAGCTATCCCATTGCATATGGCA
CCCATCCCATGTTCCCTAACACCGAACCGAACGTTGCGTTCTTCTGGCGTGTTCTTCTGG
AAGTCGCCWTACATTTTCAGAAGCGTCAATGTTCGACGAAGCCAAGTCAGCACTCCCGCC
AAGGAAACCGGGAAGAACTTTCGCAAGGGCGTTAAGACATTGCTGAGACAGATTTCTAGT
AGCATCGGGGGGATTCTCCGGTGTCCAACCTTCTTCCTTCTGCCGTTCGTTTGCATTTGG
AGACGAGCCATTATTCACTGAGAGCAGTCGGACTTTTTTCGCCGCGTCGCCATGAGAGCT
AAGTGGAAGAAGAAGAGAATGAGGAGGTTGAAGAGAAAGCGCCGAAAGATGAGGCAGAGA
TCGAAGTAGTGGCCATTGTCTGAGGGATGGTTTCGACCTAGGGTTTTGGTTACTGTTTAG
TTTTCTTTACGTTATCTTTAGTTTTTTATTTTATTGTTTGACCGTTTTGAATTGTTTTAA
TTGCTATGTGATCGATACATTTAGTTGTTTTAATCGAGAACTGGATTTCCAGCTTTATAG
TTTCTATCAATCGAGTTTTATAAGCTTTGTTGTGTTCTTCCGACGGTTCTGTCAAAGCAT
CAGTTCGTTATTTTCTGCGACAATAGGTTTATTATTTAGCTTTTGGCTGCTAGATTAGGA
TTCTTTGATATATGTTATCTGTGTCTATTCTCTTTAA
>CUTC000065
CAATATCAAAAGGAAGACAGCCTGGAGTTGTTTGAAACTTGTCACTCAAGTCATTACAGC
CAGAAAAGTTAATGCAAAAATAAACAAATTTCTTAAATTGAAGCAAAGACAATAATAGCA
ATAAATAATACAAACAAATTTACACAAATTTTACAGACTACTAACAACAGAACCAACAAA
CCGGTCTCTCTGTCCTGTTCCTCGGCGTCCAGACAATTTCAGACAGCTCCCACTGCCAAT
TTAGCAGCATCCTTAAAGAACACAACGTCCCAAGAAACACAAGGAAAGAAAAACGGCATA
CCAAACAAATATCCAACTCCCACCCACCAATCCTGTTTATGACACTATCCAAATTGGAGA
AATTAAGATTTTAAAATGTTCATCAAATGGAACCACAAAAGAACATCATCCATAAATCAA
AGAGCCCTGCTTATTATGTCGGATCTTTTGGTCTTTGATCAATCAGAGATGGGTTTGGTC
TTTGATCTGTACAACAGGATCTTCTTCTTTTTTGAGCTTAAATTGTCGATGGTCAGCACG
ATCTTTCCAGCTTCACCCACTCTGTAGCTGTTGGAGATCACTGGTTCATCAGCTGGTCCG
AGCTTGGCTGTCTTTTGAACAATCACAGTGTAGCCGCCTTCAGCACTGGGTCAAGAACTC
TGCTCCATAGCTCACATCCCATTCCTTACCTACTT
>CUTC000066
AAAGAGCAACCAAGCCATCTTTGATCTGAAACTCTCTCCAAGGATCAAAGCAGCAAAACC
CTTACTTCTCTTGAAGCAGAATGGCCAACGTTTTCAATAACAACTGCCAGCCTATCGATG
TGGTCAGGCGAAGCAGCTTTCCTAAAGACTTCGTATTTGGTGCAGCCTCTTCAGCTTACC
AGTATGAAGGTGCTGCCTTTAAGTATGGCAAAGGGCCAAGTACATGGGATACCTACACTC
ACAAACATCCAGAGAGGATTGCTGATCACAAAAATGGAGACGTAGCTGTTGATGAGTATC
ATCGCTATAAGGAAGACGTTGCCATCATGAAGAGTATAGGTTTTGATGTTTATCGATTCT
CAATCGCTTGGTCGAGAATTTTGCCGAACGGGAAAGCTTTGTGGGGTGTGAACTTAGAAG
GAATAGGCTACTACCATAAACTCATCGATGAACTGCTTAAACATGGCATCAAACCTTATG
TCACACTATTTCATTGGGATGTTCCTCAAGCTTTGGAAACCGAATATGGTGGCTGCTTGA
ATCGTCAATTTGTATGCCATTTCCGAGACTTTGCAGAGCTTTGCTTTAGAGAGTTTGGAA
GAAAAGTGAAGCATTGGATAACCTTAAATGAACAGTTCATCTTCACCTTCAAAAGTTATG
TAATGGGAGAATATGCACCCGGTAGGGGTGCAGAATGGGATCCATGTCGTTATCTTGGTG
GGAATTCTGGCATTGAACCATACATTGTTGGTCACAACCTAATTCTTGCACACGCTGCGG
CTGCCAATCTTTACAAGGCCAAATATCAGGCAGAACAAAAGGGTGAGATTGGCGTCACAT
TGGTGTCAAGATGGTATGAACCATATTCAAACTCTGAGGCAGATGGAAAAGCTAGAGATC
GAGCCTTTGATTTTCACTTGGTTGGTTCTTAAATCCAATCGTTCATGGAGATTATCCACA
AAGCATGAGAGATTTGGTTGGGAGGAGATTGCCCAAATTCACAAAGGACGAAAGCACTTT
CATCATGAACTCCTTTGATTTTCTTGGCATAAACTATTATACAGCTAATTATGCAAAAGA
CAATCCCAATAACGTTCACCCGGGCCCAAGCTATTTGAATGATATTCATGCAACTCTTTC
AACTGATCGTGACGGAGTTCCAATTGGTCCAAAGGTGGACCCATCATCGTGGCTAGCAGT
TTATCCAGTAGGTTTAAAGGAGTTGTTGATACATATAAAGAAAACTATAAGAATCCAATT
ATTTACATCACAGAAAACGGATACCTCGACCTTGACAGCCGCCATGTTCATCATTTGATT
AGAGATAAGGGCAGAGTCCAATTATTTTCATGATCATCTCTATTATCTACACGAAGCAAT
GAAAGCTGGTGTAAGGGTTCGAGGATATTTTGCATGGTCATTATTGGACAACTTTGAATG
GGCAAGTGGATACACTGTACGCTTTGGTCTCACCTACATTGATTTCAAACACAATTTGAT
GAGAATGCCAAAAGACTCAGCAAAATGGTTCCACAATTTTCTCACGACCTGAAAATGATA
CTAGAATCTTCTATGTTATATATGTTATTATCATATTGTGTTTTGTTATTGCAACCTTCT
AGAACACTTACTACTAGGAGAATATACTAAATAAATTGCAATAACAAATAAACTTTATCT
TTGATAATGTATCTTTTATGTTTTCTATCGATGGTATGATGGTATGAAGTAAATT
>CUTC000067
TCTAGTTGGTTATTCTAACGTCTAGTAGTTACGGGGGGGAGAGAACGAGCTCATAAAAAA
TGGAGATCAAGATCAAGAACACGGGTTTCGTGGTGGTGGTGATGATGGTGACGATGATTA
TGATGGCTACTCTGGCCGACTCCGCGGTGGCGGAGGGCGGCGGCTTCCGGAGTAAGATTT
TACTGAAAAGTGAAGGAAGTAGTGAATGTCCAACTTATCTGAGTTGTGAAACTCATGAGG
ACTGTCCGTTCAACTGTGCTTGTTACACCGCCGGCCACTGTGGAGATTTCGTTGCCTGAA
ATTACTATGTTTCTTTGTCTTTTCGGTTATGTGTTCTGTTTTTTTTGGTCAAATAAATCT
CTGTCTCTATATCATTTGTCTCTCATGAGACTCATGATTATAATCTGTTTATGTAACAAA
GCTTGTGTTGGTGCATAAATGGAAGGAGGGTCGTGTTTATTTGTGTTTACTTAA
>CUTC000068
CAGTGGTATCAAASGRSAACCATGTTCTTTGAACAGAATCGATCTATTCAACTGCGCTGA
ATTTTTCGATTCGGTTTCCGACGACGATAATGGGAATTCCATCGGATTTGAGAGATCTAT
GGGTGGAAAGAAGGAATGCTCTTGTAATTCCATCGCCGGCTGAAGAACGGAAAATATCGA
ACGCGAAGCGTTGTACTCAAGAAGGTGTTCGTGCTGGTTTCAAGAATGCTTCTATTGCAT
GTGTGGCCAGTGCAGTGCCTACGTTGGTTGCTGTTCGAGTAGTTCCTTGGGCCAAAGCAA
ACCTTAATTATACTGCTCAGGCACTCATCATTTCTGCAGCGTCTATTGCTGCGTACTTCA
TCACTGCTGATAAAACCATCTTAGAATGTGCAAGAAGAAACTCTCAGTTAGAGCATGCCT
TGAGGCGCCAAGGATCATGAATGTACTTTTGTGTGCGTTGTGTTGGAGCAGTCTGTTCGG
ATGTTATATAACGGAAAATGGCTCCAAAATGCCTAATGACAGTTTAAGATCTAGTCCTTC
ACTTGTTTTCTTCCCAATTTCCAATACCAACTCTCTTTGGATTCAGTGGACTAGATGTAA
AACAAACAATAAAATAAAATATCTCCTTCTAGTGCCGGCTACCATTATGGGCGACTTATA
TTTTCTGCTGTTTCTGATTTTGGAATGCAAGTAGTGTTTATGTGGCCATTTACTCWGTTT
CCGTTCATTCTTCTTGAATTTTGTTTACCTCATGTGAAATACTATTCTCAAGCTTCCTGG
AGATTGTTTATCTTCTTTTGGTTGCATGAAGTT
>CUTC000069
ATCAACGCAGAGTATTGCGGGGGATATACATGGCGATTATCATGAGTCTGTTCTTCAGCT
GAGATATTCACAGTCAAGCTCACGAACCGGAGACGACAGCCGAAGAAATCAGATCGATAT
GGAAGTCCAGGGATCCTCGAAGAAGATGATAGCGACGCAGGCTGAGATGGTGGAGGCTAG
GGTTCCAATTCCTTATAGAGACCAGTGCGCTCACTTGTTGATCCCTCTTAATAAGTGCCG
CCAATCCGAGTTCTACCTCCCATGGAAATGCGAAAACGAGCGCCATTCCTACGAGAAATG
TGAATATGAGCTCGTTATGGAGAGGATGCTTCAGATGCAGAAGATCCGTGAGGAGGAGGC
CAAATTCAAGAAGGGTATTCCTCTCATTCCCAAGACTGCCAATGTATGACGTCATTCCTT
AATCAGGAAGCCGTAAACTGCTGAGACTTGTCAGGTTCACTATTTTCCGACGCCAGCAGT
TAGTTTCGAATATCATCTTTCCAAACATTAAATCTGTTGAGCATTTGGAATAAAGTTATC
CCTTACCAAAAAACGTGTAAACTTGATCCTTTGATTTCTTTGTTAAAATGTCATCATGTT
GATGTGTATTGAATCTTGAATATCATTTTGTCTTTGTTGGATTTAGTCTGATGTCTCAAA
TTTTGAAACTTTTAGTCGAGGTATTAGCCTTAGCACCTGATCTACTCAGGTCGATAATCT
GAAATGAGATTGGAGGGGTTCACATT
>CUTC000070
GAAGCTAAAGTTGTTAAAGTTATACATGAGGAGTTTAAATCTTTGTTAATTTGTAATGAT
GGTGTGACCATTCAAGCTTGCCATTGTTCTTGATGCTACTGGCTTCTCTCGATGCCTCGT
TCGATACGATAAGCCTTACAATCCAGGCTACCAAGTAGCATACGGGATTTTAGCCGAGGT
CGAGGAACATCCGTTCGATGTTGACAAGATGGTGTTTATGGACTGGAGGGATTCACATTT
GGATAACAATATGGTTTTGAAGGAGAGAAATAGCAAAATTCCYACATTTCTYTATGCGAT
GCCCTTTTCRTCGAATCGRATATTTCTCGAAGAAACTTCTTTGGTAGCTCGACCGGGAYT
ACARATGAGCGATATCCAGGAAAGAATGGAATTGAGATTGAAGCACTTGGGAATAAAAGT
GAAGAGCATTGAAGAGGATGAGCATTGTGTCATTCCAATGGGTGGTCCGCTGCCCGTTCT
ACCTCAAAGAGTTGTTGGAATTGGTGGAACGGCAGGGATGGTGCACCCTTCAACCGGATA
TATGGTAGCTAGAACTCTTGCAGCAGCACCTATTGTTGCTAGTGCAATCGTTCGGCTCCT
CGGTTCGGATGGACGTTTCAGGGGAGATGAGATATCCTCTGAAGTTTGGAAAGATCTATG
GCCCATCGAACGGAGGAGGCAGAGGGAATTTTTCTGTTTTGGGATGGATATTTTGTTGAA
GCTTGATCTAAAAGGTACAAGAAGGTTTTTGATGCGTTTTTTGATCTCGAACCTCGCTAT
TGGCATGGATTCTTGTCATCACGACTGTTCCTTCCCGAGCTTATACTCTTTGGGCTTTCG
TTATTCTCTAATGCATCTAATGCCTCTAGGCTTGAAATCATGGCAAAGGGAACTCCGTCT
TTGGTAAAGATGATCGGAAATCTGGTGAAGGATAGAGAGTAAGATGACTATAGAGTTATC
TTGTTGTAAGCTAATCATCATACTGCATCATCACATTGTTCATAAGATTATGAGTTAGCT
ATAGCTTATGGCCATTTATATCTTTACCATGTTATTCTCAGTTCACACCTGTCAGCCAAT
ATACATATGATATCTGCTTAGATCATATTCGTTTTATACACGTTGTGATATCTTCATTAT
G
>CUTC000071
TGACAGGTGCTACGGATCCGAAATTGCAGAGGAAATTAGGGTTTTTTATGATCCAGGTGG
GAAAGGGAAACTCGTGGCACTCGAAGGAGACGAATCCGAGCATTTCTGCGTTGAGATTGA
TATCATCATTTACATCTAATGGCGCTCCCTCCTGGCCCTTACTCCGGCACCAGCACTCTC
GCACTGGTAGCTCGTGCATCAACATTCACCTTTGGTTTGGTTTACGGAAGCATTAAACTC
AAGGTTCTGAAGGCAAAGGCCAAGTCTCATGCGAAAGCTGCAGCCAAGGCCCATCATTGA
TGAACGCATTTACTAATGTAGCTTGTAGCAATGGAAGAGATGGAAATTACAGCATAGGCA
GAGACTCTGATCGTTGATTGGAGAAATGTGAGTTTTGGCTTGATATATATTAGATTCTGG
TTTTACTGCTGGAAGAAAATAAAATTTTTTGTTTAAACGATGTTGGGTATTGCAAATACT
GCATGGTGTATGCTTAATTGTTCAGTTCGAATGGCAAATCTGCCAATGGGATGTATGTTC
TTGAAATAAAAGTCATACATCATCTTGATAGACTCGTTTGAGATTTGGCTATCTCAATAT
CACTCTACTTTCACTTTCAAGTTC
>CUTC000072
AGCTTCAGCTCAGCTTATAAGCAGTGTCCATATCTGCTCTGTCCATGGCTGCTTGTGTGT
CTTTTGCTTGTGTTCTTGGCTTCTTTCTCTGTTCTTTAATGGCGGGTTCCATCGAATCCA
GAAATTTTCATGACCTGTTCCAGCCAAGCTGGGCTTTCGATCATTTCATCTATGAAGGAG
AGCTTCTTAAGCTTAGACTCGACAACTCTTCCGGTGCTGGGTTTTCGTCGAAGAACAAGT
ACCTGTTTGGGAAGGTCACCATTCAAATCAAACTCATCGCCGGTGACTCTGCTGGAACTG
TTACCGCATTTTATATGTCATCGGAGGGCTCGAATCACAACGAATTCGACTTTGAGTTTC
TGGGGAATACGAGCGGCGAACCTTACTCTGTTCAAACCAATGTGTACGTTAATGGCGTGG
GGAACAGGGAACAGAGGTTGAACCTCTGGTTTGACCCAACCAAGGACTTTCACTCCTATT
CCATCTTCTGGAACCGTCGACAAGTCATTTTCCTCGTGGATGAAACTCCGATCAGAGTTC
ATTCGAATTTGGAGCACAGAGGCATACCCTTTCCGAAGGATCAAGCCATGGGTGTATATA
GTTCAATATGGAACGCCGATGATTGGGCAACGCAGGGTGGTCGGGTGAAGACAAATTGGG
CCCATGCGCCGTTCATAGCATCATACAAAGGCTTTGAGATCGACGGCTGCGAGTGTCCAA
CGACGGTTGCGACGGCGGATGTTGCTCGGAAGTGTAGCAGCGATGGGGAGAAGAAGTATT
GGTGGGACGAGCCGACAATGTCTGAGCTGAATCTGCACCAAAGCCATCAGCTGGTTTGGG
TTCGGGCTAGGCATATGGTGTATGACTATTGTACGGACAGTGCGCGGTTTCCTGTTACTC
CTGCTGAGTGCGTTCATCACTCCCACCGCCATTGGTGATGGAAGAAATGGGACAGTGCTT
ACCAAGAAGAAGAAGAAACATGTGCTCCATGTTTTGCTTTTGAAGTTTATGATGGCCATA
ATGTAATATGAAGCAATGATGGTTTAATGTATGAAATGATTAGCTATTTTTTTATTCCTT
GTGGGGGCCGATGATCA
>CUTC000073
GACAAGTAGGTAATACAAACGCGGGGGATCATAAGCCAAAAAAAGTTCCATAAGCTATCA
GTTTTTCGTTCTCCTACAACTTCTCTAGCTTCTTCACCATGTCAGGCAAGTGCGGCAACT
GCGACTGCTCCGACAGCAGCAACTGCGTGAAAAAAGGGAACAGCTATGGCGCTGTCATCA
TGGAGAATGAGAAGAGCTACTTTGACGCCATAGACATGGACGTCCCAGCGGCCGAGCACA
ATGACAAGTGCAGCTGCAACCCCTGCAGTTGCAAGGACTGCCACTGCGGCAAATGAACAC
ATACACCTGTTGTTTCCATTAACACAGTTATATAAAGCCAGGAATAATGTAGCTGTGTTT
GAAAAGTGTCCTATTATGTTCAAAACCTCTGTGCTTAGCTAGAGGTGTGTTACGAATAAT
ATCTACTTCTGTTCTTCATCCATAGTCATGTAATGCTGGTCACTTCTGTGGCCATGGGTT
AACTATTAATGGATAAGTTATATGCTAGTA
>CUTC000074
GGGGGGGCGCTCTATATATATTCTTAGATTAGGGTTTCTGGGGGGAACCCTTTCGGCGTC
GATCGGCAGCTTTCTCTACTTCCACCATGGTGGCCGCGAAGAAGACCAAGAAGACTCATG
AGAGTATCAACAACAGGCTCGCTCTCGTCATGAAGAGTGGGAAATATACCTTGGGATACA
AAACCGTTCTCAAGACCTTGAGGAGCTCTAAAGGTAAGCTGATCATCATTGCCAACAACT
GCCCTCCACTCCGAAAGTCTGAGATCGAGTATTATGCGATGTTGGCCAAGGTTGGAGTTC
ACCATTACAACGGAAGCAATGTAGATCTTGGAACTGCGTGTGGAAAGTACTACAGAGTAT
GCTGCCTCAGTATTATCGATCCTGGCGACTCTGATATCATCAAGAGCATTCCCGGAGACA
GTTAGTTTGCAACTTCCTCTCAGATCATAGATTTTTGTTTCAGAGTTTCTTTTTCAATCC
ATTTAATTTTGGGGTGAACGTAGTGATGTGTTCCGCTTGCGAAGCATGTTATTATCGATC
GAATGGTTTCAATATAAACTTTTTATGTATGCCAGATCTTATTCCAGAATACTTGTTATA
TTATCTTGATGTTCCACACTACCCTTAACTGATTTCAA
>CUTC000075
ATCTTTCAGGTTAGATTCGGGACCCGACTTTRCCTTSGGGGTATACAAATGGAAAACGCA
ACCTAGGGCTTCCATTCTTGCGCTCTTGCCTCCACTTCCACCGGCTTCTTCTTTGCCTTC
TCTTCTTTGGTGAAGTAGCTGGTCGCTGCGATCCCTCTTTGTGCTCTTCGACCCGGGCCA
AATCCCTGCACTATCTCAGCCATGTCTTCCAAGCAAGGAGGGAAAGCAAAGCCTCTGAAG
CAACCCAAGGCTGATAAGAAAGAATACGACGAGGTTGATATGGCCAATATGCAAAAGAAG
AAGGATGAGGAAAAGGCGCTCAGGGAGCTTAGAGCAAAGGCCCAACAGAAGGGTACATTT
GGAGGTGCTGGACTCAAGAAGAGTGGGAAGAAATGAGTCCTCCTACGCCACATATGTTAG
ATTACTTGATCTTCAATTGCAGATATCTGATGTCTTTGTAAGCAATTGATTGTGTGACAT
GTTATCCTCTGCATGAAACCGAATAACATGAAGTCTTCAAACGCTTTACTATTTTCTTGT
TGTGTGTAAAACCTGGAAGAAGATAATATTGCTATGGTCCTTGTTTCTGGAGTGGAATGA
TTAATAGAAGTCGAACCCTTTGCAATATTCTAAACTATCTTTAGACCAAAAGCTAAATGA
AATGAATCGTCGTAGGCTCTGT
>CUTC000076
GGTKGGGACATACTTCAATTATTGGAAGATTCCTTTCGGTGAAATCTGCAGAAAAATGGC
GCTGATGAGAGGAGAGCCGCTGGTGAGGAAACTCGCTCTGTTCGCCAAGTACGCTGTTCT
GCCGGCAGCCATGGCCGCTGCTCTCGTTTACTCTCCTCCCGATTACGTTTATTACAAGAA
TGACGATAAGTCATCCAAATAGGACACTTTCCCCCACCTGTTCGGTTCGTCTCGATCTGT
CATCCCTTAGGGACCGTCTGATCATGTAGGCTTGCATTTGCAGAGTTGTATTCCTCTTAT
GTTGATAATGGTGTGTACTGGACTTATTATCATCATCTCTCAATAACTCGTAGTTTGTTT
TACTTTTGTGGCTTCATCTTCGGAGAAAAAAAATAATAATTTGTTTCCTTGAAGAATATT
CAAAATTGGAAGTATAAATTTCCTGTTCTTATCTTTCTTTTCGTTCCCTTAATAAATTTT
GAAGAAAGTTTCTGGGATAACATGGCCGTGAAAGTGGAGACTGAAGCATGAGATGGAAGT
GGGAACTATATGAGATACATGCCTGTAAATGTTATGTGCTCGTATGAAAATTTTACAGTT
ATAAAATGGTGGCTATGAAGAAATCCCACTATCAGAACAACTCATTTTCATTCACACAGT
CCATATAGTACCAACCCTTTGGTCCTGTCCACTGCTGAATTGAAACAAAATTTCCAGATT
TACGTGACTGGGAGTGTTGAAAATGATGGAGGATAGAGGTGTTAATGTCYGGTTGTGATG
AATTTGGGGCCTTCTTACCTTCACCCTGGGTTTTGCARTATGAGATTATGTTGAAATTAT
ATTCCCYAGAAATCTTTTGAACTGTGATGAATTTTTTGAACAAAAGCAGGCTAAAAGTTG
TTCAAAAAACGTCTAAGCATCTGAAGGCCAAGATTCTCCATGGGCATGGACGACGTTGAT
GTTGTAGGGATGTAACATTGTGTGTTGAACACAAACAATTATAACAGTCTTAAACTGAAA
GCCAAGCTTAGAGCTGCCTTCAC
>CUTC000077
GGGGTATAATATAGCCCTAAAAATAGGGGAAATCAAATAGTGAGGATCTTGGGAGTTGCG
ATGGCTTCCGCAGTGAACGGTTTCTCATTACTAAATTTAAAACTGCCCACTTCCCTCAGT
AAACCCAGAAACCTCTCTTTGAACTTCGCGAAAAGGGCACCATCACTTCAGATTCGAGCC
GATTCCATGGCGACTGAGAGGCTGGGCATCAAGGTTGAGAAGAATCCGCCTGAATCTAAG
CTTACTGAACTCGGCGTTCGTCAATGGCCCAAGTGGGGGTGTGGGCCGAGCAAATTCCCA
TGGACATATTCGGACAAGGAGACATGCTATTTGCTAGAGGGAAAGGTAAAGGTTACTCCA
GCAGGCTCAGATGAGGGGGTCGAGATTGGCGCTGGGGATTTGGTTGTGTTCCCAGCGGGA
ATGAGCTGCACTTGGGATGTCTCAATTGCTGTGGATAAGCACTATAAATTTGGTTAGTTG
TATCTAAAGCCCTTTGTATGTTCATGAACTCCATTGCTCCTTTTCTTGTTCAATCGAACC
GAACCGAACCAAACCGGATTTATAGGTTCTATTACTGAATTGCTTATGCCACAAACTGAG
TATCAATCCAAGATCACATTTGAGTTTGATGCTCACAATTAGAACCTAAAGTTTTCCTTC
TTGTATCCCCATAGGGAGGGCGCGACGACCCGTCCGCCAACATAAACACAAATAAATCCT
CGAATTG
>CUTC000078
TCCATTGTTTTATTTTTCTTCCTTCTCTCTTTCTTGTACATCACGTGACTCATCTTGACC
GTTGCTGTCTTTCTGGCTACTCCAAAATCAGCCAGAAGGGCATCAAGTTCAGCAAGCTCT
TTCTTCTTCCTTTCCTTCTTGGAAAGTTGCCTCTCAGCCTCCTTTGGTGCCACAGAGGCT
TCAGGAGCGTTCTTCACAGCTGGTTCAGGATGCACAGGCACCTCTGGTTCATGCTCATTC
TCGTGATCGTGATCGTGATCATGCTCATCTTCAAGATCATAATCAACTTCATCCAGGATG
TCATCATCACTCTCACTCTCCTCTACATTGCCCAGCTTCTCCTTGCTCCCATGAGCATCC
GAAGAGCCCCACACAGCCTGAGGAGGAGCAGTCGTGGCATAATAATCGTCATCATCTTCA
TCATCAACATCAGCCCATGATTTGGAAGTCAATGGAGCTGGTGCCCAAAAAACCTGAGGT
TCAGGTTCCTTAGCCTGACCCGACTGGGACTTAGACGACCCTTTATTCTTGCGTTCCTTG
TCAGACTTCTTCTTCTTCCTGAGAGTTTCGAGGGCTGCAAAAACATTAGTGTTGTTGATA
ACCAAAGAACCCTCGTCCCTCCTGCTTCCTCCGACCATTTTCAAACAAACAGATCAACCA
AAGCGACACAAAAACAATGAAATCGTAAAAACGGAAGGGCGGATTTCTAAACTTCCACGA
AGTAAAACAATTCAACAAGAACTTTATTGGCGAAACCAAATCTCCGAGCAGCRAAATTGA
ATCATACAACGCTCAATTAGGTCCGACGAAGATTTACAGACAAATATAAAACAATAAATC
GACCAAAAAAAAACCTCGGCAACAACAAAAACAAAACCGATGCAAACTTCTGGATTGATA
GATCAAAGATTTGCGACAGATTTAAAGGTAGGCGGACAGAAAATTAGGGTTTCAGACTCT
GCACAAGATAAAGATGAAAGATAACAAACAAAACTACTAGAGAAAGGAGAATTGAAGATT
TGCTCGGTTCTGTGATAAAAATGGAAGATAAAACCGGTGGATTTTACGTTAAACAAAGAG
GGGATTGGATTGGTGTAGGGCAAAACGGAGGAGACGATAACGTA
>CUTC000079
GGGGAGACATCGTCCATTATTCGATTCCGAACTATTGAAGGTCCCAAATCCCCTTTTTAT
TGACTCGTAATGGCGAAATTGATTTTCTCTTCATTTCCTCTCTGTTTCGTTTTGCTGTTC
TCAATTTCTCTGAATTTGATTCTTAGTTCTTCGGCAATGTCCGCTCAATCGGTTGATTCC
GCGTCCGCTTCTCCGGCGGTGCATATCGTTTACATGGAGAAGCCCCGCGATGAGGAACCG
GAGGCCTACCACATCCGAACCCTAGCTTCTGTTCTCGGCAGTGAAGAGGCTGCTAGAGAG
GCGCTTGTGTATAGTTACAAGAATGCTGCCAGTGGCTTCTCTGCTAAGCTTACTCCTAAT
CAGGTCGCGGAGGTTTCCAAACAAGAAGGAGTTTTACAGGTTGTCCCAAGCCGTACTTAT
CAGCTGCATTCAGGACCTGCCGGCCTTCACTAGAAGACCATCGAAACACTTTCCCTGCAA
ATATGGCTCTTTCCAGCACTTTGAAAGTGCGTACCTAAATAAAGTGTACTTTGAGTACCT
TGTGCTTTCTTGATAATCACATATCTATTTGCTATTCTATGTCACTCATGCATCTATCTT
CTAAATGGACCTATAATATTGGTGCCCAATGCTTTTCTAACCCAACTCTTCAAAGTTACA
GGTTGTATGTTTCGTCGTTGAGTTATTGACTCATAGAGACACGGTGAATTT
>CUTC000080
CAGTGGTATTCAACGCAGAGDVGGGGGGGGGTCGCCGATTAGGGTTTCTTCTTAGAGCTA
GTAAGGACCAGAAGCCGCCATGGTGAACGTTCCCAAGACGAAGAAGACTTACTGCAAGAG
CAAGGAATGCAAAAAGCATACCTTGCACAAGGTTACCCAGTACAAAAAGGGTAAGGACAG
TCTTGCTGCCCAAGGAAAGCGTCGTTATGATCGTAAACAATCAGGATACGGAGGCCAGAC
CAAGCCCGTCTTTCACAAGAAGGCAAAAACTACCAAGAAGATTGTGCTGAGGTTGCAATG
CCAGGGTTGCAAGCATGTGTCACAGCATGCCATTAAGAGATGCAAGCATTTTGAGATTGG
TGGAGACAAGAAGGGAAAGGGAACTTCACTTTTTAGATGCTTTAACATTGTCATTCACTA
TATATTGGTTTTTAGGGAGCCAAAATTGTGGGTTTCTTCTGCCCTATGCTTTTTGTTTGG
TTATTCTGATATTTGTGAACACTTTTACCTGTTGAATTTTGTTTAATGCATCAGTTTATA
ATGGAACAACTAGCTAGCCACTTCCATTTTTCTGTTTA
>CUTC000081
CAAACCCACAACAAACTTAGTTTTCTTATTCCTGCCAATATTCAGAACGTAACATCTTAT
AAATCTCAAGCAAACCATAGCAAGATTCGTGAACGAAGATCATGTTCCGTGCCAACAAGA
AAATGAAGTTTTCTTCGGTGCCAAACGTCTCGATTTTCCAATGTTCTGATCTGAAAGGTA
ACAATGTTTTAGGCTCCTAAGAATGTTTCATAATACCATCATGTACATGGGATCAAAAGA
CCTGGTTAAAACATGAGATCTTGAAGATGAAAACATTTAAGGACAAAACTTCTTCTCATT
TCTTCTCGGTATAGCTCTCCAATTCTCTCCTAAGCTGCAACGAGAAGTCGTCGTTGACAT
CATCGTCATCCCAGTCGTCTTCCCACTGCTGAGTAATTTCTTTCCCTTCTTCTTTGACTT
CCCACTCTTCATTAATCTCAAACTCTTCAAACTCATCATCATCTTCAAAGAGATCAATCT
TAACTTCCTCAGTAGCGGTTTTGGATTCAGTCGCCATCACAAAGTTTGAACTTCGTTCTA
CTAGGAGGTGGACGCAAGACAGAATGCTAGTGGAAGTCTCGAGAGAGTGTAAAAAAACTG
AACCAGCTGAAGAAATCTGCTGATCGAGCAGATGGATATTTAGCCCTAACTATCAGGTCG
TAACCCAATCTGCGTCGCGTTCTTCTGCCCCCTTTWCMCTGCTACCATGGCAATTCAA
>CUTC000082
CACTCCTCCAGGAAGGRRYAGGGAATTTCCGTTCTGTGAGGCAATCAGCCTTCCAAAGCT
GACCGAATATCACTATTTAAACCCCCTCCTCCTTCGTCTCCCTTCATCTTCATCCACCTC
CATTGATCTTCTCTTTCTCTGATCTCGATCCGCCATGGTTTTGTCCAAGACTGTTTCTCA
GACGGATGTCTCCGTCCACTCTACCTTCGCTTCACGATATGTGCGAACCTCTCTCCCGAG
ATTCAAAATGCCGGAGAATTCGATCCCTAAGGACGCTGCGTTTCAAATCATTAATGATGA
ACTCATGCTCGATGGAAACCCTAGGCTGAATTTGGCATCCTTCGTCACCACTTGGATGGA
GCCTGAGTGCGATAAACTCATCATGGCCGCTATTAACAAGAATTACGTTGATATGGATGA
GTATCCCGTCACTACAGAGCTTCAGAACCGWTGTGTAGAAACATGATAGCTCACCTTGTT
CAATGCCCCATTGGGGGAATCTGAGACGGCGGTGGGAGTCGGAACTGTGGGATCGTCGGA
GGCCGATAATGTTGGCTGGTTTGGCTTTCAAGAGAAAGTGGCAGAACAAAATGAAGGCTG
CAGGCAAGCCCTATGACAACCCCAACATCGTCACTGGAGCCRATGTCCAGGTATGCTGGG
AGAAATTCGCAAGGTACTTTGAGGTAGAACTGAAGGAAGTGAAATTGAGTGAAGGTTACT
ACGTGATGGATCCACAGAAAGCTGTGGAGTTGGTTGATGAGAACACCATCTGTGTTGCAG
CCATTTTGGGTTCCACACTCAATGGAGAATTCGAAGATGTAAAGCTCTTAAATGATCTCT
TAATCGAGAAGAACAAGGAAACTGGATGGGATACCCCTATTCATGTTGATGCTGCGAGTG
GAGGGTTTATTGCCCCATTCATTTACCCTGATCTAGAATGGGATTTTAGGCTGCCCCTTG
TTAAGAGTATTAATGTGAGTGGCCATAAGTATGGGCTTGTTTATGCTGGAATTGGTTGGG
CTATCTGGAGGAATAAGGAAGACTTGCCTGAAGAACTCATCTTCCATATCAACTATCTTG
GAGCTGACCAACCCACTTTCACCCTTAATTTCTCCAAAGGATCTAGCCAAGTTATTGCTC
AGTATTATCAAATGATTCGCTTGGGTTATGAGGGATACCAAAACGTGATGGAAAATTGCA
GAGAGAACATGTTGGTTCTAAAGGAAGGACTCGAAAAAACGGGTCGTTTCAACATCGTGT
CGAAGGACAATGGAGTCCCACTTGTGGCCTTCTCCTTGAAAGATAGCAGTCGTCATACAG
AGTTTGAGGTGTCAGAAATGCTGAGGAGATTCGGTTGGATTGTGCCTGCCTACACCATGC
CTCCAGATGCACAACACATAACAGTCCTAAGAGTTGTGATCCGAGAAGACTTTTCTCGCA
CACTTGCGGAGCGTCTAGTGGCAGATATTGAGAAAACGATGCACGAGCTCGACATCCTCC
CGTCGAAGGCCGATATCAAGAACACAGTGGCAAAGAAGAGCGAACTCGAGACACAGAGGG
AGATCACAACTGTTTGGAGGAAGTTTGTAATGAACAAGAAGAAGACTAATGGAGTATGTT
AAGAGTTGAAAGCAAGGGATTATTATGTCTATGTGTGAAGTGAGAGCGGATGAGCTTTGT
ATTTGTGGAATGAAATGTTTGTTTAGTGTTCTTGTTGTTAAAGATGTTGTTTCTATTCAG
CATACCTCCACTTTTCAATTCAAGTGCAAACTTATCATC
>CUTC000083
GGGGGTTCGGTTCCCTTATTTAGTAAAGTCGCAGGASSSGGGTGGACCAAATCGCCGATT
TATATGAATCTTCCCGTTTTTCTTAGGGGGGGCCGACAATTTGTTTTTCCGTCAACGCTT
CACCGCTGATCTGATCTATATAATTGGCTTTAATCAGGATCTTCCTGCCGGCCGATCTGT
CCGGCTCTGAGTTGTAGACATGGCTTCAGCCAATGGCAAGGGCAATGTGATCAATGACGT
TGAAGCAAAAGGATTGAATCCAGCGCTAATAGTTCTTCTTCTTGTTGGTGGGTTGCTGCT
GATTTTCCTCGTAGGGAACTATGCACTTTACTTGTATGCACAGAAGAATCTCCCTCCCAA
GAAGAAAAAGCCAGTATCTAAAAAGAAGATGAAGAGGGACAGACTGAAGCAAGGAGTGTC
TGCACCTGGAGAGTAAAAAACAACAGAAAAGAGAGAAAATTTAGCTCCCCGAGGTTTCCT
TCTCTGTAGAACGTTTTGATTCTCAAAATTTTCCTACATAGACTATCTTGAAAGTTGCTA
CAGGTATTTCCTATATCTGCTGTCTTAAACTCTTCAGAAATTGAACTTGATTATGAGTTT
CCTAACTCTTATTACATGGGCTCTTTTCTC
>CUTC000084
GACAAGTGGTAATCAAACGCRGRGTAVGGGGAAAACGAAAATGTCTGTGGCGACGGAGGA
AATCAAAGCCAAAGGAGCCGAAGTCTACAAAGGAGACGAGATTTGCCAAGAGAAATCCAA
GGAATTGCTGAAGGAAATCGGTCTCCCAAATGGGCTTCTGCCATTGAAGGACATTGAAGA
ATGTGGGATCGTGAGAGAAACAGGGTATGTGTGGCTGAAGCAGAGGAAGAACACGACCCA
CAAGTTCGAGAAGATCGGGAAGCTGGTGTCGTATGCGACGGAGGTCACGGCGGTTGTGGA
GAAGAACAAGATCAAGAAACTCACCGGAGTTAAGACGAAGGAGCTTCTGATTTGGGTGAG
TTTGAGTGATATCTATGTGGATGATCCACCCACCGGAAAGATCACGTTTCAGACTCCGGC
GGGATTGTTTAGGACTTTTCCGGTGTCGGCGTTTCAGGTTGAAGAGCCGTTGAAGCAGGT
GAGTGAAAAGGAACATGGTGTGGGCGCTGTCGGAGTCAAGGAGGTCTGATCTGTATGTCT
TGTGGTTTTATATAATGAAATGAATGTTTTATAGCTAATAAATTATGTGTTGTAGCTTGA
GAATTTGGTTTGCTGTCTGATACTGTCTGGATTTGGGATCATTGCATTCATGTTTGTATT
WAATGGTGCCTTGATCTCTCTGTTTTTTGATGTTATATGGGTTTTTGAGGGGTTGGGAGA
AGGCTCGAGAGGGGTCAAGCCTTGCGGGGAGGTAGTTCGAGAGCTCTAGAACGATGTACT
TTGTTCGTTAGTCTTGGGAGGAGTAGGAATCACGACTCTTCACAAGGGTATGATATTGTC
CATTTTGAGC
>CUTC000085
GGGGGGTATGCTTTTAGTTCGAAGCATCGGTCTCTGGACGTGAAGTGGAAGTGCTCTAGG
GTTTACATTTCGTATCGAAGATTCTCCCACTGCCAAAACAAATTCGGTAGCCATGGCGAG
CACCAAAGTTCAGAGGATTATGACTCAACCGATTAACTTGATATTCAGATTTCTTCAAAG
TAAAGCTCGTATTCAGATTTGGCTATTTGAGCAAAAAGACCTTAGGATCGAAGGCCGAAT
TATTGGATTTGACGAGTACATGAATTTAGTTCTTGATGATGCTGAGGAAGTTAATGTTAA
GAAAAAGAGTAAAAAAGCACTCGGGAGGATTCTTCTCAAAGGAGACAATATAACGTTAAT
GATGAATACGGGAAAATGATGATCATCCAGCAGACCACATTATTGAGATAGTTTTCACTT
CCATCGTATGGCGTTATAGCTTTTACAATCATCTTCCTTTTGGAGTTGTATCTTTCAACG
TTTTAATCCATCGATGATTAACTAGTTATTATTTGGATGTATAATGTTATTTCGCTGTTG
GTAGATAATATCCTTTTAATTTATCGTCCTTATAACCGGTTGTTTATTCA
>CUTC000086
GGAGAAATTTCTCGGGGACTCTGGCTAACTATTAAGCTTTCGTTTCGCTCGATGTCTCGT
CGAAGGGAATAAGAAATCGCGCCTCTTCGCACTTCACTGACACTTCGCGGCTTCAACTCG
CAGGCTTTCTGAAAAACCTTTAATCCATGGCTAACAATCCTTCGCAGCTACTGCCCTCAG
AGTTAATCGACCGATGTATAGGGTCTAAAATATGGGTCATTATGAAGGGCGACAAAGAGC
TTGTTGGCACTCTTAAAGGATTTGATGTTTATGTCAACATGGTTCTTGAAGATGTTACTG
AATATGAGATCACTGCTGAGGGGAGACGGATAACAAAGTTGGATCAGATTCTACTCAATG
GGAACAACATTGCTATTCTCGTTCCCGGTGGATCGCCGGACGCAGAATAGGTGTGGAATA
TGAGTAGCATATTGTTTTGGTTGACAAACTTTGCACCATTGTTATGAGTAACATTTAGTT
TTCTTTCAATGTAGAACGACGCAGGTGACAACTTTCATGTATTTGATTCCTTCATCTTCA
TTGCTTCCTATAGAAATCTATTGGCTCAATTCTAAGTG
>CUTC000087
CGACTCACCGAATAAACCCTGGAACGATGAAACGATGTCGTTTCAATGGCAAGCAACGGC
ATACGTGTAGAGCTTAAGCAATAGCGATCCTAGAGGATCTGTGCTGCTGCTGGGGGTGCT
GAAGTTTGGGCAACGACGAAGCCGATTATCTGGTCCATCGACCGATCATGGAAGGTAAAG
TCAGTGTCTTGCCTAAAAACGACGGGAAACAAATGGGACATCAAGAGGCAAAGGTGGTTG
TTCAGGAAGAAATGAAACGAGTTCAACAGCTTCCTTCTAACAGCACCTATGCTACTCATC
GGATGCGGGTTTTAAACAAAATTCTGCAGCTTTTATCAATTCAGAGAACTGCATCACAGG
AAGAAGAACTGGAGTTGCTGTTTGCTGGGCTGTCTCTGTGATCAGTACTAGCTCGTGAAT
GGTGGGTACAAGTTAAGCTATAGAAGTAAAATTACAGAAGGTAGGGTTGCTAGGCTTTCT
CGTTGGTTGCCCGGTGTGGTATATGATTCTGTATCAATATCCTTAAATGTTTTAAGTTGC
CAAACGAACTTTCAGTGTGATTATCCTATATTCTTGGTTTCTTTCACTTTCATCTCCTAC
CGGGATCAAATTTATATGCATTCTTTTAATTATGTGCACGGTGTAATATTGGGAGGCCTC
GACGATTGAACGTTAGGTGTTTACTGTCAAAATCTTTCATGATTTACTTAAGAGTATTAA
CGTTCGT
>CUTC000088
CAGTGGATCAACGCAGAGTASGTTCGGGGGTAGCCATTTTGGTCTTTGGGGAATCAGCCG
GAAAAAGGAGCAAAACCAAAGATGATCTACCGGAAATGGAGTCTTCTCACCGGCCCCACC
GCTATCTTGGGCGGCATAGTTGTCTCTCTGGCCGTCGCAAACTTCATCTTCGTTAAAGAA
GATCCATTTCTGAAACCAAAGGAAAGGAAGCCGGAACCAGCTACAAAATGAAGGATATAT
TCAGCGAAGGTTTCAATTTAAATCATCTAGAGATTGTATCTGGATTGGTGTTGTCTTTAA
ATTGTTGTTTTGCTTTCTCATGAGAATTTGTTATTAGTTCTAAGATTCTCAGTTAGACCT
GACTAGTGATCTTTATCTTTAAATAACCAGATGAGAAACGTTTCTTTGGCCACGAACCAA
AAGTTTCTCATCGACTATTCTCGAATTGGATGTAGGTGGGGAATGGAATGTATTCGAACA
GTTGGGTGTGTGGTGGATCCTTATGCTGTCTAGATTTGCAGAAGGAAAACCAAAAACAAG
AAGAAACAAAAAGTAAATAAACCATCACTCTTCTTTTTAGTT
>CUTC000089
GGGGGGGTTTSGKRTTATTCATTACSGTAAAATAAATCTGATAATTTTTGGTTGCAGAAT
TTTCCGATCCTCTGCTTCTCAAAATCTTGAACGAAGAAGATGACCCGAGGAAAACAAAAG
ATCGAAGCTCAGAGGCGAAATGCGGAGAAGAATCAGAAGCAGAAAGGCTCGCAGTTCGAG
GCTAGAGCCGTTGCCCTTAAAGTCATCTGCCCTATTTGCAAGGTACAACTAGCAAATCAT
AACCAATTGGGTGATCACTATGCCTCCAAACATCCAAAGGAAAAGCCACCGTCAGAATCT
GGCTGAATCGCCCCTTGCAAGTTGAAGTATGTGAGTAGCTTTATTGAAGGCATTTCAAAG
TTCCCTTCTGTGCAGATCAATGAAAGTTGCTCTGATTGATTGTCTTCATCTTTCTTGTTC
TTAAAATTGTACTCCTCCTTGTAAGGGTATAAAGTGACGAGTCATTGTGGCACTTGTAAA
ATAAACAAGACTCTAATACGCTTGTTCCAGAGTCGTCCCAGTCTAGTTTACTCTGTGCCT
ATGAACTATGGAATCCTAAGAAATGACCTTTTCTTTATAAAAGGATACAATCTTGCAAAT
GCATAAGAAGCTTCTGTATTACATCTGTTTGT
>CUTC000090
ACGMAGMKTRCRSRKGGTCGTGTTTCTAGAATCYTGTCGAGAGGTTGCCAGAAAGTATCC
TGGAATCAAGTACAATGAAGTTATTGTCGACAATTGCTGCATGCAACTTGTCTCAAAGCC
TGAGCAGTTTGATGTTATGGTGACACCCAATCTGTATGGAAATCTTGTAGCAAACACAGC
TGCTGGTATAGCAGGTGGAACAGGAGTTATGCCGGGAGGCAATGTTGGTGCTGATCACGC
TGTTTTTGAACAAGGAGCTTCAGCAGGAAATGTGGGGAATGAGAGACTGGTGGAACAAAA
GAAAGCAAACCCTGTAGCGCTGCTCTTGTCATCTGCCATGATGCTGAGACATCTCCAGTT
TCCTTCTTTTGCGGATCGATTAGAGACAGCGGTAGAGAAGGTGATATCCGAAGGCAAGTA
TCGGACCAAGGACCTCGGCGGGCAGAGCACGACTCAAGAGGTTGTCGATGCAGTCATAGC
TGCTTTAGATTGATCAAGTAAGGGAGAATAACTTACCCCACCATTCATAAACAATTTATA
CGATTTTTGGGTAGTCAAAATCCTGCCCAGTTTCCTGAATCAAGAAAGAAGATATGCCTT
CGCCTTTGAATTATTATTATGATTTGTTTCAGTTTTCCCAAGCACATCAGAGTTGGGAAC
GCATTTCTTGTTCCAATAATCTCGATTCATGACAACAATTTGTGGTGCATTTGATTTGCA
AAATTTGATGAGAGATCAATTTTAATTTTAGTTTGACAGTGTTCGTCGTTTATGAAATCA
TTAACACTATAG
>CUTC000091
ATAAAAACTTGTTCGATACTGATAGGGTGGGGGTTAGACCGCCGTCTGCTTCCAAGTTCG
CCGCGGAACAACGGACTCGAAGATGCCGTCTCACAAGACTTTCAGAATCAAGAAGAAGCT
CGCGAAGAAGATGAGGCAGAACAGGCCTATCCCGCACTGGATCCGTCTGAGAACCGACAA
TACTATCAGATACAACGCAAAGCGCAGGCACTGGCGTCGCACCAAGCTAGGGTTCTGAGG
TGCTTTCGATTTATAACTTTAATGCTCATTTACTTTGAATTTGTTAAGATTGCGGACCTA
AGTGTTCTTAAGGACCTATTATTATATTCGCGCAACTGAAATTTAGTTCATCTGATATTT
TTGTTGAATCATTTCTACACTAAAGTTTGAAGTAGTTCGGGGTAGAATGAATTTACTGGC
AGGCGTCATGTCTGTGGATTAGCAGTTTATCCACATATTCATGGCATTTACTTCTTATAT
TGAAGAACTTAAGCGAGCTTGATAGACATCCTTTAAATATTTGATCGAAGTCAAGAGATT
TATGGAAACTATA
>CUTC000092
GGGGGGTCTCCATTTTCACTTGTAAAAGGGAATCGAGACGAACGAACGAACGAACGCAGA
CAATCGAAGGAAGATGAGGCAGTTCGATCCATGGCCGGTGTTTTTCAGGCGAGAATGGAA
GAGGAATTGGCCGTTCCTTGTTGGTTTCGCCATAACTGGAACCCTTATTACCAAGATGAC
CGCCGGATTTTCTGAGGAAGAGGTGAAGAACTCTCCATTCGTGCAGAGGCACAATCGGTG
AATCTTTGGAGGGGAATTGGTGGCATTGCAGAATGTGATGTTTTTATTTGTACAAAATAA
CAGATGCTGCGGTTAGTTTTCAAGCCATTTGAAGCAAGTCATATCGGTACTTCGCAGTAT
TTCTCAAATTTGTAAGGATTTTGTGATGTTGTTTGCTTACATGAACACGAGCTCTCTTTC
GTAGCATCATTGGATTGAAAACTTTGGTGTTCTTTAATTTTGAATAATTGACCTTGTTCA
CGATCAGTCGTTTCATATGTCTACCAGTCATTCATCTACCGTACTACTTTTGACCAATCT
CGTTTCAAAACTATTTTTGGAGTGGTAATTTCTTGTTGTATGGGTAACTTTGAATAAAAT
TGATAG
>CUTC000093
CTGCCATTCCAGACCCTGCAGGATTGAATAGAAATATGAATGGGGCAGATGTTACGCATC
TGAATATACATCAAATCCATTCAAACGAGTCTGACCTCAAGTCTGAACCGTYTAGGGGTT
CAATGTTGGCTGATAAATCCCTTGCCATTAATGATGCCGATAAGTTGCAGCAAACATGCA
CGCAAAACTTGAAGGATGCACACTGCAAATCACAGGGTACTTCAGCAAGGAGTTGTACAA
AGGTCCAGAAGCAGGGGATTGCACTTGGAAGGTCAGTTGATCTTAGCAGGTTCAACAATT
ACGATGAATTGGTTGCTGAATTGGACCAACTGTTTGAGTTTGGTGGCGAGCTGCTGGCTC
CCAAAAAGAATTGGCTTATTGTATATACGGATGATGAAGGTGATATGATGCTTGTTGGAG
ACGATCCCTGGCAGGAGTTTTGTGGTATGGTTCGGAAGATTTTTATCTATACAAGAGAAG
AGGTCCAGAAGATGAATCGAGGATCTCTAAATTTGAAAGGCGATGAAAATCCATCTGTAG
AAGGGAAAGAAGCAAAAGAGATTGAAGGTCAGGCAGTACCTTCGATATCCGCACCCGAGA
GTTCTTAGGTTTTTGCTTTTGTGGGGTATAGGTTTTTGGTGCGGTACTGAAGGAGTCGAG
CAGAGTAATGCAGCGAGGCCGGAAGGTTGCGGCCTTTAGATGGTAGAAGTTATGTATTGA
ATTTTGGACATGTGCAAGCTTTAGTATTGTGGAGTCTAGTCTCCGCTGTTATACGTAAAA
AATATGTATGTGCCCGTGTGTCTTCGGATGATGACTGGGCCGGCTTGAGTTTCAATTCCA
CCTTGTATATAGGCTCCTGTTGTAACTCAAGGAATGTAGTGAATCTAAATCCAATTGGGG
CGTTTACGTAGTTGTTGGGTTGGTGGGTGGGTGTGTGCCCGCCGGAAATCTCCAATAAAA
CGTCGAGATGAATGATCGATTTACATCCAGAAATATTTGCTGCCTTTTATTCATCTCACT
CACTGTAAGTAAGGCGGAAGAAGCGAACATGGTCACACCAGTGGAAATCTTTTCAGAGGG
GCCAACATCATGGCATTGAAATTAAAACTTCATGTCGTGTCGTGGCCAGGCCACCATGGA
ACATGAAGCTGCTGCTRGGTGGTTCYGCAACTTGAAATCAAAGTGTATCCGATGCGTATG
CTTCAAGTTATTCTTAGGTGGTTCCGCAACTTGAATCAAAGTGTATCCGATGCGTATGAC
TTA
>CUTC000094
CACTCTTTCCCCAAATCTCTTCCTCTTTCTGCTTCCGCCATTTCCAATCCTTCAAACCCA
CAAGAGATTCATCGCCAAATCCCTTCACAATGTCTCTAACAATCCCCACAAACCTCTCAA
AACCCCTTTTGAAGCCCAAATTCAGCTCCTCATTGGCCTCAAAATCAAGACCCTCTTCCT
CAATCCTCTGTTCCGCCACCCAAAATCAAAATGGAAGTCCTGAAAATGCTTCCTCCTCTC
TGCAGGCTTTCTCCGCCGCCTTAGCCCTCTCCTCCATCCTCCTCTCTGCCCCTCTCCCCG
CTGTCGCCGACATCGCTGGTCTCACCCCCTGCAAGGATTCCAAACAATTTGCCAAGCGGG
AGAAGCAGCAAATCAAGAAATTGGAATCCTCTTTGAAGAATTACGCTCCCGACAGTGCCC
CGGCGCTGGCGATCCAAGCTTCGGTCGAGAAGACAAAGAGACGATTCGCTTTCTATGGAA
AACAGGGGCTTCTTTGTGGGGCTGATGGGTTGCCTCATTTGATTGTGAGTGGCGACCAGA
GGCATTGGGGTGAGTTTATAACTCCTGGGTTCTTGTTCCTTTACATTGCTGGGTGGATTG
GATGGGTTGGAAGAAGCTATTTGATTGCTATTAGAGATGATAAGAAGCCTACCCAGAAGG
AGATTATCATTGATGTTCCTTTGGCTACTAGCTTGGTGTTCAGAGGCTTTAGCTGGCCTA
TTGCTGCTTACAGAGAGCTTGTCAATGGCGAACTCATTGCCAAGGATGTCTAATTCTCTC
CTCCGACAGAGATAGGGAAAGTGGAAGAGAGATTAACTTTTGGGATTGGGGTTGGTGAAA
TATGTGTATTTCAATTGGGAACTTGAGATGAGTTTATGCAATGGTTGGTTGTATTTTGTT
CACTACTTCCCCATTCTTTGCATTATGTGTACCCTAAATTTGTAAAGATTGTGACTCGGT
GCGACTCCGACATTATGTGTTTATAGTTGCAACGTTTCTCTTATTAGACGTCTTATTAGA
TAAGTAGATGAGTAGYTTTTGCTTAAGGCATAGCGTTCTACTCTATAAGCGTTTATAAAT
GAATCTTAATCGAGTTGTTCATTAGAGAATTATTGGTAC
>CUTC000095
GGGATTGCTTAGTAAATACAATAGCTTCAGAGATGTTTGGATTTGTGAAGGATGTTTTTG
TGTACTGTGCTAAGAACTGGGGTCTAGAAACCTTGATGAAGGAGCTTGAATGTGTGAAAA
GGATCTTTATTGGAAGTGATGATTACAAAGGCAAGGATTTGTATATTAAAGCTGCTCGGA
TTCTGGCCAAGCTCGAATCCAAAGCACTTGCTCCATGGGAGGCCTGCAATATCATTCTTG
AATACTTCACGCATGGCACATCAGAGATTTCAACTTCAGGGGTATTCTCCGAGAAGTTGG
GAACAACCGACACGGCCAGCCTGTCAAAAGAGGGGATGTYGCTTCCTCCGTCGGGTTCCC
TACCTTCATCATACGTGATGCAGAAAAACACCCCATCTAGGCCACATCATGACTTGATTA
CCAGTGATCTTCGACGGAACAATCTCAAAGCCACCATTGGCAGCGACTTGAACGCAGTCG
ATGAGTTTCGATTCGGGACATATACAAAGAAAGACGGCATGGAGAGCTTGGAAAGCATTA
TAAGAATCAAGAAAGCAGAGGCAGGGATGTTCCAAAACAAGGCAGACGAGGCACGGAGGG
AGGCTGAAAGACTAAGACAGATAATCAATTAGCAAAAGACGGAGAAAGCTCGACGAGGAG
TACGCGGAGAAGATCGGGAAGCTGTGCTTGAAAGAGGTGGAGAATAGGCGGAGGAAGAAG
GCGGAGGAGCTGAAGGCGCTGGAGAACTCTCAAATCGATTACTACAACATGAAGATGAGA
ATGCAGAAGGAGATAGGTGGATTGTTGGAGAGGATGGAAATGACAAAAAAGCAAATAGTG
TGAAAGTTGGGGGATGGGTATGTGCATTTATTTCTAACTTCATTTTTGTTGAGCTTTAGC
AAATAATATTTACTATTAACGATTATGTTTCATTGAGTTGTGTTTGTTTATTATTTAATA
TCGATTTAGGAAATCTCTAAGTTTATGATCCAGAGGATAATGTTTTTAGACAAGTTAGCC
TTTTTCGAGATAACAGCCCAAGCCCAAGCCTTATTATTGTGAGATCTCTCATTGGTCGGA
GAAAGGAACGAAACTTTCTTTTATAAT
>CUTC000096
TTTTGGAATCTGAAATGGATTTCAATGAAATTGAAGGCAAGATTCAGTCCTCAGGAAAAA
CAGGCTTATTCCAACATAACCAAGAAGTGTATTATTAAAACAAGTTTCATCTTTGCAGGA
TTGATTGACTTCTAAACGTGCCCCTAGAGCTTCCAGTGCAGAATGGTGGCCACATCCTTT
ACCAGATCGATCCGCCGATAATAGATGGTGTTCATACAGACAAAGACGGAGTAAAGCTGA
AATCAAGCCCCCAGAGCTCGAAAGTTCCATTAACGAAGTCGTAGTGACCACCCTTGAGTC
CAAGAGTTCCATTCACCAAACCATCCCTAACAAATGGATAGGTTAGCAGATTCCCAAGTG
ATACACCAACTGCTTCCTTTTCACAGTGTCCACACATTTCCCCAAGATCAGCACCACCGT
GCTGTGATTTCACCTTGGCCTTAGCAGGCAAACCAATTTTCACCCATTCTTCAATGAAAT
CAGTCGAGTAGTTTCCATCAAATGGGAAAGTCATGAGACCCTTAATACCACCACAGGCAC
TGTGACCAATCACAACAATGTATTGCACCTTGAGATGCAGAACAGCATATTCAATGGCAG
ATCCAGTTCCTGAAAACTTGCTCTGATCATATGGAGGAACCAAATTGGCAACATTTCTGA
CCACAAAGGCCTCTCCTGGTTGGAAATCAAGAACATGTGATGGGCACACTCTTGAATCAG
AGCAAGCAAACACCATAAACTTGGGGCTTTGGCCCTTTGCAAGCTCTCCATACAATTCTG
GGTTCTTGTCATATTTCTCCTTCTTGAAGTGAATGAAACCAGATTTGATTCTCTCAACAG
GATCAAAGGGTGGTTTGCCTCCATCGGGAGTCTTCAATTCTGCTGTTATCTGTTCCACCT
TTGATGTTGCTGTAGCTTTCAAATCTCCCTTCTCTCTGAGGAGCTTCTCCAAAGCTTGAA
TGGCTTCCTCATATGAACCATTCCCCATATCTTCTGTCCAAGTGGGGGTGATGAGAGGGG
AAGGGGCAGCAAAGACAGGCCTGTTTTGGATGAGGTTAGGGACAGAAGGAGAGGGGTTGT
TGAGCTTTGCAGAGACACAAGGACGAACGTTGGAAGAGGAAGAAGAAGAGGAAGAGGAAG
GTTTGTTGAGAGAACGAAGAGAGTGAAGGCAAGTGTTAATGGAAGCCATTGTGCACTAAG
CTAAGCCACCCTAAACTCTCTATTCCCTCCCCCTACTCTG
>CUTC000097
TAAAATAACAAAATGAAGAAGACCAAATGAAACCCTTCGTTTGGGAATAAGGGTTCTTCG
CATTTCTAAGCAAATCGAGCTCGTAGAACTCAGTTTTCGTGAGCACTGAGGTCGGTGACG
ATCAAAGCTTAGCTGAAAGTTCGAACGGCGGAGATCGGAGAAACGTCGAGGAATCGGTGA
AAATGGGAGCAGCGAGTAAAGTGGGCGATTGGGCGTTCAAAGCCTTTACCGCCGGTCTAG
GCGTCGCCACCATTTACCTCACTGCTACCTTCTCAGTCAACGTCTACAGAGGATTGTCTT
GGCACAAAGCTCAATCCAAAATCATCGACGACAATACCAACGACGAGGCTACATAATTTG
AATTTTCGAGCCACGGGATATCTACGTTCATCTACAAATTTTGTATGATCAGGTTCTAAA
TTGGTTTGAATGCTTCACTTTATACCTCATCTTTCTTGGGAAGAGCAGGAACACTTTCTG
TTTGAATGTTTAGCATAAATTGGGTATGGTGATGAAGAGCATGTTTCATAAATTTTCAGC
AACTTTTCTAATGGGAATTGCTTTAGGTGCCTACTTAT
>CUTC000098
ACAAGTAGGTAATACAAACGACARGGGGAAGCCGAATTTGAGTAAGTAGATCAGAAAAAA
TTAGGGCTGTGATGGTCAATGGCGATATAAAACCCTGGACTCGACTCTCAGTTCTAAGCT
CCCACATTACACCTTCTCTTTCCATTTCCATGGCTTCTTCTGAGAAGGAAGCGGCTCTTG
CAGCCGTCCCCTCCGATTCCCCCACCATATTTGACAAAATCATTAACAAAGAAATTCCAT
CTACGGTGGTCTTTGAGGATGACAAGGTCCTTGCTTTTAGGGACATATCACCTCAAGCTC
CTACACATATTCTAATCATTCCAAAAGTTAAGGATGGGTTATCTGGATTATCTAAGGCCG
AGGAGAGGCACACGGAGATTCTCGGCCACCTTCTTTACACCGCCAAGCTCATAGCCGAGC
AAGAAGGGCTGGACGATGGCTTTAGAATTGTAATTAACGATGGACCAAGTGGATGTCAAT
CGGTTTATCATCTTCATGTTCACCTTCTTGGGGGGCGACAAATGAACTGGCCCCCAGGTT
AAGATAACCCTTAAATTAAGGTTGGAATGCACATTCATAGCTAATAAACCTATGTCTATG
TTATCATCTACCTATCCGAAAATTCTATCAACTGCTGCTGTGACTTGCGGTGTCAACATC
ATTCATAGCTAATAAACCTATGTCTGTTGTTTTCTTGAATATCGAAATTAATAATGGATG
CCCGGTACTTTCCCCAGAT
>CUTC000099
CTTCGAGTTTCATCTTCCCCATTTGGCAACAATGGCAGAGGAAGTGAAGCTCTTGGACTT
CTGGCCCAGCATGTTCGGGATGCGAGTCAAAGTAGCCCTGGCYRWGAAGGGCGTGGCGTA
CGAATACGTGGAAGAAGATCTGAGAAACAAGAGCCCTTTGCTTGTGCAGATGAACCCAAT
TCACAAGAAAATCCCTGTTCTTGTTCATAATGGAAAACCCATCTCCGAATCTTCCATTAT
CGTTCAGTACATCGATGAAACCTGGAAGGACAGAGCTCCTCTGTTACCGTCTGATCCATA
CGAGAGGGCTCAAGCCAGGTTTTGGGTGGATTTCATCGACAGGAAGCTTTATGATGAAAC
GAGGAAGACATGGGGGAGCAAGGGAGAGGAGCAGGAGGCAGGGAAGAGGGGGATGATTGC
AATTTTGAAGCAACTGGAGGAAGTTCTTGGGGAGAAGGCTTTCTTTGGAGGAGAGTGTTT
GGGGTTCGTAGACATTGGTTTGATTGGATTCTCATCTTGGTTTTATAGCTATGAGACCAT
TGGGAAGTTCAGCATCGAGGCAGAGTGTCCCAAGATCATGGCTTGGGTGAAGAGATGCTT
GCAGAAGGAGAGTGTTTCAAAGTCCCTGCCTGACCCCATGAAAGTGTATCCCTTTGTGCT
TGAAATTATGAAAGCCCTTGGCCTTGACTAACCAAAAATCTGCACCCTTTTCGCTTGTTG
GTTGTTAGTTGTAGTGTTTGTGTTTGGCGTTTTCTTACTATATGTTTGGAGGCTAAAAAA
GGATTGTGATTTGCATACTTTGATGGGTGTGTTTTGAATAATAGCAATGTTGCGAGTCAT
TGAATAAACGACTGCGGGGCTTTCGGTTCTAGACAAGAGTCTCGAGTGTAGATCATTACT
ATGTAACAACACCCCTTCCTTTAAAGTTGAAGGTTTGAATACATGTCCATGTTAGAAAA
>CUTC000100
AAAATAAAATAACATTCCCGAGTTTTSTTCGKCGCGCGATCGATTTAGGCTTTTTGTTTT
TCGTCTGCGCGAGTTTCATCGAGTTTGTGAAAGGCAAAATGGGGATCAGATTCATTCTGA
TGGTGAACAAGCAGGGCCAAACCCGCCTCGCTCAGTATTACGAAAATCTTACCCTCGAGG
AACGTCGAGCTCTTGAGGGTGAAATCGTTCGCAAATGCCTCGCTCGTAACGAACAACAGT
GTTCCTTTGTCGAGCATCGCAACTATAAGATTGTATATAGGCGATATGCATCTCTATTTT
TCCTGGTTGGAGTTGACAACGATGAAAATGAACTCGCAATTTTGGAATTCATTCACCTGT
TGGTTGAAACCATGGACCGCCATTTCGGGAATGTGTGCGAGCTAGATATAATGTTTCATC
TTGAGAAAGCACATTTCATGCTGGAAGAGATGGTGATGAATGGGTGTATTGTAGAAACAA
GCAAGTCAAACATTTTATCCCCAATACAACTGATGGAGAAATCATCATGAAAAATCTACG
AATTGTAATGTTTGGTGCAAAATCTTGGCTGTCCTTGTACTCTACGTACTCCATTAAAGC
TATCGACTTGATGTTAATGAATTTATTTGATTGTGCTCTGTTCAGCCACTTGGTAAAATG
CATGTGATAGATCTCAACATCAATCCAGGCCAATTGAAGAA
>CUTC000101
GGGGGKAACGCGAAGACCAGAAATCGAGCTTTTCTCTTGTGCGCTCGTTCTTCCTTCTCT
GAAGCGATGAGTCTCTTCGGTCTAGGCAGCAGAAATCAAAGGACTTTTCGCCCCAAGAAG
AGTGCACCATCGGGGAGTAAGGGGGCTCAACTCAAAAAGCATATCGATGCCACACTTGGT
AGTGGAAATTTGAGGGAAGCAGTGAGACTCCCAACTGGGGAGGATTTGAATGAATGGCTG
GCTGTAAACACTGTGGATTTCTTCAACCAGGTGAATTTGCTATATGGTACCCTCACAGAG
TTCTGTAGTCCAGAGAATTGTCCTACAATGACTGCAGGACCAAAGTATGAGTATAGGTGG
GCTGATGGTGTACAAATCAAAAAGCCTATTGAGGTCTCTGCTCCAAAATATGTGGAATAT
TTAATGGATTGGATTGAATCTCAGCTTGATGAAGAATCAATATTCCCTCAGAAGCTTGGT
ACACCATTTCCTGCCAACTTCAAGGAGGTTGTGAAGACGATATTCAAAAGGTTATTCCGT
GTATATGCCCACATTTATCACTCTCACTTTCAGAAAATTGTGAGTCTTAAGGAGGAGGCA
CATTTAAATACGTGCTTCAAGCATTTCATACTTTTTACACATGAATTTGGTTTGATCGAC
AAAAGGGAGCTGGCTCCACTTCAGGAGCTGATTGAATCCATCATTGTTCCATACTGAACA
AAGATCCTATTTCAAGGAACAACTAATTAAATAATCAATTGCTTTCTGCATGTTTGGCTG
TGGTCTCTGTTTTGTTCTGTGTACATGTTTTTGTATTTGAATGTTTTTAAGGTTGTGGAT
TCTCCTGCTCTTCCCATGGATCGAGCTGATTAAAGAAACCAGCTTCTTGATTCTAAGGGA
ATGAAGTTTAATGTCTCTCTCCTTTTTCTCACAGGAGATTGTTGCATTTCAGGTGGCCAA
AGTTTCAATATGGGTAACTGTTTGGAGTGGTAAAATTTTATTTATGTATTTATATATTCA
AAGCTTTGAGCATAATTTCTCTTGCTC
>CUTC000102
AGTGGTATCAACGCGGGGGTCTTGAAGGAATCGGAAGGATTTTGAGTTTCTTAGAGAGAA
AAAATGGAGGGGCAAGAGCAGTGGCGACAGATTAGGGTTGTGAAGATCGAATCCATGGAA
TCGTGGAATTCCTTTGTGACTAAAGCTGCTCAGCAAGGCTCTCTTATTGTTGTGCACTTC
ACTGCTTCTTGGTGCATGCCTTCTGTTGCTATGAATCCATTCTTTGAAGAACTGGCTTTT
AATTACCCAGATGCTCTGTTTCTCACTGTTGATGTTGATGAGGTTAAGGAAGTGGCTGCT
AAAATGGAGATAAAGGCAATGCCAACATTCTTGCTGATGAAGAATGGTACTCAAATTGGG
AAGCTCGTGGGTGCAAATCCAGAAGAGGTAAGGAAAATGATAGACGCAAATGTTGAGACC
ATACATGTTGCATAATCTAATGTTTATATATAATGTTGATGTATATTTGTGTTGTAACAT
ATGCAATTCTGGCTCTTGTTTACGTGGTTTCAGCGCCTCAGATCATGTAAATTCAAGTTT
TTGAACTCTTTTGAATCCTGTTTGATTGAATGTCTTTTTATGGATTATGGGTTTTGGCGT
TATGGTATTTGATTCTTGTTGTCTTATTCATATATCAAATCTGGAAGAASAGAGCCATTG
CTGATACCTTTCTAGCAATTTTACTGAACTCAAAATTTTCTCTCATGGAAACCTTCGTCA
AAATCCAGTATGATAGAAAGAGTTAGCACAAATCTTAGAGACTGAGAAATAGGCCGAGGG
GAGTGTGTACACAAGCTATGGGGCTATAGAAGTTGATAGATCCGAGTCATGATTCTTACT
CACTGTGTTATGTATGTTATGTATGAACGCGAACATGTTTTGATTTGTCGTCTTGAAAAC
GGTGTCCCAAAGGTGAACTTATATCAAAATATAYTGAAATTCATGACTTAAAAAAGTTGA
A
>CUTC000103
CAGTTGGTATTCAACGCAGAGTACGTCGGGGGTTCGAAGTTCCATTTCATCAGGCATTTC
CTAGGCTCTCAATTTTCTTCGGTTTTCTCCTAACCCTAGAATTTTTCAGAGCAATGGCCG
CCGTCTCTAAGACTTCATTCATGGCTCTTGTAGCCGTCCTGTTCACCGTCTTCTCCGTTG
CAGTTGCACAATCTGCTGAGTCCCCTGCTCCTGCACCGGCTTCTCCGGCCACCTCTGTCG
TCCCGTCGTTGAGCGTCGCTTGCGTTGGTGCTTTTGTCGCTCTCGTCTTTGGATCTGCAC
TCAAGGCTTGAAGCTCACATTGATCTTTCGTACGCTTTTTGTGATTTTATCCATGGATTC
GATACTGATGCTCGATTATTGAGGGTTTGATTGACTATTATATTGAGTGTATAGGACATG
CTCTTCGGTGTTGAGATTAGATTTAATTGGATACTACTGGTTTGTATTCATGTATTCATT
GTGTGTTATCTCATCATTGTTATTTTTTATTATCGACATTATTTGAGTAAATAAGTTATT
TCAATTTT
>CUTC000104
GGGGTCCGTCGCAACGGCTCGAGCCACACCAAACATAACTCGCAAACCAGAGACTCCGAT
TCAGTGGTAACCTCGAGAGATTCAGAAGATGGCTTCAGGCTGGGGAATCACCGGGAACAA
GGGCCGATGCTACGATTTCTGGATTGACTTCAGCGATTGTATGTCCCGCTGCCGAGAACC
AAAGGACTGTGCTCTACTCCGTGAAGATTACCTAGAGTGCCTCCACCATTCCAAGGAGTT
TCAAAGAAGAAACCGTGTCTACAAAGAGGAGCAGCGTAAACTAAGAGTGGCCAAAGGGGA
GGCCAAAGAGGGTAAACATGTTGATGCTGCTCATGCATAGTCATAATCATCATTCAGAGA
TTGAATAATGCAGAATGCATAGACATGCGTTGTTATTTGAACAGTTTTTGGCTTGTTATT
TACATTCTATTCTGTCTTCCTTGAATCCGGTATGAATTTCACAAGTCATGCAACAAGGTC
AATTCACTTTCTTTTTTCCTTGCTCTATCAAAAGGGGCAGCATTATCTGCTTGATGAGGA
TGATGTGAATGTGTTAATGCCACTTATTTCCAGTTTGTT
>CUTC000105
ATTTCGATTTTCGTTTGTTTTTAACTTTTTCAGTGCAGGTGGATCTTCGAAGAAGTTAAA
ATACGATGCTCGATTTCGTTTGAGAGTGTACGGTTTTGGAAGTTAATCCTTGTGCAACTT
CAAATGGCTCGGAGTTCACAAGTACCAAAATTTGGTAAGTGGGATGATGGGGATGATGTC
CCGTATACAGCCTATTTTGACAATGCCACAAAGGCTAAATTAGTGAGGATAAATATGAAT
GATCCTTCTCTTGACCAAGTGGAGATTTTAGACACAGTGAGGTCAAACTATGAGCAACAC
AGAATCAAAGAAGGTGTTCTTGTGAGGAGGCAAACCGAGTCTCCATTGCACCACGATGCC
CCGGAAATGCCTGGTCGGGATTCTAATGGTATAAAGTCAGCGAAGAGTCGGGGTCAACAA
GCATCAAGGCCAAAGCATTCACAAGAAGATTCGGGCTTGGAAGATGGTAACATGAAGAAA
CCTGTTGATTCCCCTTTGGACCATCAATCAATAGGTCGGGTAAGCTTTAACTCGCCTCGT
CATCAACGTCAGGCTAACTCTCCACATCATCAACGCGAGGGCAATAACACGACCAGTAAT
TCATCGAAAAGGACTACGAGAAATGGCGTAGGTTCTGACTGCAGCATAGAAAATTCACCT
CTTCATCCACGGCAGCATCCAAGGAATGAAGCAAAAACTGTCGTACCATCTTCGCCATTA
CGAGAAAGAAGGGGTGCAGGTTCACCTAAAGGAGGTAGTCATGATGGTTTAGCTCCCTCG
ACTCCCGGAAGATCACGTCAACGATCTGTTCCTCGGGGCAATGAAACGCCGGATCGTAGT
GCCACTGTCCCAAAATTTGGTGACTGGGATGAGAGCGATCCAACATCATCTGAGAACTAC
AGTGGCATTTTCACCAGAGTGCGCGGGGAGAGACAATCTGAGGACGGAAGTTTGCCGGTT
GGGGTTAATGTTTCTAACACCAAGAGTCGTAATCGCTCTGAAAATTCTAAGAGATGTGGC
TGTTTTCCATGGGGAAATGATTGGTCGGTGTCACGGTGAGTGCGATGATGACACTTATGA
GTGCGATTGTGACACTTAGCCTGATGGAACGGTTATGGCGAGGAATTGTTTAATGGAAGT
CTGAGTGCCGGCAGGCACATATGGCCAAGAGGTTAGTGGCAAGGCTTTGTTCTTTTTGGG
TATATGCTCTATGGATGCCACCACCTCTTTTTTATTCAAAACATTTATCATTGGTGCGGA
CGTCTGTATTATATCAAATATTATCCAATCAAGTGATCGATAAACTATACTACCTTGTGC
CCTTGAATCGGTAACCATCTCTAGAATGAGGATTAGGTTACTATTGTTAATTAAAG
>CUTC000106
TTCGACATTCGTATTCTCGGAACCTCTGCTGCGGCCGATCGACGACGATGCGGAGACTTC
CCCTCCCTCACCTCTCTTCTCTCTTCCGTTCCTCCTCTCTCTCTCATGGCTCTTCCTTCT
CTTCTTCTCGCCTCTCCATTTCTCCATTTTTTGGCACTGATGCTCGTTCTCCCATGTCCT
CTCTCCACTTTTCTCGCGGATCGGAGATCTCTGGATCCGTTCAAATAGACAGGCAGGATT
CAGGCTGTGTGGACCTTCCACGTGGTGATTCTGTGAATGTTGGACGGGAGATTGTAGGAC
GTGCTTGGAAAGGATTGGGAGCTCAAGGGCCTTGTTGGGGTTTGGCGCGTTCGAGTGAAA
ATGTCTCTGTTCCTTATTCTTCTAGCTCTAGATGTTATGTACACTACGATGGCCGGCCGA
ATGCTGATACAGGAAGGAACTTTAAGTCCATGAACTTCGTCAGGGGAATTTTAGAGGAAG
ATGGAATGGATTTTATGGGTAGTTCTCAGTTTCCTAGACCACCCAATATGGAGCACAATG
CTGATATTGTCCATGTAAAGCTGATGCGTAACAATACATTTATCACTGTTACGGATAACA
AAGGAAACACAAAGCTTAAGGCCTCTTCTGGCCGTCTTGAAGAACTGAAAGGAGGGCCTA
AACTGTCCCGTTATGCTGCCGAAGCAACTGCAGAGTATGTTGGCCGTGAATCTAAAAAAT
TGGGGTTGAAATCAGTTGTGATGAGGGTGAAAGGCTTTACTTACTTTAAGAAGAAAAAAC
AAGCGATCTTGAGTTGGAGAGATGGTTTTACAGATTCTAAACGTGATCAAAATCCAATTG
TTTACATTGAAGATACTACAAGACGTGCTCACAACGGTTGCAGACTTCCAAAGCAACGCC
GTGTCTAGGTGTATGGGACTGGAATCTTGATGATGATGTCTTTTTATCTTTGTTGGAAAG
TTTTCCTGGTTCAAATGGATGTAGCTCGCCTTCAAGTTCCTACTTGCCCTTTGCAATAAT
GATGACAATTGGATGTTTTTCTTTTCATATACATCAGTGTAAAATTTTCCAGGTTTAAAT
TGATGTAGGTTGCCTTCAAGTGTTCACTTACTGCAGTAACGATGACGACGGGATGTTTTT
ATATACACCAACATCAAATAAGTGTTTTCTTTTTATTCAAGTTCAACGACACTTGAGATT
GA
>CUTC000107
TCGGGGGGTCATTTCGTCGTCCGTCGGAGATCCGGAGACTCATTGAACAGGTAATGGCCC
CAAAACAGCCGAATACAGGCCTCTTTGTTGGGCTCAACAAGGGCCACATAGTCACCAAGA
AGGAGTTGGCCCCACGGCCCTCTGATCGTAAGGGAAAAGCAAGTAAAAGGGTTCTCTTCG
TCCGGAGCTTGATCCGGGAAGTTGCTGGTTTTGCCCCATATGAGAAGAGAATCACTGAGC
TTCTAAAAGTTGGAAAGGACAAGCGAGCTCTGAAGGTAGCCAAGCGAAAGCTCGGAACTC
ACAAGAGAGCTAAGAAGAAGAGAGAAGAGATGTCCAACGTCCTAAGAAAGATGAGGGCCG
GTGGAGGTGGTGAGAAGAAGAAGTGAGAACGACACTTACTTCATTCTCATTCAAAGTCTT
AATTTTTGCTACTATTTCTTGTTTGTTTTGCCGTTGAATTCTTTAGAGACCGTGATTTTG
GTGGTAGTGAATTTCAGTTTTTTGTGATATCTTTGAACTTGCTATACTAACGCCCAATTT
TGTTATGGCCCCCGTTTGTTTCCATGATGCATTATATGCCTTGGTGAATTAATACAACAG
CCGGTCTTGTTGTTT
>CUTC000108
GGGGGGTCAGAGTCATTGAACAACTCGCTTCATCTTCTACCTTCTCCGCCGCCCGTCGAG
GGTAAAGAGAGCTTCTTCTTACAATCTCCGGTATCTGCTTCCGCTTCCGCTTCCGCTTCA
TTCAGCGACTCAAGATCTATACAATGAAGAAAGGCTTGCACCCTCAAATGCAGTGGATAT
CATATGTCACACAGAGTGGCAGATTGATGCACGTTATGATGACCAAGATACACCATGTTG
GTAAAGTCTACCACTTGAGAGCAAGGCGTCAATTAGCTGAAAGTGTTGGGCAGATTGCCA
AGTTCAAACGTCGTTACGAGAAAGATATTGTCGAAAATGATGAAAGTGTTGAAAAGGCTG
AAAAGTGAGGTTCAATGCAAAGCACAAGGATCAGCTGTTCACTCGGATCATTATGGATTC
GTTTTGTGAGTTCTAGGAATTTAAAGTTCCCTTCTATTCAATGGAGTCGATCCCTTTTCA
TAGTCTAGTATCTTACAAAACACCGAGTTAATTTTATAATGGTTTTCGTATGCTCTTACC
ATTAGATATATCGAATCTGCATTCCTATCTTCTGTTCAATAAATGTTATCATTTTCCACC
TTATTTATCTAATTGTGTTTTCGAGMTACAAAAA
>CUTC000109
GGGGGKAAGCCGCTTCGCCTTCTCAACTGCGGAAACCTAGCCTTCCAGATAGCAGCTGTT
CGTCTGGGTTGGAGTAGTGATTAGGTAGAGGATTCTGCAATGGCTCCAAAAGCTGACAGC
TCCAAGAAGGCCGATCCTAAGGCTCAAGCCTTGAAAGCTGCGAAGGCAGTTAAATCAGGT
CCAACATTTAAGAAAGCAAAGAAGATCAGGACATCTGTCACATTTCACCGGCCGAAGACA
TTGAAGAAGGATAGAAATCCCAAGTATCCACGTATTAGTGCTACTCCAAGGAACAAGTTG
GACCAGTATCAGATTCTTAAATATCCTTTGACCACTGAGTCTGCAATGAAGAAGATCGAA
GATAACAATACTTTGGTTTTCATTGTGGACATTCGTGCTGATAAGAAGAAGATCAAGGAT
GCCGTGAAGAAGATGTATGACATCCAGACCAAGAAAGTGAACACGTTGATCAGGCCTGAT
GGAACCAAGAAGGCGTATGTTAGGCTGACTCCCGATTACGATGCTTTGGATGTTGCAAAC
AAGATTGGAATTATCTAAGAAGATATTAGCGTTTGTTTTTGTTTGAGAAAATTTGATTGA
TTCTGCTTCTGCGATGACAATTTTGATTTATGGAATGACCTCTATTTTCTCTAGAGAATT
ATTAAGTTGTTTTTCACTTWGCTGCTGCAATGCTGGTTGACTTCGTGCTTGGATTTTTTA
GTTTGGATTTCTCTAGTCTTGG
>CUTC000110
GGGAAGACTTACGAGAACGGTAATTCGACCTCCAGCTTTAAGAATATCGCATTTCTTTCG
CTTCGACATCGTGAAGGCTCTGGAAAGTTTCGCCGATGGCGTACGTTGAACGAGGCGTTG
TGAAATCCCAGAGATCATTCTGGCGTCTCAAAACCATCACTGATTTCTTCTGGGCCATCG
TAAACATTATTGGTGTGTTCTTTACCACCTTGTTTTCGATGGAAAAATCAGAGGCTTATA
GAAAAGGATCCGGTTCTGGAAAGAAATGGGACGGTGGTGGCCCTGGAGGTCCTGGATCAG
GGCCTTACGGTGGTGGTCGTCCACGCGGTCCACCTCGCGGTCTCGATAACGTTCGAGGGA
TCGATCATAGTTCATTACCTGCTTGTGGCTCGTGCTGTGGCTAAGTTCGGCTGCTTCCAT
GGTGCGTCCGCATTAAGCTCTCTCTGTAGACGACGTTATTTCAATTTAAAATTGTGGGAC
GTGCTGTAAATGTCAATGGGAAAATGATACCTTGGATTATACATTAGTATACTACTATAT
GCCAAACGAAAACGTAAATCCTTAATCTAATCTTTGTGCATGTATTATGATTATTAATTA
AACGCTATTTGGCAAATTATAAACAGTCCTGAGTGATTTGGCAAA
>CUTC000111
AACGARGTAGGGGGRGTCSAATCCCAATTGATAGGTCTCCGTTGTCTTTCTCACGCTCTG
TTAGGAGCTATGTCGATTTCGACCTTTTTCGGCTGTAGGATTTCGGTTCCGCCATTGGTG
AATCCATCTGCAAGAAATGCTGCTGCTCCATGTTCCGGCGGGAGTTTGGTGATTGAATGC
TCGTCGAGGCCAAACAAGAAGGCGACTGCACATCACATGAAAACGAGGCCACGGAAGTCT
CAGCCATGGGACATTAAGCGCAAGCCGACTGTGTATCCTCCTCTGCCGAATCTTCCACCG
GACTGGACTTTTGTTTCACCAGTCTCTGGCGATGGTAATGTGGAGGTAGCTTCTTCGATT
GCTTCATCGGAACAAGCACCGTCTACTAGCGAGTAACACTAGTAACTCTCTCTGTTCTTT
TCCTGTATTATCTGTATCATTGATTGTTTTAATTAGTACTTTTGTTTCGGAATTGTGCGG
CTCGGAAATCTCTGTTTAGTCAATCCGCTATCTGGAATTGTTTCTATTAATGAAATGCAT
CTCGATTAATTTGTCGAATCAAGAATT
>CUTC000112
TTATTATTATTATTACTATTTATTTTGGGGGTCGAAAACTTACCGTCGAGCGTTTATACT
TCGAGCTCTCTCTGGCCGTAGCTCTCCTTCGCGTTCTCTTTCTCCATCTCAGGTTGTGTG
TTTGATCGGTGGATCAATGGCGTCGAGTCTGTTCAAAGCACTTGTTGAATCTTCCTCCAA
AATTCCTTCTTCGGCTAGAAGTCTGAGTCTTGTTAGCAACCAAATCGGCCAGCACACCGC
CAAATGGATGCAGGATACAAGTAAGAAATCACCCATGGAGTTGATCAACGAGGTTCCACC
GATCAAGGTCGAAGGCCGTATCGTTGCTTGTGAGGGAGACAGCAATCCTGCCCTTGGGCA
TCCAATCGAGTTCATATGCCTCGATCGGGAGGAGCCTGCCGTGTGCAAGTACTGTGGCCT
GCGCTACACTCAGGACCATCATCACTAGAAGATCTGCAAGTGATCGTTCCAGACAGCAAC
CCTGAACATGGAAAGACAATATCCTACCTTTCCAAACTGGACTTCTGTAACGCAATGACT
GTAATGGTTGTACTCTGCCTGCATAACTAGGAATTTGAGAATTCCATTCACTCACACTTG
GCTGGTTCCTTTGTCTTTGCCAAATTTGTTTCATTGCCGTGTCTAATGACTTTATCTTGT
TGACTCGAATTCCAATAAAAGGTTTTTGATGTCTTGGAGTTGCAAGATTGAAATG
>CUTC000113
CTTCTGCGTCCTCTTCATATAAAAGGATCACTACCACCAATTCRGGGGGCTTATTTCAGC
CGACGAGCTCTCTGATTCTCTCTGGTTCGCTCGGTCATCTGAGACACTAGAGCTATGACT
TTCAAGCGTAGGAATGGTGGACGCAACAAGCACGGACGCGGACACGTGAAATTTATCCGC
TGCTCCAACTGCGGAAAATGCTGCCCCAAGGACAAGGCCATCAAGAGGTTCCTTGTTAGG
AACATCGTGGAGCAGGCAGCTGTTAGAGATGTTCAGGAAGCCTGTGTCTATGATCAGTAC
ACTCTTCCTAAGCTATATGCCAAGATGCAGTACTGTGTTTCTTGTGCTATCCACTCTCAC
GTTGTGAGGGTTCGATCACGCACTGACAGGAGGAAGCGTGATCCTCCACAGCGCTTCATT
AGACGCAGGGAAGATGCACCAAAGCCTGGACAGCCAGGACAGGCTCCTCGCGTTGGAGCT
GGCCCTGGAGCTCCACCCCGTGCTTGAAAGAACGTCTTACTTGCTATTTAATTTTGTCAT
GGTTTCCCAAATTTCGCGGACTTCAATTTTATTAGGTTTTTCAAAATAGTTTGAGGCTTT
GTTATGAGTATCAAATTATGTTCTACTGTTGAATTCTGATTAATTTTGGTTGAACGGGGT
CTATTTGAACATTTTCAATGTTTTTGTCATGGCTCAATTATCTAT
>CUTC000114
GGGTAACTTTTAGGGGTGCGTCTTCGTCCACGTTATTACAGAGTCTTCCGTTTGATCTCC
ATTTCTTGGAGCTTGAATCTGATCAGTCATGGCCGAGATTGAGCTGAAAACAGCACCTGC
TGACTTCCGATTCCCTACTACAAATCAAACCAGGCACTGTTTCACTCGTTACATTGAGTT
CCACAGGTGCCTGACAGCAAAGGGTGAGGAATCTGGTGAATGTGAGAGATTTGCAAAGTA
TTATCGTGCCCTTTGCCCTGGTGAATGGGTCGAAAAATGGAACGAGCAAAGAGAGAACGG
CACATTCCCCGGCCCTCTTTGAAGGAATTCCGTTCATCAACCTGGAAAGCACAGATTGTG
AATTTATGTTTGTTCCAAAGTTGTATGAAGAAACTTTCCGAGTTCCATAATTTTTCCTCG
CATCTCAAAAAATAATAAAGGATAGCATTTTTCTTTCAAGTCTTCTTGAGTAGTTATAAC
TCTCAATTGTTGATTGTGGACAAGGGTGAATTGATCCAATGCATTGTTCTCATCATTTGA
CTTSCAAA
>CUTC000115
GACAAGTAGGTAATACAAACGACAAGRAGTAACGVGGGGGCCCCACTACTCTTCTCCTTC
TCTTTCTTCGTTCTTCTTCATCATTTGATCCGAGCTTCCAGAGATTTGGTTGTTCCGAGA
GGGAGACCATCCATGGCGTCCTCTAATTCTACTTCTAGGGCTTTCTCCGGCCTCTTCACC
TTCTTCACTCTCATCCTCTTCATTCTATCGCCACTCGTTGACGCCCACTCTTCGGTCCCT
GCTCCCGCTCCCGCTCCCGCTAGCGATGGGACCTCCATAGACCAGGGCGTTGCGTACGTG
TTGATGCTGGTGGCGTTGGTTCTCACATACCTAATTCACCCGCTCGATGCATCTTCCTAC
AACTTTTTTCTCAATTGAATTCTAGGATTGTAGCAATGTAGGCGCTGTTTGTGGACGTTT
TGAGAAGGAACGAGGCCCTACTTTCTATCTCGTTGTCATAAATGTAGGTTTCAGAGGAAC
ATGTTCATATTGGGTGTCGCAGATTTTGATCCATTGGTCTAATTATTCATTTGTTTATTC
CATTACCTTTTCTCT
>CUTC000116
TTTCAAAATTTTCTTCACTACTAAATAATGATAATAATGGTACATTCAGAATGTCAGACA
GAATGTAATCTAACACGCGCACCTCTACAAGAGCTCATGATCTATTGCGAAAATTCGTTC
ATTTTGCCTTGCCATTCTTTGGAGATCCCTTCTTCAATGGCTTCTTCTGGAGTTTCTTAT
TTGGTTTCAACTTGTTGCTCGACATTGATGAAGACTTCCCTCGTTGGTTTCTTTGTTTCT
TTTCTTTTTTCACAGTGTACATGTTGACAGCCTTATTAATATTGAGAATCTCGTGTGAAT
TCTTGGAAATTAATCTGTTAAGAACTTTCTCAGTTTGCTCTCTTTCTTGAGAGCCTATCC
CTGTTCCCTCCACAACAGGCAGAAACTTGCGATATTTTCCTTGATGTTTCGCAGGTTTTT
CTCCTGCTAACTTCTTGTCAAATTTTCCACCACTGGCTGTTGAAGTTGCTGCCATTCCAG
CTACGTTTCCAAGTTCATCCTTGGTAATTTTCTTTGGTGCAGCTTGAGTTCCAGTTATAG
GCAAAGCAGTGGCAGCTAGTTGAACGTGACTTGGTAGAGCGCCAACTTTTGCAGCCTTCT
TCAGATTCTGTAACTGATTCCTTTCTTGTTTTTCAACTCGGCTTTTCTTATTGGCTCGCC
TTGCAGCAAATGGATCCACCCCGGGCTCATCAGTCATCTTGGCCTCAATTATGGGTATGT
TCTCCTCATCATTTGCACGATCGTAACCATGGCGACGTTTCCATGAACCCGTCTGATCAT
CATACACTATCTTATCTTTTTTACGATTCTTTATGCCTCTTTTTTTGGCAAAAAGCTCCC
ATTTTGTAGGAGGTTTGGGCTTTGGCAAAGGTTTCTCTCTCGGCAATCGTGTAGAAGGTG
GAGGCAACCTCACGAGCGGACCATCTCTGTCTTCAGTTGAAGGCAGGTTGAAAAGATCAT
TAGCAATAAATTGAGATAACTCTGCGCCCTTTTGCAGACATTCACTAACTAGATCCTCCC
TGGAGGATGAGAGGGAAGGAAATTGATGGTGAGGATTGAACGCCATTAGATTCCCCAGGT
CGATCTGAAACGGCTGTTGATTCTCCATCTCCATGCTCCGGCCACCTTACAACCTTTTCC
GATTATGAGTTCGATGATTCTGCAATGTAAGGCTGTKGTHGCGAACTTTCTAGAGAGAGA
AAGAACATAGAACTTGAATTTCGATCTCTGAAGCTTCTCATAGAGAGAGAGAGGCTTGTA
TTTCTCGTTTCTGCAACCTGAATCGAGAAGAAAACGGCTGCCGCTTTTGCTCTTTTCCTT
CCCCGATTTCTCTGTCCTTCCGTTTCCTTTCCGTCCCGCGTACTCTGCGT
>CUTC000117
GTGGTATCAACGCMGRRGTACGTKGKACCATTGTATTCCTTCAACTTCATCTTCAAGGTT
GACAGACAGAGGCAAAGCGATGGGGATGGGTATGTTGGAGGTCCACTTGATTAGTGGTAA
AGGACTTCAAGCCCATGATCCTCTTAATAAACCAATTGACCCTTATGTTGATATAAACTA
CAAGGGCCGAGAACGCATGAGCAAAGTTGCTAAAAATGCAGGACCAGATCCAGTATGGAA
GGAGAAATTTAAATTCCTAGCAGAGTACCCTGGGAGCGGTGGTGACTTCCATATCTTATT
CAAGGTCATGGACCATGACGTTATAGATGGTGATGATTACATTGGCGATGTCAAAATAGA
TGTCAAGGATTTATTAGCGGAAGGAATTAGAAATGGATGGTCGGAGTTACCGCCTAGAAT
GTACCAGGTTATAGCACACAAACGTTACTTCAAGGGAGAAATTGAAGTTGGAGTGTTCTT
CCAGCGGCAGGGATAATTAAGGAAGAATAAGTGGGAGGATGGAAGCAAAGCGAAGACTAC
GTGGCTTGCCTTCTTCAAACGTATTCCCGAATGTATGCAAACTTGTTATAATTTGAATTT
CTACCTCTTTTGGTATGTTATTCAGATTCTAAACTATGAATTAACATAAATAAAATAAAA
CCTATCTTTTTAAGTCTTGACTCGATTCGTGAATCCCATATACGGTATTACGAGT
>CUTC000118
GTCTAGTTGGTTATTCTAACGTCTAGTAGTTACGTTCKGGGTTCTTCTCTCCATCTCGAA
TATAGCAGAGGTTGAAGCAGGAGCAGCAATCCATTGGAGAGGGGCTATCAAATCCAGGAA
TCTGATCTACGCTCAACAAAATGGGGGCAGAAGAAGCGGCTGTGGAGCAAGAGAAGCTCG
CGTCTCATGATCCGAGCGCGAATCCCATCACGGAGGCTCAGTTCCTATCGTGGAAGCGCC
ACAAGGATGCCGAGGCATCTGCTAAAAGAGATGAAACAGCAAGGAAGCGTGCGGAGGATA
TAGCCTCAGGAGCGGTGCAAATGAATGGGCGAGAGCTTTTCTTGCACCAACCGTGGGTTT
TTGACAACACTCAATATTGAGGTTGGTGTTTTAGTACCACTTTCTGTTGTTTCTTGAGAA
ATGTCTGTCCTTTAAATGCTACCTTGTATTTTAATCAGCATATCCTTCATACAAAGTATT
AGTTCTTACGCCCAAAATGCTACCCTCATATGAATCTGTGCAAAAGGAATGACTTGGCCC
AATTGGTTCTAGACAAAGATGTATATCCAAATATAGGCGCTAATTTGTCCTATGCTGTTA
GCCTCATATGAGCTTTATGATATGCATTTGTCTTCTCTAGTTTACAAATCACGTGTTAAC
AAAATGTTGTTGTTTTTTCCTTTACTAGGTCCTTTACATGATGAAATGTTTTTCATGTGG
GAATAAAATCATGTGYA
>CUTC000119
GTTCGGGGGTTAACYACCAATTTTAAATGGATCCAACGCTCACCGTTCTTGTTTAAAAAC
AAAAACACGGAGTGCGAGAAGTGAGTGTAGTGTCTGAGGATTGGTTCGTGGCGTTGAAAG
GAAGAAGATGAGAGGTCAGATCTTGATTGTGGGTTGCTTCTTATGTTTTCTTCTCTTAAG
TGCTTCTTTCATGGAAACCGCCATGGCCGGCGCAGACGTGTGCACGAGACCGTGCAGGAA
GAGGTGCTCGCACGCGAAGCTGAAGCGTAAGTGCATGAAGTATTGCAGAATATGTTGCGG
TAAATGCAAGTGTGTGCCGGGGGCTTATGGGAAGCGCCACTGCCCTTGCTATAGCCATGT
GCACACCCTTAGGGGCAGGGCCAAGTGCCCTTGATTTTAAGGCCATTGTGGCATTGTCCC
TTTAATACCAACCTTCCAAGAGACCAAATAATTTTGTGTTTGAATTTGAGTATTAAAGGT
TGAGAGTTTGCGAGTGAAGTTTGGTTGGTTTGATAACAATGTGTATTTATGGTATGTAAC
TAAGAAATGTAATGCTGTTTGAGCTTTTATTCAATAAGAACCATAAGAATGTTAT
>CUTC000120
TTCATAAATTTGAACTTTAAATTCAAATATATGTTCCAAAATTKSKSGAGCGTCCGATGT
GAAAATCATCCAACGGTGAGGGCGAGTATTCAAATACGCTGTTTCTATAAGTGCCTGGGG
TACATTTGGCAACAAGAACCAACCCCTTTCGATCGGGAAGCCGCTATCTTCATCATAATC
GCCTTGCCGTGTTTGGAGTTGAAGAATTAAGACCGCTATGGGGAAGCAACCGGTCCGGAT
GAAGGCTGTGATCTACGCTTTGTCGCCGTTCCAGCAGAAGACCATGTCAGGGTTATGGAA
CGACTTGACCGGCAAGATTCACCATAAGATCTCCGAGAACTGGATCAGTGCCGCCCTTCT
AATTACCCCCGTCGTCGGCACCTACACGTACGCGCAGCAGTTCAAGGAGAATGAAAAGTT
ATCTCACAGGTACTGAAAGGAGGGGCCCGATTCCTGCATTTGGCATCTACTTTGAACAAC
TTTTGAACTTCGGACTTTTTCGTTATGCAAATGGAGCTCTGGTTTCTTAGGCTATGAGGT
TGTGCTTTTATTTTGAGGAAAATTTTCTCGCTTGTTTGTTGGAATAAATTACAACATTTG
TTATCATGTGAATGATGGCTGTTATGAAATAATCAGCATTGGGAAGGTCGTAAACCCCTC
GCAGTCTTCTCAAT
>CUTC000121
ATATGAATATAAACCAAAGGTGTTGAAGTTCGGGGGGGGCGGTCTTGGAAAGCAAGCTCC
GATTCCTATTGCCGAGTTTGTAGGAACTAAGAAGATATGGCGGTGCCGTTGCTGACGAAG
AAGATCGTTAAGAAGAGGGTTAAGCAGTTCAAGAGGCCTCAGAGCGACCGCAAGATCTCT
GTCAAAACAAACTGGCGTAGACCGAAGGGTATTGATTCTCGTGTCCGAAGAAAGTTCAAA
GGATGCACTTTGATGCCAAACATCGGTTATGGTACTGACAAGAAGACCCGCCATTATCTT
CCTAATGGATTCAAGAAGTTCGTCGTGCACAATGTGAATGAGCTTGAACTGTTGATGATG
CACAACAGGACTTACTGTGCTGAGATTGCACACGATGTGTCCACAAAAAAGAGGAAGGAG
ATCGTGGAGAGAGCTGCCCAACTCGATGTAGTTGTCACCAACAAGCTTGCTAGGTTGCGC
AGCCAGGAGGATGAATGAGGAGCCGCCTCCTAGACTCTCTTTTTGTTTTATTATTAGTAT
TGTCCTTTTAATACCGTCTTATGAATATGTCTGTTATTGCAGCTGCCTTGGCTTTTGCTG
TTTTTCTATTCTACTCAATGTCGTCCTTTATTTGACTAAGATTTCTAATTCCATCGTCAT
TTTTGGTTATTTGAACTTTCTTTCTGCTTGATTACGGGCCATCAGCATCCACTCCACTGA
ACTGGTGGATCGATTTGATTGCTCGTATTTTGGCTGCGGCTACTCATAGTTAAGTTAGTC
AGGCGCGGCTGAGACTTACTAAGGTTGGCTGTCTGAGGCTTAGTATGATGAACGCATATC
TTGTAGCGAGGTAATTTA
>CUTC000122
ATACCTCTTTTACCTCTTTAGCCGCAGCTTTGGTTTCCTTTTCTTGGGTAATCCAAATGC
GCCTTCCCATTGTTTTTGCGATTCCTTCATAAACAAGCTGCTGCATCTAGCTCACTGGTT
TTGAAATCCACTTACTGTTCCGCCATGGATGAAGCTCAAGCTCAGCCGGTTTGCGCTCAA
GAAGCTCTCGATTTGCTCAATTGCGTTACGGAGTCTCCGTTCGATCAAGAGAAATGCTAC
CGTCTCCTTCATTCTTTGCGAGAATGCGTGCTCAGTAAGAAAGTGAAAAAGTTCTCGTTG
GCTGATGAAGAACGAGCAAAACCAAGTGGTAAGAAGAGCACTTGAAGGAAGCAATTGAAG
TTTCCATTTGTAGGAGACATTGTTGATTTGGGACTGAATTCTATCAAAATGATGACAGAA
TTCCTTCATGGAGTTAGTTCCAAACAAATCCAATAAATTTTGTTGAAGTTGAAAGATTGT
CTAATTATTTTGGGAATCTTTGAAGTTTCTAGCAGATCGATCTCTGTTGTTTGTGAGCTA
TACATTATTCTGGGAAGCTTTTTTACTCTTT
>CUTC000123
AAGTAGGTAATCAACGCAGAGTACGGGGGTATTGGACGGAAGAGGAATTCGAAGGCTTCA
TCGTCGAATCCGATTAAATGGGTAAGGGAACGGGAAGTTTCGGTAAGAGGAGGAACAAGA
CCCACACTCTCTGTGTTAGGTGTGGCCGTCGCAGCTTCCACCTGCAGAAGAGTCGATGTT
CCGCCTGTGCATTTCCGGCTGCCCGTAAGCGAAAATATAACTGGAGCGTGAAGGCGATTA
GGAGGAAGACCACTGGAACTGGGCGGATGAGATACATGCGCCATGTTCCACGCAGATTCA
AGAGTGGTTTCAGAGAAGGTACTGAAGCAGCGCCCAGGAGCAAAGGAGCAGCAGCGTCTG
CCTAAAACATTGAAGGTTAATTGTGGCACAACTTTAGTACTCTATTGTAGTTTCTAGGTG
GGTTTTGTGTTTTTGGACCAGAATCTATATGAATTTTGTTGGATAATGTTATTACCTTCA
ATACCGAAGCTCATTTTATTTCTTACAGTTTTGTTTATGGAATTCAGATGATTGGGTTCA
AACCACTTGAGTCGTATACTTATTAATCATTTTATGAGAGGTTAATACTGATCGATATTA
TCACCCTGAAGGCTGAGGTAGAATGTATTAGTAAGAAAGTTTGGATGTTAAAATCA
>CUTC000124
CTGGAACTTCACCAGAAGAAATTGCTGGTGGGTTGACCGGAGTTTCAGCGATTTACGAGT
CTGTTGGTGAGGCTGAGGAGGCGTTGAAGCTSTTRCARAAGGCAATGAAGATGTTGGAGG
ATAAACCGGGACAGCAAAGCACGATTGCTGGGATAGAAGCACGAATGGGAGTGATGTTCT
ACATGGTTGGACGATACGAGGATGCGAGGAGCGCTTTCGAGAGTTCGATATCGAAACTTA
GAACCACCGGGGAGAGAAAATCTGCGTTCTTCGGGGTTGTTTTGAACCAAATGGGATTGG
CTTGTGTGCAGTTGTTCAAGATAGATGAGGCTGCTGAGTTGTTTGAAGAAGCAAGAGGAA
TATTGGAGCAGGAGTGTGGCAATTGTCATCAAGATACCATTGGAGTTTATAGCAACCTTG
CTGCAACTTATGATGCTATGGGCAGAGTCTACGATGCTATTGAAATATTGGAATCTGTTC
TCAAGTTGAGAGAAGAAAAGCTCGGAATTGCAAATCCCGACTTTGAAGATGAAAAGAGGA
GACTGGCTGAGCTACTGAAGGAAGCAGGCCGAACCCGAAACCGGAAAGCAAAGTCTTTGG
AGAACCTCATCGACCCGAGCTCAAGGAAGACAAAGAAAGAGACAACGAAAAAGTGGTCAG
GTTTGGGATTTAGAATCTGAAATGGATAGTCTTCCATGAATATTGGAGCTGCTTTTAGTG
ATCCAAAATGCACATTCTGTAACATATAAGATCATGTATAGAGTTGATTTTAGTTTTTTC
TTTATTTCTTTCTTTATTTCTTTAATTGGAGTAAGCCCTTCTGTTTCTCTTTATCAACTG
AACTCATTTATTGTTTTTCTTCTCTTTGTGTTGTTAATTGCCTCATTGATGATGTCTGTG
CTGTAAGGCTGTTACTTAAGAAA
>CUTC000125
GGGCTGGAATGTGGCCATGGGTATCACGTAGAGTDATTAAAGCAGTGGCTTGCGCAGAAG
AATGCGTGTCCGGTGTGTAAGACAGCGGCGGTGGGCCGTGGTTGAATGGTTAGTTCATCA
ATGTGTAGCACTTATTCGACTCAACCTGCTTGCTTTTCTCCTCCCTATGTGGTGTATAGA
TTTCATTTGCCTTGTTATATGAGCTAAAGCATTCGTTCATTTGTGTGAAGCTGCTTCCTT
TTCTGCTTATAATTGATATGATGGGCGCCATTTTGTTGTTCCTCAGTTGTCTAGAGATTT
CATGTAATGATTTTGGATCGACTTGATTGCATATCTTTAAGACCTCAAGGTTCAATGCCT
GCCTTTCTTGTGTTCTTCTGGGTACTCAAAAAATGAAAGAAAGCCCTTATCCAACTTATG
AGCATGTAATGTTGTAATCTGATTTCACTATAGCAGAGCTCTGTCTCTCGTGATTGAGTT
AGAMAAC
>CUTC000126
GGGGGGTAGAAAAGGATAGGAGTCTGTCTCATCTTTTAGTTGACATAAGAGAGGTTGAAG
GGAGTGAAGTGGTTGAATAGAGAAGAAGAGAAGAAGAGAGAATTGATCAGATCTAGGAAT
GAAGTTCTTGTTCCAGTGCCCATGCTGCTCTTGCTTCTGCTTCATGAAGCCCAAGCCAGG
CAAGCCAAAGCCTCAAGAACAACCCAACAAGGAACAACCCAACAAGGAACAACCCAACAA
GGAACAACCCAACAAGGAACCACCCAAGGAAGACAAGAAGAAAGAGTAAACTCTCCATTC
ATTTTCTTCTTCTGCAACTTTCCATTTCACTTTCCCGAGAAACAAACACTATCTACCAAC
TTTATTCATGCACATCTCTCTAGATCATATGCTCGTTCTTATTTTTCTGTTACAACAATT
GTAATAAATTATGTGCCTATTTTTAATCTCAATGTAATACTTTTCATTTTCGAATAAGTT
TTTAAAAT
>CUTC000127
AAATAATATTTGTAAAGGGTGAAAATTTATCGACCGGGCGAACCACAGGGAGGAAACAGA
CGAGGGAAAACTGCGCAGAGAGCGAGGGAGTTTGCAAGCAGAGAAGAGGAGAAATTTGGA
GAGAGCGACAATGGGCGGAGGAATGGAAGCTCACAAGAACAGATTTATCGAGGACTGGAG
TTCTGCTAGAGAAAATCTTGAGCATAACTTCCGCTGGACTCGCCGGAACTTTGCTCTTGT
CGGTCTTTTCGGCATCGCCGTTCCCCTCCTTGTTTACAAGGGCATCGTCAGGGAATTTCA
TATGCAAGATGAGGATGCAGGCAGACCTTACCGGAAGTTCTTTTGAGCACCGCACCAGGC
ACTCCAATAATTTCTTGCAGTAACAAAACCCTTCTTATCTATGTGAACACTAATCCCTGC
CAATTTGGATTCTGGGACAATATTGCTTCTTTCTTTTAAGTTGTAGAAGTGATGCTATGC
AAGTTTACACTATATTTTATGACATTTTGTGAATGCTGAGTATTTTTCATCTAACCATGA
ATATATAG
>CUTC000128
CCGACTCAGAAGCAGTGGTATCTAACGCAGAGTACGCGGGGGGAAAATCGAAACGCGATG
AACCAGGGAGGTGAGAGGCAAACGGGAAAGGAGAAAAGTGGCGGCGGAAAGAACTCCGGC
GATCGGAGCGTGTACCCAGGACCGTTTTATTCGCCCAAATATCCACCGCCGAGGGGCGGA
GTTCTGAGCGGCATCATAAAGGAAGCTATCAGCGCCGCCGGTTCGTCTTCCAGGAACAAA
GACTAGCTAGAGTTCCGATCCTCCGGTTCGCCGGGGCTCCGCCGTGTATTGTGTTTGTTA
GATATGTCATCCGATCTGATTCCTCTTTTTCCTACCTCCCTCTTTAATTAAAGGCTATGT
ATTTTGGTTATTAAGATGTAAAATTTTTCATTTTATTGGGAATCCGCGTTCTAACCCTTT
ACGACAAGGATATCGCTTTCGTAATATGTTGAGAATTGCTAGGAGGGAGTCCCACGTTCG
CTAATTTAGGGAATAATAGTAGGTTTCTAAGTAAGGAATACTAATTTCATTGGTACGAGT
CATTTTG
>CUTC000129
GGGGACGGGCGTTCTCGTATBBTCATTCTTCGAGTACATTTCTACGGAGGGCGAACTGCT
GGCTGATATTTACTGAGGAAGAAATCTTAATTCCTGCAATCGATTTTCGAGAAATGAAGT
TCATCATGGAGTTTGCTGAGAATTTGGTACTAAGACTTATGGAGGATCCAAAAGAGAGGG
ATCGGAAGTTCCGAGAGCACGTGTACGCGGTGAAGGATCGATGCCAAAAGACGAAGGAGA
TGTGGAGCTATCCAATCCGTCCTTACGGATTTTGGACATTTGAGCGCCACAATTGTCAGC
TGCGGTGGGACGCACAAATCAGCCAGGTTCCTGGTAGGAGGGATCCTTACGATGATTTGC
TTACGGACATCAACAATAACTCCAAGTGATAAGATGTTTGGTAGAGCTCTGAAATCTGTG
GTGGTATCTGGGAAGCTCCCAAGCAATTGTTTGAACGTTTATTTTGTTGTTGTTTAAACT
GGAGAAGTACCTTGTGGGTTGTATTGTCAAACGGAGATTTTGCTGCTGGAATAAACGTGC
TTTTTAGACTCATAAGATATATTTCAAGCTGGTGAATTTGAGCACATTGTTTT
>CUTC000130
GGTTTACTTAGTTAAGTTAGGTTAAGGTTAAAGTTATTAAGGTTTGTTCGTTACTTCCTA
GTACCGTAGKACCAATACAACAAAACAGATTTTCCCGAGGAATATGTTGAGGCCAAATTC
TTTGTTATTAAGTCGTACAGCGAAGATGACGTGCATAAAAGCATCAAGTATAATGTTTGG
GCTAGCACACCTAATGGAAACAAGAAACTCGATGCTGCATACCAGGAAGCTCAAGAGAAG
GCTGGCGGTTGCCCCGTTTTTCTTTTCTTTTCGGTCAATACCAGTGGGCAATTTGTTGGC
CTTGCTGAGATGGTAGGACCGGTGGACTTTCAGAAGAACTTGGAGTACTGGCAACAAGAC
AAATGGAACGGCTGCTTCCCTGTTAAGTGGCATATAGTGAAGGATGTTCCCAACAGTCTA
TTAAAACACATTATTCTTGAGAACAATGAGAACAAGCCTGTTACCAACAGCAGGGACACA
CAGGAGATCAAGCTGGAGCCTGGACTTAAGATGGTAAAAATCTTCAAGGAGCACGCTAGC
AAAACATGTATTTTGGACGATTTCGGTTTCTACGAAACCCGACAAAAGACAATCCAAGAG
AAGAAAGCCAAGCAACAGCAGTTCAAGAAACAGGTTTGGGAAGGGAAGCCTATCGATGAG
AAGAAGGAAGTTTCCGACGTAGTAGTGGACGTGAAAACACCAAAGCCAGTTGAAGCCTCA
GACGATTTAGTAAAGGAGGAGACAAAGATCTCTGAGAATGGATCAGTTACAACGACAACA
AAACCAGTGACGACGACAACAACAACAACAGCATCAGAGAAGAGAAGTGGTGTAGCAAAT
GGATACTAAGTGCACGGGGTCAGTCGAGCCGAGCCAAGCCGAGCCCTCTTCTTCTTCCTT
CCTCCCCCTGCAGTTTATAATCGAGCTTCTTGTCGTCGGAACAAGGAGCTTTGTCAGAAG
TTTTGCTGCTTTGGATATAT
>CUTC000131
AGTTCTAGTTGGTTATCAACGCAGAKTMCTGGCTCTGCTGCGGTCGTGCGCTTCTCTCTA
TAGGCCTTGCAGGATTTTCTTCTTTCACCGGTTTTCGTTCCAGATTTTTCAAACATGGTT
CTCCAAAACGATATTGATTTGCTGAATCCACCTGCTGAGCTTGAGAAGAGGAAACACAAG
CTCAAGCGTCTTGTGCAGTCGCCCAATTCCTTCTTCATGGACGTTAAGTGCCAGGGATGC
TTCAACATTACCACTGTCTTTAGCCACTCTCAAACTGTTGTGGTATGCGGGAACTGCCAG
ACCGTCTTGTGCCAACCAACTGGAGGGCGTGCTAGACTCACCGAAGGGTGTTCTTTCAGG
AGAAAGGGCGATTGATTGATGATGAAGATGATGAGGTTCCTTGTTTCTTTTGATGGAAGA
AGACGCTGTCTCTGTTTTGATCATGGTATATTTATTTTTCTTGTACGGTACCAGACTTGA
TTGTGCTCTCACTCTCCTCAATAGATTATATTTGGCTTTTTAGAGTTATGGTTTTGTTTA
AAAGAAGAATTTTATGTACCGAACTGTTAGTTTCATTTAGTAAAGCTTAGATTTCTTTCA
TCTTG
>CUTC000132
ACGTTTCATTATTAATAAAAGTCATAGGATACATTTAACCTACTTAGTGACTTGAAATTG
CTTATTTACAACCACGCCAAACCTCAGCAATAAGTTAGGAAGAACGATCTTCATATTTCG
TAGTGTCCCAACCAAGCTTAAAATTCAGGGGATGGAAACCAGGGACGACTAACGAGCAAC
GGATATCAATGCCTGAAATGCCTCACATTGGTGAAGACGAGGGACACGCCATACTTGTTG
CAGCAGTCGATAGCATCGGGATCTCGAATGCTGCCTCCAGGCTCTGCGATAATCCCTACT
CCACTCTGGCATGCTTCTTCGACTGCATCATTCCAAGCAAATGGGAAGAACGCATCACTA
GCCAGAGCCGCTCCTTTGACCTCATCCCCTGCTTTCCTCATGGCTATCCTCAAACTCTCG
AGACGATTTGGTTGCCCACTTCCCATACCCAACATACAGTTATTCTTTGCTATGACAATG
GCATTGCTCTTAACATGCTTAACGCACAGCCATGGAAACTCTGCGTCCCGAAGCTCACTT
TCTTGAGGAGCCTTTCCAGAAACTACATTAAATTGTATATCTTGTGGAACCAAGTCGTCA
GAATCCTGTGCTAACCATCCCCCACCAACTTGCCTGAGTGATAGCTTTCCTTTCYCATTT
TTGGCTGCCTCCAGAATTCGTAGCGTCTTCGATTTCCCACGCAAGATCTCGAGCCCTTTC
TTTGTGTACTTCGGTGCAACAACAATCTCATAAAACATCCGAGTTTCACCATCCGTCGGG
CTTCTGAACTCTCGAATTTCCCTTGCAAGAGCCTCATCAACTTCTACGTTGAAGGCTACA
ATGCCACCAAATGCACTCACGGGATCGGCTTTCACAGCCAGCCTATATGCTTCCAGAATA
TCATCACGTGAAGCTACACCACATGGATTTGTGTGCTTCACA
>CUTC000133
ATTAAACCATCGCTAAATTCACTCCGCGKGGCTCGTCTCTTTTCTTCTGCAGCGGCATCT
TCTTCAGCACATCCAACTCCGGCGGTGCAACTTCGATACGATGGCGCCAAAGAAGGATAA
GGCTCCTCCACCGTCTTCCAAGCCTGCTAAATCTGGCGGAGGGAAGCAGAAGAAGAAGAA
GTGGAGCAAGGGAAAGCAAAAGGAGAAGGTCAACAACATGGTTTTGTTCGATCAAGGAAC
ATATGACAAGCTTCTCGTTGAAGTTCCCAAGTACAAGCTTGTCACTCCTTCAATCTTGTC
CGATAGGTTGAGGATCAATGGATCTCTTGCACGAAGAGCAATCAAGGATTTGATGGCCAG
AGGTCTCATCAGAATGGTCTCTGCACATGGCAGTCAGGAGATTTACACAAGGGCCACCAA
TACCTAAAATTCCTTCAATCTTTAGAGTTGCCTGCCATGAATTAGCGTCGTTACTCTAGT
TTTTGCTTCTTTGTTTCAATGTCTCCTTTAGATGGATGCTATAATTTTGCAATTTGTGTC
TGATGATATCTTCCCTGTTAATCACTACTTTTAATATTTTATCAAGTTTCCAAACATTC
>CUTC000134
GGGGACACAACACAACGCTTATATSTACACCTCCAAATCTCCATTCGGGGGCAACCAAAG
TCTCAGATCACATTACCAAAACCTTCAAATTTTGTCATTCCAATTCACCCGAATGGCTCG
CACCAAGCAAACCGCCAGAAAATCCACCGGAGGCAAGGCTCCAAGGAAGCAATTGGCCAC
TAAGGCTGCTCGGAAGTCAGCCCCAGCCACCGGTGGAGTGAAGAAACCTCACCGCTTCCG
TCCTGGAACCGTCGCACTTCGTGAGATCCGTAAGTACCAAAAGAGTACAGAGCTTTTGAT
CCGCAAGCTTCCGTTTCAACGATTGGTTCGTGAGATCGCTCAGGATTTCAAAACCGATCT
GAGATTCCAGAGCAGTGCCGTAGCGGCGTTACAGGAAGCAGCAGAGGCCTACTTGGTAGG
TCTGTTTGAAGATACGAATCTGTGCGCGATTCATGCCAAGAGAGTCACGATTATGCCAAA
GGATATTCAATTGGCAAGGAGGATTAGAGGGGAAAGAGCTTAAATTCGTGGATTGATAAT
TTCTTTTGGTGGTTCTGTTATATTTATGAGTTTGATTTTGTGGCTTAGGGTTTAGATCGG
TTGCAGATTGAATGTATATGGGGATCTTGAATCCGAATTTCTCAATGAATTGCTTTCTGG
ACTGCAAATTGTTCCATTTTGATGTTCATTATAGATCGTTTCTTTCTTGGATGCAAAATT
ATTTGAATGAAAAATTTGATCTTAAGAATTAAAAA
>CUTC000135
GTGAAATACTCGACGAGATGATCACGAGAAGCCGTTGGCGAGATTCGGCGTACACAGAGT
TCGAAAATGACGAGCTCATCCCCAAATACAGTAGAGGGCATCAAACCTACGTACAGCCCA
CAGATATCATCACAGAAACTGTACAGTCCACGGATCAATGAACTGAGAAGGGAGAGGAGT
TCTCTATCTCCTGGAAAAGGACCTGGCTTTAAGCTGAATTCTAGTCCTAGTCCTAGTCCT
AGTCCAAGTCCGAGTGCAGAGCCAGGGCCAGGACCATCCTTTAGAAATTAGCCTATTTGT
AAGTGGTTACTTCTGCATGGTTTTGATATTGTTAATTGCGTTCGAGAGGCCTTTTAACGC
TGTTTTGCTGCAGCTAAGTGTCAGTTCGTATGGGAATGATGTCTTTTTCGTCCCTTTTTC
TTTTTTCTTAATAAACGAATGAAAACATACATATACTGTTTATGTAGATTTGTCATACAG
AATTATCTGAATGTTTAAAAAGGTGATATTATGACTATTTTCTTCCATTATTATGATCAT
GTGA
>CUTC000136
CAGTGGATCAACGCAGAGTACGCGGGGGTTGGTTAGAATTTTGGGTTGGGCGAAAATGGC
GAAGAAGAAGCAATTGGCATCTTCGGCTCCATGGCGAGGGGAGGAGGAAGTGGATGAGTT
CGCCGGAGCAAAGCTCAAGGTGACTAAGAATCCCGGCGAGACTCCGGTAATGCACGTTCC
TCGCAAGAAGAGCCTCAAATCCAAGAGCTCCATAGACGAAGATGATTCCCTTGAGATTGA
CCCTGAGCTTCGCTACAGTTTCCAGCGAAATTACCAGTTTCTTCAACGAGTATTTAGCAT
TGACACCATTGTCAAACCTCTTCCACCAGCCATGGCGTACAATGCTTCCAGGAACTTGCA
CTTCTTCACTCGCATTTTCACACAGTTCTTTGACCCTGAAGGTATTGCAAACGCTCAGAA
ATCACTTGGACTCGGACAGGAAGAGAAAGATCGCCGTGTTCGTTAAGTGGAGAAGAAAGG
GAAATGACTGGGGACTTTGATGTATTTGGGAAGCATTATGCATAATTTTGTTCAACTTCA
AGTTTAATTACATTTGTTGGGTTTGTAGAAAATTTACACTCAAAGAAAACTGTTGCTACA
ATGAGAATCTATTCCTGTTCAGA
>CUTC000137
GGGGCTCTTTCTTCGCTCGTGTATTTATACGCTCCACACTCATCTTCTTCCTAGTTAGTG
TTTCCTAACCGTAATCGAGCTTCAAGCGTGTAGGAACAAAGAAGAATCGCCATGGGTTTG
AAGGAAGAATTTGAGGAGTATGCTGAAAAGGCAAAGACCTTGCCGGAGAACACAAGCAAT
GAAAACAAACTCATTCTCTATGGACTATACAAGCAAGCCACTGTTGGAGCCGTGAACACT
AGCCGCCCTGGAGTGTTCTACCAGAGGGACAGAGCCAAATGGGATGCCTGGAAGGCCGTT
GAAGCAAAATCCAAGGATGATGCAATGAGCGACTATATCACCAAGGTGAAACAGTTGCAA
GAGTCAGCTGCAGCTAACTGATGAGTTTCTTTAATTATCTGTATGGACAATGATGCTCAA
ATAATTCTTGTTTAAGTTCAGTACCTTAATCGTATGTATCTAAATTCCTGCGACAATGAA
CCATTTGTCAGTATTATTACTGTCAGAGTTTGCCAATGCATCCATCTTCTCAACCCTTTA
ACCAAATCCAGATATCTGATGTCCTTAAAAGCAGGAGAATGTGAACTTGCTTGGGGAGTC
TTTGTCCTTTCGAACGTCAAATTTGTAATAATTTAGCTATTGAACCTAATACCAATTTAG
TTTTACACTTCAAAATTTCT
>CUTC000138
CGAAACCTAGTTTAGTGGCTCGGCTAGGTTGCGTGAAGGCACCAAACGCGGCCCACAGCC
GTCGCCTCCCTTGAAAGCAGAATCCGGTCTAGGGCKCKGGGGGATACAAAAGGGCTGTGG
TTTATAGGGTTTAGCAAGCTCCGAACAAATGGATTCATTTTCATCGCCTTCAAGCGGTTC
TTCTTCCCAATTTTCGCCCAACGAATTCAGGGACCAGCTCAAGACTCAGCTTGCTCAGGC
GTACGCCGAGGAGTTTCTTGAGACCTTAAGAGTGAAGTGCTTTGCCAAGTGCATCACAAA
GCCAGGGTCAAGCCTAAGTGGGAGCGAGAGCAGTTGCATCTCCAGGTGCATGGAACGCTA
TATTGAGGCCACCGGCATCGTCAGTAGAGCCCTGTTTAAGACACCACACTGAAAAGAAAA
GGTTTTGCTGAAACATTATGAGGTCCAGGTTTGATGTCCAGGTTTGATATTCCCCGTTCG
ATATTTGTTATTTAGTTTTTAATCTTTCTCTCTCTACTAGATCACATGGGTTTATAGTCC
GGATCCACTTGAACACTCTAATATCTTCTAAGACACGATCAACGTCGATGTCGATCATTA
TTATCGTTGAAATGTTTTGTCATTCTCCTTTCT
>CUTC000139
GGAATCTCATCATCCATACATAAGGAATTGATGTGGTATATTCATATCATAACATATGAA
CAGTAAGAACTAGCATTCGTATTGAGACTCGAACTCATAGGGAAGAAAATTTATGGATGG
AATCAAATATGCAGTATTTACAGACAAAAGTACTCGGTTATTGGGGAAAAATCAATATAC
TTTTAATGTCGAATCGGGATCAACTAGGACAGAAATAAAGCATTGGGTCGAACTCTTCTT
TGGTGTCAAGGTAATAGCTATGAATAGTCATCGACTCCCGGGAAAGGGTAGAAGAATGGG
ACCTATTATGGGACATACAATGCATTACAGACGTATGATCATTACGCTTCAACCGGGTTA
TTCTATTCCACCTCTTAGAAAGAAAAGAACTTAAATCAAAATACTTAATAGCATGGCGAT
ACATTTATACAAAACTTCTACCCCGAGCACACGCAATGGAGCCGTAGACAGTCAAGTAAA
ATCCAATCCACGAAATAATTTGATCTATGGACAGCATCGTTGTGGTAAAGGTCGTAATGC
CAGAGGAATCATTACCGCAGGGCATAGAGGGGGAGGTCATAAGCGTCTATACCGTAAAAT
CGATTTTCGACGGAATGAAAAAGACATATATGGTAGAATCGTAACCATAGAATACGACCC
TAATCGAAATGCATACATTTGTCTCATACACTATGGGGATGGTGAGAAAAGATATATTTT
ACATCCCAGAGGGGCTATAATTGGAGATACCATTGTTTCTGGTACAGAAGTTCCTATAAA
AATGGGAAATGCCCTACCTTTGAGTGCGGTTTGAACTATTGATTTACGTAATTGGAAGTA
ACCAATTAGGTTTACGACGAAACCTAGAAATCGATCACTGATCCAATTTGAGTACCTCCA
CAGGATAGACCTCAACAGAAAACTGAAGAGTAACGGCAGCAAGTGATTGAGTTCAGTAGT
TCCTCATATAAAATTAATTGACTCTAGAGATATAGTAATATGGAGAAGACTAAATTGTTT
CAAGCACCGACAGAACCAGAAGCGTCCCTTGTTTCAAAGAGAGGAGGACGGGTTATTCAC
ATTTCATTTGATGGTCAGAGGCAAATTGAAAGCTAAGCAGTGGTAATTCTAAGGATTCCC
GAGGGGAAAAATAGAGATGTCTCCTACGTTACCCGTAATATGTGGAAGTATCGACGTAAT
TTCATAGAGTCATTCGGTCTGAATGCTACATGAAGAACATAAGCCAGATGAAGGAACGGG
AAGACCTAGGATGTAGAAGATCATAACATGAGTGATTCGGCGGATTTGGATTCCTATATA
TCCACTCATGTGGTACTTCATTGGACGATATATATAAGATCCATATGTATAGATATCATC
ATCTACATCCAGAAAGCCGTATGCTTTGGAAGAAGCTTGTACAGTTTGGGAAGGGGTTTT
GATTGATCAAAAAGAAGAATCTACTTCAACCGATATGCCCTTAGGCACGGCCATACATAA
CATAGAAATCACACTTGGGAAGGGGGGACAATTAGCTAGAGCAGCAGGTGCTGTAGCGAA
ACTGATTGCAAAAGAGGGGAAATCGGCCACATTAAAATTACCTTCTGGGGAGGTCCGTTT
GATATCCAAAAATTGCTCAGCAACAGTCGGACAAGTGGGGAATGCTGGGGTAAACCAGAA
AAGTTTGGGTAGAGCCGGATCTAAATGTTGGCTAGGTAAGCGTCCTGTAGTAAGAGGAGT
AGTTATGAACCCTGTAGACCATCCCCATGGGGGTGGTGAAGGGAGGGCCCCAATTGGTAG
AAAAAAACCCGCAACCCCTTGGGGTTATCCTGCACTTGGAAGAAGAAGTAGAAAAAGGAA
TAAATATAGTGATAATTTTATTCTTCGTCGCCGTAGTAAATAAGAGAGAAAATAGAATTT
TTTCTTCGTCTTTACTTTACAAACAAAAAAAAAAGGAGGGAAATTCACTGTGGCGCGCTC
AATTAAAAAAAAATCCTTTTGTGGGAAACCATTTAATTAAAAAAAATAAATAAGCTTAAC
ACAAAGGGAGAAAAAGAAATAATAGTAACTTGGTCCAGAGCATCTACCATTATACCCACA
ATGATTGGGCATACTATTGCTATTCATAATGGACGGGACCATTTGCCTATTTATATAACG
GATCGCATGGTAGGTCATAAATTGGGAGAATTTGCACCCACTCGAAATTTCCGGGGGCAT
GTAGAAAAAYGATAATAGATCTCGTCGTTAATAATTAATATTATTAAAAAAAAGTGAATA
TAGATACCTATCGTTCATTACTAAGAGGTAAACCCTATGATAAAGAAGATAAAAAAGCAT
CCATCTACAGAAGTATACGCTTTAGGTCAACATATATGTATGTCCCCTCACAAAGCGCGA
AGAGTAATTGATCAGATTCGTGGCCGTTCCTACTACGAAACACTGGTAATACTCAAACTC
ATGCCTTATCGAGCATGTTATCCTATTTTTGATTTGGTTTATTCGGCAGCAGCAAATGCT
CGTTGCAATATGGGTTTCAACGAAGCAGATTTAGTCATTAGTAAAGCGGAAGTCAACCAA
AGTACTACTGTGAAAAAATTAAAACCTCGAGCTCGAGGGCGAAGTTATCCCATAAAACGA
CCCACTTGTTCTATAACTATTGTATTGAAAGATACACTTTTGTCTGAGTTTTCTTCAGAC
AAGTTGAAAAGATACCAATACAACATATTAGACTTAAACAAACCTGATGGATGGATAACG
AAAGAAAAGTACCCAGATATGACGTCTTATGACATGTATAACAATGGGGGATTATGGGAC
AAAAAATAAATCCACTCGGTTTTAGACTTGGTGTAACCCAAGGGCATCATTCTCTTTGGT
TTGCACACCCCAAAAAATATTCCGAAGGTTTACAAGAAGATCAAAAAATACGAGATTGTA
TCCGGAATTTTGTACAAAAAAAACATGACAAGAGTCTCTGGTGTTGAGGGAATTGCACGT
ATCGAAATTCAAAAAAGAATTGATCTTATTCAAGTGATAATCTTTATGGGATTCCCAAAG
TTATTAATAGAAGGTGGGTCTCGAAAAATCGAAGAATTACAGATGAATGTACAAAAAGAA
TTAAATTCTGTGAACCGAAAACTCAACATTGCTATTACAAGAATAGCAAACCCTTATGGA
CACCCTAATATTCTCGCAGAATTTATAGCCGGACAATTACAGAATAGAGTTTCATTTCGC
AAAGCAATGAAAAAAGCTATTGAATTAACTGAACAGGCGGGTACAAAGGGAATTCAAGTA
CAAATTGCCGGACGTATAGACGGAAAAGAAATTGCACGTGTCGAATGGATCAGAGAAGGA
AGGGTTCCTCTACAAACCATTCAAGCTAAAATTGATTATTGTTGCTATCCAGTTCGAACT
ATCTATGGGGTATTAGGCATAAAAATTTGGATATTTGTAGACGAGCAATAATAAGCCCTT
ACTCAACTTGTGTTTACGTTTTAGTCAATGATCGACCAAGAAATGACAAATCAGTCTTTT
TCGTTTAAATAAGGGATGAGCAATTCTATAAGGTTAAATAAAAATGAAATTAATCATTTT
AGAAAATTGCTATGCTTAGTGTGCGACTCGTGGGTTTTTTTAAGGTTAGGATTAAAACCA
AAAAGAAGGATCAGCCCATATATAATCTGAACTAATAATTATAAAACTAATAACCAACTC
ATCGCTTCGCATTATCTGGATCTAAAAAACCAACCAGTCAAGATATGTTATATTGGTCAT
ATCATTGTAGCAACTGAAATCTTTTTTGCATAAAAAAAAATCCGATTATGAGTTGTGAAG
CAATAAAAGTATGCGGATAAATAGAAGGGTGAAAGAAAGAGAGAAAAAGAATATGAATGA
TATATGATTCCAATATGTAAGGTCGATGGGTCATCTCATAAAAAGTAGTGTAATAAAGCA
TTAAGACTGATGAATTCATAATTAGATAAATCTGTTCATAGAATAGAACAAAAAAGCCAA
GAGCCCCAAGACAATAAAGACTGAGAAGATTGATTCAAGAACAAATTTTAGTTTGATTAA
GGACTCCATTATAGAATAAAGACCTAACCATTAATCGAGAGGCGATGGGAACGAGGGAAC
CCGTGAATACATAATATTCTATTGAAAAGGAATCCTAATAATTCATTGGGTAGGATGGCG
TAAGGAACCCAAGACCAATCCATTTATTATGAGAAGTCGGTTCATGGGCTAACTAACCCG
AGAACCGAAACACATATAAAAAGAGGAAATATTCGCCCGCGAACATTTCAATTTTATTAG
ATTTATAAATTTGGGTCGATCAAATATAAGACTAGATAAAAAAAGAAAAGGCAAAACAAA
ATAAAGGTTTATTATAACTTTATAATAAAAGAAAAATAACAAAACGAGATTATATTATCT
A
>CUTC000140
GAGTACGCGGGGGTCTGTTTCCCTGTTGTCTAGGAGTACATTTCATTGGTCAAAGTGGAA
GAAATTTCACAGACAATTGACTCCGAGGACTTCACTGTCCAAAACTCCGTCCTGTTTTCC
GGCCCTCTGGCCACCACTTCCATTAGTACTAATGCCAAGTTTGAAGTTCGAAGCCCTCAG
CGCGTACAGATCATGTTTGAAGAAGGTGTCATTGGGACTCCGCAGCTGACGGATTCAATA
GTGATACCAGAAAATGTGGAGTTTCTTGGGCAGAAGATTGAGCTTTCAGCATTCAGCGGC
ATCATATCCTCCATTCAAGACACTGCTTCAAATGTGGTCAAGACAATTTCGAGCCAACCC
CCAATCAAGTTCCCAATCTCGAACGCCAAGGCAGAGTCGTGGTTGTTAACTACTTATCTT
GATGAAGATGTTCGAATTTCACGAGGAGATGGCGGTAGCGTGTTTGTACTCATCAAGGAA
GGCAGTGCTCTCTTATCCCCCTAAAACCCTTAATCTTCTCACTATATTCTGCTGTTCCAA
GGTGGAAATGGAGGAGTTCTATGAAGGGTTCATAGGGAACTGAATTATTATTTAAAGTAG
CTGTCTTATTCGTAAATGGTATTGCCTTTTGTTAAGGGCCAGCTTCAATTCGCTATGTCT
TCTGTTAAATTGGTAGTGGTCACTTGAGTAACAGAAGTTATTCAATGGTATGAAAAGCTT
GTTTGAATTAGTATTTTATGTCCTATTAATTACCGTCTTTTGGGATGGATTTCCAAATTT
GCTGCATCAGAAAGACAGAAACCTCCAATAGGCCTGGAGTGTTCTTAAAATATTTCACAA
AGAAACTCATTTGTTCATTATTGCATCCCAGAGGTAAGTACTTGAAATTTATGT
>CUTC000141
GGTTCACATCACCATGGAAACTTACTACTCTAATAAAAACAAATATTTAAAAAAGTTTCT
CATTTGTCATGAACATGCAAGATCACAAGAAACTGAAATAAATTGAGTTTATTGTAGAAA
AAAGAGTCTAAAGATAATAATGGATTTCATGAATTAAACATTTTTATGTTGTTTGTTGTG
AAGTAGATGGTCATTTGCTGCTTGAGCAATGTCTATGAGAGGCTGTATGGTAACAAGTGA
GGCATTTGCAGCATCTTCTTCCTTGATATCATATTCAATGGTGGATTCAACAATGCAACT
ATCATCACCATTTTCAACGATCTTCAAGCGAACCCTATAGAGAGTAAACCCGATATCCAA
GAATCCTCCTTCCACCACTTCGGTCTCTTTTATACGATTCTCATTATCTATTTTTGTGAA
TTTCTCCTTATAACCTGGGGCACCACCTAAACCTGGTGGGAAAATGATATTAAGAACAGT
TCCTTCTCCTCCATCACCTTCAACCACCTCTATTTTCTTGATAAGGTTCGGGAGGCGGTT
TTCAACCAATCGTGCGAGTTCGAGGCCTCCGTAGAGCTTCCATACGACGGTGGCTGGTGC
CTGGATTACCGCCTCATGGGAGAGATGACCCAACATCTTCTTAGTTTTGAGGTGTGGGTT
TGGTGGATGAAGACATAGMMMSATACCC
>CUTC000142
GGTATCGGACCCTAAAAATTTTCAAACATTCATATTCGTAATTCGCAGATTTGTAATCAA
CGATCGTCTACGCGAATTCTGAATCTTTGCAATGGCGGACGAGGCGAACAGAGCTACATT
TTTGGAAATTCAAGGTCGCATGATTGAGATTACTGGAAAGCTGAAGCAGGTGCAAAGTCA
GGTACGAAACAAGGAGGGAGAAAAGAAGCGTGCCTTTTTAACCTTGGAGGAACTTAAACA
GTTGTCCGATGACACCAATGCGTACAAATCGATAGGGAGAGCGTTTGTTTTAGAGCCGAA
ATCGGTTCTAATGGCGGAACAGGAGCAAAAGCTCAAGGATAGTGAAGCTGCAATTGTCTC
ACTGCAGAGCTCAAAGGAGTATCTAGAGAAGCAAAAGGCGGAGGTGGAGAACAACTTGAG
GGAGCTGTTGCAACAAGATCCAGGTATAGCTCGCCAGATTATGTCCATGTCTGTAGCATA
ATACATGCTCTCCTCTCTCCCTTTGAATCTGACATTAGCTGTTCTTGTTCACAAGAATTT
TAGTTTGTTAGTTGCTGTGTTGTTCTGATGCCTAAACTCTGTTTCATATGCATTACATAC
TCCTTAAGTTCCCAGTTCTGTCAAGGGCTAAGTTTGAAATTTCTTAATTAGATAATGGAT
AGAATGCCCAAAAATGATTCTAA
>CUTC000143
CAAAAAGAAGAGAAGGCRGGGGTCCGTGTTCCCTAATATCGTTTTCCCTAATATCGTTTT
CCCTTTCTGTTTGTGATAGTTCGGGCCGCATTTCGACCTTTGCCGGTCGTCGAACGTCGA
AAGCAGATAGACTGAAGGCCGGCAGTTTAAATCTCTAGTGAAAATGTTGTTTTTCTCGTA
CTTCAAGGACTTGGTGGGCAGAGAGGTGACGGTTGAGTTGAAGAACGACCTAGCAATCAG
AGGAACTTTGCACTCTGTAGATCAGTATCTCAACATCAAACTTGAAAACACGAGGGTTGT
TGATCAAGACAAATACCCTCACATGCTTTCAGTGAGAAACTGCTTTATCAGGGGATCGGT
GGTGAGATATGTTCAACTTCCACCGGATGGTGTTGATATCGAGCTGTTGCATGATGCCAC
AAGACGCGAGGCTCGGGGTGGCTAATGTCAGTTAGTTTGGAAGTTTGTATGGAATCTATT
CATTGATTAGAGTGCACTTGTTAGTATACGACGTGAGACAATTAGAAGCTTGTACTTTGT
GATCTAGCGACACCTTATTCTCTGTTCAACTATTCTCAAGCGAAAAATCCAATGACATTC
TATTCAGCAGGTGATAGTGAAAGTGAACCAGGGTTGAGGCCTTCCGGTCGACAAAATGTA
TGTTTGGTTCGGATTCACA
>CUTC000144
GGGGTATYATAAAAACCAAACACAATCCACTGAAGAGSSGTCCACTCCAACGCTCTCGTT
TTTATTCTTCGTAATTCGCTTCAAGCAGAATCCCAGTTCGAAGATCAAACAATGGGAGTT
TTCACCTTCATCTGTCGGAGCTCCGGTGGCAAGTGGACTGCCAATCAGTATTCGGGTGAC
CTTGAAGGCTCTGCCGATTCCACCTACGATCTCCAGAGGACGCTCGTTCAGAATGTTCTC
TCCGTCGATTGCTCCGGTGGTGTTCAGTCCTCTTTCTCTTATGTCACTCCCACCTCCGCC
GTTTTCCAGGTGATCATTGGCGGCAGTAGTGGTGGCGGTTTCATTGGCGGTGGAGGAGCT
GCAGCCGCCCCTGCTGGAGGAGATGCACCAGCTGCTGCAGAAGCCCCAGCTGAGAAGAAG
GAAGAGGTGAAGGAGGAGAGTGATGACGACGACCTTGGCTTTTCACTTTTTGATTAATTG
GTATAATTACTCGTTATTGTTTATCAAACTCAGAATCTTTAGCATTCAACTTTTATATTC
AGCAAATTATGGCTATGCATTTAGTTGAATTTTGCAAGTTCAATTGCTGTTCTTGTTAAG
GACGTAAAATTTTGTTACTGACCTTTGTCAAATGGTTGGGGTGTTCTTTTGGGCATTGTT
TTTCAAAAGGATACCAATTTGGYGTGGTTAGGTTGTAG
>CUTC000145
CGTCTTCAAKKGCAGCGATTCGGCAACCGAGTTTTTGCAGAGTCCCACAGCAATATAGGG
AGAAAGAGAGCCGGCGGAGATCAGATTCGGTTTCAGTTTCAGTTTCAGTTTCAGTTTCAG
CTCCGGAGAAGACAAGATGAACACCGACATTACTGCATCGACCAAGCCGGAGTACCCGGT
AATAGATCGGAACCCTCCATTCACCAAAGTCGTCGGCAATTTTGACACTCTCGATTACCT
CCGTTTCGTTACCATCACCGGCGTTTCCGTTACCGTCGGCTATCTTTCCGGGATTAAGCC
CGGGATTAGAGGACCGTCAATGGTGACCGGCGGTTTAATTGGACTGATGGGAGGCTTCAT
GTATGCTTATCAGAACTCGGCTGGTCGGCTTATGGGGTTTTTCCCCAATGAAGGCGAGGT
AGCTCGTTACAAAAATAAGATTGTGCGTTTTAGGGTTTTTTTCTTCTGAATTTCGAGTTC
CATTTGTGGACATTTTTACGATGTTCTACTTATTAACCATGCGACCGGGTTGTGTCAATA
AGCTAAATGAAACTTCACTCTGTTTCTGTTTTGCTCCTTTTCGTCTAAATGAAATAGTTG
AAGACTTTACATGATTCTTTGTTTTTGAT
>CUTC000146
GGGGTATGATATCAACTTCTAAGCGCAACTACAACTATAAATATTGAATCGTTACTCGAT
TGGGGGCAAACGAGTATTACGAAATCTTTACGAGTATCAATCTAACGTGACGATGAGTTC
ATACGTGGAGGCTGCTCCGGGACAAAATGAAGCCGTGTTCCAAGACCAAAAGGGTGTTGA
ATGTGGCCAATGGGAACCGATTGTGAATATCATGGACCCATACGTGCAAGAGTTGGGAAG
GTTTGCTGTGATGGAGAACAATAAGAACACAATGGGACATCTTAAGTTCATTTGTGTGAT
AAAGGGGTGGACTCAAGTTGTAGCTGGAAAAATTATCGGCTTATTATTGAAGCATGTAAT
GGACTTGGTTTCCCTGGGACTTATGAGGCTATTGTATATGTTAAGCCATGGGAGAAGACA
TGGGAGCTCATAGAGTTTATACCTTTACTCAGGAACTGATCCACTAATTGCTTCTATGAA
CGATGCAATATCATTATCTATCAATAAAATAAAGCCTATCTATGACCTAAWATT
>CUTC000147
GACAAGTAGGTAATCAAACGCAGDDGATWTCGACGGGGCTTCTTTGCAGTCGCGCCACTC
CTTGTCGTGGAAAAGCTTCAGAACAGGAATTTTGTACACCTTTTGAGAAGCGACAATGGC
GCCGGCGAAGAAGACTAAGAAGACTCATGAGAGTATTAACAACAGGCTTGCCCTTGTGAT
GAAGAGCGGCAAGTACACTTTGGGGTACAAAACCGTCCTTCGCACTATCCGCAGCTCCAA
AGGGAAGCTTATTATTCTATCGAACAACTGCCCGCCCCTGCGTAAATCCGAGATTGAGTA
CTACGCAATGCTTGCTAAAGTTGGGGTTCACCACTACAACGGAAGCAATGTTGATCTTGG
AACTGCTTGTGGCAAGTATTTCCGTGTATCCTGCCTTAGCATTATTGATCCAGGTGATTC
TGATATTATCAAATCGCTTCCCAGTGAGCAGTGATGCTACCCATCATTTAGAACGATGTA
TTCAATGTGGTACCACCTTTTCTCTTCAGTAAACGGTAGAATTGCATCTTTTTCAATGTC
CTTAGCATAGCCCTTCTTAATTTCTGCACTTTAATCTTTTACATTGATGGCCAGATTTTG
TCATTGACTTCGAGGTTTTGTTTAATTGACATGGTTGAGTAGA
>CUTC000148
CAAACATTTTAGTCTCRCTCGCAGGGAATCTCTGCACAGTGCGCAGAGAAAGAGAGAGAA
AGAAGAGAGAGAATTCCATTTCCATTTCTTTGATTGCTATCTCTTTGAACGAAGATTCGT
TCATTTACAGTTCGAATTCCATTTGTTCTGCGTCTTCCTCAAGCTTCATCCATGGAGATC
CCTAGCAAAGTGTGGAAGTTCAGATTCCATTTCTTGGCTGCTCTAACTCTATGCCTTACA
CTCTTCTCCCTCGTCCTCCTCGCTCCTAGATTGCTCTCTCTTGTCGCCTACTTTTGGCCT
CTCCTCCTCTCCACCGCGCTCTTCCTCCTCGCTGTCCTTCTCTTCGCCAACGCCTCTCTC
CCGCCGCCGGATAAAACCGGCGAAGGCCTTCTCAACTATGTCGCCGGACACCTCGACCTT
GACGCCTCGCTCAAGACTGATTAAACTACGGTTCTATCTCTGACTTTTACTTCTCTGTTT
TTGGTCTGTACTCGAATCTGATTTCTCCGATCCATTGTTTCTCTAATTTATGTACTCAAT
AACGGTTATGTAATGAAATCTCCCTTTCTTGACGCTGATCTGATGTGTTAATTGATGAGG
ATGCCTCTGATTTC
>CUTC000149
AAACTTTCAAATATTTAATTTAGATCGACATTTTTACATGAACTTTATTCTCATTTCATC
TCAAACACGATAGTATTTCACAACAACTCTCTCACTCATTATTCCAAACATGTCTTAATC
ATACAACACGAACAAACAGATATCATTCAAACATAGAATTACGAACATAGATAGATAGAA
CAAGCCAATTTATACTTCATAGCACACCCGAAACCGAGAAACGTCGTGTTCATGCCTGAG
GAACAGTGGCAGCTTCAGCTTGAGCAACTGGTTCTTTGTCATCCTCCATGAGATGAGCTT
CAATGTCTTTCGAGACATCGACACAGAATTGAAGCAAGCTATGTGAATCAGGAACCTCAT
CGTGTAGCTTTTCATATTCCAAAGTCCAATGAATCACACTTCCCTTATCCCTTGGAAGAC
AATGGATCGTTAACTTAAAGCTTTTGTACTCTTCCAAAAGATCTCCTTCTATTACTTTAA
ACGAGATCATATTATTCTCCTCATCGACCGCTTCGATTATCTCCTTCGCTACGCAAGGCT
TCCCATCGTGAACGTAGTTCCAGTAAACGACGGAGCCAACTTGTCCCCATTCGCCTTCGT
GAATCTCGCAGCCTTGGATTTTGTCGCCCGACACATTGGAGATATGGTGAGGCCTTTGGT
GAAAGATTTCGTGAAACTTCGAAGCGGGAGCTTCGATTTCTACATCAGTTTCCAACTTTC
CGAAGAGAGACATGATGATTGGATCTAGAAAACTAACAAGTTTGAGATGGATGAACYCCC
CMACATGTTCCCCCTTACACTTATTTAAGGACAAGGGTTGATCTTGAATTACGTTGTATT
ATTGG
>CUTC000150
GTKGGGTACAGTTCGTCTTCGAGAAATCAAGCAACTCCATTCCCATCTTCTCTCAACCAA
AGGCGCGAGAAGTTTTTGCTAACCCTAACGCTTAGATCAGAAGGCAAAGAACTCGCGAGA
ACATCGAGAATGAATTCGGCAGGTCCAAGAAGCAGAGGCCTTTTCGAAGGTCTGTACAGA
GTGATTATGCGCCGTAATTCTGTTTACGTTACCTTCATCATCGCCGGTGCTTTCGTCGGA
GAACGGGCTGTGGATTATGGAGTTCACAAGCTCTGGGAGTACAACAATGTCGGGAAACGG
TATGAGGACATTTCAGTTTTGGGGCAGAGACCATCGGAAGAATGAATTTATTAGCCGCTT
GAAAGCTACACATTCATGGATTGAAGAGGTAAAAACTGGTGGCTTAGGATGATAAATGAG
AATATATTTCCAATGGGGAAAACGTTGTCTTTTTGACATGGAACATTTGTGTTTCTTCAT
GAGATTCTAATCATATTTTATTTGCTTGAGATCGGAGTTACAAGCTTTTGTGCATTATAT
TTGATCATCGAGAAAAGAGGATCTGGGATATTGGGATTTTAGCAGTGGCATAGTTGCAAT
GACTTCGGTTCTAGTTTATGAATAGAGGGGAGTTAGATAACTCAGATGATTG
>CUTC000151
TTAATTCAGCTGCTGACGTCCCACCGGTTAGCTGCATTGTTGGAGATGTTGTCATGTCCT
TCTCTATGTTGGCTGCCAATGATTTTCAAATCCCTTATGCTTTGTTTTGGACGGCCAGTG
CTTGTGGCTACTTGGGTTATATGCATTATCGTGAGCTTATTAAGCAAGGCTTGATACCNC
TAAAAGATGCCAGTCACATAAGAGATGGATATTTGGAAAATACTGTACAATGGACGGATG
AAATGAAAAATATACGTTTGAGAGACCTTCCTAGTTTTCTTAGAACTACAAACTCAGCTG
ATATCATGCTAAATTTCCTCAATCAACAAATGGAAAGATCTCGAGAAGCTTCGGCGATTA
TAATAARCACATATGAACCACTTGAACGAGATGTTTTGAATTCTCTTTCTTCAATCCTTT
CGTCTATTTACACTATTGGTCCACTTCACTTGCTTGCCAACCAAATAGGGGACCAAAGTT
TAAGAGCATTGGGCTCAAATCTTTGGGTTGAGAAACCCGAGTGCATCGAGTGGCTGAACT
CGAAGGCACCCAACTCGGTTGTTTATGTAAATTTTGGTAGTATAACAGTGATGACACCAG
AGCAACGGATCGAGTGCGCTTGGGGATTAGCAGACAGTGAGAAGCCATTCCTATGGATTA
TACGACCGGATATAGTTGTAGGAGATTCAACCATTTTGCCACCTGAATTTGTGGAAGAAA
CCAAAGATAGAAGTATGATAGCAAGTTGGTGTTGTCAAGAAAAAGTGTTGAACCATCCTT
CAATTGGAGGGTTTCTAACGCATAGTGGTTGGAATTCAACGCTCGAGAGTATCTGCGCTG
GCGTGCCGATGATCTCGTGGCCTTTCTTTGCTGAGCAGCTGACGAACTGTCGTTATTGTT
GTACCGAGTGGGGCATTGGCATGGAAATTGATAGCAATGTCAAAAGAAATGAAGTGGAGG
AGATTGTGAGAGAGCTAATGGATGGTGAAAAGGGTAAGAAAATGAAGGAGAATGTTATGA
ATTTGAAGATTAAAGCTGAAGAAGCATGTAATCATGGTGGGTCAGCTTACAAGAACTTGG
ACAAATTGATCGATGAAGTTCTACTATCAAATATGAAGACATTTTAGTTCGAATAATTAT
CTTAAACTATTGTAAAACACTACAGGGTTTATCCAATAAATTCTTCTTGTCATAATTTGT
TTTGTTATCTTTTAATTGAGGGTTTGTTATAGGATTTTGTATGTTCTTAATAATGACCTA
AATTCAATTACTTGTGATGGTCTAGCGTAGGATGGTTCACTATTGTGACAGTCTCCACGG
TTAATTTCTACC
>CUTC000152
TAGCTTAACCTCAATATTAGAGAAATTCTCATGAAGAAGCGGAGGGCAAAGGAGGTCTAG
ATCAAGCTAATAAAATGAGTGAAGTATTTGGATATTTTTCGATTAAGAGAATTTGGGAAG
CCTAAACTTTTATATTTATTTATTTATTTTTATATTTAGTTCATACTTATATTTTATTAT
ATCTGAAACAAAAGGGTTTAAAACTTAACCATCTTGCCCGTAAACAAAAGGTCTATTATT
TATTGTTTCATACTAGTACATTCTTTCATATTTGATTATAACACAAACTCTCGTTCCTCA
ACATCAAAATAAGTGTACTTTGAGTTTGAGAAAGAGAGATTGTGTACGCCAAGACTATTT
TGATCATGAGCAACCACATCCCTTTGCTCCAATCCGAACACCTTTCACGAGCAGCCCTCT
CTTCCAATGCCCTCCATGTTCAAAAAGGAAAACTCGATCTCACCACTACTTCCACAGCCA
GGGTTACCTACCTTGTACTCAACAACAATCTCAAACCACTGGTTTCGTGGCTTCCCCGAC
AGGCATTCCTGGCGCACTATCTTGCTCCCATCTGGCTTCTTCAATTCAATGTTCAGAGGA
GCATCCCATCCAGAGGCTCTATCATTTAGTTGTACCTGAAGTGCTACTTCATACACAATA
TTTGGTGAGAGCATAGACTCATTGATCTTTCCACGAATGTTCAGCCAAGATACTTCAATA
AGTTCTGCAACTTCGCTATTGCCACAGGATCCCCATTTCCAGTATCTTTTATCTTCAATC
CAGGCGATTGAGAGAGCTCTCGCAAATATAAAGTACCAATGGCTGTTTAACTTCTTATCA
AAGATGTACTTTATAGCTCCCTTGTTCAAGAGGATCCCAGCAACAAGTTGGTCATAAAGC
TTAACGAAGGAGGGATAGTGCAGTGCTACGTCAGCATTCTTCAAAATAACATCCAAGCAA
TGACCAAGCTTCACTTCTCCTCCTAATTTCTCTCTCGCTTCCTTCTCTTTGTTGTCCATT
ATAGCGCTCTATTTTTTATGAACTGAACTTAGATATCCCCGACGTACTCTGCGTTGATAC
CAACTAGAACT
>CUTC000153
CAGTGGTATCAAACGCAGAGTACGTCGGGGGGGGGCATTTCCGTAACAATCACTTCTCTC
TGTTTCTCTTCTTCTTACTCATTGGCCGACATTTTCCTTTCTTCTTCGTCTTCTTCTTCG
ATTTTCAACAAGATGAAGGACTCTGAAGGAAATCCTCTGCATCTCAAGTCGCTAAATCAC
ATATCGCTTCTTTGTAGATCAGTGGAAGAGTCGATTGATTTTTACCAGAATGTTCTAGGG
TTTTTCCCGATTCGTAGACCTGGATCCTTCGATTTCGATGGCGCTTGGCTGTTTGGCTAC
GGCATTGGAATCCATCTCTTGCAATCGGAAGAACCAGAGAGTTTGCCGAAAAAGAGCGAG
ATTAATCCCAAGGATAATCACATATCATTTCAGTGCGAGAGCATGGGAGCGGTGGAGAAC
ATGCTGAAGGAGATGGGGATTGATTACGTGCGGGCGGTAGTAGAGGAAGGAGGAATACAC
GTTGATCAGTTGTTTTCCACGATCCTAWGAATAGGGTTACAATAGATCGAGATATGCAAC
TGCGATAATCTCCCYGTGATACCACTGAGTGGTGAGGTGTCACGATCCTGTTCGCAGTTA
AATTGTCAGATAATACAGCAGCAACAGCAGATTCACCAGCTGGTTTAGTACTACTTACTG
AGTAAGATGAAGAGGAAGAACCCATGAAAATAAATAATTACC
>CUTC000154
CGCGGGGAGTGTAAATTTTGAAGCAAAGGGGGTAAAATTGAGCGTTGAATTGAAATGAGA
ATGTTATAGAAGGCGCGAGGACACGAAGCGATTTCGTTGGCTCAGAAATTTACAAAAACC
GCCGCTTCTTCTCCGGCGGCCATTTTGATGGAGTGGTAAAATCTCAATCAATGGGCATCA
AGCGAGAGAGTAAAAGGTCGGCTTCTGCAACATCGCCGTGTGCTGATCTTAGGGCTGTAT
ATCACAATTGTTTCAATCGTTGGTACTCGGAGAAGTTTGTAAAAGGTCAATTCGATGAAG
AACCCTGCGTCTCCGAATGGCAGAAGTACAGAGCTTGCCTCTCTGAGCATTTGGAAGATA
AGAAGCTGAAGCGCTTCTTGGAAGAGGAAACGATTGTTCATTCCTCCATGAAAGCTGAAA
CGAGTTAAGAATCGAGATTGGCTTACTTGAATGAACATTTTGAGGTCTTCACGAACTTGA
AAACCATGTTTAATTGTCATTTTCCATTCTTTGTTCTTCCACTGTGTTAGAACAAATGGA
GTTTTTTGCTGCTGAAACTCTAGTTTATTTGAAAAGCATCTGAACTTTAGCTACATGATA
GAAATTCAACTAGATCAGCTTATTAAGAAGATACGTGTTCTTGTTTAATAGAAAAGTTCC
TCTGTTCTATRGWGAGT
>CUTC000155
CAGTGGTATCAACGCAAGAGTACGGGGGAACTTCTAGAGTCTTCTACTGCTTCAATATCT
CCCGACCTTTCTTTCAGCCGTCCAAGGGGTGTTCTGAGATCACAGGAAAGATGGTGAAGG
CTGTGGCTGTTCTTGGAAATAGCGAGTGTGTTATTGGAACTATCTTTTTCTCCCAAGAAG
GAGATGGTCCAACCACGGTTACGGGCGATGTTTCTGGTCTCAAGGCTGGGCTTCATGGAT
TCCATGTTCATGCCATGGGTGACACAACCAACGGCTGCATGTCAACTGGACCACATTTCA
ACCCTGCTGGAAAACAGCATGGTGCTCCCGAGGACGAGAATCGCCATGCTGGTGATTTAG
GGAACATTACTGTTGGTGAAGATGGAAAGGCTAGCTTTACCATTACTGATAACCAGATTC
CTCTCTCTGGACCTAACTCCATTATCGGAAGGGCTGTTGTGGTCCATGCTGACCCCGACG
ATCTTGGCAAGGGTGGACATGAACTCAGCTTATCTACTGGAAATGCTGGTGCTAGAGTAG
CCTGTGGCATTATTGGGTTGCAAGGTTGAAATTCGTTGCCGAATCGAATCCAAGTGCTCT
AATGTTTCCAGGAAGAGTCCTAAACTCTTTTTATTGAATAAAAGCAAGGCATTGGATTGT
TTTGTTCTGTTTGTGATGATAGATCTTTTACTTATCTGTTCTTGTCTGCTGTTTTATTAA
TATATATCTGGAATTTTAGTGTCTTCTTTTTAAGTCAAAATCATAAAAATTCGAAACAAA
CTAGAAGGCCTCACAGATTACAAGAACACTACGGTGATTCCTATCTTAGAAAGAAACCAG
ATTAGATTCCAAACTTGTTTTGTTTGTAAGATGGGTCCACCTTATCACCTTTACCCTCCT
TT
>CUTC000156
CAGTGGTAATACAAACGACAGAGKTAGGGGGTCATTGATTGAATCAACCACTCTCTTCCA
CAACTCTCTCTGATCTCTCTCGAAGCTCGAAAATGGCGAACGGATGTGAGATCTGCTGCG
AGATTCTCATCGCCATCCTCATTCCTCCTCTAGGAGTTTGCCTAAAGCACGGCTGTTGCA
CGGTGGAATTTTGTCTGTGTTTGATTTTGACTCTTCTCGGTTACATTCCGGGGATCATTT
ACGCACTCTACGCCATCGTCTACGTCGATCGCGACCAGTTCTTCGACGAGTACAGGCGTC
CGCTCTATTCGCAGGCGTCGGCGGTATAGAAACCGGTTTGAATCTCTTCAACTCTGTGTT
TAGCCTTTTTCGAATAAGGTTGTTAAGCTTTTGGTGCTCATGTAGCTTTTGGATTGGATT
TCATCTACATAGATCTGTTCAGCTTTCTGTTTCTTGATTCGGTTGGATTTAGATTTTGTT
GAGACACTGTATGGATGCGTGGTCATGAACTTAGACCTAAGAAGTTTGGAATAATTTGGA
TGGAGATGAAAGTTGAA
>CUTC000157
TGCTGAAGCTTTCAAATGAAATTAAAATGGTCTACCATTTTCAAAGTGAAGGAGGAAAAA
ACAGGTTGGTACATTGTAATTAACTTCCCAAATGTGCTACTAATGCTTCCTGCTGAAGCT
TTCAATCCATACAACCACCCAAGTAACAAGTGATACGAGAAGATAATAATAATAATAATA
TTGACATCAGGGATTAGAAGTCTGCTGGCTTAAGCAGATAATTATGACACACATAAAATA
CTAATACTAAAGGAGCATATCCAACACCCCACGTACTTCAACCACTGGATCCACCCGTCT
GGTGCAACATTGCATCAATCTCATCCCCATCCTCCATCTCTAGCTCGTCGGGAGTTTGCT
CTGCTCGAAGACGACGACCATCGAATAGAAAAGCAATGGAGTTCAGATCCACAGATTGTC
GATCACAGTAAGCATTCATTAGTTTCTTCAGCTGAGTGCTCCTTTTAATCCTGAAGAACA
CCTCGTTCCCATCCTGGCCTTTGACCTTCAGATTGATATGCGCCGATTGATCGTTGGGCT
TTTTGTCCTCCTCCTGCTGCGTGTTCGTGACCCCCGACATTGTTCAATCTGCGGATTTGC
CAGAAATTAGGGTTCAAATCCTTCTGATTTCCCCGACTCCTTGCTTATGAATCCAAGAAG
ACTGAAGCTAAGAAAGCAGATTGAATCAGAATTACCCCGTACGTTACTTCTTGTCGTTTG
TATTACCTACTTGTC
>CUTC000158
CCATAGTAATCTATACTCTKRKGTACTATTGGGTTAGTTTTTGAAAAAGTCTTGGGAATA
CTTCTATTTATTTAAACCCATATTTTATTATATATATTGGATCATATAACATTTTTTTTC
TATGAGTGCAATATTTATTTCTCTATATATAGATATTTTCTATATAATATCTATATCGAG
ATCGAGAGAGAGATTTTTGAATTTCTATAAAATCAATTAAGAAATCATTAATTACGAATA
ATTAAGAATCTCCATTTTTCAATTTCTTCATAGAATGGATTCACGAGTTTCATACTTCTT
CGAGTACCAAGGACTCATAAGAAATCCTTAAAAAGATTTAATTGATTGAAAATTTGCAAT
ATTATTATTTGAATAAGGTTTTGTTGTAAAAAAAAAAGGATTTATTACATTTTATTATCA
TAAATAAATGTATATTCGGATTAACCCATCCATAATTTGAAACAAATAGATAGATCCAAA
ATAAAAAATTTTTCACAAAAAAATAAATAAAACGATAAAATAACATAATAACAAGACATA
CATCTCAGCATTTTCTTGCCTAGTTTATTTAAGTTAAGAGACTCAATTCAATAATCTTTC
CCTAAAATCAAGTGAAAAAGATATATAAATAACCTCTGTCTGAATTGTTACTTGGATTTA
CAATTATCCATTAAAGACAAACACAAAATCCGAAAAAATGAGGTGAAAAGAAATACATAA
TATGTTACATATGTAATTTGATTCTTTGTTAATCAGATTCGGGCAGATATTAAAATTGAT
ATCTTCCATTATGGATTAACTCCTATCTACCCCCCAATTATATAGAGTAGATGCATCATA
AATAAAAAAAAGACTCCTACGGGGGACGTGGACTAGTTTCGGAGGTGCTAGACTATCTTG
TATAAGACCAAAATACAACAGATCTAGATTAAACGATTGT
>CUTC000159
TTTTATTCCCTTCGATCATTCCTTAAGTCCCATAGGTTTGATCCTGTAGAATCTGACCCA
TTTTTCATTGAGCGAAAGGTACGAAATAAATCAGATTGATTTTTCGATCAAAAGTACTAT
GTGAAATCTTCGTTTTTTCCTCTTTCTCTATCCCTATCCCGCGGGTACAGTGTTTGAATC
AATAGAGAACCTTTTCTTCTGTATCTGTATGAATCGATATTATTACATTCCAATTCCTTC
CCGATACCTCCCAAGGAAAATTCCGAATTGGATCCAAAATTGACGGGTTAGTGTGAGCTT
ATCCATGCGGTTATGCACTCTTCGAATAGGAATCCATTTTCTGAAAGATTCTGGCTTTCG
TGCTTTGGTGGGTCTCCGAGATCCTTTCGATGACCTATGTTGTCCTGAAGGGATATCTAT
ATGATCCGATTGATTGCGTAAAGCCCGCGGTAGCAACGGAACCGGGGAAAGTATACAGAA
AAGACAGTTCTTTTCTATTCTATTAGTATTAGATTAGTATTAGTTAGTGATCTCGGCTCA
GTGAGTCCTTTCTTCCGTGATGAACTGTTGGCACCAGTCCTCCATTTTGTCTCTGTGGAT
CGAGGAGAAAGGGGGCTCGGCGGGAAGAGGATTCTAACATGAGAGAAGCAAGGAGGTCAA
CCTACCCC
>CUTC000160
TAGTGAGTTCAAGCGAACTGATGGAATTTGACCTTACCAAGGACAAGCTTGCCTTGCAGA
GGCTTAGGGAGGCTGCAGAGAAGGCAAAGATTGAACTATCATCTACATCACRGACTGAAA
TTAACCTGCCATTTATCACTGCTGATGCATCTGGTGCAAAGCATTTGAACATCACTTTGA
CCAGGTCGAAATTTGAAAGTCTAGTTAGTAACCTGATTGAAAGAACCAAGGCACCATGCA
AAAATTGTTTGAAGGATGCCAATGTTTCCATCAAAGAAGTGGATGAAGTGCTTTAGTGGG
TGGAATGACTCGTGTACCTAAGGTGCAAGATGTTGTCACAGAAATTTTTGGTAAGAGCCC
CCAGTAAAGGGGTGAATCCTGATGAAGCAGTTGCTATGGGAGCTGCAATTCAGGGTGGCA
TTCTTCGTGGTGATGTCAAAGAATTGCTTCTWTTGGATGTTACCCCWCTATCGCTTGGTA
TTGAGACRCTTGGTGGGATCTTTACACGGTTGATCAGTCGGAACACTACCATTCCAACTA
AGAAGAGCCAGGTGTTCTCAACAGCAGCTGACAATCAGACCCAGGTGGGTATCAAGGTAT
TGCAAGGTGAGAGGGAAATGGCCTCTGACAACAAGCTTCTAGGCGAGTTCGAGTTAGTTG
GAATTCCTCCTGCCCCAAGAGGACTGCCTCAAATTGAAGTGACATTCGACATCGATGCCA
ATGGTATTGTTACCGTCTCTGCAAAGGACAAGTCCACCGGTAAAGAGCAACAAATTACCA
TTCGATCTTCTGGAGGACTCTCAGAAGATGAAATTGAGAAAATGGTGAAAGAAGCAGAGT
TGCATGCCCAGAAGGATCAAGAGAGAAAGGCTCTTATTGACATCAGAAACAGTGCAGATA
CTACCATATACAGCATCGAGAAGAGCTTGGGTGAATATAGGGAGAAAATACCAAGTGAGG
TTGCCAAAGAAATCGAGGATGCGGTGGCAGAGTTGAGGAAGGCAATGTCAGAAGACAACG
TTGAAGAGATTAAGTCGAAACTTGATGCCGCCAACAAGGCTGTTTCCAAGATTGGGCAAC
ACATGGCTGGTGGTTCCGGTGGTGGCTCCGCTTCTGGAGGATCTCAGGGTGGCGAACAAG
CCCCCGAAGCCGAGTACGAAGAGGTGAAGAAATAAGCCAAGGCACAACTTATTTTCACAA
CCAAAGGTGCTCTCCATCTTTAATCTGTGGTAGGAGTAAGAAATGTAGCGGATTTTGTAT
CTAAACGCGGAGGTTGGAGAATATGGTAGAATGTTCCTGATATAGTATATGATTGCGTTT
GTTGAATTGTTTGTTAAAGAGAAAAGCTGTTCTGGATGTGATTGAACCCTCCCCGTAAAA
AGGAATTGGGTTATTAGATTATTTTGGTAATACACGTTTTCGATCTCTTTTACTGCCAGT
ACACCATTGTTCTCGAGAGTAGGGACTGTCTGCTCTGTCGGCTTATTTCCATGTTAGAAT
TACTACTACTCTTCCAGCGATAAATTGACCCAGACAGCAGCAGGAATCACAAGTCGAGAT
TTGCTTTACTTTGTATACCATTGGCACCAAAGAAGATCAGGGAGGGGCGGCGTTGTTGTT
GTTGTTGTTGTTTGTAACCACAAAACAAACTGACAACAACCAAACAATTAATGAAGCCCT
CAAGTAGTTTGGTGGCAAGTTTTGGGCGTATTGTTTCCCAGGAATTTCACATTGGTCCAC
ATGGGGGGTATGCCTGAAGTTTTAATTGAAGTTTCCAAATCTCCATTGACAGTCAGAGAA
GRAGCTTCAAAGCTATTAATTTAATATAGTTGATGGATCCAGGCTTTATTTGCTCTCCCT
GATCTAACACTGCTCCCTCCTCATTTTCAAGTCTCTACGACATCCCCCTCCTCATCCCCT
TTCTCCCTTCTTCTTCAGGGCCATAGCGAGGTTGAACCCGACCTCTATTATCTGGAGATT
TTACAGCCCTCATTCAAGAACA
>CUTC000161
GACAAGGGGGTACTCCCAACTCGAAAATCCCAAATCAGAGTTCTAGGGTTTTATCGTAGA
CTTTCGATCATTCCTCTGTTCGGCGAAAAATGTTTCCAGGAATGTTTATGCGTAAGCCTG
ACAAGGCTGCTGCACTCAAGCAGCTCCGATCACACGTTGCTATGTTCGGCGTATGGGTTG
CTGTAATTCGAGTCACCCCCTATGTTCTTCACTACCTTTCCGACGAGAAAGAAGAACTCA
AGCTCGACTTTTAGTTTTTGACTGGAGCATGGGGTTAGGCTTTTCAAATCACAACTTTTT
TCTTCTTCTACTGATCCCATGAGGAACAAAAGGAAGGAGTCTCTTCATCTTTTTCATTAT
TTTTCATTTTTACCTATTGAATCATAGGCCTATGGTTAATATGGCGTGTGAGACTTGAAA
CCATTCCATTAAATCACAAGTTGGCTAGGGGCAGATAATGCAGGTTGCATTATAGGTAGT
TGGTAGACTATGTTAATGTGAGATGCAGATGACACTGTCCTTCTATGCAGCCAAAGTTAT
TGCCTCAATTATTATTATAACTTTGTTCCCATGTTGAACTCCCTATGAGTATAATGAATT
CCCCCTGGCCAGAGTTAGTGAGATCACATTAATATATCCTTCAATTAGCTTWKATAGAGT
TAGCT
>CUTC000162
CCGACTCAGAAGCAGTGGTATCTTAACGTTCTAGAGTACGBGGGGGGCGAGAGAGCGATC
CTGAGAACTGAGAGCAGGCAAAGAGAAGAGGTGGAAAAAAACTATGGGGAGGAAGAAGAC
AGTCGAATTCGATGAATCTCCGCCGGATGATTTCGATCCGGAGCATCCGTATAAGGATCC
AGTGGCGATGCTGGAGATGAGGGAACACATTGTGAGAGAGAAGTGGATCGAAATAGAAAA
GGCGAAGATACTGAGGGAAAAGCTCAGATGGTGCTACCGTATTGAAGGGGTCAACCACCT
TCAGAAATGCCGCCACCTTGTTCAACAATACCTCGATTCCACTCGCGGCATCGGCTGGGG
CAAGGATGGACGCCACCCATCCCTTCATGGTCCTAAAGTGGAGTCGGTGGAATCGGAGTG
AATCTCTGGGAGGAATAACGGTGAACAAAATGGCTTGCAGGAAAATGTTCGGATGGCTTG
CCTCCTTGTGATCTGTTTTATTATCAGGGCCTCATCAGCTGCAGTTTTTTTTATCATTAT
TACTTTCTTTCTTGTTTCAAAAAAGGAATATGCATGGATCACACACAGTGCCATGGGCAA
TTGATTTACGTTAGGTTTCTTGTTATTGCCTGCAATTGCCAATTACTTGGACATCGGAAA
ACACCCAAATAATCAAAACATCTGCCACTGCATGCTTCTGTTCAACTTTGTATTTGTTCT
GTTAAACAATGGTTTCATCTGGTTGCCAGTTTTAGATATCATCGGAAGTGATGCTCCTAA
AGTCTAGCAGAAGACTTCATGGTCGATTCATTGAGTTTGTATAATTGTATTTAAGGTATA
TTTAGTATGCCTTCTAGTTTAAGCACTTTAAAGTCATTTTTGTAATAAATCATTTCTCAA
CAGTTTC
>CUTC000163
GGGGKRGTGAAAGAAGGATTATTATAAACGTAAGCCCTAGCCAAGTTCATCCCTCCCCCG
CTGCCGCTCAATCTTTTTCGTCGATCTTCTTCCTTCTCTTGCTCTCAGGAATGGAATCAC
AGATCAAACATGCTCTGGTGGTGAAAGTAATGGGTAGAACTGGATCAAGAGGGCAGGTGA
CTCAAGTAAGAGTCAAGTTTCTTGATGATCAGAATCGTTACATTATGAGGAACGTCAAGG
GACCAGTCAGGGAAGGCGATATTCTTACCCTACTCGAGTCCGAGAGGGAAGCTAGGAGGT
TGCGTTGATGGAGAACGATTTCTGTTGCTGTCATCATATTGTTACCTCTGTTTTAAGTGT
GGATTTCAGTGACTAGTTTGTTTCAAGACCCTTTGATGAGGTAATTTAATTGAGTTTTGA
TGCTACCAAGTTTTTCTCATGCCAAATTGTGGATTTTTGCTCATTGCTTAATGGAAGGGG
ATGCTTGTTTTTWGAAC
>CUTC000164
AGCTTCGGAGAGGCGCAAGCACTTGATGTGTAAGAAGCTTCCTGCCATCACCGTCACCAC
AGCCCTTCTGAACTGATATACCATTTTCTCTTAAAGAATGAACTTGTGAATGCTATAGAC
AAATTGTTGCACATTCTGCTGAGGTCAATGAGTAATTAAATGTGCAGCAAAATGTGGAGG
GGAAGCTTGTGGGAAGTAGCTGCCCGCCGAACCGGCCATTAAAGCGGCAGTTGAACTTCT
CCTAACCAATTTAAAGCTCTCAGCTGCACCACTACTACATATTCAGGCTTCATCTCTACT
TTCGGGGKACTGATCTGCACTGCACTGCACTATGGCTTCTGATGGAACGCTTAACGTCGA
GGTCGACGTGAAGTCGGTTGCACCCAAGTTCTGGAATTCCATGAGGGACTCAACCATCAT
CTTCCCCAAGGCCTTCCCCCATGACTACAAAAGCATTGAAGTTCTTGAAGGCGATGGGAA
AGCGGTCGGTTCTGTTCGCCTCATTACATACTCTGAGGGTTCTTCGCTCGTGAAGGATTC
GAAAGAGCGGATCGAGGCCGTGGACGAGGAAGCGATGACGGTTTCTTACAGCGTGATTGA
AGGGGATCTTCTGAAGTATTACAAGAGTTTCAAGGGGCACATTGGTGTGATTCCTAAAGA
AGATGGGAGTGGAAGTAAAGTGAAATGGAGTTGTGAGTTTGAGAAAGCGAGTGAGGAGGT
TCCTGATCCTCATGTCATTAAGGACTTTGTGGTGAAGAATTTCCTGGAACTGGACGACTA
CGTTCTGCAGCAGCCATAGATACACCAATGACACCTCTGTTATGGAGGCTGTCTCTATAA
ACACTATGGAGAATAATGTGGTTCCTATGTATGCGTTTGTTGTGTTTCATGTTCTCTTGT
TCTTCTCCTTGTCGGCTGAATGGATTAAATAATTATCTTGTTCTTTCTAACGCAAGACTA
TTTAAG
>CUTC000165
CAGTGGTATCAACGCGAGAGTACGGGGGGTTAGTTGAACAATCTCGGCGTGTTGAGCAGC
AGCAGCTCTAATCTTCCATCATGGTGGCCGCAAAGAAGACGAAGAAGACCCATGAGAGCA
TCAACAACAGACTCGCTCTCGTCATGAAGAGTGGGAAATATACCTTGGGATACAAAACTG
TCCTCAAGACCTTGAGGAGCTCTAAAGGTAAGCTTATCATCATTGCCAACAACTGCCCTC
CACTCCGAAAGTCTGAGATCGAATATTATGCAATGTTGGCAAAGGTTGGAGTTCACCATT
ACAATGGAAGCAACGTAGACCTTGGAACCGCTTGTGGCAAATACTACAGAGTATGCTGCC
TAAGCATTATCGATCCTGGCGATTCGGATATCATCAAGAGCCTGCCCGGAGAAAGTTAGG
TTTCAGATCATAGATTTTTGTTTCAGAGTTTCATTTTAATCCACTTGATTTTGGGTTGGG
CGTAGCAATATTTTGAACGAATGGTTTCATTATAAAACTCTTTTATGTATGAGAATGCAT
TAATGTTCTTGGTTTGTATTCATAATATCAATCTTGTGAGGCATTTCAGACAAGTTTCAT
ATCGTTAGTTGGTTTCTAAATCTTCACTGATATGAAAACATCAAT
>CUTC000166
TATGTGTTTTTGGTTCGAAGAGGGGGGTGAAAATTAGTCGACTGGCAAAGCGAAGGAAGA
GAGAGTAGGGAAGAAATTCGAACACAGCAACAATGGGCGGAGGAATGGAAGCTCAGAAGA
ACAGATTTATCGAGGATTGGGGTTCTGCTAGAGAAAATCTTGAGCATAACTTCCGTTGGA
CTCGCCGTAACTTTGCTCTTGTTGGTATCTTCGGCATCGCCATCCCCCTCCTCGTTTACA
AGGGGATCGTCAGGGAATTCCATATGCAAGATGAGGATGCCGGCAGACCTTACAGGAAGT
TCTTTTGAGCACCGTACTTGGGACTGCAATAATAATTCCTTGGAGTAATCAAACCTTTCT
TATCTATGTGAGAACACTGAACACCCACCAATTTGGATTCTGGGACAATATTTCAGCTTT
ATGCTATGCAATTACACTGTATTTCATGTCATTTTGTGAACGCTGAGTATTTTTTGTTGA
AGATCATGCCTTCCAAATATGTTATGCATATTTCCTTGTCTTCGTCCTTTTTCTGAACAC
GGGGTGCTTTGATTATCATGTGGCTCAGGAATGCCAGAGTTCCATTGTGATAATT
>CUTC000167
TATAAAACGCCACACAACCCATACGATBGGGGGCAACCCGAACAAAAATCTCCTTTCCCT
TTGCTCGTCGTCTTTGACATCTTCCATGGGGAATGCCAAAAGTACAAATTACAAACGAGT
TTTGGTTCCATTCACGGAGGAGCAACTAGCCGCCATTTTCAAAAGCCACGACCGAGACGG
TGATGGGAAGCTATCGAAGGAGGAGTTGAAGCAAGCCTTCAACTATCTTGGCTCGCGCTT
TAGCTCCTTTAGAGTCAAAGAAGCCCTACGTGCTGCGGATACGAACGGTGATGGTTTCAT
CAGCATGGACGAGATGAATAAGCTTATTAAATATACTAAAGGTCGTAAATACACTCTTTG
TTAAAACTACTTACTTATATGTCGTCTTTCCAAACTATGTTAAGTTATGGTTCATGTGTG
TATTTTGAGAAGGGGAAATAGTCCACTTCGTTAAACGAATAAACAAATTCATGTCACGGG
ATTTTGTATAGTTTGTTCGGTACAACATATATGACGTAGAGATTTGAACTTCCAATATTA
AGAAATGAGTAAATGTACTTRATAGTTGAGCTATGCTCGTGTTGCTTCAATGATAGAGGT
GTTCGTGAATTGAGTTGGGTCATTTCTTAGACACTAAAATTTTTCAATCAA
>CUTC000168
CAGKKGGTATACAACGCAGAGTTACGTCGGGGTAAACCCAAATCGAAGAACACCGAATCA
AAGAGATCAAGATGTCTGAATGTCCTCCCGGAAAAGATCAATGGCCCGAGCTTGTTTTCG
TAGAGTATTCTACTGCTGCTAGGATCATTGAGAAGGAGAATCCTAACGTGAAAGCACACA
AGATTCTAGCTGGGAGCCCGAGAATTTTGAACTTTGATTGTTCACGAGTTTGGGTTGATG
TCAATATCAATGATGTTGTTGTTAAGGTGCCTGGGATTGGTTAAGGATTGTGAATTGATA
TCTATGTAATGTATACATAGAGTGCATTTTAAATTAATAATAAGGTAGTATCTTCCTACC
ACTTTAATTTCAATGAATTCTGGAACTGAATCAAGGGTTAAAGAGTCTAT
>CUTC000169
CGTTCTTCTTCTTCGTCGCAAATTACGCGGGKAGGATTTCAATTCTTCTCTCCCGCCAGA
TTCCCAGTAGAGCATCATAGATTTGATTTCCGCATATGGCTCCTTGAGATCCTCTTCAGT
ATCGGAGAATCAGAGGTTTAGAGAGTGAGACATCCACGATTCCGGCCGTGGCGGAGGAGA
AGACGACGATGCGATTGGGGAAGAGACGATGAGCTGAGGCATCGCATCGTGGAGAAATGA
ATGTGAGCCATGCGACGGTTCACCCGGCCGAAGATCCCCCTACTACCGACGGCGCGAATG
CGCCCATGGTCAGGATGAAGGACATGGAAGGAATGCCCGGCACCCGCGGAGGACTCGCTT
TGCGATTCTTTCAGTTTCTCTTTGCGGCGGCGGCGCTGGTTGTCATGGCTACTACCAGCG
ATTTCCCTTCTGTTACTGCCTTTTGCTATCTTGTTGCAAGCAGCTGGTTTGCAGAGTTTG
GAGCCTCTTTTTGGCCTTCATTGATATATATGCTCTATTAGTGAAGAGATCCTTACAGAA
TTGCAGGATAGTCAGCTTATTCACTATTGGTGATGGTATCACCTCTACCCTCACGTTCGC
TGCAGCTTGTGCTTCTGCAGGCATCACCGTTCTTATAGACAACGATATCGGTAGCTGCAG
CGAGAACCACTGTGTACAGTTTGAAACTGCAACGGCCATGGCATTTATTAGCTGGTTTAC
TGCATTGCCTTCGTTCTTCATGAACTTCTGGTCTCTTGCATCCCGATGAATTTGGCTTGG
CTCTTATTAGCTAGTTTACTGCGTTGTCTTCATTCTTCATGAACTTCTGGTCTCTGCATC
CTTATGAATTTGGCTATCAAACTTGAAAGATATTGTTACTGTTTCTTGCTGTTTTATGAT
GTGATGTTTTGTAGATGTCCTGAATTGAATCTTGTAATGCCAATGTTCAGAATTTGTAGT
TAAGGTGATAAATATGGGTGCTTTGATTTGGACGTTGGTTCATCACTTGATCATTCATTA
TTGCACTATCTGATGGCAATGGAATCACATACAAACACAAATATTGTAATTACTTTGGTA
TTTTGGTTTCAGCAATGCATCAACTATTTTCCTATTCTTATC
>CUTC000170
GCTAGCTGTTTTAAAACCACAACTCGAGTACGCGGGGGCATTCCTAAGCGATCGAGTGGG
AAAGATGAATAGACTCTCAGTGCTGTCTTTGCTAATTCTCACCATCTTCCATGAAGGCCA
CACTGCTGTAGGCGATAATCTCAGCTTCAGCTTGTCGGGTTCAAGTTCCAAATCTTACAG
CAAATTCATTACATCTCTGAGGAACGCTCTTCCAAATGCTGGAAAAGTCTACAATATACC
TCTATTACTTCCCACTCTCAAGGGCTCAGCACGCTACACACTAATGAAACTCTCCAACTA
TGAGGAGAAAACTATCACGGTGGCTATAGATGTAACCAACGTTTACATTATGGGGTATCT
TGTCAATACAACATCCTACTTTTTCAACGAGCCTGCCGCTCAGTTAGCTTCTGAGTTCGT
ATTCCAAGATACTAAGCACATTCTTCTTCCATACTCTGGCAATTACCAAAAGCTTCAAAT
TGCTGCAGACAAGGATAGAGATTCAATTCCTCTGGGATTCCTTGCCTTGGACACTGCAAT
TTCCGCTTTGTATCATTATGACACCAAAGCTGCTCCGGCGGCATTCCTCGTACTCATTCA
GACCACTGCCGAGGCTTCAAGATTTAAATACATTGAGAAACAAATTATCGATAGAATTGG
CAGAAACGAGGTGCCAAGTTTAGCAGCCATAAGTTTGGAAAACGAATGGTCTCTTCTGTC
CAAACAAATTCAGATAGCGAACTCCAACAATGGAACATTTCAAACTCCTGTCAAGCTTAT
TAATGATAAAGGCCTTTCAGTGGAGGTTACTAACGTTAGCTCTCTTGTTGTAACCAATAA
CATCAAGCTGCTGCTAAACAAGCAAAATGTTGCAACTTTTAAGCCTGAAGCTATTACAAT
TCCTTAGACAACTTTCTGCTATGAAAATAAAAGCATGTTCATGTGACCTTACTATGTGAG
TGCTTAATGTAACTGTGTTTTATTTCATTTCAATAATGAACCGAGTCTTTTCAGTTTTAA
A
>CUTC000171
CGTGTGGCTTGTKGGGTACTGCGCATTATTTGGGTGGAAAACTCCATTGATAGGCTAATA
GAAAAGGAAGCAACTCCCAAAAGAAGAAATCAGGGTTTCTTCGCCACCAACTCTGTAGAA
TTTTGGTTCAAGATTTCGTCGACGATCAAATTCTTCCTGCGCAGTAAAGAACCTGAAGAT
TAAGACAGCAACCTGCAAACGCATTATCAAGGAGTTGCATTCTTACGAGAAGGAGGTCGA
GAGAGAAGCTGCCAAAACAGCTGACATGAAAGAAAAAGGGGCTGATCCTTATGACCTTAA
GCAACAGGAAAACGTGCTGGCTGAATCAAGGATGATGGTTCCCGATTGTCACAAGCGTCT
GGAGTCTGCCTTGGCTGATCTGAAAGGAACACTGGATGAACTGGAAAAGTCAACACAAGT
GAGAGGCCCGGAGTTTGACGATGCTCGGAGCATAATCACCGAGATCGAAAGTTTCCTTAA
GACAACAGAGGAATAGTAGTGATCTTAATTACCAATAACAGAATTTTATATTGATAAGCT
ATTAATCAAACTGTTGCTTTGCAATATTACTTTCTCTTGTCCGGCTTTTGGTTGCTATGT
TCATACTTTGGAGAGTTTCATTCCCTGTTATTCACTCCTATCATCAAGTTTAAGACTAAA
ATCTTCTGTTTCTGCTGGGTGTTGTATTTTAAAACGTTTTGATGGTGTTTGTCCCTATTT
AAAAGGAATGTATTAAAAGTTATGTATAACAGCTACCTAAGCACATTTGCTCGCTGAACG
AGTGCTACGTAAGAATCGACCATG
>CUTC000172
TAAGTTTCTTTAGTTTGGTTATTCTAACGCAGAGTACGCGGGGTATCCTTCGTTCGTCTA
CTGTCTGCGGTATGTGTTCGCCGTTTCCTTCTTCCTTTTCGTTTTCAGTTTCTTAGTTGA
AATTATCTCAACGCATCGACTATGACTCTCTCTGCTTGTTTATCCATGGCATCGGGAGTA
CGAAAAGATGCAAAATCGAGATTTAAACGGTACTACTTGGACAGGCATTGCCTTCCTATC
TAGGGTTCTTGCCATTTCTCGTTGGTTCCACAGCTTTTAAGATTCTCAAACGCTCGTCAA
TTTGATCGATTGGCAAATCCGATCTCGATTTCATGTATTCAATCATTTTTTATCTGATTT
TGTGAGATTGATCTGCTCGATGATGATTGTTTTTGCTTTAACCACACCGAAGCGAGCTGA
GGTTGTGTTTTGATCCTCTTTCATTTAAGCTTTTGAGAAGACGTTCTTCTTGTGCTTGGT
TTTCGCCTGACGACTCTTCCTTCTAGGATTTGAGGAATTGGTTCGCTTTTCCTCTTGTTT
TAGGTGGAAAGATGAAGGGAATGCTAATCGTTTGAATTGAACATTTTTTTTTTCTAGGCT
TAAACGTTTTAGGATTCACCGGCTTCTAAGCTTTCGCATGTGGAAGAAATTGGCCTTTTT
CTGAGAGCATCCGATCGCGTTAAACAATTATACTGATCCTATACTTCCCGATTTGTTTTG
CATTTGCCTTGAATTTTCACTTCCTCGAATGTTTCACAATGCATCATGTCTTTTTGAAAT
CAGTTTTCGTTTTTCTTGTCTTTGAAAATTGTTTTCTAAATCAAACTAAAGGTGTTTGCA
AACGTCTGGTGATAGATATTCTTTCTGCTAATTACTCTGGTTGGATAATGTATGAAGGGG
ACGAGAAACTGGGTTGACTGATCGAATTTCATATATGCTCGTTTGGCTTGTGTAGCTGAT
CGAGGAATTGAT
>CUTC000173
ACGAGCTCAARGGGGGAAGCTCCTGTGAACGGATAAAACAGACCGGAGAGAGAATATGGC
GCTGGCAATGGCGCTACGTAGGCTTCCTTCTTCCGTTGACAGGCCCCTTCGTCACCTCCT
CCATGGCGGCTCCTTCTGTTATCTGTCTTCTTTGCCCAACGAAGCTGTCTATGATAAGGA
GAGACCGCGCGTTCCGTGGCCTAAGCAATTGAATGAACCGCTCGAAGTAATAGATCCGGA
AATCGCGGACATAATCGAACACGAAAAGGCCAGACAATGGAAGGGCCTGGAACTCATACC
ATCTGAGAACTTCACTTCCGTTTCCGTGATGCAAGCAGTTGGATCTGTTATGACTAACAA
ATACAGCGAAGGATATCCTGGTGCTAGATACTATGGAGGAAATGAGTACATTGACATGGC
CGAATCCTTGTGCCAAAAACGCGCTTTGGAAGCTTTTCATTTGGATCCAGCAAAATGGGG
AGTGAATGTCCAATCTTTATCTGGTTCTCCATCCAATTTTCAAGTTTATACTGCATTGTT
AAAACCACATGATAGAATTATGGCACTTGATCTTCCTCACGGTGGACATCTCTCTCATGG
TTACCAGACTGATACCAAAAAGATTTCTGCTGTGTCTATATTTTTTGAGACAATGCCGTA
CAGATTGGATGAGAGCACTGGCTACATTGACTATGACCAGTTGGAGAAAAGTGCTGCTCT
TTTCCGACCTAAGTTAATAGTTGCTGGTGCTAGCGCTTATGCACGTCTATATGATTATGC
ACGTATACGCAAGGTCTGTGATAAACAAAAAGCTATAATGTTGGCAGATATGGCACATAT
CAGTGGATTAGTTGCAGCTGGCGTTATCCCTTCACCCTTTGAATATGCTGATGTTGTAAC
CACCACAACTCACAAGTCACTTCGTGGGCCACGTGGAGCCATGATTTTCTTCAGGAAAGG
GGTGAAGGAGATAAATAAACAAGGCCGAGAGGTGCTATATGACTATGAAGACAAAATCAA
TCAGGCTGTCTTTCCTGGTCTTCAAGGTGGTCCGCACAATCACACAATTGCTGGTTTAGC
GGTTGCGCTGAAACAGGCGACAACCCCAGAATACAAAGCGTATCAAGAGCAAGTTCTTAG
GAATTGCTCAAAATTTGCAGAGTCTCTCGTTGAGAATGGCTATGAACTTGTTTCTGGTGG
AACTGAGAATCATTTGGTTCTAGTCAATTTGAAGAATAAGGGTATTGATGGATCAAGAGT
AGAAAAGGTGTTGGAATCAGTTCATATCGCAGCCAACAAAAACACTGTTCCTGGAGACGT
CTCAGCTATGGTTCCTGGTGGTATCAGAATGGGAACTCCGGCTCTTACTTCCAGAGGATT
TGTTGAGGAGGATTTCGCTAAGGTAGCAGAGTTCTTTGATGCTGCAGTGAAGATAGCTGT
AAAGATCAAAGCAGAATCTAAAGGAACAAAATTGAAGGACTTCTTGACCACTATGCAGTC
TACACCTTCCATCCAATCCGAGATTGAAAAGCTACGATATGATGTTGAGGAATATGCAAA
GAAATTTCCTACAATTGGTTTCGAAAAGGAAACTATGAAGTACAAGAGCTGAAAAAGAAG
TCATGTCTGGGATGAAGCAGTCAAGAAATGGTAGCGAAGAAACTAAAGGGCCGTATGTCA
AGTGTGTAAGATCTAATTATTTTGAGTGCTTAAGTTTAGCAGATTTTGATTGGGCCTGAG
ATGTATATATGCATATTGAAGTTATCAAACCAAATAAACTGGCCTGGTACCAGCGACTTT
CTTCCTTTCTCAMTAGTTCGTCATAAGATGTTTATTATA
>CUTC000174
CAGTAGGTATCAACGCAGAGTACGGGGGGCTCCCCTCCCGTGGCGGTGGCTTAAAGCTCC
AGCTTTTCTTATCTCTTTGTTGGGTTGGGTTCCTTCAGGCGTTCTTCTGTGGATCTGCCA
GTTTCAAAGATGAATCATTATATTGTTAAGCAGAATACGTTTATTTCACGTGAGGAGACT
AAGGGCTTTGCCTCAATCTCTGATCTGAAGGACCCAATTGTCTGCCCAAAGCCCAGGCGA
CTCGCAATTCTTGCTAACAATCACATTAAACAGCCCTTAAGATGGCACCAAACTGAGTTT
TGTGATTCAAAAGCTGGGGCAGATCTCCTAGATATCATCTTAAAGAAGGGGTCGGAACAA
TCGAGCAGCCACGTAGCTTCGTCGCCCCCATATTTTAGTGGGTCTCCGCCGAGCCGGGCT
TCGAACCCATTAATCCAAGATGCGCGGTTTGGAGATGAGAAAGTGAGTCCTATGGCAGCA
TTGCCTGCATACTCCCCATCAGGTCTGTCATCTCCATCGTCTGCATCATCGAAAGGAGGA
GGGTGTGCGAGGATGAAGTTTGGTCTAAAACCGGCTGCAGTTAGAGTAGAAGGATTTGAT
TGTCTTAGTAGGGACCGACAGAATTCTAGGATCCCTGCAGTTGCTTG
>CUTC000175
GGGGTATATAAAAGTGGTTCTTGTGTCCCATATAATTCATTACCCAAAATTAAATTATTT
GAAGTTTTGAAGATTTTCAATGTCGAGGCAAGTATTTGGTTGGGATGAAATGGATCAACA
AAAGGAGAATTACAGTCCAAAAGTAGACTGGAAAGAGAGAAAGGAAACAAATAAAGACTA
CTATGAGATGATCATTGATTTTTCGGGTTGTTCAAGGAATCAACTGCAAATCTCGATGAA
TAGAAAATTAAAGACTATTGATATTATGACAACAAAAGAAGAAGGTTACAATATCGCTCG
TGTCAACGAATCCATACCAATTAGGGGCGAGTGCTCATTGGATGATGTCTACGCATCGTT
TGTTAAAAATGATCTTATTATTACATTCGGGAAGAAAACAAATGCTTAATTTCCATCCAA
ATCGAGATTTACTTTCTTAATGAATAAACACGAACTTCCTAGGTTTGTGTAAAACACTAT
ATATACATACATATGTATATATATATATACATACGTACACGTGCTATGTATTATTTTTAT
CAAATTTGATTATGTTATGGTCAGTGATATGTGAGAAACTTCGAGTAAGTTTAGGAGTAC
GTGGAATCTCATGCAAAGCTAAACACTTATGGTGACCGATGGTCTTCAGAACAGTAGGAA
GNGGCGAAGACTCTG
>CUTC000176
GTTCTTAGTTTGGTTATTCTAACGTSKRGAGTCCCGTGTKGGTTCTATTGTTCCCTCTTA
CAATTCTTCGGCAACAGCTTTAGAGGGTTCCGACGAGCGGAGAAGATGGTCCAGCGGCTC
ACTTACCGTAAGCGGCACAGCTATGCCACCAAATCCAACCAGCACCGCGTCGTCAAGACC
CCCGGTGGAAAGCTTGTGTATCAGACCACGAAGAAGAGAGCCAGTGGTCCTAAATGTCCT
GTAACTGGAAAGAGAATTCAAGGGATTCCTCACTTGAGGCCTGCTGAATACAAGAGGTCT
AGGCTGGCTAGGAACCGTAGGACTGTAAACCGTGCCTATGGTGGTGTACTGTCTGGCGGT
GCTGTTAGAGAGAGGATTATAAGAGCTTTTTTGGTTGAAGAGCAAAAGATTGTGAAAAGG
TATTGAAGATCCAGAAGGCAAAGGAAAAACTAGCTTCCAAGAGCTAGAATGTCTGGTTTT
AACGCATGAACTCTTTTCCATTTTATATATGCTGGATGAAAATTTTGACTTGGATCAATG
ACTTGTTAATTTAAATGATTTTGGAATTAGCTTCGTTCTTGTAGTTGCATCAKTATTTTG
AAGTTTCTTCTGCTATAATATTCAGTCTATCATCATTGTTTATGCTG
>CUTC000177
ATAAGAACACAGTAGAATTGAGGTGGATCTATTGTCAAGGAAGAGAATAGATACATAATA
TGATATTCTTATACAAAAATCAGAACAAAAGAAAGTATAGGGTTCTAAGAAAGCTTGAAA
GGGGTCTGGCAGCTCTGGGGGCCACTAGAATTGTGTGATGTCAGCAGATTGATGATATAT
AATAGGCCAAATGTTCTCACATGTACTGAACAGGTGATGTGTTTAGGAAGAACAGTGGCT
CTGTTTCTTACCAAATTGAATGCTTAATTCCAAGGCCATTGCAAGTCAATATAAGCCCTT
TGAACCGATTGAGATATTCAACTACGTTGTAATCATATTTGTACAGCATGTCTTTGATGT
CGTATTCTCTCCTCTTGATGGGATCACTCAAAACTTGACGGTGAATTCAGCTCAGTTTCC
CACCTGCTCCTGCACGGCTGCAGCTAATGCTTTCAAGTTCAACCTCACAAAAGTACGGGA
GATTAAGTTAAATCTGACTGATAGGTAATCATACAGAGTTTATCCTCGTAACCAAGAAGA
AAAAAACATTTTCCTTCATGTACCTCCAAAATCAAGATTAGCGTCTAAGAATGCTAGAAG
ATACACATTTTGAGAGGATAATATATTACTCAGTTATCTCTGTAGATTGATTAAGAAACA
AATATTTCATTGAAGGAATGATAATATATAAGATGCCATCTTTACAAAAGTTAAAAAAGA
CGTACAAAATGTTAAATGGAGGACGATACAAGCTCTTGTATAATATACAATGATTACTTT
GAATAGCTTGCTATTTGCTACAAGACACCCATGTCAAGATGATACAATGCTCTCTTGAAT
ACCTTCTGTGTATAATAAAGCTCACACCTTACTTTCACACTTGGGATATTTCTGAGCTGA
GCAACCTCCTGTCTTGGTTGCCCTTAAAAGCCAGCAGATTTGCAACCAATGGCTTGAAAG
CTCCCATTTACTTATTTCTCTTAATTAAGCTCAAAAGGATTCCTACCTTTTCTACAATCT
TTCTCTATTTTTTTAATAGCCAAAAGAAAGTTGTGCAATATCCACACCTACTTCAACTTC
TTTCATTTTCTTTTTCTTTATTTTTGAACTCCTTGTAGCTATTTTCTTCGCCGACACATT
TTCCTTGTCTTTATTTTTCTTTCTTCTTTTTATACTAAGAGGCGATGAAACAACTACATG
GAAGCCTTCTCTCAACATGAGAGATAGAAAGAGAGGCATCCATCTTACGTGCTGTTTTCT
CCAAATTCATACTAATTGTTAAAATTGAGAAAAATGTTTTGACTTGTACCATTATTCACA
ACCCTCCCCGTTTTAAGCCACATTGTGAAATCCTTAAAATCTTAGTATTAATATTAAAAA
GCTTTTCCTAAATTGAATATTTGTGCACGTGATCAAAACACTACGAGTATTTAGCACCAT
TCAATTGCATGGAACTATTCAAGTAGATTTTAAAACAACTGAAAGAAACCAATCAATCAG
ATTGAGCTGAATTGGTAGGGTTCAGATTCCAAGAACTCTGCCCAGGTACCAGACCATAGC
AGTTTATTCTTCATTGCAGATCTGAATGGAAGGTTTATATGAAAGAAAGATAGCCAGTAA
GTGCAGTTCCTTCTCCTCATGAGAAAGTCAGAGGTCAATATAGAAAATGGATCACAGAAA
AAAATCAAGAAAGACTCTGCGTTGATACCACTG
>CUTC000178
TTTCATAAAAAGTCGGATCCCCMMCTTCTCAGTCCACAAACAAATCGCCTCCTCTCTTCT
TCTTCTTCCGCTCTCTGTTTCTGCAAATCCGCGAGGTTTCCCAATGGCTAAATCCGCCTT
CCTTCTCCTACTCCTCTCTATCTCCATCCTATTCGCCACCTCCAGCGCTGCCGACTTCGG
CGGAGCTTCCAATTTCATCAAATCGAGATGCAATTTCACAACGTACCCTGACCTATGCGT
TCAATCCCTCACAAATTTCGCCTCAAGAATCCAACAAAACCCTCGCCAATTAGTCCAAAC
CGCTCTAATGGTGAGCCTTTCTCACGCTCGATCCGCCCGATCCTTCGTCTGGAAACTGAC
GAAGTTCACCGGATTGAAGCCGCGAGAGTACGCGGGCGTTGAGAGACTGTCTAGAGGAGG
TCGGCGACACGGTGGAACGGCTGAGCAAATCGGTGGAAGAACTGAAGCTGGTTAGGAGAT
CGAAGAGGAAGGATTTCGAATGGCACATTAGCAACGTGGAGACTTGGGTGAGCGCGGCGA
TGACGGACGGGAACACTTGCTCCGATGGATTTGCAGGGGCGGTGCTGAATGGAAGAATTA
AATCATCGATTAGGCGTCGCATTGTGGATTTAACTCGATTCATAAGTAATTCCTTGGCTC
TGATTAACAACTATGCTCAAAATCAAAGCTAGAAATGCAAGTCTGTTTCAAAATCTGAAA
AATGTAATGTATATTATGAGAGTTTTGAGTGTTTTGAATTTGGGAATTGCAACCCTAAAC
GGTTTTATGCTTTTCTCTCTATCTGTATTTTCCTATTTTCCTTTAGTTTAAGAAAAAAAA
ATTAATTAATTATCGTATGGATTTCGTAGGATCTGTATATTTTGTGGTAACTGGTGTGGT
TGAATTATAAT
>CUTC000179
GGGGTCGTATTACTATTGTCAGGGCTTCAGCAGWRGTATCAACGCAGAGTGGTGGAGTGA
GGCCATTTGGGCTTTCCACTTTGATTATTGGGTTTGATCCTTACACTGGTACTCCATCAT
TGTATCAGACAGATCCTTCTGGGACTTTTTCCTCTTGGAAAGCCAATGCAACCGGGAGAA
ATTCAAATTCGATTAGGGAATTTCTTGAGAAGAACTACAAGGAGACTTCTGGGCAAGAAA
CTGTGAAGCTTGCTATCCGTGCATTGCTCGAGGTTGTCGAGAGCGGAGGAAAGAACATAG
AGGTTGCTGTGATGACAAAGGAACATGGTTTGAAACAATTGGAGGAAGCTGAAATTGACG
CCATTGTTGCTGAGATTGAAGCAGAAAAAGCAGCGGCAGAGGCTGCCAAGAAGTCCCGGC
CGAAGGAAACATGATCACTTCTCTTGTAGTACTCACTGACTTCGTCTGGCTAAGTTTATA
TCTTTTGCAATGTGCTTAAACTTCGAACCTGGAAAGATTGTCATGGAATTGAACCCACCA
TTGAAGCATTGCAGTCAGCTTCATGCACCCAATGAACACCAAATTGAGTTTCCTTTATAG
AGATTTGCTATATATATTATCCCTATGGTTTCAGGGAATGAGACATATAAAGTGTGTTAC
TTTA
>CUTC000180
GGGGKTCGGCCTTATCCACAATCATCCCCCACTCTCTCAATATATTCCTCTCTTCTTCCC
AAATGGGTCTCTACAAAATCAACTAAGAAAAGCTTCGAAGATCACACAGCCATGGCGGAT
ATTGCCATTCTGGTCGCAGAGGAATACGAGAGGAGGATGAAGAATCCAAGGCAAGAACAG
AAGGGGGCAGCAGAGCTTCAAGATTTGGTTTCTGGGGTTTCCATCTCTGCAACTGCAACT
GCAACTGCGAGTAGGGTGAAGAAGATGATGGAATTGGAATTGGAATTGGAATTGGCCCAA
CAAAATGAGTTCAAATGGGTTTTTGAACCCAAATCCCAAATCGGGCGAGCCGCATCCACT
GGATTCTTCTCCGCCTGAGTTCGTCTTCTTTGTATTATACTGTAAATCATTCCAATTTGT
GCATTGTTTGTAATCTTATACTTTGTTGTTTCCCTTTTAAGGCTGCTTTCTGACTCTGCC
TATGGTGGTTCGGCGACTCTCCTTCTTCTTGTGGATACCCAAATTGATCATCCTTTTCAT
TGAACTAAAACACGAACCATTCCATTTGAAACTCTACTTTAAAATGACGATTCTAAATTA
TTTCATGATTCAATCATTCTAAAGTTTATTATAGTGACATTTCTATATTAATTTTTCAAC
TTTTTAAACACGGAATATACTCCAACATATCACAGATGCTCAAGTCAATCTTAATCCTAG
ACACTCACCAACGTCCTCAAACGCTTTCACATGTTCAGCCTGATG
>CUTC000181
GGGGGGTAATTTCACTGGAAGAAATAAGAAGGCAGTGTTTAGATGAGGCACTCACTGCCC
ACCATCCGTCGAAGATAAACCAACAATGTCGTAAAACTCAAGTTTTCAAAACTTCCTTTC
ATTTCTTTGCTCATTGTTGATTGCTCATAGCTGATAGCATAGCAAAGCAGAGGAAGAACA
AGAACAAGAAGAACAGAGCCAAAATAAACAACAAAACTATGGCTCTAAGAATGTGGGCTT
CTTCCACTGCTAATGCTCTCAGACTCTCTTCTTCATCCAAAACCCATCTCTCTCCTCCAT
TTTCTATCTCCAGATGCTTTTCTACTGTTTTGGATGGACTGAAGTATGCTTCTTCACATG
AGTGGGTGAAACATGAGGGCCCTGTTGCTACCATTGGCATCACTGACCATGCTCAGGACC
ATCTGGGAGAAGTGGTGTTCGTGGATCTGCCAGAATCAGGAGCTCCGGTTTCTCAAGGTA
AGAGCTTTGGAGCAGTGGAGAGTGTAAAAGCAACCAGTGATATCAACTCCCCAATCTCTG
GTGAGATTGTTGAAGTTAATCCACAGCTGAAGGATTCACCTGGTTTGATCAATTCAAGTC
CATATGAAGGAGGTTGGATGATAAAAGTGAAGCCAAGCAATCCAGCTGAATTAGATTCCT
TGTTTGGTCCAAAAGAATACACAAAGTTTTGTGAGGAAGAAGATGCAGCGCACTAGAGGT
GAGCAACAAACGTGTATTCCGAACAGGGCTTGAGTTAATAATTCCTTTTGAAGCTGCTTC
AATTGTTGAAACCTCACAAGCTATGTCTGTGGAGAAAGAGAGCCAAAAATTACAAGCTCA
TTGTGAGTTGAAATGTGCCCAAAACTTCATCCATCCTTGAATGTTTATCCCACTTGCAAT
TAATTGAATTACTATGCCATTATTTTAGTCATGGTTGATTCTTGATGTGC
>CUTC000182
GGGGGATTTAAGGCAATAGAGGTTTGTGTGGCTTGGCTTGCACAATTTCTCTCACATATA
AACTTCATTTTTCTTGGAGATCTCTTGTTTCAGGTCTCTTTGTCTCCGGATTCACAGCTT
TTTCTCCCGATTTGAGCACAGCTTAATTCAGATAATATTTCTTATTTGCTTGTTGGTTAC
CTGTGTTCTACTTCGGACAGCCAAGTTTCATGTCTGAATTCAACGTGCAGATTCCATCTG
CTTTTGACCCATTTGCTGATGCAAATGCTGAGGACTCAGGAGCTGGGTCAAAAGAGTATG
TTCACGTGCGCATTCAGCAACGCAACGGGAGAAAAAGCCTGACAACTGTCCAAGGATTGA
AGAAGGAGTTTAGTTATAACAAGATACTCAAGGATCTGAAGAAGGAATTTTGCTGTAATG
GCACAGTTGTGCAAGATCCTGAGCTAGGCCAGGTTATACAACTTCAGGGAGACCAAAGAA
AGAATGTGTCTACCTTCCTTGTGCAGGCTGGCATTGTGAAGAAGGAGAACATCAAGATTC
ACGGTTTCTAAAAAGCAGCACGATCGAGTTCTATTTCTGTTTACAGCAGCTTAACTGGTA
GTAGTGGACATTATATACCTATCTTCTTTAGAACTTGAAGTGAGTGCCTGTTACATTACA
ACTCTTGATCCATGTACGTTAGCTTTGCTTTGTTATGCAGACGAAGTTATGGATCATTGG
TCCCTTTAAATTAAATGACATGTTGTCTGTTTTCTTGTCACGCGACGTTCGACCTATCTT
TTTCTTGAATGTGATTGGCTGGATGTTAACCAGCACTAGATATATTATCTGCTGAGCATC
GCTTATCCATGAAAAACTGCATCTTTCCTGTGTATGAGAAAAAGGAAGGTTGTAAATGGA
GATTCTGAGATAAG
>CUTC000183
AGCACTTGGAGTCTGTGATTAGAGCTCGCATACCCAGTATCACTTCTTTGATTAACAAAG
CATCGATGAACTTGAATCTGAGATGGATCATCTTGGCCGACCATTGCTGTCGATGCTGGG
GCTCAATTGTACACGATTTTGGAACTTTGCCGTGCTTTTGATCGGATTTTAAGGAGCACC
TGGAAGGAGGGCGACCTGGAGGTGATCGTATCTATGGGGTTTTCGACCACCAGCTTCCTG
CTGCTTTGAGAAAGCTTCCCTTCGATCGCCATCTTTCCATGCAGAATGTGAGAAAAATTG
TCTCGGAGGCAGATGGTTATCAACCTCACTTGATTGCTCCCGAACAAGGTTACCGACGAC
TAATCGAGGGATCTCTGAATTATTTCAGGGGGCCAGCTGAGGCTTCTGTGGATGCTGTTC
ACTTTGTTTTAAAAGAACTTGTGAGGAAGTCCATTGGAGAAACACAGGAATTAAAACGCT
TTCCCACTTTACAAGCTGAGATAGCTGCTGCTTCAAATGAGGCCTTGGAAAGATTTCGCG
ACGAGAGTAAGAAGACGGTGATACGTCTCGTTGACATGGAATCTTCCTACTTGACTGTGG
ATTTCTTTCGAAGACTTCCTCAGGAGATAGAGAAAGCCGGAGGCCCGGGTGCTGCTGCTG
CCACTGCCCCGGCAGGGGATCGATACGCAGAGGGTCATTTTCGGCGGATAGGATCAAACG
TTTCCTCTTATGTGGGAATGGTATCAGACACTTTAAGAAATACTATCCCCAAAGCAGTGG
TTTATTGCCAAGTCAAGGAAGCCAAGCAGTCGTTGCTTAATCATTTCTACATGCTCTTAG
GGAAAAAAGAGGCCAAGCAGCTTTCTCAATTACTGGATGAAGACCCTGCACTAATGGAGA
GAAGGCAGCAATGTTCAAAGAGGCTTGAGCTCTACAAGGCAGCCAGGGACGAGATCGATT
CAGTGTCGTGGGCACGTTGACGCCGATGAGATATATCAGACGCCTTGTATGATATATATA
TATTAACTGAATTTGTTGGATTTATTACTATTCTTTTGTAGTCATCATCTTATTATGATG
TATTTTTCGTTACTGTGATGTGAAGTCTGAACAATGGGATTAGATACTTGGTTGATGGTT
GTATTGATCTTGCATCTCTTAGTGTA
>CUTC000184
AATTCGTTAGGGCGCGCCTAAAAAGCGCGGGGGTACTTCCACTTTCAAGRAGCGTTCTCT
AGGGTTTCGTTTCGCATCTCCTGGAAGTCTAACAGGCAAGGTCCTCTCACCTCCTAACCA
ATTTTGATAGCCATGGCGAGCACCAAAGTGCAGAGGATTATGACCCAGCCCATTAACTTG
ATATTCAGGTTTCTTCAAAGTAAAGCTCGCATTCAGATTTGGCTGTTTGAGCAAAAGGAC
CTTAGGATCGAGGGCCGAATTATTGGATTTGATGAGTACATGAATTTAGTTCTCGATGAC
GCCGAGGAAGTAAATATTAAGAAAAAGAGTAAAAAAACACTCGGGAGGATTCTCCTCAAA
GGAGACAACATTACGTTAATGATGAACACGGGAAAATGATCGTCCTGCAGAACACATTAT
TGAGATCTATTTTCACTTCCATTGTATGGCACTATAGCTTTTACAATTTAGCTTCTGTTC
GGAGTTGTATCTTTCTACATTTCAAGCCATCAGTGACTAACTAGTTATTTGGGTGTATAA
CGTTATATTGCTATTGGTAGGTAATGTCGTTTTATGTGAACTCCTTTTAAATTATTGGCC
TTAGAATTGGTTGTTTGCACCAACCGAATCCTTGAAACTACGGACTTTAGGCTCCTCAAA
TTGTAAACTGTTAATGGAGCATCGTTTGAGAATTTCCTGTTTATTTCAAGAGGATGTTGG
TTACCCTGGATTTGTTTCATTGAACCTCAACTCATGGTCTTCATCCTCGGAGAGAAAGCC
TCACCTTCCTAATCCTGTATAAGATTGATTACCAAGTTATGTTGTGATGATGCG
>CUTC000185
CMTCMACGCAYGAGTACKCGGGGCACTTCTTCCTCTCTCGATCCCCATCCCTAAATCCCT
ATCCTCATCATGGCTGATTCTTCTACTGTGGTGGAAGCCATAGATGGAACTATCTCCGTA
GCATCTGCATTTTCTTGTCATCAAGAAGCTGTACAAGATAGAGACTACAAGTTCTTGACT
CAAGCAGTTGAAGAGGCTTACAAAGGAGTTGAGTGTGGAGATGGAGGCCCTTTTGGAGCA
GTTGTTGTTCATAACGATGAAGTAGTTGTGAGCTGTCACAACATGGTCTTGAGAAACACT
GATCCTACAGCACATGCTGAAGTCACTGCAGTTCGGGAGGCCTGCAAAAAACTCGGCCAA
ATCGAACTTTCAGACTGTGAGATCTATGCATCGTGCGAGCCATGTCCAATGTGCTTCGGT
GCCATCCATCTTTCAAGAATTAAGAGATTGGTGTACGGAGCGAAAGCAGAAGCTGCAATA
GCGATCGGGTTCGATGATTTCATAGCTGATGCCATAAGGGGGACTGGGTTTTATCAGAAG
GCTCACCTGGAAATCAAGAAAGCAGATGGGAATGGTGCTGTTATTGCTGAGCAAGTGTTT
GAGAAAACAAAGGCAAAATTTCAATTGTACTGAATTTGCATCATCCATCCATCCTTTGTG
TTAAAATAAATAAATTATCAACTGTTCATATATCCTTTATCCTAAATTCATGGAACTATC
ATGCAGTTGTAGCTTTTCCTTTTTAACTTTCAATTAACACAGCTTCTGTATCTTCGTCTT
CAAGAAATTGGTTCACTTTAYTATATAAATTC
>CUTC000186
GGGGGTGTTCACGGCGGAATCCAACTTTTCTTCAGAACCCCAAGTTGCAGCCGTCGCCAT
GGTGAAGTATTCGAGGGAACCAGACAATCCCACCAAGTCCTGCAAGGCCCGTGGCTCGGA
CCTCAGAGTCCACTTTAAGAACACAAGGGAAACTGCACATGCTATCAGAAAGTTGCCATT
GGCCAAGGCCAAGAGGTATCTTGAGGATGTACTTGCCCACAAGCAGGCCATTCCATTCCG
TCGCTTCTGTGGTGGTGTTGGAAGAACCGCTCAGGCGAAGAATAGGCATTCCAATGGCCA
AGGTCGCTGGCCTGTCAAATCTGCCAAGTTTATTCTAGATTTGCTTAAGAATGCTGAGAG
CAATGCTGAAGTTAAGGGTCTTGATGTTGATTTGCTCCACGTATCTCACGTCCAGGTAAA
CCAAGCTCAGAAGCAAAGGCGTCGCACCTACCGTGCTCATGGAAGAATCAATCCTTACAT
GTCTTCTCCTTGCCATATTGAGCTGATTTTATCTGAAAAAGAAGAGCCTGTTAAGAAGGA
GCCCGAGACTCAGCTGGCGACTGGCAAACCTAAGAAAGGTCAAGCAATCCGTAGTGGCGC
TTCCTCTTGATTGGTATAAGTATAAACTCTGTTGTGGGTTTTGCTATGCCATTTCTTTTT
GAAGTGAGTTTTAATTATTGGTCATTATATAGATCTAAGGATTATTATTTAGATGTTTTG
TGTGACATGGTTTATGTGGAACCTTTTCTAGCTTCAATTTTCTTCACGTTGCAATCACAT
TCGGGTACTTGCT
>CUTC000187
AGCTTTGTAGCTTTGAAACAAATCACAGCCTCAAGTATTTCTTCAGGAATTAGAACTGAG
ACCCTCTTTCTATCTCCCTGATTCGGAGCTGCTCTCAGAAGCAAAGCAATCGAATCCAAG
GAATTCAGAAATGACAGTAGCACCTTCGCTTTCTCGCCTCCACTCCCCATTTCTGTATTG
TCCTCTCAAGCCGACTTCTTCTGCCTCTCTATCCCTTACATTCTCCAGAAATCAACGATC
GCCAGCATCATATCCACGCATCAGAGCTATAGATCTTGACCAAAATACGGTGGTGGCACT
TTCAGTGGGGCTAGCGAGTTTGGCAGTTGGAATAGGCATTCCGGTCTTCTATGAAACCCA
AATTGATAATGCTGCAAAGCGTGAAAATACTCAGCCCTGCTTTCCCTGCACTGGTTCGGG
AGCACAGAGATGCAGATTTTGCATGGGAACTGGCAATGTGACCGTAGAACTTGGTGGAGA
TGAAAAGGAAGTCTCCCGATGTATTAACTGTGATGGTGTTGGCACATTGACATGCACTAC
ATGTCAGGGCTCAGGAATTCAACCTCGATACCTAGATCGCAGAGAATTTAAAGATGATGA
TTGAAGCCCAGCAGAACCAAATCCAGCAACATCCGCTGATTTTGCTTTCAGTTTGATGGC
TTTAAACTTGTTAGTTCCATTGAATCGAAGAGCTTGGTAACTTCCACCAAGCACTTCTTT
TTGGTAACTGTTCGCGTGCATTCTTCTAATGTAGATCTGTGGTTAATAATACAAACAACG
TTGTATGAAGAGAGAAGAAATAACTGTACTATCCCGAGTTTATGACTTCATTCCTCTATT
GACTGTCAGTGAAATGGGGGATCAAACTCAATCTGATAATCACTAGCTAGTAATGGCAGC
AGGTGCAGGTGCAGGTGAATCTGATCAATTCAATTATCAAATCAATCTTGCAATCATATC
AGCCGATTGGAACTCAGAGAGTCGCTAATAAAAATCCACATAACTCCGTGGATTCATATC
TCAGCCAAACATACAGGGGCAGAAATACTTTTTACAAAGAGAGTCAAACATCCCGGTTAA
CAYGAGGTAGTCTTACTTTTAACAACACCTTTCTTCTAACCACCTCAAACGTTTCTGGTT
CCCTTTAA
>CUTC000188
CCGTTGGTGATTGAGCTAAGCTTGCCACACCCTCAAGGCGATCAATTTGGTGCTGTTAGT
AAACAATACTTTCCAGCTGAAGAAGGAGTCCAAAAGTCCATATGGCAATTGGCTAAGGCT
TATGTGGTTGTAAATGATGCTGGCTACCATCAGCTTATCAGCCATTGGTTGAATACTCAC
GCTGTTCAAGAGCCTTTCGTGATTGCAACACATAGACATTTGAGTGTGGTTCATCCCATT
CATAAGCTGCTCGTTCCTCATTACAAGGACACTATGTTTATAAATGCATTTGCAAGGCAA
GTCCTCGTTAATGGCGATGGATTACTCGAATCCACTCATTTTCAAGCAAAATACGCCATG
GAGTTGTCTTCTTACATATACAAGGATTGGAATTTCGTAGAACAAGCATTGCCTGCTGAT
CTCATCAAGAGAGGTGTGGCGGTTCAGGATGCAAGTTCCCCACATGGACTTCGGTTACTA
ATAGAGGATTATCCATTTGCTGTCGATGGACTTGAGATTTGGTCGATAATCAAAACATGG
GTCGCAAACTATTGCTCTCTTTACTACAAAGACGATGAGGCGATTCAAAACGATGTCGAA
CTCCAATCATGGTGGAAGGAAGCACGAGAAAAAGGTCACGCCGATAAGAAGAACGAAGCA
TGGTGGCCGAAGATGCAATCCATTAATGATCTAGTTGAAAGTTGTACCATCATCATATGG
ATTTCTTCAGCTCTCCATGCAGCCGTCAACTTTGGACAATACCCTTACGGAGGCTACATT
CCCAATAGACCAACTATAAGCCGCCGGTTCATGCCGGAAGTGGGAAGTTCCGAGTACAAA
GAGCTTGAATCAAAGCCTGAGAAGGCTTTCCTTAGAACCATCAATTCACAACTTCAAACA
CTTCTTGGTGTTTCGCTTATTGAAATCTTGTCAAGGCATGCTTCCGATGAAGTTTATCTT
GGGCAGAGAGCTAGCATTGAGTGGACATCGGACAAAGCCGCATTAGATGCCTTTGAGAAC
TTCGGGAAACAAGTATTTGAAGTTGAGAATAGAATCATGGAAAGGAATAGAGATGTCAAC
CTCAAAAATCGAAGTGGGCCTGTTAATATGCCATACACTTTGCTTCTTCCATCTAGTACC
GAAGGGCTCACCGGTAGAGGCATTCCAAACAGCATCTCTATTTGATTTGAAGGCTCCTTT
GAACGTATGGCGGGGTTCTAAAGCTATTGCCTTGTTTTCTATTGCCTGTTCTTAAACAAG
CTACTTTTATTGCTACGCATGATATAAGTCAATAAAAGTGTGTTCTTAAGTAGCTTTGTT
CTTTGATTCTCTGTATTTGATATATTAATGAATAAAAGTGATGCTTTTCTTGTTTA
>CUTC000189
GGGGACAAAARSRCAGGAAAAACCAGAGTTTCTGCTCATTTATATAGTTCAAACCCCTTG
AGGGATKGATGGTTTTATGTAGAACCAACAATTCAAATGCCGGGGTTCGGTGTTTTCCCT
CTTGGTAGCTGTTTCGATGGGTGCCGAGACCACGCTCAAGCGTCGGGATTCGGCACGCGT
ATATGGAACTTGAGCGACAGGCCGATCGAGCTGCAGATAAGGGTAGGATCAATATTGAAA
AAGGTGCATAGTTTGAAGCCAGGATGCTCAAAGAGGTTGAAATGTAAGAGCATTTACAAA
GCATATATGCCAGGAAGGAGTATGAAGAGCTTGCTTTATTACTATGATGAAGCTTGCCAA
CCTTATGTTTGGATACATGAAAGTGGAGGTGATTCCATGAGAATGGTGAAGCAACAATTC
ATCAGTCTTGAAGATTTGAGGGAATTTTCTGAGATTAGAATCTTTCGGGATCATCAGCGC
GGTTGCGTATCGGTTCGGAAGAACCGAGGCTCGGTTTCTGCTGATTCTTATACTAAAACA
TGTTGTGTTTTGAAACTTTGTAACTTTTCTATGAATGTTCTTGTGTTTTCATGTCTGCTA
TGTCTATTGCCTAACTGTCTTTCCCTGTTTCCTTCTTTTGTTTGGAATTTAACAAAGTCA
GATGGCATTGTTGTTTCTTCCCTTTGGTGATTCATTATACGGGTATGGAAATCTTGATTC
TTTG
>CUTC000190
GGGTACGTCGTATTATTCCTTCTTTTGGGGKATAGTCTGTTTGTTTAAGCACTAGAAATG
ATTGTATAATTTCATAAATTCCCGCATGGTAATGTGAGAGATTGAGAAACAATGGCACAT
TCACTATCTTCAATATCCGCCACTGCTAATGCCACAGCCGCCAGATTCAGCAACCCACGA
TGTTCCTCCTGTCTCAGGCTTCCGAATCTGCAGGCTCGCAGCCAAGAGTGCAATCAAACT
GCACGTAGCCATCTCATCTCCCGCAGGAACGCTGCATTGATCTTGACAGGGGCAATGCTA
GGACTGAATAATGGGGTTGTCCAGAGTGCAGAGGCGGCTGCCAGGAGGCCGCCGCCACCT
CCCCCGCAAGAGAAGAAGGACCCCAATCTGAGTGGAGTTCAGGCAAAAGTGCTAGCTAGC
AGAAAGAGGAAGGAAGCCATGAAAGAAGCTATGGCCAAGCTAAGAGAGAGAGGGAAGGCT
GTTGACCAGCCACCTCCTGAATAATTTCTCTGAAACATAAAAACACTTTTTGATGCTTTG
CCTGTCTCCCTTCGGATAGTATGTTAGTCTACCTGAATAAAGAGTGCATATTGTATTAAC
AACTCCAAACAATTGCTATTCGTTTCATGTGATTAAGGCTATGACCTTGGATAGGATGTG
TTCTATAGATTGTACTGAGTTCTAAGTGAAGGTCATGTGATTGAGATTATTCTAAGTTCG
GTTTTCTAGATGGAATTAAATTTACTAGAAATTACTAACCAA
>CUTC000191
GTCAYACTGAATGGAACTTCTTATACTGAGGAAGATATCATCAGAAGTATTCTTTGCATA
AATGAAAAATGACATAGTATTACGGTCACTTCTGTGCCAAAGAGGAGAATAATACTTGGT
TGCACGGTCACAGACATCGAACAACAATATCAGTCTACGCAAACTAGAAAGTAAAGTTGT
AGATATTACATATTGCTCCTCCCAGTGAGAAGAGCTCGAATGGTTCCTGGAGCTCATTTG
CGAGCTTCTGCTTTCTTCTGTTCTTTGGCAGCCTTTTCTTCTTCTCTCTTTTTAGCAGCT
TCTGCCCTTTGTTGACGAATAAGAGTCAAACGTTCTAAATCCTTCTTAGCTTGTTCAGTT
TTCCCTTGTTCTTGAAGCCTCATGTATCGCTCATGAGCCTTTTGTTTTTCTATCTCCTCT
CTTTCACGCCTTGAAAGTTCAGTTGTTTTCCCAATATCAATATCTCTAGCTTTCAAGGTT
TTTGGCTTTACCAAGTTAGGATTTTCAATCTCAATAATACCTTGAGTGCCTTTCCTTCTA
GGCTGATCTCCCTGATCATCAGATTCATCCCCAGATTCTTGTTCAGATCCTTCCTCATTT
TCTTCCTCCTTGTGTTCAGCTTCTACCTGTCTAAACGTGCGTGGACGAGAGGAGGTTCCA
GCAAGCATGTCTTCAGGGGTGGAGAATTGGCGCCGGCCGGTGGGCTTGCTCTTGTACTTT
CCTCTTCCCATCGTCGACGAAAAGCAGAAGGAAGAAAGTGGAAATTGGAGGAAGAATCAG
AAGAGAGTGAGAATGGACGTAGAAGCCCCCTCTGAGTTTATTCGTCGAAGAAGAAGTTGG
TTCCCGCTCCGCCTCTCCGCCGAGAGAGGAAAATTTTTAGTTGTGTTGGCTTATTCSTCA
CGTCCCGTTTACACCTCTCTTTGGGTAAATCGCCACCGGA
>CUTC000192
TAAATGAAATAAAAGCTATTCACTTTAGTGCGCRGACCAGGCCGAGTTTGAGGCTCGTAT
AGATTGGCAAGAAGGAGAAAGACGAGACGCTTCCAAGCTTCAGGAGCCATGGCATCTGCT
TCGGCAACGGCGTCCTTTGGTCTTAGGTTTTCCCCACTGTGCTCTCGCTCATCAGTTCGC
GTCTCTCGTAGTTCTGTCCGGCTCCCGTCGTCGAACAAGGCGTACTCGTTGAGGCTTAGT
TCCTCCCACAACATTTCCAGGTTTGGAGTCGCTTTAATTCAGAAGCCATGTCACATTGCT
CCCAGTTCTCGAATTCGTACTCCCTTCACTGTTGTCGCTGCCAAAGGGTACAAAATGAAA
ACCCACAAGGCTTCAGCAAAGCGATTCAGAGTAACGGGTCGAGGGAAAATCGTTCGGAGG
AGAGCTGGAAAGCAGCATTTGCTGTACAAGAAGAACACAAAGAGGAAACTACGGCTTTCC
AAAATGCACCCAGTGAGCCGGAGTGACTACGATAATGTGATTGGTGCTTTGCCGTACCTG
AAGGTGAATAGGCAGGCCAAGTAGAGGCCATCACCCCGCCCCACTACACCAGCCTCTACT
CACTTCATGTGTAATCAAACGATTTTCAATTTTCCAGAACTCATCAAATGGAAAAATTCG
ATTGCTTAAAGATCTTATCTCTAATTTATTTCATCAGTTGATAATGG
>CUTC000193
TTGCTTGATTCGTATGGCTTTCCTTTCGATTTTGTCGGAGATTTTGGGGAAACCCAGAAT
TGTTGATGTGCTTGGCGAGCTTATGGTGTTGATTGCTCCTCTTTGGATTGCGGTTATTGT
TGGAGTTTTGGTGGGGTGGAGTTGGAAACCGAAATGGGCTAATTTGGGACGAGAAATGTT
GGATTCTTCAGGTTCGGATGAGTCTAAGTCGACGTCGACTTCCTTCTCGTTGTTGGGGTC
AATTCCGAGCTTCAATTCCTTGAACTTTCAGATGCCTAGCTGTTTACTTAGCTCCTTTGA
TGGAAAAGATGAGAAGGAAACTTCCTCTTCGCTGTCGAACTCCGATTCTGACTCGAGTTT
GTTAGAACTTGAAGGAGAAAATTTGAAAGTTGTGAATGATGATGATTTGGAGTACCTATG
GAAGCTAGTTGAAGAGAAAGATGGAGGACCCGCGTGGATTCAAATGATGGATCGTTCTAC
TTCGAATATGAGTTATCAAGCATGGAGAAGAGATCCTGAGACTGGACCTCCACAATATAG
AAGTAGAACTGTGTATGAAAATGCAACTCCGGAGATGGTGAGGGAGTTCTTTTGGGATGA
TGAGTTTCGGTCAAAATGGGATGACATGCTCATATCTGCTAGAACTTTGGCTGAATGCCC
AACAACAGGAACCATGGTAGTTCATTGGGTGCGCAAGTTTCCTTTCTTCTGTAGTGACAG
AGAGTATATAATCGGGCGACGAATCTGGGAAGCAGGGCGATCATATTACTGCGTCACAAA
GAGTGTACCATGTTCCTCTGTACCGAGATGCAACAAACCAAGACGGGTTGATTTGTACTA
CTCGAGCTGGTGCATTCGTGCAGCTGAATCGAAGAAGGGGGACGGACAGCTAACTGCATG
CGAGGTTATACTGTTTCACTACGAAGACATGGGCATCCCTTGGGAAATTGCCAAGCTCGG
AGTTCGTCAAGGAATGTGGGGAACTGTTAAAAAGATCGATCCCGGGCTACGAGCATACCA
AAAAGAGAGAGCATCAAGTTCGTCGGTACCACACTGTGCCTTCATGGCTCAAATCAACAC
CAAAGTTAATGTAGATTACTTGAGATCTCTGGAAAACAGCTCCCACAATGGTTCCATGGA
GGATCAAAGTTCAAACTCATCAGAAAAACCAGCTCGGAAGAACATTCCCAAACTGCTCGT
GGTTGGTGGAGCCATTGCTCTAGCCTGCACCATTGACCGTGGACTATTAACAAAGGCAGT
CATATTTGGAATTGGCAGAAGGTTCGCCAAGATTGGTAGAAGATTATGAACTGATGCTAG
CTAGCAGGCTCAAGCATTTTGTCCTGATCACAATACCCCCCCTCTATACACAACAACCTG
CTTATTTGCAATAGCTTTTTGTTTATATTTTGCGTTCGTGTTTGTCCCGGATTTAAAGAG
AATAGAATGTCAATACCACGTAGGTGGACGGAGAAAAGAAAACCGACGTTATCGGGGCGT
AGAAATGAAACGAAATGTCTTTAAGCAGCAACCAGAAATGTGTAGGGTCTTAATGAAATC
AGTTGGTTGTAGTTCATATGATGAGTTGAGTTGGTT
>CUTC000194
ACATGAGAAATTGATTGGGGCTATATTCGTCTTCACGCACGATCAGAAACSGTAGTAATG
CAAATGCTAGGTATTTTTCCCTCCATTTGCTTTGGTCGACTCTGCAGTCCGGCGGCTTGT
CTTCAATTCTCACGTCCTCTTTCGTGTAAGGAATGGAATCGCAGATCAAGCATGCTGTGG
TGGTCAAAGTGATGGGTAGAACCGGATCAAGAGGGCAGGTGACTCAAGTTAGAGTCAAGT
TTCTTGATGATCAGAATCGTTACATTATGAGGAATGTCAAGGGACCGGTGAGGGAAGGAG
ACATTCTTACCCTGTTGGAGTCTGAGAGGGAAGCTAGAAGATTGCGTTGATGGGGATCAA
GTTCCCAGTTCTCCGGTTTGCAGTTGCTAAATGTTATTTATCATATCATACCTACAAATA
GAATGCTTTACATCATTTTTCCCTATTGAAGTGTGATTTTAGTGACTAGCTTCTCCAAGG
CTTTGCTTCCATGGCAGAATATGTGAACTGGATGAGTAATTTAATTGAGTATTTGAAACG
AATTAATTTTGTTGTTT
>CUTC000195
GACAAGTAGGTAATACAAACGACAAGAAGTWDCGGGGGTAAGAAAGCGAGGGGAAGAGGA
ATCTCTCTCATTTCTGCAAAATAGTTCAGAGCCAAATGAAGAAGGAAGAGACTGTGAAAT
TGATCAGCGCTGAGGGTTTCGAGTTCCTGATCCACAAGGATGCTGCCATGGTTTCTCAGA
CCATTCGAAACATGCTTACTTCCCCAGGTAATTTTGCTGAATCGCAACACAGAGAAGTGA
CTTTTCCTGAGATTAGCACCACCATTCTCGAGAAGATTTGCCAATATTTTTACTGGAATC
TTCAGTTCGCCAGTGGGAAAGAGACCGAGTTCCCGATTGAACCTGAATTGACTCTTGAGT
TGATGATGGCTGCCAACTATCTCCATACATGAAACGTGACCTCCGTGCAACCTTCCAGAT
AGAACCATTTGACATTATAATCAGGTGGCAATTATTGTAGGGATAAATGTTGAGTATTTT
TGTACTTAGCTAACCTCACTGAGATGACTTATAGAATACACTTGGAACATCTATGTTTCC
ATAACCTTTTGTCTTAAGGAGATATTGGTCGATGGATCTTCAGAATTTACATTTTG
>CUTC000196
AGACCCTTCTGATCAAATAATAAGACATAGTTTTCGATTCATACCTGAAAGTTCCCATAT
CACCTGCCATGGCTGCAACTTCAGGTGCTGTGCTTAATGGGTTGGGCTCACCCTTCCTCC
ATGGAGGTAGCAGAACTCAGACCTTGCTGGCTGGAGCCAGAGGCGGTGTCAATGTCGTTG
GCTCTCGCAAGCTTGTCATCGTCGCCGCTGCTCAGCCCAAGAAGTCTTGGATCCCTGCTG
TTAAGGGCGGAGGCAACTTAGTCGACCCAGAATGGCTAGATGGCTCACTTCCAGGTGACT
TCGGCTTCGACCCATTAGGGTTGGGGAAGGACCCTGCATTTCTGAAATGGTACAGAGAGG
CAGAGCTGATCCACGGCCGGTGGGCAATGGCAGCGGTGGTCGGAATCTTCGTAGGCCAAG
CCTGGAGTGGGATCCCATGGTTCGAAGCCGGAGCCGATCCAGGCGCAATTGCTCCATTCT
CCTTTGGATCACTGCTGGGAACCCAGCTTCTACTAATGGGATGGGTGGAGAGCAAGCGGT
GGGTGGATTTCTTCAACCCAGAGTCTCAATCGGTGGAATGGGCGACGCCATGGTCGAGGA
CGGCAGAGAACTTCGCAAACGCAACGGGAGAACAGGGTTATCCCGGCGGAAAATTCTTCG
ATCCGTTGGGATTTGCCGGAACTATTAAAGATGGGGTTTACATTCCAGACACGGAGAAAT
TGGAGAGATTGAAGTTGGCTGAGATCAAGCATGACTAGGCTCGCCATGTTAGCGATGCTC
ATCTTCTACTTTGAAGCTGGACAGGGGAAGACGCCATTGGGGGCTCTTGGAGTATAAGGA
AAATGTTGTTGATTTTAAGGTAAAATTGTTCATAATTTCACTAGAAAAAAAAATGGAGAG
ACTGTTGATTGCCATTTCCAAGTCTGCCTT
>CUTC000197
TTTTCACAAAGCTTCAATCTTTCACTTCTACTTTTACGTATCCAAGATGTCTTGCTACAG
AGGCAAATACGCTGACGAGCTTATTGCCAATGCTGCCTACATTGGAACTCCTGGAAAGGG
TATTCTTGCTGCTGATGAATCAACTGGCACAATTGGAAAGCGTTTTGCCAGTATCAATGT
CGAGAATGTTGAAACAAACAGACGTGCTCTTCGTGAACTCCTTTTCACTGCTCCTAATGC
TCTCCAATACCTCAGCGGAGTCATTCTCTTTGAAGAAACTCTCTACCAGAAGACCTCTGC
AGGCAAGCCTTTCGTTGATGTTTTGAAGGAAGGTGGTGTACTCCCAGGTATTAAGGTTGA
CAAGGGCACTGTTGAACTTGCTGGAACCAATGGCGAAACGACAACCCAGGGTCTTGACGG
CCTTGCCCAACGCTGCCAGAAGTATTATGAAGCTGGTGCTCGTTTTGCTAAATGGCGTGC
TGTGCTCAAGATTGGTGCCAACGAACCTTCACAGTTGGCTATCAATGAAAATGCCAACGG
ATTGGCCAGATATGCTATCATATGCCAGGAGAACGGTCTTGTACCCATTGTAGAGCCTGA
GATCTTGGTTGATGGTTCTCATGACATCAACAAGTGCGCTGATGTAACTGAACGTGTCCT
TGCTGCATGCTACAAGGCTTTAAATGACCACCATGTTCTCCTTGAAGGAACCTTGTTGAA
GCCCAACATGGTTACCCCTGGATCTCAATCTGCAAAGGTTGCACCTGAAGTTGTTGCAGA
GTACACCGTGCGTGCCCTACAGCGTACAGTTCCTGCTGCAGTCCCTGCTGTGGTGTTCTT
GTCTGGTGGACAGAGCGAAGAGGAGGCCACCGTCAACCTTAACGCCATGAACAAACTCAA
GGGTAAGAAGCCATGGTCTCTTTCCTTCTCCTTTGGACGAGCCCTGCAGCAGAGTACTCT
GAAGGCATGGTCCGGAAAGGAAGAGAACATCCCCAAAGCTCAGGCTGCTTTACTAGTAAG
GTGCAAGGCCAACTCTGAAGCTACTCTTGGAACTTACAAGGGTGATGCCAAGATCAGCGA
GGGTGCCTCGGAGAGCCTCCACGTTGACAACTACAGCTATTGATTAGTTTTGGGAGTGCT
CTTGTTTTTAGACCCAAAAAGAGATAAGCTGCGGCATTTTGTATTTGGATTCTCAGGCTT
CATATATGGCTCTCTTTCTAATCCCACCGCTAACATCAGGTTACGCCAGACGTTGGTAAT
AATAAGCTTGAGGAGAGTGTTTGCATGTGAGGTTTTTGCAAGTCTATTTTGTTAACATTT
CAGTTGAAGAACCGAATATTTCGTGTTTTCTGTTGTAATTTTGATGTTTGTCATCGGTTA
ATAACAACATTCGTGATGGGAGTTTTGTGTTAGAGAATTTTTAGTCTGAGTCAATTTTGC
TTATGCT
>CUTC000198
AGCACYCAAAAGCCCTAGAAACTGAAGCGATCGAGGGGGAGAACCAGACGGCGGAGAATT
TCGATCGGAGAGAAATGGAGAAGGCCCTGCGAATATACGCCGAGGTTCTGAGGCTGGTGA
GGCGGTTGCCGAAGGATTCGAGGCCTTACTACGCTAAATACGCTCGAGAGAATTTCGTCA
ACTACAGAGAAGTCGATGCGAACGATGCCAAATCCCTAGAAGAACTCTTCCACAGAGCTT
ACAACCACTCCGTTTGGGTTCTCAATAAGTATTCGGTGAATGGATCTGCGGCGGATAAGC
TGAAGGAGATTTGTAATAGCTCCTAGTTAGTGTGCGATTTCCGTCATTTGTTTGAAATAA
TGCCTCAAAGGGATCGGCGTTGGCTTTCGCCCTTGCAACTCCGGCTACTACTGCCGCCGT
GGATTCTGACGAATTCGTTTCCGGTACGGATTTGGAGGATTATTGAATTAAAAGGAATTT
TACATTATTTGAAAAATAATATTTGCAAATTATGTTTATAGGATAATTGAGAATAAGTTG
TCTATTTAATCAGATAGTTGTTGATA
>CUTC000199
GACAAGTAGGTAATACAAACGACAAGAAGTAACGACGGGGTAGGGGAGAGCTCACTCTTC
CTTCAACAATGGCCGCCAAATTCCCTCTTTCTTCTTCCCTTACCACCATCAAATTCCCAC
TCCAACAAAACCCATCTCCCTTCTTCGCTCCTCTTCCCTGCACCACCTTCTCGCCGCCGC
AGCCAAGGCCAACGCCAAGGGCTTCTCAGTTCAAACTTCTTGCAAATTCAGGTGGTGGCG
ACGCCGAGGTCAAGAAGGGAGGGAAGAAGAAGTTCATAACCAAAGAACAAGAGCCAGAGC
AGTATTGGCAGACAGCAGGGGAGAGGGAAGGGGAAAATCCCATGAAGACTCCTCTTCCTT
ATATCATCATCTTTGGCATGTCGACGCCTTTCGTGATCTTAGCCATAGCTTTTGCCAATG
GCTGGGTTAAAGTACCTGTGAGATGAATCTGATCAACCATGACAGTAACCTGATATCCTC
CTGCTGCTTCTCTACAGCCCACCAAAAACCCACTGTTTATGCCTATTTTGAGTTGTAATG
TTCTTCCAGAATCTAATACAAACTGTTGTAACTCGGTTCGATTTTGTTGTTAGTCTGTCA
CCTCATATGAGTTTGGATTCTTTTCCATTCCCATTTCAATACACCAAGCTGTTTTCTTGA
TCCTGTTGGAGCAAGAACTGTTGTGA
>CUTC000200
GACAAGTAGGTAATACAAACGACAAGAAGTAACGGGGGTAATTCAGCCGCGAAGAGATAG
CTGATTCTCTCTGGTTCGTTCGTCCATCCGGAAGACTAGAACCATGACTTTCAAGCGCAG
GAATGGTGGACGCAACAAGCATGGACGCGGACACGTGAAATTCATCCGCTGCTCCAACTG
TGGTAAATGCTGCCCGAAGGATAAGGCCATTAAGAGGTTCCTTGTTAGGAACATCGTGGA
GCAGGCAGCTGTTAGGGATGTTCAGGAAGCGTGTGTCTATGATCAATACACTCTTCCTAA
GCTATATGCTAAGATGCAGTACTGTGTTTCCTGTGCTATCCACTCTCACGTTGTGAGGGT
TCGATCACGCACTGATAGGAGGAAACGTGAGCCACCACAGCGATTCATTAGACGCAGGGA
TGATATGCCAAAGCCTGGTCAGCCAGGACAGGCCCCTCGCGTTGGAGCTGGAGCTGGAGC
TCCTCCTCCCCGTCCCTGAAGAGGAACCCCTTTATATGCTCTATTTAATTTTCTCATGGT
TGCTGCAATTTGGTGAACTTGAATTTTATTTAGCATTTCTCGATATATTTTTAGGGTTTT
GTTTTGAGTTTAAGGAATTATGCTGTACTTCTGATATCTGATTAAATTTTTGGTTTAACG
AGGACTTGATGTCGTGACTATCTAA
>CUTC000201
AAACAGCCATTTTCTCTTCTGGAGGGGGTCAGATAGAACTTTTCCACCCTAGGGTTTCTT
CGTCCTGCATCAATGGGTAAGGGTACGGGAAGTTTTGGTAAGAGGAGGAACAAGACCCAT
ACTCTCTGTGTGCGGTGCGGCCGCCGCAGCTTCCATCTCCAGAAGAGTCGGTGTTCAGCA
TGTGCTTTCCCTGCTGCACGCAAGCGAAAGTATAACTGGAGTGTGAAGGCCATTAGGAGA
AAGACAACCGGAACTGGAAGGATGAGGTACATGCGCCATGTTCCGCGTAGATTCAAGAGC
GGCTTCAGAGAGGGTACTGAAGCTGCACCCAGGAACAAAGGAGCTGCAGCATCAGCATAA
GGTTTTGGAAGGAGTTCAACTTAATTTCAGTTCCCAACTATAGCTTTCAGTAGGGTGGCT
TTACTCGTCTGAGAATCATTTCATATAATTTTGTTTTCTAGTTTTGCCTTTTCATGATTT
AGTTGAACGCGGTTTCTTTAATATTTAATGTTTTGAAATTTGGACAAATGATGAATCAGA
TTATGCGTACTCTGGTACTTGTTTTGTGMTAATTTTAGT
>CUTC000202
GGGGTTAGTTAGTTCTTAYTTTCCGTCAGCTCAATCTGCTCATACCTACTGAAAAATCCA
TCCCAAGTTTGAAGTTATGGCGACCCTTCGTGTTCCTCATGATGTTCCTCCCCCAAATGT
TGATGCAGAAGCCATTAAAGCTGCTTTCAAAGGGTGGGGGACTGATGAGAAGGCTATTGT
TGCGGTGCTTGGCTACAGAAATGCTGGTCAAAGGAGGCAAATCAGGATTGCTTATGAACA
GCTTTTTGAAGAGGATCTTGTTAAGCGCTTTGAATCTGAGCTCTCTGGCCACATTGAGAG
AGCTGTGTACCGATGGATTCTAGATCCAGAGGACAGAGACGCTGTGTTGGCGCATGTCGC
CTTAAGGAAGCCCATCGAAGATTTTGCAGTGATTGTTGAACTATCTTGCATTTACTCTCC
TGAAGAGTTCTTGGCCGTCAGAAGGGCGTACCAGCACCGGTACAAGCGATCCTTGGAGGA
AGATGTTGCCGCCAACACCCACGACGAATTCCGAAAGCTGTTGGTGGGATTAGTGAGTGC
ATATCGTTACAATGGTCAAGAGGTAGATGCAAGACTCGCGAAGTCGGAAGCTGGGATACT
TGAGAAGGCAATTAAAGAGAAGACCTTCCATCATGAAGATGTTATAAGGATCCTAACCAC
AAGGAGTAAGGCACAGCTGATTGCAACTTTCAATAGCTACAAAGATGCCAATGGCATTTC
TATCTCTAAGCAATTGGGTCAAGACCGAGCTGCCAATGAGTTCACCGAAGCACTTAGAAC
TGTTATTCGATGCATCAATGACCCTGTCAAATACTATGAGAAGGTGGTGCGAAATGCGAT
CAAGAAGGTCGGGAAGAGCGACGAGGATGCGTTAACTCGAGTGGTGGTGACAAGGGCAGA
GAAGGACCTGAGGCTGATAAAGGAGGCTTATCACAAGAGAAACAGCGTGACCCTTGATGA
TGCTGTGTCCAAGGAGACCTCTGGCGACTACAAGCACTTCATCCTTGCTCTTTTGGGCAA
CTAAGTAAGCTGATGAGTTACTTACTTAAAGCACTTTATCCTTGCTCTGAGTGTGTTTTA
ATCGGCTTGTAAGTAGTTGCTTTATAATAATAATAAGCTGCTGGTGCTCCGAGTCTTGTG
TCTGTTGAAGAATGCTTGATTTTGGTTTTGTAATGTGGACTTATTTATATATCAATTAAG
GTGTGTTGTTACCTATATTTCTCTMMCAAAGTAGTTGCTTTTTTAGTATGTATTCTATTT
TTACTTAAGATATTATTCTCCC
>CUTC000203
GGGCTGCTTCTATATATAAGTTTCTTAATCTTTATCTTGGGGATAAACAATCGTCTTCTT
CCTACGGCCATTCTTCTCTGCTTAGTGTTAGGGTTTTGATTCATAGTGTGTAGTCCTTTT
CGATTTCTTCGTAGTGGATTTATTGGCGTCGAATACTGATTACGAGCAACCGCGAGACTT
CGTTTCATAATCGGCTGCTTCGTATGAGCCGACGCGATAACTGTTCCAATTCTGTGAACT
GCAGAGGTTTTCATGGCTTCTTTATGAAGCTAGCCGCTGAATTGCAGTTTTGGATAAATT
TAAAGCCACTACTGATTTCTATGGTTTTGTGATTACACGTTTTTCGTTGTATGAAATGTA
TGATTATTTATCGAAGATGGAATTGATGACACTTTCCCCAAATGATCGACGCCGATTATA
CTATGCTGGTGTGTGTTTACCACACTCTTGTCTGATCCATCTTCCTCGATCTTGATTGAA
TTGATTTTCTCCATTTATTGTTCCCTTGGCTTCTGTTGTTTAGTTATTTGAATGCTTAGA
AACAACTGCTGTTGATCTTCAATTCTAATGCTATTTTTACCGGTAATTGAGCGCATATAG
ATGTTTGTTTTTGGTTCGAATGGGGGGGGATGTGATGATACTTTCCCCAAATGATCGACG
CTGATTATACTATGCTGGTGTCTATATCACATTCTGTCTGATCCATCTTCTTCGATTTGA
TTTAGTTGTTTTCTCTTCCCTGGAGTATCCGTTGCTTAAATTTTATTTTCTCATTGATTA
TTTTGACATGAAACGTCTGTTTTCAAGTGATAATAGTTGCATACGTGCTCTGAAGATGGA
AGTGATGATACTTTCCCCAAACGATCGACGCTGATTATACTATGCTGGTGCTCTTAGCAC
TTTGAATCTGATCCATCTTCCAGCATATCCGTTTATATTCTTTAAAATCAGAATTAAGAA
TATCCTCTTTTAGTTTTTATATATATATATTTTAACGTCTTTCGCTTTCTGAGTCTAGAA
TTGAGGTGGTTTAATTGTAATAGTTCATTATCTAGACTGCTTGTGATCAATTTCCTTCGG
GATAAATGCGCAACAATTTCCAGCCTGGTAGAAGTTTTTAGACCTCGATGAATTTATGTA
ATCAATTACCAACTACCTACCTGTTTCTGGGTATTCAAGAATGTTTTGTTAATACTCATT
CAAATGATATTGTTTCTGTTTACAGCGAATTGCTATTTGGACATGAGATTTACGGTCATA
TTTGTTTAACAGTTCGATTGTGACTTTCACATCCATCTCACAACGTATTTATGTTCTACA
TTGAGTACAATTTTTCAAATATGGGCTTGGAGTAACCGCAATATTCGTTCATTCTTTTGT
ARTTCCCTGCGTTATGGATGCTATCTGCAHACCTTAAATGTATATCCTCCATCGTCGACA
TGATTAATTACTTTACTGTAGTTTATTTCCAAAATTTTATGCCAGTTCTTTATTTTCTCA
TAATTTTGTATGTTCACTTGTTACCTACTTTTTAATTTATATGCATCGTTATGTGCGTAT
TTATTGTATACCTTCACATATGATTATTACATTTTAGGGAT
>CUTC000204
GGGTTACYAGCCATATGCTCTGTTTCCAGATCGCTTCGCTTCCTTTTTAATCATCCCATT
CCCAATTGACCAAGAGGAATCATTTCAGCTCAGTTTCAGATCAGAGCTTCTTCTCTTGAG
CCGCCGCCATGGAAGAAAAGGTAGTGCTTATGGTGTTGAAAGTTGACCTCGAATGCGAGC
GTTGCTACAAGAAAGTCAAGAAAGTTCTTTCCAAATTCCCTCAAATTCGAGATCAGGTTT
ATAATGACAAACAAGGGACAGTGCTAATCAAAGTGGTTTGCTGTTCGCCTGAAAAGATCA
TGAAGAAAATCTGCTGCAAAGGCGACGGATCCATTAAGAGCATCGAGATCAAAGAGCCCG
AGAAAAAGAAAGAGGAGAAGAAAGAAGAGAAAAGGAAGAGAAGAAGGAAGAGAAGAAGGA
AGAGAAGAAGAAAGAAGAGAAGAAAGAGGAGAAGAAAGAGGAGAAGAAGAAAGAAGAGAA
GAAGGAGGAGAAGAAAGAAGAGAAGAAAGAGGAGAAAAAGGAAGAGAAGAAGAAGGAGGA
GAAGAAAGGCGGAAGGGGAAAAGCCGAAACTGGTGGCGCAACCGGTTCAAGGCTACCCAC
CGCTGCCGTACTCGGTTTGCTGCACTTCATGTTACGAGGGTCGGCCGTGTTACCAATACC
AATACCAATACAACGGCTACGGGGTACCGGCGGCGGCGGCACCGTACTATGTCGGACGAC
CTGTTTACGACAGCTACGGCGGGAGGGGATATTCGATGGGGCAGAGTTCTGATTACTACA
ACCCAGAAAATCCAACAGGATGCTCAATCATGTGATTGTGAGTGCTACTGCTATGAGACC
CATGTTCGTAATTGTGATCCCGACGGTAAATTATGAACGGTGGTGAAAATTCATGTCCTT
TTTGTTTCTTTGTGTTGAAAGTTGTAACTAAAAGCGTTCCTAGTGAGAACAGAAAAATAA
AAACCATGGAATGGAAGGATATTTGGTTTGTTTCATATTACATTTATAAATTATAAAGTT
TGTCTTTATTCATA
>CUTC000205
CGCAGAGTACGCGGGGAATTTAATTCTCAGTTCCGCCGAATGTGAAGCTTTCAAAGCCTA
TCCAGGATCCTCTGATTCAGGAGGCCAACCCRCCAGCCTTGAGTAAGGCAATGGAATCTT
GTCCAAAGGAAGATATTAGCAATTTGAAGGACTTGCTTCATGAGGAAAATCTTCATCTGG
CTACAGAGGAAGGGGAGCAAGGGCAGTTGCCTATATTGATTATAAGCATGAAGGATAGCA
AACAGCAAAAGAAACCTGCAATTGTTTTTCTGCACAGTACGAACAAGTGCAAAGAGTGGT
TGAGACCATTGCTTGAGGCTTATGCATCGAGGGGATACGTAGCCATTGCCATTGATTCTC
GTTACCATGGTGAAAGGGCCAAGAACAAAACCACCTACCGCGATGCTCTTGTATCTTCAT
GGAAAAGAGGTGATACCATGCCGTTCATATTTGACACGGTATGGGACTTGATCAAATTGG
CCGATTACCTGACGAAAAGGGAGGACATTGACCCATGTAGAATAGGTTAATTTACYGGTC
GAATCTCTTGGAGGAATGCATGCATGGTTTGCTGCTGCTGCCGACACTCGCTATGCCGTG
GTTGYCCCCATAATTGGTGTGCAGTGTTTTCGATGGGCCATAGATAACGATAAGTGGCAG
GCACGAGTTGAGAGTATAAAACCTGTTTTCGAGGAAGCAAGAATTGAATTAGGCATGAAT
GAGATCAACAAAGAAGTGGTGACCAAGGTCTGGAATAGGATTGCTCCTGGTTTAGATTCC
AAATTTGACTCGATTTATTCAGTTCCAGCTGTTGCATCACGTCCTTTGTTGTTGTTAAAT
GGTGCAGATGACCCTCGATGTCCAATTGCCGGTTTGGATGCAACTGTATCAAGAACGCAG
ACAGTTTTATCAGAACTTTGGTTGTCCAGAAAATTTTAAGTTCATCGCACAACCTGGGAT
TGGCCACGCAATGACACCAGAGATGGTGAAAGAAGCTAGCGATTGGTTTGACAGGTTTTT
AGGGCAGAGTATTTAAGAGTAGGGGCTGTTCTCGTCATTGAGCCCTGTGGATATCTGAGA
TGCATTGGTGAAGATTATATTCCCATCAGTTCTAATGGAAAGTTATTTTTACTTTGGTAG
TAAACAAGTTCCATACTTTTCATGCTCTAGTTGAATGGTCAAAATTCTCGAATGAGACAG
TTTGAGTTGTAATAGAAAATATGATTCTAAAAGTGGTTTAATGATTTTTATTCTGGAACA
GAGGTTTGATCATTATATTAGTGAGGTTGTAAGGCGCCTTTGAACATTCCTGCCATACAA
GTAGAGCTTTGTATTTCATGAAAAAATGAAACCCTTTTCACGCTCCCTTT
>CUTC000206
GACAAGTAGGTAATMMAACGCAGAGTACGTCGGGGTATTGAAGAGTAGTTGCAGATGGCG
AGAGATACCCTTCCCTACGAATTCGGCGGCGGCGGCAAGTCTTGCAGCAGTCCTTCGAAA
TACGATGTCGTCGGAGACATCTTTTTCGGTAAGGATGATATGAAAGGATACGTATGGGAT
GAAGTTTTCACTGAAGAAACAGTTCGATTCCTGGAAACAGAGCCCGCCGTGGAAGTTCTG
AGAAAGAGAAGCAAGAGAAGGCTAGAAACGTTCAAATGCTTTGAGTTCTTGAAGCTTCTG
TGGTGTTTCAATTTCTAACTCTCTCCTTTTAATTTTCGTCTTTGTAGATCGATTAAAATG
TCCATATTGATTGATGATTTTCGGCCTTTTTTGTCTTTCTTTCTTCTTCCTTGCTCGATC
TCGATGTTGATTCATCGAACTGGAAAGCAAGGATTTGTAATTAATTAGAATTGTGATCTC
TGTATCCTCCAATCTTAATACATAATAGAGCTTCAGATGAAATCTCTTCC
>CUTC000207
CTGCTGAAGCAGTGAAGCTCGTTGCTTACATTACTACCACTACTACTCCCACCCTTCATT
ACATATCCTGATATGCATTGAACATCAGAGGGCACTTCTTTCAAAGAGGAAAGAAACAGA
AGCTTCTCTCTTGTTCCAACAGTTAGCCATGAATCTCTTTCTACTCTTTATCTTAGCTTT
CTTGGTTCCAAGTTCCCTTCTATTGGGAATTCAGGCTTCTCATTCCCACCGAACAAGAAC
ATTTTCTCAGATTACTGTCATGGGCCTTGTTTATTGTGACACTTGCTCCAACAACTCCTT
CTCCAAACACAGTTACTTCTTATCAGGTGTAGAAGTTCGAATCAGCTGCAAATTCAAAGC
AGAAACGCCGCGTACGGCGGAGCAGATAGCATTCTCAGTGAACAGAACAACAAACAAATA
CGGAGTTTACAGATTGGAAATACCTTCGGTGGACGGAATCCGATGCGCAGAGGATTCAGA
GATAGCGTCGTTCTGCCAAGCCAGTTTGATCGGAAGTCCATCGTCGTCTTGCAACGTCCC
TGGATACAGAACCACATCGGAAGAAATTTCGATCAAATCGAGAGAGGCAAACATTTGCAT
TTACAGCTTAAATCCGCTCAATTACAGGCCATCAGCTAGAGATGATACCTTGTGTGGAAA
TTAGTCGAACGATGAAGATGATTACCTTTTGATGAAGCTTCCTTTTGCCTCGCCCAAATT
TGTCGCCATGGATTGAACAAAATTGTACAGTTTTGGAAGGAATCAAAGCTCTCGTCTCTC
TCAATCTCTTTGCAATTTAGACCTTGAAAAATATTTGCATGATTTATATATCCTCCACTA
AAATGTCAAAATTTGAACTAACATTCATATTTGCAGTTTAGTCCTTCCMCAATGTGAAAA
TTTTCACWATCATCCCGTCTCACCCTCCATGTCTTTGCAATTTAGTC
>CUTC000208
TTCATTAGGTCTCGAAAGGAAATTGGGGTTTGTTATGCTTTCGTTGAGTTTGAAGATATT
CTTGGTGTTCAAAACGCCTTAAAGGCATCTCCAATTCAAATAGCTGGAAGGCAAGTCTAC
ATTGAGGAACGAAGGCCAAACAGCAGTAGTGCACGGGGAGGAAGAAGGGGAAGAGGCAGA
GGTAGTTTTCAGTCAGACGCCCCCAGAGGACGATTTGGTTCTCGTAGTGACTATGGTAGG
TTGAGAGGCAATGGTTTCCCCCAGCGAGGTTATCCCAAGTTCCAATAGTATCATCAATCA
TCCAGTTTGTGCATAACCATTTTGGAGACAAAACTGTGTTAGAGTTTTTGGTATGAAGGT
GGTTACTACGATTGATGGTTCAGAGAAAGCCAGCGTCTCTGGTGTGAGTGGTTTAGGAAA
TTGGTTTGTACTGTGTTTTGAGTGTGTGAGTTGACGTTACTGGAAATGTTAATTTGTGAG
GGATTAATTAATTATTAAGATAAGATGGTGGTGATTTTCTCACTTGGATGGTTTTTGAGA
TGCAATTCAAGTGGGAAATTTTGGCATTTCTCAAGTACAAGCACTTGTTAGGCAATGTGA
GAGACAAAGACTTAGAAAATGATCCTTTTCATTAATCTTATACTGAACTTGCTTA
>CUTC000209
GGGGGTACTTCAGCTTTACTCATATTTTCAAGGTTCCTTCTTACATACTCATCTTTAAAT
CGTTTATTCCATTTTGTCTAGGGTACTTTTTCAAAGACAACAACAAAGTAAAGAGAGAGA
GAAGAAGAAGAACAACAAGAGCAGCCATGGGCATCTCCTTGCTTCCTGCTGCTGCAAGAA
GGTAATTCTATGTTCGATTATATCTACGCCCGTTCGATTAATTTTCTAACGGTTTAAAAA
TAGCTTTTAAAAACTAAGTTAATCAAACAAATCCTCGATTAGCTCGCTCGAGATCATATT
TCCTAAGGCTTCATGGAAGAATTTCACTGTTAAAACCCTAAGAATCCACTAGATATATGG
ATAAGAATAAGAATCTTTCCTTAAATTTTAAGAGATTTGGGCTAAAATATTGTTTTTTAT
TTAGATTTGAAGAGAGAAATAAATATTTTAAAAGGAATTAAGAAAAGATTAGTGGTTAAA
TAGGGAAGACAAGAGATTTTAGAACATCTAATCAAACTATAAGAACAATAATGAGAGATT
GAAAGTATACTAAATTAAGGTTAATGAGTGTATGAGTTGAGGTGGTAGCTGGTGGAAAAA
CAAGAACCACA
>CUTC000210
CGTCGGGGGCAGAATCTCTCCCTGAARGGGGGGCATTGCCATTGCCATTGCCATTAGAAC
CTTCAAGCTAAATTGGACCGTCCCCACAAGCAGCATCAGCGTTTAAAATGCCCACTTTGA
ATTTGTTCACGAATCTCCCAGTTGATGCCGTGGTGGCTGCTGACATCCTCAAGGACGCAT
CGAAAGCCGTTTCTAAAATTCTCGGGAAATCTGAATCTTATGTGATGATCTTGCTGAATG
GTAGCACGCCAATCGTATTTGCTGGCACGGAAGAGCCAGCCGCGTATGGAGAATTGATAT
CTATTGGAGGCCTTGGACCAAGCGTGAATGGAAAACTTAGCTCAACAATTGCTGAGATTA
TTCAGACTAAGCTCCATATTGATAGCTCCCGTTTCTATATCAAATTTTCCGATTCTCAGG
CCTCGTTCTTCGGATACAATGGCTCAACATTTTGAACAGTATTTTGTAGAATGAACGCTA
GAATGCTGTCAGATATGAAAAGTAAGGAGTAGTTAGATTATATGAAAGGTTGGTTGGAAC
AATATTCTTTGCCCTTTCTAAACTACTTGATGTGGATGTAACATACHTGACTTTATTGAA
AATAATCATTTGGCATCTACTGTGAATTGAGTTATTTGTTGTCCTCTACTGTGTATGGTG
TTTGACGACATGTTTGATAGTGATTTTGGAATAATTCGCA
>CUTC000211
TTTTTTGGTTTTTATTTTCTTAACGTCAGAGTACGGGGGGTCCTACCAATTCTGACCTTT
CTCTTCTTCCTCCTCCTTTGATCAAGTTTTCTCATCCTCTTTCTCACATCGCCCTCTTCT
CCGATCGTCATGTCGTTCAGAGGCCTCCGACGGCAAAACACTTTATCTGCAATGGGTGTG
AATGAACACACCAAGAAGACATTTTCTGAACTACAGAGAAAGAAAATGTATAGATATGTG
ATCTTTAAGGTTGATGAAAAGAAAAGGGAGGTGGTGGTTGACAAGATTGGCAATCCTGCT
GAGAGCTATGAAGATTTCACTGCTGCTCTGCCCGACAACGATTGCCGCTATGCTGTTTAT
GATTTTGATTTTGTGACATCTGACAACTGTCAGAAGAGCAAGATTTTCTTCATTGCCTGG
TCTCCAGCGAGCTCTCGAATCCGTGCCAAGATGCTCTATGCAACATCTAAAGACAACTTT
CGACATGAGCTTGATGGCATTCACTATGAGATCCAAGCTACTGACCCTGCAGAGATGGAC
CTGGAAGTGATTAGAGACCGTGCTCAATGAACAGTCTCTGTTTAATTTGTTTAATTTGTT
CTCTCTAAGGGGTAAACCAGCTAGTATTTTTAATACTTATGAACTGGTTTAGCTTCGATA
TGTGTAAAACCGAACGCTGGCGAATGAAAACGTTGGACAAACCGTAAAATAAACTAACAT
CTGCAGAATGCTGATATATGGTGGATCGACATGTTGTTGTGGTTGCAATCACTGCTTCTC
AGGTGAAGACAAGTTTGCTATAGAAAATGTTTAGAATTTATCAAACCTATTATCATTGGA
AACTTGTTCTCTGGTGGATCTAGTTCAATCTCTCTTCTGTGCCTCCTTTTATGATGTGAA
ATGAAGAACACAATGCCGAATGGATCATAGCATGCTTTGT
>CUTC000212
GGGGAACATCTTTGCCACTCCCTCTTTCTCTTTCACTCCACTTGTTGTCGTTCTTCAATT
GAAGTTTGAGAAAATGGAAGTGGAAGCTCCACGGCGTCCAGTTCCAAACAATCCACCACC
GAGGGGTCAAATTATTGGCCAAATTATTAACGACCTTTCTAGAAAAATATCTAGAGGGGA
AGGTAACGCGGCGGAGGCAGGCAAGCAACCTAATCAACCCGCTCCACCGCGTCGGGCCTA
GCTCAACGCAGCGTCGGGGAAGCTAAGCAAATCATAAGTAATATTGTCATTTTGCTTTGA
TGTGTGTTTAATTCCATTTGGTAGTTTGTTGGTGATAGGAGTTTGAGCTGCCATCTTAAG
TTAGCTGTGTTTAGTTAGTTCCTAAGATGTCTCTTGAATTATCAATTATGTCTCCTATGT
TGTCTGATGGTCGGAAAAGGAAAAAAAAGGAAAAAAAAATAAGATAATAGGCGTTGTAAA
AAGGAAAATAAGAATT
>CUTC000213
TTTATTGTTCCATTTTTCCACGGTCTCAAATGCTATTTGTTTTTAAATCTCCRSGGGGGG
CCCCATTTGTTGCCCATCGGAGCGTCTGTGAGACAAAACCCTAAAACAGATCAGGCAGAG
AAGGAGATGGCGGCGGTTTCAGGACAACTGGTTTGGGAGATTGTGAAGAGGAACAACTCG
TTTTTGGTGAAGGAGTTTGGAAGGGGAACAGCTGGCGTTCAGTTCAGCAAAGAGTCCAAC
AATTTATACAATCTGAACTCCTACAAGCATTCTGGCTTGGCCAACAAGAAAACTGTTACA
ATTCAACCTGGAGGCAAAGATCAGTCCGTTTTGCTTGCAACAACCAAGAGCAAGAAACAG
AACAAACCTTCTTCATTGCTTCATAAATCTCTGTTGAAGAAAGAGTTCAGTAAGATGGCC
AAAGCTGTAACAAACCAGGTTGCAGATAACTACTACAGGCCAGATCTGAAGAAGGCTGCC
CTAGCAAGATTGAGCGCTGTGAACAGGAGCCTAAAGGTTGCTAAGTCCGGGGTCAAGAAG
AGGAACAGACAAGCGTTGAAATCAGGTGGAAGGAAGTAGGAAGTGAGAATTAAGAGAATG
AAAAAATGAGATGTTGCGTTTGCCATTGTGTTTTCTGTTGGAATGCCAACTTAGTGCACA
GTTTTGAATCTGAAGAGTAGTCTGGAGACAGATGTTTTGCTATGTTTTGCATTATTATTA
TATGCTTATTTTCATGCTGTGGTGAACTTGTCAGGTAACCTTGTGACTTTGTTTTGGTTA
TATGTTATTTTAATTGCACTTGAAAATTTCTAGGGATATTTCATGGTCCGGTAGGGATAA
TAAAGCACT
>CUTC000214
GGGTTGGDTAGTCGTCGAGTTGGAAATTGTAACCGAGGGTTAGCTGTTCTTAGCTCCTTG
CCGTCGCCGATTTGTTACGATTCTCAGTTGCAGCAGGTTCTTCGAGTGTTGCTAAAAATC
ACAGAAAATACTGCTACGTTGTGAGTTTGAGAATTCACAGAAAATGGAAGCGGGAGACGA
TGGAGTCGAGAGTCTGGTAGATTCGAAGGATATGCAGCAACAGAGCAAAGCCTTCGATAA
GCTCACTGATCGCGTTGAAGACCGGCAACTCGATTCCACTCGTGTTCAAGAGGCAATGGC
ATCTATTGCTGCATCGGCCGAAGCCGATTGGAACGCGATGATGTTGAGAGAGAAGGAGCT
TGCTGCTGTCAAAATAAACGCAGCTGATGTCGACATAATCGCAAACGAACTCGAGTTGGA
CAAGAAGGTTGCCGAGAGAACCTTGCGAGAGCACAAAGGCGACGCGGTTGCTGCTATACG
GTATTTACTACGCTGATTCAGTAGGTGTTTGAAGAGACTCTGTTTACTTATTACTTAAAG
TTTTACTGGAAAAACTATTCTGAAGTGCACAAGTGAGAATCATAAACATACTTTTTGTGA
GTTCAGATTGTATGGAAATGCTGGAAGTTTCTTCTTTTTCTTCTTTGTAAACCTTAAATA
TTAGTTCTAAATCTCTTTGCTGAAGGGTGATTCGATGAAATTGGCCATGTCTT
>CUTC000215
AGACATAGTTAGAGTATCTCGATCGGGGACAGAACTATATATGAGTTCACTATTTATTTC
TCCTCCACTGGTTTCGCCATGGAAGTTGTTGCTGAAGAAGAAGAACCAGTACCGCTCGCT
CTGTCCTCACTTGAACCTCTCTCCCTTCCATGGCCGCGCTTCAAGATTCAAATCACAAAC
CCTTGATTCCGTYAACAATGAAGCTTCAAGGAGTGATCCTCGAAACACAAAGGAATGCAA
AAATTCAGGTCAATTGGCATCTCTATAAATGATAATTCAAGGGTATTTCTGTGATKKSRW
ATWTTTCGGTCGGTCCCTATCAATTTTGACCCAGTCTCCCTAGTCTTGCAGCGCTCAAAA
GCATTTCTTTTCTTCCTTAATACCCCCACACGCCCCCCAACCCATTCAATTCTGAATCCA
AATTTCGCGAAACATTTCTTTTGTCGACGTTCCCTTCGCATCTCGGAGAAATGGATGCCG
TAGATTCTGTTGTCGATCCTCTCAGAGAGTTCGCCAAGGACAGCGTTCGTCTCGTTAAGA
GGTGTCATAAACCCGATCGCAAGGAATTCACCAAGGTTGCCGTTCGTACCGCTATCGGCT
TCGTTGTGATGGGATTTGTAGGGTTCTTTGTCAAGCTAATCTTCATTCCGATCAACAATA
TCATCGTCGGATCTGGTTAGATTAGGTCATGATGAAGTTCGTAAATGATGGGGCTGGTGT
TTACAGTTAGTGCGGCCTGTGTTCACTGAGGAATACTTAACATTTAGCTATCCTTTAGAA
CTTTTAAATCGTAAATTGATTAAACCCCAGGATATATGGAAATTTTCTTATCATATTAAT
GAACTCACTCTCTTTTATATTTGAATGATATAACATGTT
>CUTC000216
GGGGGRTATATCCAAAAGGTTCTTGGCTTTGATTCCTTCGATTGAAGATCAAATAAAAGG
CGGCGGAGTTCTCCATTTCGATTCAAAGTGACCGACCTTGATTCTGATCAATTCCCCCAA
GCTAATGGAGCTCACACCTCAGCAGCTGATCGCCTACAATGGCGCCGACTCATCGAAGCC
CATCTATGTGGCTTTGAAGGGCCGCATCTTCGACGTCACAACAGGCGTTTCTTTCTACGG
CCCCGGTGGCGCTTACGCCATGTTCGCTGGCAAGGACGCGAGCAGAGCTCTGGCCAAGAT
GACCAAGAATGAGGAGGACATCAATTCTTCGCTCGAAGGCCTCTCTGAGAAAGAGATCGG
TGTTCTCAACGACTGGGAGAAGAAATTTGAAGCTAAGTACCCTATTGTTGGTCGCGTTGT
TTCTTAAACATCTTAGATTGTGTGCGACAAGTTTATGTGTTTCTCTGTGTGGTTTCTGTT
GAAATTTCGTGTTATTTCCGACCATTCTGATATATCTTATTGTTCAGAAGTCTTTAATGA
ATTGCTGTTCGATAATATGCTCATCTCTGAAGATGAGATTGTTAAAATGACTGTAAACTT
GTTGTGCTTGGTCGAATAAGGATCTTCCATGACCGATTGGTATCAGTATGAACTGCTTAG
TGAAATAAGAACTTGCCTACTTGTTT
>CUTC000217
CTTAGACTTCAACTAAAAAGTACAAATTATTTATAGGAAAGTCAAAGTAAAATGCATAAC
AATAAATAGAGATACATAGAGATGGGGAAGCAATCAACAATGGCTCCCTTTATTCATAGC
ACAATGCCAATGGCCTTGTTGTTCATCAGTTAACAGCAAGGTAAGCATCAAGTCCAATTG
AGATCTTAGAAACAAATTCCAGGTAAGCTTCAGGGGACGGGATGTTCTCGTTGGCTTTCT
CGAACTCGAACGACCAATTCACGATGGCACCTCCGTTTTCTACATCGTCGTAGGCTCGGA
ACTTCGACCTTAATAAGGTGTATTGGCTCAATATGTCTCCTTCAACAGCTTCGTACGTGA
TCGACTTGTTTTCTTCATCGACATCGGCCACTTTTGCCTTCATTTTAGCCGGCCCAACAA
TGTCGTAAGACCAGTGCATGAGGGAGCCAGGAGTGAAGTCATTTCCTTCAAGGAACTCAA
AGCTGTGGAGATTCTTAGAGAATATTTGAGGCAAATGGTGCATTTTGTGCCTAAAGAAAG
CATAGAATTTGTCAGCTGAAGATTGTATTTTAACATCAGCAGAGACTTGGGAAATTTGAG
CCATTTTGTAATGAAAATATGCACCCCGCGTTACTTCTTGTCGTTGATACCACTG
>CUTC000218
GGGGATGTGGGATAATTCTAAAAAAAAAGGTTTACAAAAACGAGAAAAAGGAATTGGTTA
GGGTTAGAGTGGAGTCTACTAGATGTATTGAATCGAATTGCTATAAGACAACCCTTGTGG
ATGTTTCGAAGAATGATTCTAGAACTAGAATTCGATGGAATCCAACATATGAATAATTGG
TTTACGTTAGGGAAGAAACACATGTATATGTTATATTAGATATTAACTAGTTATATAGGA
ACTAAAGATATATCTGCCCTACTACTGTGAATTTAGATAGGGCTTGCAATGGAAGTCCTT
CTGTTTCTTTCGTCTGTAATGTCATTTTGAATTGAATATTCAATGAATAGAGAGATTAAA
TCAAGAAAAAGAATGAAGAATTCAGCTTTAGAAAAAATAAAGAAATGGCAGAACAAAAGT
CGTATGGATTCACAAAAACTACGTGGGTGGATAGGAACTAAAAAAGAGAGATTGAAATAG
TTCTGACGATTCAATATCAATAATATTATTACTTCAATTCGGAGTTTTTAGTTGGATAAA
TCTTAGCGATGGAATAATAAGTTATAATTCATTGGGGGATTGTATCATTAACCATTTCTT
TCTTTTGGTGTGAGGAACTTATTATGAATCCACTGATTTCTGCCGCTTCCGTTATTGCTG
CTGGATTGGCCGTCGGGCTTGCTTCTATTGGACCTGGGGTTGGTCAAGGTACTGCTGCGG
GCCAAGCTGTAGAAGGGATCGCGAGACAACCCGAGGCGGAGGGAAAAATCCGAGGTACTT
TATTGCTTAGTCTGGCTTTTATGGAAGCTTTAACAATTTATGGACTGGTTGTAGCATTAG
CACTTTTATTTGCGAATCCTTTTGTTTAATCCTAAAAAAATTACGTATTTTTTCGTATTT
TATTTACTTGGACTTGCTGCTCTTGCTTTTTCGAATTATATGCTCGAGTTATATGAAGCT
TTCACTCCTACAATTACTTATTCGTTGGGACAATAACCTATGGGAAGGATTGATTTGAGG
ATGAGGCATTAGCATACTGACTCGCCTTCTTCCTTCCCTTTTTTAGTCCAATCTCGAATG
GAACTTTTTTTTAGGATTGTTTACAACATATTTTTTACTCTATTTCGAAACGAAATAGG
>CUTC000219
GGGGGGGGACCGAAGACCCCCGCCAAGTCGTCGTCTATCATTCGCCTCCAACAGCGGCAG
TTTCTCGAACAACGATTTCTCGTCTTCCCTGAATCCTCCTCCAAATTCAAGATGTCTGAA
GAACCATTTAGGCCACGTGAGAAACTTATTGAAAAGCAAAAATATTTCCAGAGCATCCAC
AAACACACATATCTTAAGGGGCCAATGGATAAGGTGACCTCTGTTGCCATTCCAATTGCT
TTGGCAGCCACATCGTTGTATCTTATAGGACGGGGAATTTATAACATGTCACACGGGATT
GGAAAGAAGGAATGATTTCAAAGATCCATCTTAATCTTTATCTAATAATTGCTTAGTTGC
AGACTTGGTTACCAATTGGTTTGAATATCAATCTCAGATTCCTTGTTGTGCGTGTGGGAT
GGTTTGTCTCAGATTATCGTTTTTCCCCCTTTTTAGAAATTGTTTGGTTGAGTTTGCTTT
CCAGTGATCTGATTATTAAGGTGTGAGCAGCATATCCATAATAATAACTATTTCTGTTTG
AGGATTGTTCGAGGATTATTGGGAGTGAGTTCCACATTGGTTAATTTAGTGAAACATCGT
GAGTTTATAAGTTGGGGAATACTATCTCCATTGGTATGGGGCCTTTTGAGTAAATCCAAA
GCAAAGACATGAGAGCTTAATGCTCAAAGTGGACAATGAGTCGTGATTCAAA
>CUTC000220
AGAGATTCAATAGTATAACTGATAGGTTCTAGATAGGAACACCCTTCAATAATACTTCAT
AACATATTTTATTATCACTCACAAGTCACTTATAAAGGGAGACTAGTGGATTTAAAGGAC
TCATTTTGATACGAATCTCTCCACTTTTGATTACCTTTTACATGAAGGAATAGAGATCGA
GAAACTAGATACCCTTTTTATTTAAGTAATGACATAATCTAGCTCTTTCACATAAATCTC
TTGGCCTTCCCGTCTCTGAGCATTGTCTAAGATTCAGAATGGAACAAGGGGATATGCGTC
ATGATATACATCTTGCAGTCATGAGAGTCAACTTCAGCCCCAAATGAATCACGGCTAATG
CTGTCTAGAAATTTGTGCTCCCATAAGTCCCTTACTGAGACAATGACGTCGAATATAACT
CCAAGTTCAAGCCAGCTTACTGAGATCATTGAAGCAGTTGAACATCGATTCCAAAGAACA
ATAGCCAAGCGAATCTCAGGTGCAGAACTTGATAAGAGACCTGCCCACACCTGAAGACAA
CCATCTTTGCCAGAAACTTTAATTTTTCTTCCCTGGAGCCCAAGACTATCTTGGTTTACA
TCAATGACTTCCTTATTGCTTAGAATTTCCAAAGTTTGTGGAGACATGTTTCTCACATCA
CAACCAATCAACAGAGGGGCCTTCATTAAAGCCCAGATGCTAAAATGGCTTCTGTATTCT
TGATAGGTCATGCCACCATTGCCAACTTCCAACATATCTGGATCATTCCAACCACCAGGT
CCTGAATACTCTGCCCACTTATCATTGATATCTGCWATTCTAGTCATGCTTTCCCATGAA
TCACTTATGTCAATTGTTGTACGCCAACTGTTTCCAACTCTAGGAGCCCATAATGCCGGA
TCATCAACACCCCTACCCACACACCAAAATACTTTAGTCGATAAGATATTAATTATTATC
TTAATATTTACTAATTCACTTGAAGAT
>CUTC000221
GCTTCAGGTTTCTTCAGACGCCTCTGGGKTCCTTTCGGATAGCTCGCTTTCCTCTTTGCG
CTGCGGTTTTCGATTTCTAAAGAATTAGTTGATTCAAGATGCAGAACGAAGAGGGAAAGA
TCACAGAGCTTTATATTCCCAGAAAATGCTCCGCCACGAATCGGCTGATTACTTCCAAGG
ATCATGCTTCGGTTCAGATAAACGTTGGGCATTTGGATGACAATGGCATCTACACTGGCC
AGTTCTCCACTTTTGCTCTCTGTGGTTTCATTCGGGCGCAGGGAGATGCTGACAGCGCCC
TGGATCGGCTCTGGCACAAGAAGAAAGGCGAAGTTCATCAACAATAGATGATTGTGCTGG
TCCGGTTCATCTCTACATCAACGTTTTCAAGGATAGAGATGCTACTTTTAAAAATTTTGA
ACCTATTAAACTCATTCGTTTCTTTCGACAATTTAAACTCGTTAGTTTCTTTCAATGCAA
ACTTGACTGCACCCGAATCGGTACAAGCTTTGGTGGGTGAAAATGGGACAAAACTAAGGT
GAATGAGATATGTTGAATTTCATTTTCCATTGAAAGGAATT
>CUTC000222
GGGGATTCATTGSSRSATCAAACACAAGACCCAAATTACCAAAATTTTCCCCGACTTCAC
ACTCGCAACCACTATCGCTCATCAATCCCTTGCTCCGATGGCTACGGTTCTCGATTCCCT
CACTCTTCCCTGTTCTTCCGCCTTGGCTTCCACTGCTTTCTCCGGCCGTCGGAGCTCCGT
CGCCCTCCCGCAGTACAGAGGCTTGAAGATCGGTCACAGTTTCACTTCCCAGTCTATAAG
ATCTGCGAGATCTAATGCCAGATTTGCTCAGCGTTCTGGAAGAATCGTCTGCGAAGCTCA
GGAAACTGCTGCCATTGTACCTGCTGCTTCAGAAGCTACCTGGGATTCACTGGTTCTTAA
ATCCGAATTACCCGTCCTAGTCGAATTCTGGGCTCCATGGTGCGGTCCTTGCCGTATGAT
TCATCCGATCGTTGATGAACTATCTAAACAGTATGCTGGTAAGTTCAAATTTTACAAGGT
GGATACTGATAGCAACTCTGGTGTTGCATCCCGATATGGTATCAGAAGCATACCAACTGT
CATTATCTTCAAAGATGGTGAGAAAAAGGAGGCGATAATAGGTGCAGTTCCCAAAGCAAC
TTTGACTGCCAGCATTGAAAAATTCTTGTAGAGATGGCTGATGATGAGGTTTAAGCTGCT
TTCCCACAATTTCCTTATTTTAGCCTCTGATATCTGAAGATGAATTCTCTACTCTGGAAA
TAAACTCTCCTCTTTTGTTACATATAGTTCTTGATGTCTCTGTATCTTCTTTAGATTGTA
TTTATTGCTGCAATACTGTTCCTATGAATGCATCTTTCTTTATAGAATTTATTTACTTTG
TTAATTTCAATATACATGACATTCTAG
>CUTC000223
TCTCTATCCTGCAATCTTCATCCCCTTGTTCTTCATCCGCCATTATCGACGAAGAAACCC
ACTTCTGGGTTCGATTTTCCTGCCACTCTCCGGCACTTCTCTTTAGGTGCAAGAAATGGC
TCAGATTTTAGCTCCATCTACTCAATGTCAACTGAGAACTAAACAGAGTTCAATGGCTGG
AAGCCCCATAACCCCCAAGATGTGGAGTTCTTTACTTATGAAGCAGAGCAAAGAAAGGAG
GTGTGAAAAGCTCAGCAAAATTCAGAGTTTTGGCTCTCAAATCTGATGGTAGCACCATAA
ACAGGATGGAAGATCTGCTAAAACTGGACGTTACTCCATACACTGACAAGATCATTGCTG
AATATATCTGGATTGGGAGGAGTCTGGCATTGATTTGCGTAGTAAGTCAAGGACCATTTC
AAAGCCTGTTGAACATCCATCTGAGCTRCCTAAGTGGAACTACGATGGATCTAGTACCTG
GACAAGCACCTGGGGAAGACAGTGAAGTCATTCTATACCCTCAAGCAATTTTCAAGGATC
CCTTCCGTGGTGGCAACAATATTTTGGTGATTTGTGATGCATACACACCAGCAGGTGAGC
CCATCCCTACGAACAAACGCCACCGAGCTGCTGAGATTTTCAGCAACAAGAAGGTTGTGG
ATGAAGTTCCTTGGTATGGAATTGAGCAAGAGTACACCTTACTTCAGACAAATGTGAAGT
GGCCATTAGGTTGGCCTGTTGGAGCTTATCCTGGACCTCAGGGTCCTTATTACTGTGGTG
TCGGAGCCGATAAGTCATTTGGTCGAGATATATCAGATGCTCACTACAAGGCTTGTTTAT
ACGCCGGGATCAACATTAGTGGTACCAATGGAGAAGTCATGCCTGGCCAGTGGGAGTTTC
AAGTTGGTCCTAGTGTTGGGATTGAAGCAGGAGATCATATTTGGTGTGCTAGATACATTC
TTGAGAGAATTACCGAGCAAGCTGGGGTGGTTCTCTCACTTGATCCAAAACCAATTGAGG
GTGACTGGAATGGAGCAGGATGCCACACCAATTACAGTACGAAGAGCATGAGAGAGGAAG
GAGGGTTTGAAGTCATAAAGAAGGCTATTCTGAATCTGTCTCTTCGCCACAAGGAGCATA
TCAGTGCCTATGGAGAAGGAAATGAGAGGAGGTTGACAGGGAAGCACGAAACAGCAAGTA
TCAACTCCTTTTCCTGGGGAGTGGCTAACCGTGGTTGTTCGATCCGTGTGGGACGTGACA
CTGAGAAAGAAGGCAAAGGTTATTTGGAAGACCGACGTCCCGCTTCAAACATGGACCCAT
ACGTCGTGACCTCACTGCTGGCAGAATCAACACTACTGTGGGAGCCAACACTCGAAGCTG
AAGCACTTGCTGCTCAGAAACTGGCATTGAAGGTCTAGAGCCAATGAGTCATATTTGGTC
TTGAGGGCAAAGTTCTCAGTTGATTAAGTTAAGTTACCAACCAAGGAGAAGAATTTCCCT
CATTCTGTTAGATTATGCAGAGAGAGACCTTTTGTAAATAAAGGTCTTGAAGTCTTCCAG
TCAGCTTTTCAGAACAATCATTCATGCAAAA
>CUTC000224
TTGTAGATSATYATTAATTAAACAGGAGTGAGAGCGTCGGCGACATTTGAATTTTTATTA
AACGATCATTATCATCAGGGCGTCGACAGCCCTAACTCCGGCCAGTCCGCTGGAATCTTC
TGCAGAGGCTAGCATCGTTCTTTTTCCGACGGTTCTACGATATTGGGATTTAGAATCTCC
CTTAACAAGAAAACACAATGGCAGAACTTAGTCTGGGTATATTGATAGACATTCTTGATG
AGGAATGGATGAGAGACACACTCCCTCATGATGATCTTCTACTCCCTCCTGTGCTGGTTG
TTCGGACTGATGACACCGAGGACTCGAATCAGGAGGCTCAGCCAGTTGATGCTGATACCT
GGCATGATCTTGCTCTAGGTAACCAATGAACCTTCTCCTAACTAAGGATGGCCCATTATC
AAGAGATTTTCTTCAAGTTAGAAGTCTTATTACCATATTCTCTTGCTGTATTCGCATTGT
AGATTTTAAGATCTCATTAATCCATGTTGTAGATGTTGAAGATTGATGTAGAAATTGTTT
ATTTGTGGTACAAGAAATAGTCTGTTAAGTACTCTACATGGATTTGCTGCTCTCTTTTGT
CAATACATACTTGCATGTTGCCCTTTACCCCATGTAGAGGACACCATTGCCTTGTTGCTC
G
>CUTC000225
ATGTTGAATGGGAGAAATGTTATTAAGGAGTGTTGTATAGCAGCTAATGGGATAATGGAG
TATGAGAGAAAGTGTTATAAGAAGTTATGCAAAAACTAGAACTGAGATTCCAAGCAGTCA
ATCAAACAAGAGTACACAACAAAATCTAATTGTAAAGTGTTTTTCACCTAAGCTCCTCAT
CATCATCATATATCTCTAATGGTGGTTTTGAGAGTAGTCAAAGCTGAGGGGTTGCTGGCA
GAATGGAGCCTGAAAAGCAGAATGCCTGAGCTGGTTGTAGGAATGGGCATACATCATTGC
AGCACTCTGCCACTGCTCATAAGAAGCGTCTCTAGACGTTCGGTTCATACCCATTGCGGA
GAAAGGGCTTACGACAGGACTCGGATGAGGCCCATAGTTAAGTGAAGGTTGAGTTCCTGG
TATATGACCCATGAGGGAGTAACCCATATCACATTGTACAAATGGAGGCTGAATTTTTTG
CATATTAAAGGGAGCCAAGCTTAAATTTTGATTGGTTGGAAGGTTCCTAATATACCTATC
GTAGTTGCGATCATAATCGGGGTCACTACGATCCTTTTCCCTATCTTTGAAAATGGCAAC
CCGAGAAGTCATGCCGTCCCTGCCATTAAATTTTTCCAAATCACCAGCCAAAGTTCCAAA
GCCTTCAGTTTCATCCCTGTTCGGGCATGCATATTTTCCTTCAGATGGGGATTGAGATGT
TGTATCGTCTAACTCGGGACTACTTGGAGAGCTGAAGATTCGAGCTCGTGCCCTATCGTA
TTCCTCCTTTCTCTCTTCCACGCTTCGGACAGAATTTTGTTTGAGACCTCCATCATTGCT
AGAAGTTTCAGACATTTTGTTAGGCCGAGGTCTGATGACGAATTTGACCTGCTCATTTTT
CTCATTGTCGAATTGCTTCGCAGGTATTTCAGATAACCGCACAGAAGGGAGTCTGTTTTC
CACCGTTTTACGAACCAAGATCCTATTTCCAAAACCATCTATGCCAGAGTCCTGAACCAT
GGTTTGAAGGCCATAATGTTGAGCAACACGATGAGCAGCAAGTCGAAGGTATGATGTAGG
AAAATGCTGGAACTCAAAGAGCTGCTGATCCGGATTATGCAAGAACTTCTGGATGTCGAG
TTCCATCCGTAAAATGGTAAGACGATGACGAGGATTCTGGAGAGCCTCAACCAAGAAGGG
ATCAACCATTGACTCCTTATCCTTGAACCCTTGTGGGGTTGGTTCGAAGGAAGCCGATTC
CATGGAAAAGAGCTCTGTTTATGATTGATTGAACGCACAAGACTCTGAAACTGTTCGATT
CCTGCAAAGGGTTTCTTCTTCCCCTTCTGGGTCAGAGGAGGAGAAGAAGAATAGGAAGAG
GGAAGGTGCAGAAACAGGTAAAGGGTTTAATTCTTAGCATCTGAAGGAGGAGAAGGAAAA
GAGAGAACCCTCTTTCTTATCCCACCAGGCGGAGGGGAAAGGGGTAAAAA
>CUTC000226
AAAACCTTTTGTTTCATTTTTACACCAACTAAAGTTGTTCAATCCACACATACAAACTAC
AAATGGAAAGCATCATCGGTCATACAATGTCAAAACCAAATAAAATCTACTCGAAATTAA
AAGAAAACACAGATCCTTAAACGACATAGTTTTAAGGCAACCTCTTTATTTCTCTCCCAA
AAAAAGGCAGCCTCTTGGACAATTTCCTTGCATAATTCCTGTCACAAAAAGCATCTAATT
TCAAATAAAATCCCGCTTCCACACCTCAATTTCTTCAACAATACATTTTACAGGCACACT
CAACGGAAGGCAATTTGAATTAAGAGTAGCTAATCCTAAGGAAGAACAAGATAGGATTAC
TGGATGTGGTGAAATTAGGCCACTGGAAGCTCCCCACAGTCACTGATGACGACCTTCTTC
AATGGACGGTCTCCACGGTCTGTTTCTTGTGCCTCAATCTGCTTAACAATGTCGAACCCT
TCCAGGACTTGCCCAAAAACCACATGCCTCTGATCCAGCCATGGCGTCTTGACAGTGCAT
ATGAAAAACTGACTTCCGTTAGTATTTGGACCTGCATTCGCCATGCTGACAACTCCTGGA
CCAGTATGACTCAATTTGAAGTTTTCATCTTTAAATGTACGACCGTATATGCTCTTACCC
CCAGTTCCATTTCCCTTGTCAAAGTCACCTCCTTGTATCATGAAATCCTTGATTACTCGA
TGAAATGCAGAACCTTTGTATCCAAAGCCCTTTTCTCCTGTGCAAAGAGCACGGAAGTTC
TCTGCCGTTTTGGGCACATCGTCCCCGAATAATCCAATCACAATCCTCCCAGCAAGCTTC
CCTACTGGATTACCAATGCTCACATCGAAATATACCTTGTTTGTTACTTTTGCTTGAGGT
ACGACCTCAGCACTAGCTCGGACCGAGCTACGGACAGCAGTCCTCGAAGACAACGGGTTC
CAAGATGTTCTCAGAGAAGGAAAATGCAACGAGCCGCAGAGAAAACTCGAGGCCGACGAA
AGATTCGACGGCAATTGAACCCTATGGAGGTTAACCGAAGTACGGGGACCATAAGCTCTG
GTTTGTGAGGCGCTATTGGAACAAGAGAGCAAACCAACCTTGGACAGAGGTGTAGTAGCA
AAAGGAGCCGCCATGGATGGAGATTTGTGCTGGAAAATGAAATGGAGAGAAGMHCCCCGN
GTACTCT
>CUTC000227
GGGGGACCACCACGGAGCTATACTACAGAGTTGTAAGAGAAGCATTGTTCAGCACAACGC
CGGTCCACAAAAATGGAGCAGAGCTTTATCATGATCAAGCCTGACGGAGTCCAGAGAGGA
CTGGTTGGAGAGATTATCAGTAGGTTTGAGAAGAAGGGCTTTGCTCTTAAAGGTTTGAAG
CTTATGTCTGTGGATCGTGCGTTTGCTGAGAACCATTACTCAGATCTTGCTGGAAAGCCC
TTCTTCAATGGTTTGATCGAGTACATCATTTCCGGCCCAGTCGTTGCCATGATCTGGGAG
GGGAAGAATGTTGTTGCAACCGGTAGGAAGATCATTGGAGCCACCAAGCCAGCAGATTCT
GATGTAGGAACCATCCGTGGTGACTTTGCAATTGATGTTGGCAGGAACATCATTCATGGA
AGCGATTCCGTCGAAAGTGCGAGGAAGGAAATTGCTCTGTGGTTCTCGGAGGGCCCTGTT
AACTGGCAGAGCAGCCTTCATTCTTGGATCTACGAGTGAGAAAACTAATCCTGTCAATCA
TCCCATTCCATCTTGCCCTTTGGCTTATATCTTAAGTTGAAATAATTATCTGTTTACTCA
ATGGCTGAGCTATAAGCATCATGTGTTTTTTTTAGTTCTTGTTTGCTACGGTTAATGTTT
GATGGGATGATTCAGAGTTAGGCCTGCCTGATGTTACTTCATGAACTTTGTTATGGAATT
GAAGTTTGGGTTTTATTTATTTCTTAGATAACTCTCTACAKCTCAACTCAAACTCAAACA
TCCTG
>CUTC000228
AAGTAGGTAATCAAACGCAGAGTACGGGGTCATCGCTTCGTTTTCAAATACAGTGAGACC
TTTGCAGGATACACACTCGTTTCTCTTTGAAGCAATGGCTGTTGAAGGTCAAGTGATTTC
ACTTCGCGATGCTAAAGAATTCGATTCGATAGTCGATAAAGAGAAGGAATCTGGCAAACT
GATTGTGATCGATTTTACTGCTTCCTGGTGCCCGCCATGCCGTTTCATTGCTCCAGTATT
CGCAGAGTTGGCTAAGGCGCACGTCAATGTCACTTTCTTGAAAGTGGACGTCGATAATGT
CAAGGAAATTGCTGAGAAGTTCGAGGTGACAGCGATGCCGACCTTTGTTTTCCTGAAAGG
AGGAAACGAAGTTCACAGGATTGTTGGTGCCGACAAGGTGGAGCTAGGGGTTAAAGTACT
GGAGTTAAGCGCTGCACCTGCTACTTCTGCTGCTTAGATGGTCAGCTTTGATGATCATTT
TCCCTCTTAATATATTGTGTTGTAATAACGATTCTGGTTTTGGGGTTTGTTGTTCTTGTG
GATTCCATGACAGTCTCTCTGTGATTCGTACTTGTGTTAAGAATGTTTGTAAACGATATA
TGTAGAATAAGATTTAATGTCTCATAATGTATCTCTGTTCATCAAGCTTTTGAATTCAGT
GATTGTTGCCACAATGTTCACAGATTACTTAAGAACAGCT
>CUTC000229
GGGTTATTAATAAAAGCAATCCTTTTTGCCGACTTCGGGGCCCCGCAAAATCTCTGCTTC
ACGTTGTGATTTCCGAAGCGCTTCAATACCTCACAATCATGGGGCACTCCAATGTGTGGA
ACTCTCATCCGAAGAGCTATGGCCCTGGTTCTCGCACCTGTCGTGTGTGCGGAAATCCCC
ATGGATTGATCAGAAAGTATGGACTTATGTGCTGCAGACAATGCTTCCGTAGCAATGCCA
AGGAAATTGGGTTCATTAAGTACCGCTAAGAAGCTAACATCTCTGGAAGAGAGGTTGGGT
TGAATTTATTGAAGAAGATTTTTCAATGTTTAGCAATGTTTTCTCTCTTGTTTACTCGGT
ATCGAATATGAAATGATTGTTAGACGACGATTTTGACACTTGGTTCTGGACTAAATTTAA
CGCTTCTTAATTGAGCTTCCTCTTGATATTATTTTGACAATTATTCCTTTCTGT
>CUTC000230
ATGTCTTCATCCACCARRSSMAAACCTCAAAACTAAGAAGATGTTGGGTCAGCTCTCCCA
TGAGGCGGCAATCCAGGCACCGGCCACCGTCGTATGGCAGCTCTACGGAGGCCTCGAACT
CGCACGATTGGTTGAAAACCGCCTCCCGAACCTTATCAAGAAAATAGAGGTGGTTGAAGG
TGATGGAGGAGAAGGAACTGTTCTTAATATCATTTTCCCACCAGGTTTAGGTGGTGCCCC
AGGTTATAAGGAGAAATTCACAAAAATAGATAATGAGAATCGTATAAAAGAGACCGAGGT
GGTGGAAGGAGGGTTCTTAGATATCGGGTTTACTCTCTATAGGGTTCGCTTGAAGATCGT
TGAAAATGGTGATGATAGTTGCATTGTTGAATCCACCATTGAATATGATATCAAGGAAGA
AGATGCTGCAAATGCCTCACTTGTTACCACACAGCCTCTCATAGACATTGCTCAAGCAGC
AAATGACCATCTACTTCACAACAAACAACATAAAWAKTTTAATTCATAGAAATCCATTA
>CUTC000231
GGGGACTATTATTCGAACTCCAACTGCGCCACCGCTCGTTTTGACCCCTCATCTGATCTC
AGATCAAATACCCTTTTAACTTATTACAATTCTCAGATTCTCTTTTCCCTCAATTGGCGG
CAACTGTTTGTTCATCCCCTCATTCTCTAAATCTCGAGTAATGGAGCGATGGGCTATGAG
ATGTGTGGTGATGATGGCGTTTGCCGGTGTATTGCTGTTGAATTTGAGAGAATCAGAAGG
GATTAGGTTTGTGATTGACAGAGAAGAATGTTTCTCTCACAATGTTCAGTACGACGGCGA
TACTGTTCATGTTTCTTTTGTTGTAATCAAGACAGATTCTGGATGGCACTATGGCGAAGA
TGGCGTTGATCTTGTGATAAAGGGTCCTTCTGGTGAACATCTTCACGATTTCCGTGACAA
AGCTAGTGAAAAGCATGAATTTGTTGCTCACAACAAAGGTCTTCATCGATTCTGCTTCAC
GAACAAGTCCCCATACCACGAAACCATCGACTTTGATGTGCACGTTGGTCACTTTTCATA
CCACGAGCAGCATGCGAAAGATGAGCATTTCAACCCTTTGTTGGATCAAATATCTAAGTT
GGAGGAAGCTCTTTACAATATTCAGTTTGAACAGCATTGGTTAGAGGCTCAGACCGATCG
CCAGGCAATAGTGAATGATGGAATGAGCAAAAGGGCAGTCCACAAGGCAATGTTTGAATC
AGCAGCACTGGTAGGGGCCAGTGTCCTCCAAGTCTACTTGCTGCAGCGCTTGTTTGAAAG
GAAGCTTCGGACATCCAGAGTTTAATGACAAGCATAGAAAAGCTTTGGACATCTTTTCCT
ATTTATGGTTCTATAATAAATTTACCCTAATACAGATTATTTGCTAATTGGTTTTTCTTC
TCTCTTGTCTTGTTTTGCCTTATGCAGCTACTTTTCACTGCCCTTGCCTTTTTCGTACCT
CTCATAAGTTATTAGAAGTTACTTTTGTGGAGAAAACAATATTGAAGGACTTGGGTGCCA
AATCARGAGGGTATATTTGTTTTTTGGGCTGTGGAGGGGCATTTTGGTATTCTCCTACTT
TCTTTACGTTTATGG
>CUTC000232
ACTAGCGAAAAATTCCCCTTCCACTAGGTATTTTGGTCTGTTGAACTCTAAGACGACCTA
GGGTTTTGCTTTCTTGGGAGAAAGAAGAAGAAGATGATCGAGGTGGTGCTGAATGATCGG
TTGGGGAAGAAGGTGAGAGTGAAGTGCAACGAAGACGACACCATCGGTGACTTGAAGAAG
CTCGTGGCGGCCCAGACTGGGACTCGAGCTGAGAAGATTCGGATTCAGAAATGGTACAAT
ATCTACAAGGATCATATTACTCTGAAGGATTACGAAATCCATGACGGCATGGGCCTCGAA
CTCTACTACAATTAGTTAATGCAGGCATGGAAAGCCATACTGCTGGCTTTGCTACCGCTA
CCTCGGTAGCTCAATGTTGTTGTATGGCGCTGCCTGTGTAATTTGTAACATAAGAAGCAT
ACATTGATGACTGTTTCGGAATAAAACTCGGTTTGGGACCTCATGTAATACACAATCAAA
CTGCCTATTTGGTGATATTATATGTGGTAACTTCAATTAACTTTAGGCTCTATGGCATCA
TTTAAGAGGTTCTCTG
>CUTC000233
TCAAACGAGGAGATACATGTAATTTCATCGCATCAGATTACTTCTCAAAGAGATTTAGTC
GTCTTCGCATCGCAACACCATCTCCAACTCCTGGCCTTGTTCTCCTGCATTCCTGCGTCG
CGTTTTGTTGATCATTCTGCGGAATTATAATCTGTTGAGACGACGAGCTTTTCAAGCTAA
GGGAAGAAGATGGTGAAAGTAGCGACGTTCTTTGCAATGTCATTAGGGGCCTTTGTATTC
TGGCAGTCGATGGATAAACTCCATGTTTGGATCGCTCTCCGTCAAGACGAAAAGAAAGAG
AGATTGGAAAGGGAAGCAGAGATCAGAAGAGTTAGAGAAGAGCTACTGCAACAAGCGAAA
CAGAACGACTCTCTTGCTTGACTTTTAACGCTTCTTGACCGGTGGCCTTCCGTCCTCTTT
TTTGTTTTCTGTACTTTCTGTTGCTGTTATCGGTATTGATCGATCAGCTTAGACTCTACA
CTATTTTATAAGTATCGGTTGTCCGTTCTACAACAATGATAATGGGGTGGCCTATAAATG
GTCGATTACTCATTTCTACACCTTCCCTGCTTATCAAATCATAAGCAATGCTCATTTCAA
TATGGAGCC
>CUTC000234
ACGCAGAGTACNSGGGGTACATCAATCCATCTCAAACCCTCACCAACAATGTCTTCTTCT
CCATCCACCTTCCTCTTCATCTTCTTCCTATTCTTCACCATTTCATTTGCAGAGCTCTGC
CATCCAAATGACAAGAAAGCCCTTCTCAACATCAAAAAAGCCTTCAACAATCCCTACATT
CTCACCTCATGGAAGCCTGAAGAAGATTGTTGCACTTGGTACTGCGTCGAATGTGATCGG
AAGTCCCACCGGATCGTGTCCCTCACCATCTTCGCCGACACGAGACTCTCGGGCCAAATC
CCGCCGTTCGTCGGCGACCTCCCGTACCTTGAAAACCTCATGTTCCACAAGCTTCCAAAT
CTCACTGGCCCCATCCAACCTGCCATTGCCAAACTCCATAACCTAAAATACCTTGACCTA
AGTTGGAACAGTCTAACTGGTTCAATCCCAAACTTCCTCAGCTCCCTCACCAATCTCGAT
CTTCTGGACCTCTCTTTCAACCGACTCACCGGCTCCATCCCGAGCTCCCTCGCCAACCTC
CAACGCCTCGGCACTCTCCACTTAGACCGAAACAAATTAACCGGACCGATCCCCGATTCA
TTCGGAAACTTCAAGGGAAAAATCCCTTATCTTTATCTTTCACACAATCAACTCTCTGGG
AAAATTCCAACTTCCTTGGAGAGAGTGGATTTCAATGTGATTGATTTGTCGAGGAACAGG
CTCGAGGGCGATGGATCGGTGATATTCGGCGGGAAGAAGACGACGGAGATTGTCGACTTG
TCGAGGAACTTGTTGGAGTTCGACATGTCGAAGGTCGTGCTTCCTCGGAGCTTGACTTGG
TTGGATCTTAACCATAACAAGATCTTCGGGGAAATTCCTGTGATGGCAGTTAACTTACAG
TTGCAGCTGCTGAATGTTAGTTACAACAAGCTTTGTGGTCGGATTCCGGTCGGAGGGAAG
TTGCAAAGCTTCGATGTCTACTCCTATTCTAATAACAAGTGCTTGTGTGGAAAGCCACTT
GGTAAATGCAAATGATACGTTCCAAATCCCTCTAAAACATTATCTTTCGAGTTTGTTTAA
GTTCGAGTTTCTAAAATTTGGATTTGAAAAGCGTTTTTTTAATCTCAACTAGTTATGTTC
GTGTTCGTGTTCGTGTTCGTCTGCTGTTTTGTAAGGATAATAAAAAAATGTGTTTGGTGT
AACTCATGTCATCTTGATTTCGGAGATATGTACCTTAGGTCTAAATTACGAATTCCGTGC
TAATGGATAGAAACAAWGAATCTCCACCGTCGTATGATATTGTTCACTTTGAATATAAGC
TCTATGTCTTTACTT
>CUTC000235
GGGGTACCATACGATTGTGCGGGGGCGTCTTAGCACGCCTTCGAGAATGGCGACTCCAAC
GAGATCCGAATCTCTTTCGCTTCTTCGCTCTCTGCTCCGTACAGCCCGTCACTTCTGTGA
TTACAACATCAGAGAGTACGCCAAACGACGCGCCGTTGACGGCTTCCGCCATAACCGGAA
CCTTTCCGATCCTTCGTCCATCGTCGTCGCCTACGCCGACGGCAAGGCTCAGCTTGAAGT
TGCCAAAAGACAGTCCACCGTCTACTCCCTCTTCTCGCCCAAGGTCAAGAGCATCATGGA
GGCTCATCACACGAACTGAATACGGAAGCTCTTGTGCCCTTCTCTTTCGTATGATTCTAA
TTCTATCAACGCTGCTCCATGAGTTAGGGTTTATTTCCGATTTCCGGACTTTACTTGATT
GACTATCATACTTTTTCTAATAAGAATTCAATAAATTGTTTGTTTTCTGAGCTTTTCCTG
TGGATTTTGCTTGTATGTTTGATCAATCAATCCTGATTGTGGGATGTGATTTGAAATATT
TRGTGATGATGAGCATGATTGGATAT
>CUTC000236
GRGTGACCTTCTTCTTCATTAATTAGGGTTTTTTTTCTTCATTTGTTCGTGCTCTGTTCT
GCAAAAACCTTTCCACGTCTCTTTCGTTCGCTCTACACCATGAGTAGGGCAGGCCAGCCT
CCGGATCTCAAAAAGTACATGGACAAGAAGCTCCAGATAAAACTCAATTCCAATCGGTTG
GTAGTTGGAACTCTTCGTGGGTTTGACCAATTTATGAATCTAGTGGTTGACAACACCGTG
GAAGTGAACGGCAACGAGAAAAATGATATTGGCATGGTGGTGATCAGAGGCAATAGTGTT
GTCACCGTTGAAGCACTTGAACCTGTAAACAGAATGCAATGATGGTGGATGTTGAAATTT
AGTTCAATTCTTGCTGAATCTGTTTATAGATTGAGCGGGTAAATCGTTCGGAACTGTAGT
ATGTATAATTTTGTGATGTTATGGATTTTAGATGGAATTATTGTACCCCATTCTGGACAG
GCGGATTATAAGTTCAAACAATAGGATATCTGTATTATTCTGGGAGAAATTCATTGCATT
TTGTTTAGATCTTCTCACGAAACCTTTCGTTCTTCTCTGCTTCAGCATCAATGTCCATGA
ACATTGCAGTGT
>CUTC000237
TGTAATCACACAATTCAATTTTACATATGATCAAATGGACAAGAAGCGTCAATGAATTCA
AACTTCACGGCATAACTTACATGCAAGGTCTAGAGAAAATACAAACCGGTTCGTACAAAC
ATTCATAAGTGCATTCACATAACAACGAAAGAGTACTAAAAATAAGCACTGTTGGAATTT
ATTGGGTGGGTATGGTTCCTGACCTTGTTTTTCAAGCAGATTGCAACAGATTCTGGATAT
CTTTCTCAATCTTGAAAGGCGAGGTGGTAGGAGCATATCTATCAACCACCTTTCCTTCTT
TGTTCACCAAGAACTTTGTGAAGTTCCATTTGATGCCATCCCCAAATATTCCACCCTTTT
GTGATTTCAGGAACCTATAAATGGGTGCTGCATTCTTCCCGTTAACCTCAACCTTATCAA
ATATGGGGAATTCAGCTTTGAACCTTGTGCATACAGTTTCCTGAATCTCCTCATTGCTTC
CTGGCTCTTGTGCTGCAAACTGATTGCAAGGAAATGCCAATATCTCGAAACCTTGATTTT
TGTATTTTTCATACAATACATTTAACTCCTTGTAGTTTGACTGCGTTAAACCACATTGAG
AAGCAACATTCACTATAAGAAGAACCTTCCCCCTGTATTGACTAAGGTTCACATCATTCC
CTTGAATATCCTTGACAGTGAAATCATAAATGGAATTGGAGGATTCTTGAGCCATATTCA
GAGGGAAAGGAGAAATTTGGGCTGTGCGATAGAAATAAAATGCTGATGCACAGAGAATCA
AGAGCGATATCCAATTGACAATTTGAAGAAAATGCATTTGGAAGAGAATTCAATGTTCAA
ATTTCAACGCCGCCCTACGTAGTTGGTTCAGCGTTTGGTGAGAGCAAAAGAAAATTATTT
CCTTGTTTACATCAGCCC
>CUTC000238
GTCTAGTTGGTTATTCTAACGTCTAGWASKYAGCGTWCGGGGGKACATTTCTCCGTCAAC
GCTGCACCGCCAATTCGATCCAATTTCGTATATTCGGGATCTTCTTGCTGGCCGATCTAG
CCAGCTCTGAGTCGTAGTCATGGCGTCAGCCAATGGTAAGGGAAATGTGATGAACGATGT
TGCAGCAAAAGGATTCAATCCAGGGCTAATGGTACTTCTTCTTGTTGGTGGGTTGCTGCT
GATTTTCCTCATAGGGAACTATGCACTTTACTTGTATGCACAGAAGAATCTCCCTCCCAA
GAAGAAGAAGCCAGTTTCTAAAAGAAAATGAAGAGGGAAAGACTGAAGCAAGGAGTGTCT
GCACCTGGAGAGTAAAAGAAAAAATGACCAAGTGTTTAACTTCCCGAGGTTTCCTTCTTA
GAACGGTTTGATTTTCCCCACAATTTTCATACATAGACTGCCTAGAAAGTTCTTACAGTT
GTTTATTTCTTTTAYTTGTCTGTCTCTTAACTCTTCAGGAATTGATCTTGATTGTGAGTT
TCTAACTCATATTACATTACATGGGCTCTTTT
>CUTC000239
CAATATCTCTATCARTCGGATCGCGTCGATTCTTCCTTCCACTGTTTCAATTTCTTCGTC
TGTATCCTTTCATGGCGTCTCGAGGTAATAAGCGGCCTTCTATTACTAATGGTGATGATA
ATTTAGGCGTCTTGTCTAGGGTTTCCCGTTCTGTCTCCGATTCCCAAATCGTGCAGCGGG
CGAAAAGTACGGCTTCTGATGCCGCATTCGTCTCCCAAAAGCTTCTTCGTAGCACCGGTA
AAGCTGCGTGGATTGCAGGGACGACTTTTCTCATCTTGGTGGTGCCGCTCATCATTGAAA
TGGATCGCGAACAGCAGTTCAATGAGCTTGAGATGCAGCAGGCGAGTTTACTTGGTGCTC
CAGCCACCGCTGCTCCGAAATGATCTACTTGATTGATGGCTTCAGGTTAAGGGTACTCCA
TGATGTTGTTGCTATTTAGGGTTTTTTATGGGTTTAGGATGGATTTTGATTGCGTACAAT
GTCGTCGTATCTTTGTTCCTTCGTTTGAGACTGCGGATTAGATGTGACGTTGTTAGCGAT
TGAGATTTTGGAGAGTTAGAGTTATGTTGCGAAGTTATATGAATTGAATTCAGAATCACT
TCCAAGTTTCTTCTTCTCATAAAGCTCTGGATTGCTTTTGTAAACTTATATTATGATTGT
TTCCTTTTGAGAGAAATTGTTCGATGACCC
>CUTC000240
CAGTGGTATCGAACGCAGAGTACGTCGGGGKAAAGGAAACTCAGGAAATCACTGCATTTT
CGGCCACCGCGGAGTCTAGGAGATGGCGAAGTCGAAGAATCACACAGCGCATAATCAGTC
CCGCAAAGCACATAGGAACGGCATCAAGAAACCGAGGAAGCATCGCTACACTTCCACCAA
AGGAATGGATCCGAAGTTCCTTAGGAACCAGAGGTACGCGAAGAAACACAACAATAAGAG
TGGTGAAACCGGTACTGAAGAAGAGTAAAATAGAACGCCATGCAGTTGAGTTTTTGGTTT
GCTTCGATTGAACCTTTTTGATATTGTTATTTATTCTCTTTTTGGTTATCACCAGTGTAG
GAACTTTCACTTTAATGTAGCGAGTCCTGTTTCTTTCAATGTTCGATTACCTGTTCTTTG
CGTTTTCAAATTTTTAGTGATTGATTATGTCTTCGTACTTGTTTGTGCTATTGGCATTCT
CTTCCATAACAATTTACGCTGTTCTTAATTAAAATTATAAACACTATTTCTAGTTGATT
>CUTC000241
CAGGTAAAGAAGATGTTACACAATATTTCGTTCAATATCAGGTGCCATTGCAGAAGTACA
TGGCTATGATGGATCTTCAGGAGAGGAACGAAAAGCTGTTTTACAATCTCCTTATCAATC
ATGTAGAAGAATTACTCCCAGTTGTGTATACACCAACCGTGGGTGAAGCTTGCCAGAAAT
ATGGAAGCATCTTCAGGCGACCACAGGGTCTTTACATCAGTTTGAAAGAAAAGGGGAGGA
TCCTTGAGGTTTTGCGGAATTGGCCTGAGAAGAACATTCAAGTCATTGTGGTAACTGATG
GGGAGAGAATTTTGGGGCTAGGAGACCTTGGATGTCAGGGGATGGGCATACCCGTTGGAA
AACTCTCTTTATATACTGCACTCGGGGGCGTTTTTCCTTCAGCGTGCTTGCCTGTGACCA
TTGATGTCGGTACGAACAATGAGGAGTTGTTGAATGATGAGTTTTACATTGGACTCAGGC
AAAAGAGAGCTACTGGGCAGGAATATGCGGAACTTATAGATGAATTCATGACTGCGGTCA
AACAGTGCTATGGGGAGAAACTACTCATTCAGTTTGAAGATTTTGCAAACCACAATGCAT
TCGACTTGCTAGCAAAATACGGTGCAACTCATCTAGTCTTTAATGACGACATTCAGGGGA
CAGCATCCGTCGTCCTTGCTGGGCTCATTGCAGCTTTAAAATTTGTTGGCGGATCCTTAG
CTGACCATAGGTTTTTATTCCTTGGTGCTGGAGAAGCTGGTACTGGAATTGCAGAACTCA
TAGCCCTTGAGATATCAAAACAGACCAATGCTCCCTTGGAAGAGACCCGCAAAAACATTT
GGCTCGTGGATTCGAAGGGGCTGATTGTAAGTTCTAGGAAGGATACGCTCCAACATTTCA
AGAAACCTTGGGCTCATGAACACAAACCTATTAGGAAACTCATAGATGCCGTTAAGGAAA
TCAAACCGACTGTCTTGATTGGAACATCAGGCGTTGGAAGAACATTCACTAAAGAAGTCG
TGGAGACTATGGCCTCGATCAATGAGAAACCTATCATTCTCTCTCTTTCCAACCCTACTT
CCCAATCTGAATGTACTGCTGAAGAAGCTTATAAATGGAGTCAGGGTCGTGTCATTTTTG
CAAGTGGGAGCCCATTCGACCCAGTAAACTACAAGGGGAAGACGTTTGTGCCTGGCCAGG
CAAACAATGCGTACATCTTTCCTGGATTGGGTTTGGGGTTGATTATGTCAGGCACAATCC
GTGTTCATGACGACATGCTTCTAGCAGCCTCGGAAGCCTTGGCTTCACAAGTGACCCAAG
ACGACTACAACAAAGGACTCATCTATCCTCCATTTACCAACATCAGAAAGATTTCAGCAC
ATATTGCTGCTAGTGTGGCTGCAAAAGCTTATGAACTTGGTCTGGCCACTCGCCACCCTC
AACCTAAAGATCTGGTGAAATATGCTGAGAGCTGTATGTACAGTCCTAGCTATCAAAATT
ATCGGTAGATTGCGATGTCTCTCGTAGCTGTGCTGTGTTGTGTCGTTCGTTTATTTTCTG
ATAATGTATCTTCAATTTGTATTACTTTCTTTTGTTATGTAAGTTACTTGGTTGTTTAGA
AATCAGTTTATAGTTTGTATTAGTTGTGAGAAAAGAAAAGAAAGAAGAAAGAAGAAAGGG
AAGTGGAAAAAGAACTCTTACAAGTGTTTCATGAAATTGAATGGAAACTTGTGCTCAAAA
TCTGAAGTAGATTCATGGTTTATTGTTGGAGATTTCTGTTGAATACTAAACATTAAGCCA
TTACTCTGCAATTCACTCAGATTGTTTTCATTCAGTGCAATTCACTCAGATTGTTTTGGA
T
>CUTC000242
CATCAACAGATCAAGAATCAGATTTGATGCGTTGAAAATTTATAAAGTATTAGAGGTTCA
TAAATATGACAAATCTAGAGGAAGTGGGAAATGAAAACCACTGATTGTCTCTGCATTTTA
TAACCAAGAAGCCACATTGATGGACTGACCGATCATTAGCAACAGCATAAGGATCAACCA
CTAACAATCTAACAAATTTAAAGCTTTCTAAGGTTACCTCAAGAGCTCACTCAAGCTTGT
TTGGTGTAGAAGCGTATGGCGACTGCCAATCCCAAAATTGCAAGAGGAACGAGGAATTGG
AGAAGCTTGATGATGAACTCTGATGTCTTGTCCTGATTGTAATGAGGCTGCTTTGGAGGC
GTGTATGCGACCTTCTTTGGAATTGTTGAAGCATCGATCTCTCCGACATAGTATTGATCC
ATCATTTCTCTTGCATTGTCACTATGCCCCACGTCTTCGAAGTCGTCGGTTGCATCCTTT
CCTGTAGCTGATAACAAAACATCGTCACCACCAGGATGGTCTTCTAAGAATTTGGTCACA
TCATATACCTTGCCACTGATGATGAGCCAACAGTCCTTGTGATTGTTGTGCTCTGCGACT
TCCTTCAAGGTGAAGACCTTTTTGTCGCTATCCATCTGCTGGAATTGGATTCGTCGATCG
GATTGTGTCCGATTGAGGAGGAAATGAAAGGGGAAAGTGGGCGACCCGAAAACTCYSCGT
TGATACCCTG
>CUTC000243
GCGCATCCAGAACCCCAAATTTGCACGCCCTTTCGTCCAATAGCGCCACATAAAAAGCAC
CTCTTCTCGTCGCCTGGGGACTCCAAAACCCTAATTCTTCGACCACAGACGTTGCACGAA
CAATCAACTCAAAGACGAATGGCGAAGCGATTAATTCCTTTCTTCAATCGTGTCCTGATC
GAGAAAATTGTTCCTCCTTCCAAAACCACCGCCGGCATTCTTCTCCCAGAGAGCTCCACC
AAGTTGAACTCCGGTAAGGTGGTTGCAGTGGGTCCTGGTGCACGGGATAGAAACGGGAAT
CTGATTCCGGTCAGTGTGAAAGAAGGTGATACCGTTCTTTTGCCTGAATATGGAGGCACG
TCGGTGAAGCTTGGAGAGAAAGAGTTCCATTTGTTTAGAGATGAAGACATTTTGGGAACT
CTACATGATTGATAGATTCATCCGACTCCATGGTGTGGTCGGATTGCGCTTTTTGCAAGA
GGAGCTCATTCTGGTACTCTGAGTTGATTCTCTTCTCTTCCATGTTGTAGCTTCTTATTC
ACTGCAATAATGAAGGATGCCATCATTTTATGGTTAGTTTTCCATTTGGATAAATCTTAA
TGGAAACTCTTTTCAGTTCATCGTTGCTTCTGTTGTGATTCCTTATCTTCATTCAGCATT
TGTTTTGTTTTTCCAATGGGTTGGAGGAATAGAGAACTGTTGTATTTGATGGCTAAGGCT
ATTTTGTAGGAATTTTAACATACGATTATGGAAATAAGATAGTTCTGAGTTGCTT
>CUTC000244
GGGGGGTAGTCATTTTGTTTGCTATTTTCACTTCTTGCCTTATCTCCAAGTCCTCGAAGA
TTTCGTTCCAATGGCCAAGATCAAGATTGGAATCAACGGATTCGGAAGGATTGGGAGGTT
GGTAGCTAGGGTTGCTCTTCAGAGAAATGATGTTGAACTTGTTGCTGTTAATGATCCTTT
TATCACCACTGATTACATGACCTACATGTTCAAGTACGACAGTGTTCATGGTCAGTGGAA
GCATCAAGATGTGAAGGTCAAGGATTCTAATACCCTTCTCTTTGGTGAGCAGGCTGTTAA
AGTTTTTGGCCTCAGGAATCCTGAGGAGATCCCATGGGCTGAGGCCGGAGCTGATTATAT
TGTAGAGTCCACTGGTGTTTTCACTGACAAAGACAAGGCTGCTGCCCATTTGAAGGGTGG
TGCAAAGAAGGTAATCATCTCAGCTCCCAGCAAGGATGCTCCCATGTTTGTTGTTGGAGT
CAATGAGAAGGAATACACATCAGATCTTAAGGTTATATCTAATGCTAGCTGCACTACCAA
CTGTCTTGCTCCTCTTGCAAAGGTCATTAATGATAGATTTGGCATTGTTGAGGGACTCAT
GACCACTGTTCACTCTATGACTGCCACCCAAAAGACTGTTGATGGACCATCTAGCAAGGA
CTGGAGAGGTGGAAGAGCTGCTTCATTCAACATCATCCCTAGCAGTACTGGAGCTGCTAA
GGCCGTCGGCAAAGTCCTGCCCGCATTGAATGGAAAATTGACTGGAATGGCTTTCCGTGT
TCCTACCGTTGATGTCTCGGTCGTTGACCTTACTGTAAGGCTGGAGAAGGCAGCATCCTA
TGAAGATATTAAGGCAGCCATCAAGGAGGAGTCTGAGGGGAAGTTGAAAGGAATTTTGGG
TTACACCGAAGATGAGGTGGTGTCCACTGATTTTGTGGGTGACAACAGGTCAAGTATTTT
CGATGCTAAGGCCGGGATTGCACTGAACGATCATTTTGTGAAGCTCGTCACGTGGTACGA
CAACGAGTTAGGCTACAGTACTCGTGTTATCGACCTGATTTCTCACGTCGCATCTGTCAA
TTAAGAGAAGGATGCCTTCATCAAGCTTTGTTTTTCAGCAGTTCTTGAGGCTCCATCGAT
GAGTGAATTGAGAAATAAAAAAACGTTTTCAAGCTTCTCTTTCTCCTTACCTTTTGAACT
TCTTCCATTTATTAAAAAAAAAAGACTCTTTTGCTTTGAAATGTGACTTCAATTTTCACC
TAATGTTCTTCCTCAGTGAAGATATCTATGTTTTCTGTGATGTTTCCCATGGACTTAAAA
GGAATTATTATTGTTAGATGAATACGACTCTCGACTCWCTACATATTGTTCCACTTTGAG
TGTAAGCTTGTGGCTTTGCTTTTGGGCTTTCCAAAGGGCCTCATACCTATGGAGAGAGA
>CUTC000245
GGGATATCCAAAAGGTTCTTGGCTTTGATTCSGGCGATTGAAGATCAAATAAAAGGCGGC
GGAGTTCTCCATTTCGATTCAAAGTGGCCGACCTTGATTCTGATCAATTCCCCCAAGCTA
ATGGAGCTCACACCTCAGCAGCTGATCGCCTACAATGGCGCCGACTCATCGAAGCCCATC
TATGTGGCTTTGAAGGGCCGCATCTTCGACGTCACAACAGGCGTTTCTTTCTACGGCCCC
GGTGGCGCCTACGCCATGTTCGCTGGCAAGGACGCGAGCAGAGCTCTGGCCAAGATGACC
AAGAATGAGGAGGACATCAATTCTTCGCTCGAAGGCCTCTCTGAGAAAGAGATCGGTGTT
CTCAACGACTGGGAGAAGAAATTTGAAGCTAAGTACCCTATTGTTGGTCGCGTTGTTTCT
TAAACATCTTAGATTGTGTGCGACAAGTTTATGTGTTTCGCTGTGTGGTTTCTGTTGAAA
TTTCGTGTTATTTCCGAGCATTCTGATATATCTTATTGTTCAGAAGTCTTTAATGAATTG
CTGTTCGATAATATGCTCATCTCTGAAGATGAGATTGTTAAAATGACTGTAAACTTGTGC
TTGGTCGAATAAGGATCTTCCATGACCGATTGGTATCAGTATGAACTGCTTAGTGAAATA
AGAACTTGCCTACTTGTTTCAGCTTTG
>CUTC000246
CCGCTTATCACTCTCSGGGRACCCTAGAGTTTGAGAAAGGCGGAAGCCCTAGTTCAGCAA
TCGGAGCTTTTGCCGGCCTTTGCTCACTGAATTCAACAGCCATGGCTACTGCTAGGACCG
TCAAGGATGTCTCTCCTCACGAGTTCGTCAAGGCCTATGCCGCTCATCTGAAGCGGTCTG
GAAAGGTTGAACTTCCACCATGGACCGACATTGTTAAGACTGCAAGATTCAAAGAGCTTG
CTCCTTATGACCCCGACTGGTATTACGTGAGAGCTGCATCCATGGCAAGGAAGATCTACT
TGAGGGGAGGTCTTGGTGTGGGAGCATTCAAGAGGATTTATGGTGGAAGCAAGAGGAATG
GTAGTCGTCCTCCACACTTCTGCGAAAGCAGCGGTGCCATCGCCCGTCACATTTTACAAC
AATTGCAAGAGATGAACATCGTTGATGTTGACCCAAAGGGTGGAAGGAGAATTACTTCGA
GCGGACGACGGGATCTTGATCAAGTCGCTGGCCGGATTGTTGTTGCCCCTTGATCAATCA
ATTACATGTTTTGTTAATTAGAGACCTTATGTTTTGCCTGATGAGATACAATTTCTTATT
CGTCATTAAAATTTTGGATTGAGCTGTTGAAAGATTTCCAGATGGTTTTGAATGGTCTAA
AGTTCATTTACAATTCCTTTTGTTATTATTTTTYYTGGGTTTTTTGCATGAAAGATGTTT
CTAATATTTTATCAACAATAACTTTGATGCTTAG
>CUTC000247
GGGGTAGTTGGTATTTAAAATTCCTTGACGGTCAGTGAGGGAATTGGAGAGTTGTTTAAT
CTTTTGATTCCTAGGGCTCSKGTATTCTCAAAATCGGCTTCTGGTTCTACTGCTAGCGCA
TCTCTTTCTTCTTCTTCTCCATTTACCTTCGGAAAGTCCTTTCCATGGCGCTTCCTCCTG
GGCCTTATTCAGGAACCAGCACCCTCGCTTTGGTTGCTCGTGCTTCGGCTTTCTCTGTTG
GACTTGTCTACGGAAGCCTCAAGCTCAAGTACCTTCAGGCGAAGGCTAAATCTCACAAGA
AAGCAGAAGCCAAGGCTCATCACTGAGGTATGGGCTGATTCTGGTCAGCGTGAAAACTTA
GGAACCGGTTGAATTTGAAAGCGAATAATACATGGTAGATGGTCACGATCTATTTTCTTT
CATACTTTTTTGTTCTGCATTGGATGACTCTATACTCATTGAAGAGTCGTGGAGATGTAT
CTAACCTCGGTCTTAGTGGTCGTATTTGAGTTACACAATTCGTTCTGATGGATGGACGAG
AAGGGTTATCAGATCATGATTCCTTTCTTTGATTGAAATGAATAACTTGTTTCCCATCTT
TCTTGGTGTTTGGATTATGATTATTGGATTCAAGTAATCTACATTT
>CUTC000248
GAGCCTCAAGCAAGTGGAATTCCCCAATCCTCCTCTGTATAAATAAACGACCGCATACAA
WACSGGGGGGGTACCGAGTCGAAGAAAGAGAAAAAGAAAGAGAGAGAAAGAGCACTGATG
GATGATGCAATCGATAGGAAGAAGACGAAGAAGAGGAGAGCATTCAGCATCCAGAGGCTA
AGAGATTCGTGGAAGTGGAAATTCCTTAAGGATTTCAAGTGGAAGAGATTGAATCTCCAC
ATCGGTTTCTTAGATGCTATAATCTTCCGAATCGCTTCTCTGTTTGAGGCCATTGCGTTG
ATAGGCATCGCCGGCTTCTTCTTCCTCTGTTGTGGCGGTTGCCGCTTCTGATCGATTCTG
CCAACTCAATCGGTCAATTTCTATGTTCTTCATCCTAACTTCGTAATTAACCGAATTCTG
TATGTATTTGTTATATAAGTTTCTTTCCTCTTCAGTTTTTCTTTTCCAGTCGTTCTTAAT
TTGTTCATTAATTTGTTGTCTGGCCAAGCACTGCAACACAAAATGTAGATCGGCTTTCGA
TCT
>CUTC000249
CACATCTCATCATCAATTACACACCTCATTCCAATCTCCAACAATGGCTGCTTCCACAAT
GGCTCCTCTCCTCCCCATCTCTGGCCGGCAACGCCATCAAACTCTCTCCCAATGCCCCTG
ATATTCAGGGCAGTTCAAGAATCAACATGAGGAAGACCGCCTCCAAGCAAGTTCCTCCGG
CAGCCCATGGTACGGCCCCGACCGTGTCAAGTACTTGGGCCCATTCTCCGGCGAGCCTCC
ATCCTACCTCACCGGAGAATTCCCCGGTGACTACGGCTGGGACACTGCTGGACTTTCAGC
CGACCCCGAGACTTTCGCCAAGAACCGTGAGCTCGAAGTGATCCACTCCAGGTGGGCCAT
GCTTGGAGCTTTGGGCTGTGTCTTCCCCGAGCTTCTCTCCCGCAACGGCGTGAAGTTCGG
CGAGGCCGTGTGGTTCAAGGCTGGATCTCAGATCTTCAGCGAGGGAGGTCTCGACTACTT
GGGCAACCCCAGCTTGGTCCACGCACAGAGCATTCTGGCCATCTGGGCCTGCCAGGTCGT
GTTGATGGGCGCCGTTGAGGGCTACCGTATTGCCGGTGGTCCCCTCGGGGAGATCACCGA
CCCCATCTACCCAGGTGGAAGCTTCGACCCATTGGGTTTGGCGGATGACCCAGAGGCCTT
CGCAGAGCTGAAGGTGAAGGAGCTCAAGAACGGAAGGCTAGCCATGTTCTCCATGTTCGG
CTTCTTCGTTCAGGCCATTGTTACTGGAAAGGGACCATTGGAGAACTTGGCTGACCACCT
CGCTGACCCAGTCAACAACAATGCTTGGTCCTACGCCACAAACTTCGTTCCCGGAAAGTG
AGAGCCTTTACCTCTTAGGATTCAAAGAGTGAGAAAATGAACTTGTATTTGGTGGTGTAA
ATCTCGGGTCTCAACAATTGAGTGTTTGTTTTGAATGAATTTCATTATCATTTTTCAACA
ACCGACCCTCTTTTTTCACGAATATTCGACTCTTATGTACGAGTTAAAATACAATTCGAG
TCGAGTATATTTAGGTAGCATTTAGCGGAACGAGTCTCAATCTTACCATAATTGATTGAG
GCATAGAATTAGAGAGGTTTTCGTATTATCTATATTTAAATATTTTAGAGTATTTGAATA
GGTGACCAAAATATTATTTAAAATTTCTATAAAAATATATTT
>CUTC000250
AACGCAGAGTACNCGGGGACGTAATTAGCACTGAAGGCTTCCAAACCCCTCCTTAAACCC
TAGCCCATAGCAGAAASSGGGGGCAATTTGCAGAATCCTCTTCCACGTTGGTCCTTAGGG
TTTAGGCTGAGTTTCAGTTTCTCCGATTGCCTCAGATGGCGAAGCGATTAGTTCCATTGC
TGAATCGCGTTCTGATCGAGAAGATTGTTCCCCCTGCCAAAACCAATTCCGGCATTTTGC
TTCCTGAGAAGTCCAGCAAGCTCAACTCTGGAAAAGTTATCTCTGTTGGTCCTGGGACTC
GTGACAGAGATGGAAACATTATCCCTGTTGTTGTAAAGGAAGGTGAAACCGTCCTTCTAC
CAGAATATGGAGGAACTGAAGTCAAGCTTGGAGAAAAGCAGTTCTATCTATACCGTGATG
AAGATCTGCTAGGAACACTTCACGAATGATTGATCATGTGAAAGTTGGATTGTTTTTCTA
AGTCTTTAGTAGCTACATGTTCTGGGTATAGAGAGCTAGTTTATGTTGTCTGTATTCAAG
TGAGACTTCAAAACAACATCCATTTCGTGTTATTGGACAAAATCATAACTTTTTTACTTG
GAGCCAGATGGGTATTTTTTGGTCATGTCCTAATAAATTGTGATTATTAG
>CUTC000251
AAACAAACCCTAGATCCCATCGTTATATAAATCGCTGCTTAACCCTGGGGTCTCTCAGAT
TCTCGTTTCAGCCGGCGAAAATGTCGAAGCGAGGGCGCGGAGGATCTGCAGGTAACAAGT
TTAGGATGTCACTTGGTCTACCGGTGGCAGCGACGGTGAATTGTGCTGACAACACTGGAG
CTAAGAACCTGTACATCATCTCAGTGAAGGGTATCAAGGGGCGTTTGAACAGATTGCCAT
CGGCTTGTGTTGGAGATATGGTGATGGCCACTGTCAAGAAGGGAAAGCCCGATCTCAGGA
AGAAGGTTCTTCCTGCTGTCATTGTCAGGCAGCGCAAGCCATGGCGGCGAAAGGATGGGG
TTTTCATGTACTTCGAAGATAATGCAGGAGTGATTGTGAACCCAAAAGGAGAAATGAAAG
GTTCTGCAATCACAGGTCCCATCGGAAAGGAGTGTGCGGATTTATGGCCTAGGATCGCAA
GTGCAGCCAATGCTATCGTTTAGTGTACGTCTACTAGAGTTCCATTCTTCTTGATTCTGT
GGTTATAACACCTCGTAATTTTTTATATCCTAGTGGTTTCTTTAAATTACTCTCTCTTCC
AATGAATTAGATTCTGAACTCGTAAGAAATTTCGTTCTTCATCTCTAATGACTTTGTGTT
TTCAAGCTGCCTGATTGAGTGGCCATAGATGTGCCTAACCATTCATTACTAGCAATCATA
TCATTAATATTT
>CUTC000252
TCCAAATCCAATAAAAAAATACATCAATTCATCTCTTTCTTTCCTGTGAAAGAGAGAACA
AATAACATAACTTAATTTTATTCCAAACGGGATCTCTCTTATTTTTTTTCCACATTTTTC
ATACAAAAAAAATATGGAAATTTCCATTTCTTCAACGAGTATTGATTGATGGGAGAAAGC
CATATGTGCCATATGTGAATTACCGCAATTATTGGTAGCATCATATTCCGGATTCGAAAG
AATACCGTACTGGGTCTAGTTGATTACGCCCGATTTTTGTAATGGAATAGAGTACTATAC
GTTTCCGGGAAGCACATACACAAAGGGAATTTGGACGATACAAAAAAAATTGTACATAGT
AAACTATGATCTAATTTTTCGTCTTAAAGCAAAATATATACGTTCAGGCTCCGATTTTGT
GTAACCTCAATTAGTAAATTCAATTACTAATTTGAATTTGAAATAATCTATCTCATTCAA
ATTTCACACTTAACTTTTGATATATACGTCCCACTACTAATTCAAGGAAAGAGGATATTA
ATACAAACAAGGATCCCCATCTATCTGTCTTAGTGAGGGAATTAATAATTTTTGAAAGTT
TAAGTTTAGTTTAATTATTTTTTTTAAGTAAGATTTGATCAGTACAAAAAAAGGAAGGAG
TTTAGTTCGAACCTACCTCCTTTTCCTTTTTGTAATTTCGCTGCTATTGTTTGCTTGAGT
TTGTTTATAAACAATGTGAGGGTAAAGGTAGTCTGATGAGACTTCATCAGATAATTGCAT
TGGACAAGAGGGCAGTAGATTATAGAAAAGAAAGAATGCAAAAAATTAGAAATAAAAAAA
AGTAACAGAAATTCTTGATTGCATCAGGAATCCCATTTTGTTTGAATTCGGTATGGATAA
AAGATCTTCCTATGTTATACTATTCAATTCTCGACGATGAATCGATTTGATAGCTCCGAT
ATTGTTATTTATGATATTTTAATACGATTCGATATCATCGAGATGCAATGCAGCCCATTG
AATTTACAAGCGAAACATTT
>CUTC000253
AACTTGGTTATAAAGCCCATGCTGCTGCTCAGAAACAGTGAAATTGACATTGAAAACAGC
AACTCATTAGTATCCTCGGAGCTAAACATGGTCAAACATCATCTCCCATGTTCTTGGCAT
GACACAAGATGAAAATCATGTAGCATTACATAGGGAGATATTGCATTAATTGCACACGAT
AAATCATACAATATAAGGTGGTGTGGTGGGGGAATGACCGAAGATTTGTTGTTCCAGATG
GACATAATTCTACATGACAAAACTCAAAGCAACCCAATATGTAATCAACCAAAGCACATT
CATAAACCCAGAAATGAATAACATCATCACTTCACAATGTAAAACAGACACCACAAGAAA
TTCATAACCAGGAGGAGGCTTCTTATTTAGCCCGGCTGTTGAAAACATCGAGACCCATTT
CAGTTGGGTCAGTAGCTTGCAGCTCAATTTGAATGCCATCCAATTCTCTCCTGAACTTGT
CCTTTGAACTTGCATAGATCATCTTGCTTCTTACCTTTGATATGTCCGGAGACCAAGCAA
TGAAGAAAATTCTGCTCTTCTGGACATTCTCTTTAGTGAGGAAGTCAAAATCATAAACCG
CGTATCGGCATTCATCAGCAGGAAGACAAGCTGTGAAATCTTCATAGCTTTGACTTGGCT
CGCCAACTTTTTCCACAATCACTTGCTTTTGCTTCTCTTCAATCTTATATACAATGTATC
TGTAAGTTCTCTTGGTTTTCAGCTCTAAGAACTTAAGCTTACATTCATCATGTACAGCCA
TACCGGATGCCGCATTAGCCATGGCTGAAGCTTGAGTAGGGAAAGTGAATCAGAAGATCT
AGGGAGAGGAACGGAAGACGGGAAGAACAATCTCTCTCTAGCTCTGTGAAGAACTTCGCG
AAATGTTCGAGATATTCTTCTCTCTCTGTTTCTATGTTCTCTTTGGTAAACCCCSGCTTT
ACTTTTTTCCACAATCCCC
>CUTC000254
AGAAACAAGACACTCTATAAATGATAGATTATATCGACAGAAGCAATAACAGATAATACT
GAAAGCTCAAGCCGAAGGAAATCATGTGACAACAGTTGTATTATTACCATCCCAACTAAT
ATTAGAAAAACACGAAACACCTTATTAGTGCAAAATCTAGAGCCATTCCATTCCACATCC
ATGTAAATGCAAGAAACAACATTAACCAAACAATTGGATGTGAAGAAGGTCTCAAGCTAG
CCTACCATAATTTCACTTAAAGACTACATTGTGCTTTGATCCCAATCGATCGTCGTGTCT
TCAAAGCTGTACTCCGAATTTTGAAGCCTGTTTCGACCCAATCTGCTTAGCAGAGCAAGT
CCTTCAATCATTCTGAAAAGAGACGACCACCATCCATCGGTCGAGATTTGGTAGCGATTT
AAGCTTTCGTTAATTTCACTATCATGCTTTCCTCCCAGCACTCCGCGTAGCATTATTACT
GCATCCTTGGTTTTCCTAATGATACTATTCTCTTCTTCTACCTCCAAACTTTGAAGATCA
TTGTGTGAAGAAGCAAGGCTGACAGCCAAAGCAAATTGGGCAGCTGCAGCCCACCGCGAG
GAAGCCAACCATCTCCTTTCCCCTTCCACCTTATGGTTGTCCTCTATTCCCAGCTTTTTC
TCACCTACGCCCTCGCCCCCTAGTACTAAGCCGCGTAGGTATTGGGCATTGGCAGCTCCT
GTACTTTGAACCATCTTTGAAAAAGCGCTTTTTTCATTTGATAGAAGTTCCTCGGGAGAG
TTATACTCCAAAACCCGACCAGCTTCGAGTAGAAGGATCCGATCACAGTCTATGATGGTG
TTTAACCTGTGTGCAATAATGAGCATTGTACATGATTTAAACTCTTCCCTTATCGTTTTC
TGGATTAAGGCGTCAGTTCTAACATCAACAGCAGCCGTTGCTTCATCAAGAACTAATATC
TTTGATCTTCGAAGAAGTGCCCGAGCAAGCTCAAAGTTGCCTTTGTCACGCTAAATTCTC
CCGGACTCACGAACCTCAGCATCCAGGCCAAAGGT
>CUTC000255
TCCGCAACACTTAGTGCTCTATGACTCACTCAATCTTCACTTTCAATCTCCTTTTCTGGA
TCATTCTTATGCCAATTTAAGCGCCAAAGTGGTCTCCCAATCTTTATATAAACCGCTTTC
CACATTCACTGGGGGAACACAAAATCCTCTGTTTCTCTCTGTGAATATGAAGTTCTTTTC
AGCTGCAATTCTGCTGCTCCTGCTGCTTCTCGGCACTGGGATGGCGCCAATGGCTACAGA
GGCAAGGACATGCGAGTCTCCGAGCCGCCACTTCAAGGGGTTGTGCTTCAGTAAGAACAA
CTGCGGCCATGTCTGCAAAACAGAGGGCTTCCATGGTGGGCATTGCAGAGGCTTCCGCCG
CCGCTGCTTCTGCACAAAGCACTGCGTTTGAGTGGTCTTTGTTGATTCAAATCAGTTGTC
TATCAGTTGAAGTGGACACTGATGAGACCTTTATGGGCGTGATATTATAGAATAAAAGTG
GCCATCTTTTGGGTATTGTTGTGTTGTGTAAGGGCGTTGTTTCATTTGCTTTGGTTATGG
TTTGGATTAATGTAATGTTATTCATATAATGGTGTCTTTCATGCTTCGTTTTGGCTCACT
TGAGCTATTCTTTGACACTCTCAGCTTCATTGTATGTTTTAACCTCCTGTCTTCCCATAC
ATTGATATCAAGCTAGAGTATGCAAACTACACTTTTGTCAAACCCCTTCTCCTCCATTTC
TGCTTTTGAGTACAGCCCGACATGGCAGTAGGCGTTGATCGCTGAGGTGTAACAGCTAAG
CCTACGTGGTTGATCGCTGAGGTGTAACAGCTAAGCCTACGTGATCCATTCCCATGAGAG
CCAACGTTCTCTCTGGCACACCACCTGTTGTTTGCAGATATTGTCCCTTTTGGACTTTCC
CTTTTGAGTTTCCCCTTGTTTTAACACGTCTGCTAAAAAATGTTTCCACATCCTTATAAG
AAATGTTTCGT
>CUTC000256
ACGGCATAATTTCTTACACCGCAATTCCAGGCTTTCGGGGGCAGCATCTGATTAGGTTCT
CACTTTACTCTTTATTATTCAAACCCTTACTTCTCATTTTCCCTTCATCAGTTCTTTCTT
CTTCTTCCATTTCCATTCTTCTTCCAATCGAAGAACGATAATCCATGGCTCGATTTGCGA
TTCTCTTTGCTCTCATTATGCTTCCTGCACTTGCCGTCGCAAACCGACCCGTTAGAACTC
CGTTCCTTGTTCGTGGTAAAGTGTTCTGTGATACTTGCGTTGCCGGCTTCGAAACCTCCG
CCACCACCTACATTCCCGGTGCTAAGGTCGGAATTGAATGCAAAGACAGGAACACAATGG
AACTTCTATACAAGCATGAGGCTACAACAGACTCCACTGGTTCTTACTCACTCTTAGTCA
ATGAAGACCACGAGGACCAAGTTTGTGATGCCGTACTAATCAGCAGCCCTCAGAAGGATT
GTTCATTAGCAGCTGAAGGCCGTGACCGTGCCCGTGTAATCCTCACCCGCTACAACGGTA
TGGCCTCAAACGAACGTTATGTCAATGCCATGGGTTTTGCCAGATATGAACCTATGTCTG
GCTGCAACCAAGTCCTCAGTCAGTACCAGGACATCGAAGATTAGAACGGGTTTTAATCCT
ACAATCGCTTAGTTCTATTTCTTGAGGTATATTTGCCCTGTTCTGTTCATGCTAGTGTTG
CCCCACATACTCTTTTATGACATTGAATGGTGTTTGTTATTGCATTCTTAAAGATGATTA
ATATGTTTTGTTCATTCACTACATTATTATCATTACC
>CUTC000257
GGGCTTTATGTGGATTCGAAGTCAAAATTCTCTAGCGGTTCTCCATTCTCTCCTGGCTGG
ATCTCTCCATTGAGTTGCAGACTGAAATCGAAGAATGGCGTCATTCCGAGCATTCTTGAA
CAGCCCTGTTGGTCCAAAAACTACTCACTTCTGGGGACCTGTCGCCAACTGGGGATTTGT
TGCTGCTGGGTTAGCAGACATGAACAAGCCACCAGAAATGATTTCTGGAAACATGACAGC
AGCAATGTGCGTCTATTCAGCACTGTTTATGAGATTTGCATGGATGGTGCAGCCCCGCAA
TTACCTACTTCTTGCTTGTCATGCATCGAATGAGACTGTACAGATGTATCAATTCTCACG
TTGGGCAAAGTCTCAAGGGTACTTGTCAGAGAAGAAAGATGAAGCTGCATCTCAGTAGCC
TGATTTTGGGCAAAGTAATTATCCTTTTGTGTTCGTGTCATGATTTTCTGAAGGTTGTAA
TTGTCCCATTGATAATCGTTGTGTATGTTATTTGAAAATATGTGAGGAAACTACTTCAGT
AACGCCAAAATGGAATTGGGAATTTTCTCCCGAGAAGCAATAAATATTTTAGACTTTCCA
ATTCTG
>CUTC000258
TAGTTTTAATCTTCTGATTTGTATTTAAAKGGGGGAAGATACTGATCTATCCTAGAATGG
CAACATGATCATGTTTATAATGTGATTAACTAATCTTTTGCTCTTTTAAATTCTTGAATT
TACATACTTCTTGCAGTCTGCAGATATGGCCTCCAATGGCAGCCTTAGCGTTGTGGTTTC
CGCATCTCCTAAACACGACAATAGAGATGCTGAGACCATGAGGTCCAGTTCGCCGAAAGG
CCAGTGTTTGTGCTCGCCCACGGTGCACCAAGGCTCCTTTAGGTGTCGGCTTCATCGTTC
GACATCGTCGGCGTGGATGAAACGATCGAAATCCATGCCTGCCAACAAGCCTGTGGCGTC
TCTTTCTCCCAAGGAAACTCTTGGATCTTCCTAATGGTATGTTCATGAAGCAAAATACAT
GTAACATGCCTTAAGCTTATGTCCTAATTCTCTAAAGTTTTGGAGAAAGAAATAAGGGTT
TTAATTTATCTCAACTTTATATGCAATGGAATCTATCTAATACGCTTGTGTGTTCGTGCG
CAAGCGTTTATCTATGTTTTGTTCTTTGCTCGATAACTCGTCGTTCTTGTTGCAGTATTT
GGCATGTAGAGTAGACTGATCTTA
>CUTC000259
GGGAAAGAGTATTTAAGCGCTCTACGCGAAAGTTCGGGGGTAGGTAAATTTGTAAAATCC
TCGGTTTCGGTTTTGTATTGTTCATTCCTTCGGTCTCCTCACCGATCTTTCTCCGGCGAA
AATGGCGAACGAGCAACGGTCATCGATAGGGCCCTGGTTCCTCGAAGCAATACCCTTGGT
TATTGTTCTTCTCATAGCAGCTCACGTCTTCGCTTTGGTGTATTGGATTTATAGGTTAGC
GACTCAAAAACAACCTCCCAGGACGAAGACTCACTGATTACTGTATGATTCGTTCCTGAA
AGAAACTTTAGGGAAACCCTAATTTGTTAATTGTTGTGTGACTGATGTTGTGGAGGCGGC
CAAAAAGAGCCACATAACAATGTTTCTCTGTAAGTATCTGTCAGTGTGTACTCTCAGAAC
TTTTGTTTGGTATCATAAGAATGTGGAAATGTTTCTTACAAATCAATTTTGATTTGTATG
GTTATTCAATTATTGAAATTTGAAGGATCTTGTTTG
>CUTC000260
GGGGTTASTTTCACATAACAAACTGATTCCTCAGAATTTCTTCCCTTTTCACTCAATCGT
CTTCCATCTTTTCCTCTGCTTTTCTCACTTGTTCTTCAATCCCCCCATCTCCTTCTTCCT
TCCTCTACACCTTCAACACTCCCTTTCCGCCCCATCTTCCTAAGGTGCTGGGAGCAAATG
GCCTTGGTTACCACTGCAGAAGTTTGTGATGCTAATCCACAGCTCATTGTGAGTGGTGAA
CTCCGAGCCCTGGAGCCAATCTTCCAGATATATGGGCGACGCCAAGTGTTTTCAGGACCA
GTAGTGACACTAAAGGTGTTTGAAGACAATGTGTTGGTCCGTGAGTTCCTGGAGGAGAAG
GGTAAGGGCAGAGTTCTTGTGGTGGATGGAGGCGGTAGCAAGAGGTGTGCAATATTGGGT
GGCAATCCTGTTGTCCAAGCTCAGAACAACGGATGGGCTGGCATAGTTGTGAATGGTTGT
GTCCGAGACGTGGATGAAATCAATGGGTGTGATATTGGGGTCAGGGCTCTGGCTTCACAT
CCAATGAAAGCCAACAAGAAGCGGGTTGGAGAGAAGCACGTCCCTATAACTGTGGGCGGG
ACAAGGATCATGGATGGGGAGTGGCTGTATGCTGATACCGATGGGATTCTGGTTTCACGG
ACTGAGTTGTCTGTTTAGAGAAGTGTTGTTCAAAGATTTTGATGGCAGGATGATATTGTT
AGACAAGAGCATGAGCAAGAGCTTGTCAGTAATGGTGTTGATGTCTATTATATTTATCAT
TAAGATTATGTTATGTGGTTTGAATGATGAACTGCTGCTTTATGTGGCCTTTATTGTTGT
ATGCAACATGTTAATGGTAAACTTGATCATTTTGAATTCTTTGTTTTGTCTATAGAACTG
AGTTCAGGTGGGCGATTCTTCTGCTAAAGAGGGTCTTTTCGGTTGCAGCTATGTGTTACG
GTTGTACTTATTTGTACTGTGTATCGT
>CUTC000261
GGGGGCTTAAGCTTTAACGAACTCCCCTGCGTTGTTTCGCATCAAAAGCACAGCATTCAT
GGCGGCTCAAACCATGGTTCTTTCCTCCGGTGTGTGCGCCAGCCATGGCGTAGCGTTGAA
GAGAGAAATCGCTTCGTTGACGCAGAGGCTTAGACCTAACGCCCAATTTAGTCGCTTATT
TTTCAATCCTCTGCCTTCGAGTTCCGTTTCTTTACCTGCGCGTGGATTTAGGACTCTTGC
GATCTTTAAATCGAAGGCGAAAGTGCCGGCGAAGAAGGTTGTGAAGCCGAAGGAGAAGGT
TGAAGACGGCATTTTCGGGACGTCTGGTGGCATTGGTTTCACTAAGCAGAACGAACTGTT
CGTCGGCCGTGTCGCCATGATCGGCTTTGCTGCGTCGTTGCTAGGAGAGGGAATCACCGG
AAAGGGAATTCTGGCTCAACTGAATTTAGAAACTGGAGTTCCGATTTACGAAGCGGAGCC
TCTTCTTCTGTTCTTCATCTTATTCACTCTTCTCGGAGCCATTGGAGCGCTAGGAGACCG
TGGAAAATTCATCGACGATCCAGAACCAGCCACCGGACTGGAACGTGCCGTCATCCCTCC
CGGCAAGGGCCTCAGATCGGCGCTAGGTCTTAAAGAAGGAGGTCCGTTGTTCGGATTCAC
GAAGGCGAATGAGCTGTTCGTCGGAAGATTGGCGCAGCTAGGGTTTGCGTTCTCGCTGAT
CGGAGAAATTATTACAGGTAAGGGAGCGTTGGCGCAGTTGAACATTGAGACGGGAGTGCC
GATCAATGAAATTGAGCCGCTGGTTTTGTTGAACGTTCTGTTTTTCTTCATTGCTGCTGT
GAATCCTGGAACTGGTAAATTCGTCACTGACGAGGAAGAGGATTAATGAATAGATCGATT
CTGCTTTAGCTTCTCTGTACATGAACTTAGAGTTTGTGCAGTTTTAGCGTATTTATTTTG
CATCAGCGCCCAAAAACAACGAATCTAAGGAACAAACCTTGGCTAGTGAATTGTAGGAAA
CCTGCAATATTTCTTTAAATTTGAGGCACAACTTGATAAGATAATCAAATT
>CUTC000262
AGTGGTATCAAACGCAGAGTACGTYTCGGGGGTATGATCTCTGGACGCTCTCCACCCTTG
GCGGCGGCGGCGATTACCTCCCCAACCAATCAAGCTTGCAAATTTTGCACTTCCAGACTC
TCTGCGACTGGGAAAACTTGAAGAGAGGATGGCTACGAATAGCCTGAAGGGTATGATTGC
TGCAGCACTCAATAAGGGAGTAACAGAAGCAAGGGCAAGGATATTTGGTCACGTACTTAA
CCCGACAGGTCAACGATCTACCCACAAGCTTCTGCGCAAAAAACTCATCGGTGACAAAGT
AGCAGAGTGGTATCCATATGACATCAAGAAGGATGATCCTCTTATCATGGCTCGTCAAGA
ACAAGAGCGCTTGTCCAAGCTCGAAATGCTGAAGCGGCGTGGTAAGGGACCACCTAAGAA
GGGTCAAGGCAGGCGTGCAGCCAAGCGCAACAAGTAGAGACAACGACAGTGGAATTGTTC
CTGCTAAGGCTTTATCTTTTTGTTGTTTTTCCTGCCTAAAGTTTAGGTTATGGACCAGTT
TCTCGTAGTTGTAACGACTTCTATTCATTAAAAGTGATATTTTCCTCC
>CUTC000263
TTCAATCAATGGCGTTTACAAGCTGAAAAGACTCCCGATCTAACCCCCTTTAACGATTCT
TCATTCTCCTTTGTCTTCTTTTGTTCATTTGCAAGTTAAGGAGAACACCCTCTTTCTAAT
YAGCSVAATCGCGGCCATTTCAGTGTGAGAGGCGAAAATGGCTGTGAATTGCTCCCTTCT
GGTGATACTGGCACTGATTTTAATGGCGTCGGTAGTGAGTGGAGATGAACCTTCGATTAA
GCCGAAGGTTAAGATTGTTAAGGGGAAGAAGCTTTGTGATAGAGGATGGGAGTGTACCTG
GTCTTCTTATTGTTGCAATTTGACCATTACTGACTACTTCGAGACCTATCAATTTGAGAA
TCTCTTCKCKAAGCGTAATTCGCCGGTGGCCCATGCCGTCGGKTTCTGGGACTTCCATTC
CTTCATTCTCGCCGCCGCCCAGTTCGAGCCGCTCGGATTTGGAACCACTGGAGATAAGAA
GATGCAGATGAGAGAGATTGCTGCTTTCTTGGGCCATGTCGGCTCAAGGACCTCTTGTGG
TGATGGAGTGGTCACAGGAGGGCCGCTTGCTTGGGGACTCTGTTTCAACAGGGAGATGAG
TCCAAGCCAGGACTATTGCAATGACTACTTCAAGCTCACTTATCCTTGTGCTCCTGGTGC
TCAATATTATGGCCGTGGTGCTATCCCCATTTTCTGGAATTACAATTATGGCAAGATTGG
CGACGCGTTGAAGCTCGATCTGTTGAACCATCCTGAATATGTTGAGCAGAATGCAACCAT
TGCATTCCAAACTGCAATGTGGATGTGGATGAACCCAGTGAAGAAGTCACAGCCTTCACC
CCATGATGTCTTTGTTGGCAATTGGAAGCCCACCAAGAACGACACCTTGTCCAAAAGGGT
TCCTGGTTTTGGTGCAACTATGAATATTCTCTATGGCGATTCCGTCTGTGGGCAGGGCGA
TATTGACTCGATGAACAACATTATTTCTCATTACCAATACTACCTTGATCTGATGGGTCT
TAGTCGTGATGAGTCCGGAGTTCACGATTCACTTACATGTGCCGAGCAGGCTGCGTTTAA
TCCAACTTACGTCGCCCCAGCTACATCGTCTTGAGATTCATCCATCTCAATGGTTTGTAA
GCATTCAGAATCACCATTAGCCCAAGTAAGAACCAAGACATCCTTATACAATTATTTAAA
GTGTGCAGTAAATTAGATGAACAACCAGTATGTTTGGATTGAATAATTCGTATTGTTTTC
TCTCTTTTTGTCATATTTATACTCCTAGAATTCCTGTGTTTCTGAGATGTCAATGAATTT
GTTGGTATGTAATATATCTATATTGCTGTGAAACAATTTGGTTTCTTGGTCGAAATGTGC
GTTGCCGAC
>CUTC000264
GACAAGTGGTAATCAAACGCAGAGTACGTCGGGGGTTCTCAGACGGCAGCGAGTCGGCAG
GCGAATTATTACAGAGTCACACAGCGAGAGAGAGAGCCGGCGGAGGTCAGTTTCAGCACC
GGAGAAGACGTGATGAACACCGACATTACAGCTTCGACCAAGCCAGAGTATCCAGTAATA
GATCGGAATCCTCCATTTACCAAGGTCGTTGGTAATTTCGATACTCTCGATTACCTCCGT
TTCGTCACCATTACCGGCGTTTCCGTCACCGTCGGTTATCTTTCCGGGATTAAGCCCGGG
ATTAGGGGTCCGTCAATGGTCACCGGTGGTCTAATTGGGCTGATGGGAGGCTTCATGTAT
GCTTATCAGAACTCAGCGGGTCGGATTATGGGATTCTTCCCCAATGAAGGCGAGGTAGCT
CGTTATAAGAAATAAGATTGCGCGTTTTCGTGTTCTTTTCTTTCCTTTTTTGTCTTTCTT
CTTCTGAAATTTGAGTTCCATTTGTGGACACTGTTACGATGTTCAACTTATTAAGCTTGC
AATCAGGTTGTGTCAATAAGCAAATTGAATCTTCACTTTTTTCTGAAGATTTTACATGAT
TTCTTTGCTTTTGATCGATTACAATGGCGCTCCATTAAGGGGTATTGGTAGACCTTTTTT
GAAGGGTCTCGA
>CUTC000265
CAGTGGTATACAACGCAGAGTACGTGGGGTACCGTTTCCTGTGCCGACCTCCTAGCTCAG
GCTTCTAAGGGATTCTGTGGATGCGCAAGGAGGGCCTTTGTTGGAGAGTGTATACGGGAG
ACGAGACAGTAGAATAGCGAACAAAACAGGGGCTGATAGTGGCCTCGCCAGTCCCTTCGA
AACTCTCGTCCAACTCAAAAAGAAATTTTCTGATGTTGGCCTCGGAACCACTGATCTCGT
GGCTTTATCTGGAGCGCATACGTTTGGGCGATCGAGATGCAGATTCTTCAGCCACCGATT
TGCCAATTTCAACAATACCGGAAGGCCAGATCCATCACTGGACGCTAACTACAGAGGATT
CCTTGAAGGGGTTTGTTCTGCAGGTGCAGACACAAGAGCAAATTTCGACCCGACAACACC
GGACGTGTTCGACAAAAACTACTACACCAACCTTCAAGCCGGGAAGGGGCTTCTGCAGAG
CGATCAAGAGCTGTTCTCCACTGCTGGGGCGGACACCATCGCCATTGTGAACAGCTTCGC
GGCCAGAGAAGGCACCTTCTTCAAGGAGTTCCGGACGTCCATGATCAACATGGGTAACAT
CAAGCCTTTGACTGGCAGCCGTGGGGAAATCAGAAGAAATTGCAGGAGGGTCAACTCCGC
CACGGGTGGAGAAGGCCACGATGTTATGTAATCTCAGTTTCAGAGAACCAATTTGGCCTG
TCTGCCTGGAAATGGAAAGTTGCTGACAAGAGTGAATCTTGTTATTATTGTGGAGTTGCA
AAATCAAAGTATAAGCTTAGGATGTTAATTAGTTGGGTGTTTGTCAAATCTGTGTGTCCT
TTTTTAGGGGGAAAAGGTAAATAAAAAGGCAGGGCAGGCTTGCGGTCGCTACTCATCTTC
TTTTCATTCATCATGGTCCTTCCGGACGACTCTGTTTCAATTAAGCTTATGCAT
>CUTC000266
GACACTAGACAAGCCGAAGAGTATATGAATTCATTGCCACTGAGGTCTCACAAAAGATAC
AAATATTTATAGGAAGACAACCAATGTTTCTCTTATTGTCAATACAAATGTAACAATCCA
CCAAAAAGACAAGAAAAGCGCAGCAGCAATGGTTAAAATGGAGAGAAAACAAAGAACTTC
ACAGACTAAAAATTCTGATACTGATAATTCTTCCTAAACTAAAACCAGTAGTTGATATGC
AAAACTATCTCGATATCGAACCGGGAGCATCGATCCTATTAAATTTGATTATACGTACAC
TCATTTGTAGGTTCCCATGCCAACGCCCGTTTCTCCGCCGTAGGGAAGGAAGCTTTCCCT
CGCCTTCGAGTAGAACACATAGTAGAGTTCTGATACAATGGCATTAAGGAAAATGAAGGC
TGCACCTGCACCGAAAACTCCCTTCCTCAAAGTTTGGCACGACGGAGGATTGTCACCAAA
CATCGTTCGGTACTTGGTGTGGTAGGCGTTCCTTATCGAACCCGCGAACAAGCAAACCTC
GGCAATGAAGAAAAACACCCAGCAGATTATGAATAGGATAATAGCCCATGCCCTCGAACC
TCCAGGACTTAACGACTTCCCGCAACAAAAACATCGGCTAGCTACCATTATGAGGGCCTG
GCTAGCCATGAGAAGTAGAAAAGCACCGACGCCATAGCCTGTCGAGATGTCGGAGTCATA
CACACAATAGTTGTAATTCTTTTCACTATCTGGTACAACGTTGGCAGTGCTTCTTCTTTG
CTCAGCGGCAACGGCCAGGCCAAAAGCAATAACATCGAGTACAATAACTATAATCAGAAC
CAATTTGGACGCCATTGATGGACAAAATACACTGCTTCAGAGCTTTTTTGATCTGCCCTG
TTACTTGTTTCTACTCAATTCTTGAGCAGATTCAGTAATGTTTCTGTGTCTCTCYGTGTC
TCTTCTTGTTGGGGTTTATAAGAGGAACAGAGAAACAAGCTTTGCTCTGATGAAAACAGA
GTGAAAAAGAAAAGAAATTAGAAAGAGAAAATAACGTCTCAACATCTTGCCA
>CUTC000267
CGTTTTAAATCATTCATTACGTTGAACGATATCAAATTATGCAACAAAACAATATAGCAA
AACAAGAACATTCATAATTTTCAAATACAAACTTAGAAATAATGTGACCCATTATACAAA
ACTACTGAAACTAATAGGCTTTTTCATCTTAAAATACTCAAATTTGTGGTGCAGCTGAAA
GAACTAGCTATCAGCTGTACTCATGAATCCACCCACAAAACCTGCTCCATTACAGCCACC
ACACAGGATGTCCCTTTTGCCTCTGCACAACCAGCATAAGCCACCAGCTTTAAACCGTCC
ATTGAAGTGATCCTCTGAATTCACTCCTGTTCCTTGACACTGAGCACATTGGACAGCACC
ATTTCCATCGCAGTCTGTGCAAACTATGCTCTTGTATTTTGTGGTTGGTTTAGTACTATC
TGCATCATTTGAAGCCTTGACCTCAACGGACAAAAGCTTCCTGGGGTTTGTTCTTTGAAA
CGCTTCATTGATCCGAAAAGCCTTCTGGGGCACTGAGTTGCCAACAAAAACCCCAGGGTT
GGGCTTGGTTGAGGCATTAAAGGAGCAAATGGGTGTGGAAGAACATATAGAATATGCCAT
TCAAATGGGGTTTTGAAATTCTTGGGATTTGTTGTTGAGGAGTGAAATTCAGAAAGTTTT
GTGATGAACTTTGCGTTCTGTTTCAGCCCCCGMGTACTTCTGCGTTGATACCA
>CUTC000268
GGGGCTCTTCCCCAAGGAGTTTCAGAGGCGGCAGCAAACTCACTCGGCCTTCTACAAAGG
CGACCTTCCTTGTTTCGAAACCATGGCAAGGGGATTGAAGAAGCATTTGAAGAGGCTCAA
TGCTCCTAAGCATTGGATGCTTGACAAACTTGGTGGTGCATTTGCCCCCAAACCTTCCTC
TGGACCTCATAAATCAAGGGAATGCCTCCCATTGATTCTTATTCTACGAAACCGATTGAA
GTATGCTCTCACTTATCGTGAGGTGATTTCAATCTTAATGCAAAGACATGTTCTTGTTGA
TGGGAAAGTGAGAACTGATAAGACATACCCAGCTGGGTTTATGGATGTTGTATCAATTCC
CAAAACAAATGAGAACTTCCGGCTCCTCTATGACACCAAAGGTCGATTCCGTCTTCACTC
TGTGAGGGATGAGGAGGCAAAGTACAAACTCTGCAAAGTCCGTTCTGTGCAGTTCGGGCA
GAAGGGCATTCCATATCTTAACACATATGATGGTCGTACCATTCGGTACCCTGATCCTCT
CATCAAGGCCAATGACACCATCAAGCTCGACCTTGAGACCAACAAGATCGCTGATTTCAT
CAAGTTTGATGTGGGTAATGTTGTGATGGTTACTGGTGGAAGAAATCGTGGAAGAGTTGG
AGTAATTAAGAACAGGGAGAAGCATAAGGGAAGTTTTGAGACCATCCACGTCCAGGATGC
CACCGGCCACGAATTTGCCACTCGTCTTTGCAATGTCTTTACCGTCGGTAAGGGTACTAA
GCCATGGCTATCCCTACCTAAGGGCAAGGGTATTAAGTTATCCATCATCGAAGAGGCTAG
GAAGAGGCTTGCAAGCCAGGCGGCAGTTACAGCTTAGGAGTCTTTAATGAAAAGGTTGGA
AGAAGACATTGTTTATGGTTATTGATTTTAGATTGTTCTGACGAGTCTGTTCTTTGAATT
TGTGTTTCAAATTTTGTTTTAGTAAGTTTTTCCCAACCGCTGTTTCGTTATTTTCATTTT
AATTTTAGCGTGGCTGCTACAATTAGTCATTCTAAAAGTTTCATGTTAATGTTTGCAATC
TAAATGAGAGTTTAAAAATTAAGTCAATTGTCAAAATGTCAATATTGGAACATTTGTCAT
GYTCTATTTTGWTACGTGTATTTAAATGATAGGAAGTTTTCTTGGTTGTTAC
>CUTC000269
CAGTGGTATCAAACGCAGAGTACGGGGTATCCACTGGGCTTCTATGGAAATGGAAAGGAG
AGTTTCGAAGCCGCGAAATGACCGGGAAATTATGGCGCCTTCGTCGCAGATCAAGCGGCG
GAAAATCGATCATACGCCGGCCCGCCGAATTTTATCTTCAGTTGGTGTAGAGAGACAAGG
AATTTCAGTCTCAACTAAAGGCTCGACATGTCCTGTTGCTAGTGGAAGTGAATTTAGGAT
CCTACAAGATAAGAGTTCTGCTGTGGCAGAGGCCAAACAAGATTGTTGCACTGGTAATTT
TAAAATCCTTGATTCCCCATTTGGAAATTTTCTTTTGCCTGTTATTCCTTCTCCCGCAGA
ATTGGTTGAGTAGTAGCTTCGAATCTAATACTGGTTCTACCTGATCTTTTAGCTGGTATG
CTTTTGTGAGTGTTCGAACTTTTTTGTATGATTGAGATATGATTACTGTATGAGACTTGT
GTTCCAAACCTTATCCTATAGAAATGTTCTCTGTTAATATTAACGTTTTCCCCGAGTGAT
>CUTC000270
GGGGGKTATAAGCTGGACGGCCTAGGGAAACCCTAGTTCTATATAAGTGAAAATGGCGGT
TCCTTTGCTGACGAAGAAGGTCGTGAAGAAGAGGACCACGAAGTTTAAGAGGCCTCAGAG
TGATCGAAAGATCTCCGTTAAGGAAAGCTGGAGAAGGCCAAAGGGTATCGATTCCAGAGT
AAGGAGAAAGTTCAAGGGATGTACTCTGATGCCAAACATTGGCTACGGGACTGACAAAAA
GACCCGCCACTACCTCCCTAATGGGTTCAAGAAGTTCGTTGTTCACAATGTCAAGGAGCT
TGAAGTTCTGATGATGCACAACAGGACTTATTGTGCCGAAATCGCCCATGATGTTTCCAC
AAGGAAGAGGAAAGAGATCGTTGAGAGGGCAGCTCAACTTGATGTTGTAGTTACCAACAA
GCTTGCTAGGTTGCGCAGCCAAGAGGATGAATGAACCATTTAGATCCATTTTTCGTCGTG
TTTTGTAGTGAGATTTCGTTAATATATACAATTTTTGTTGGATTTATGAGATTTTGACAT
TAATGAGTTATGAATGCACAACCATCTCTTATAATATTTTTGATGCTTCAAA
>CUTC000271
CACGAGGCACTACAAGACAACCCATTTTCCTCTCTCACTTATAAATCCCAACCTTTTTCT
TTTCAACTWTKAAGCCAAAATTCAAAGCTTTTCTGAGAAAATCGAGACCCAYCCCCCCAA
CAGAAATGGCTCGATTTCACCCCTTCAACTCCCTTCTTCTTCTTTGTCTCGCCATTGTTT
CTGCGCCCACTCACGCCCTCAACGTCGGCGTCCAGGCCCTCGATGCCTCAATCACTCTGA
GCAAAGATTGCAGCAGGAAATGCGAGTCGGAGTTCTGTTCAGTGCCTCCACTTTTGAGAT
ATGGCAAATATTGTGGGCTGTTGTATAGCGGCTGCCCCGGCGAACGCCCCTGCGATGGCT
TGGATGCTTGTTGCATGAATCATGATGCCTGTGTTGCTGCCAAGAACAATGACTATTTAA
GCGAGGAGTGCAGCAAGAGCTTCTTGAACTGCATGGAGAAGTTCAAGAGATCAAAAGCGG
TTCCTTTCAAAGGGAACAAATGCGAAATTAGTGAAGTGGTGGAGGTCATCTCCTTTGTCA
TGGAAGCTGCCCTTCTTGCAGGCAGAGTTCTTCACAAGCCCTAGCGTTTTTAATTCTTCA
CCCAACCATGTTTGATTTTAGTTGGTTGCTTGTTTTGTGTATTGAAAATTAATCTCGTAT
TGATTTTGTTATGTTCTAATGAAATTTAGTATTTATGATTAGAATTCATTACGAATCCGT
CAGCCTCACAGTTCTAAAACCTTGTTTTTTTAGGTAGAAGTTTTCACACCCTTGTAAAAA
AAATGTTTGTTACTGTAACGACCCAGATCCTAATCCTTTTTAAGGGAACCTACGAATTTT
TAAGGTAGAGGTTTCACACCCTTGTAAAAAAATGTTTTGTTACTGTAACGACCCAGATCC
A
>CUTC000272
CAGTGGTATCAACGCRWGGGGGGCCAGAAAAACAATGGCTTCTGGCTGCAAATGTGGTGA
TAATTGCTCCTGTGGAGATAGCTGCAATTGCCTCTCTGGGACCGTTAAAGAGACTACCTC
CCTAATCAACATGAACGACGGGTGCGACTGCTGCGACAGCAGCTGCTCGTGTGACGGGTG
TGGCTGCTGCTGATGAGCGAGCTAGCTGGAGAGGAGATGGATGAAGCCCTTAAACAACAA
AGCTTGTGAAATGGAATAAAGTTATGGATCAATATGCAAAGTTCATCTGTTTTTGCTTCT
TTGTTTTGTACTTTGTTTGAGTCTATGATGGCTGCTTGAAATCTAGTGTGAAGAATTATG
TAAGTGCTTTGTTGTGGGCTGTGGGTGCCTTGTTTTATATATCAAGATTGAGTTAGTTTT
>CUTC000273
GGGTCTTTTGGTTTTGGAATCTTACTTCTTCCTCAAATTGCTTTGCTTTGACGCTGTCCA
AATCCCTATTCGTCTTTCTTCGGTTCTGGGTTTCTCCAGGATCTTCGGCGTGCGGGGTTC
GAAAGCTTTCAGGATTTCATTGCCTTTTCCTTAAGACTGCATTCCTTGAGAAATTGTGAC
ATGGGTGGACTACCTGTTGGAAATTCTTCGGAGTCCAAACTTGAGCAGGGATCAGCAGTG
GTTAAGTCTACCCCAGATGGAAAACCAAAAAAGAAGATTTGTTGTGCCTGTCCTGATACT
AAGAAGCTAAGAGATGAGTGCATTGTAGAACATGGTGAAGAATTCTGTGGTAAATGGATT
GAGGCTCATCGTAAGTGTCTTCGTGCAGAGGGGTTCAATGTCTGAACTTGATAAGCCAAT
CATATGAATTATTTGATTTTCTGCTAGTGTACAATTTACCATTTGAGGTATACATAGATA
ACAGAGAATATTGAGAAATAAAGTGAGCGAGAGAGTAGGCATAGCCAAAGCTGCAGTGCA
GCAAGTACAATTTGGCTGCGTATTTTTGTTGACTTGGGCCTTTGTTCATGTATTAACTTC
CTCCTGGTATTCATAATTTCTTACTATCTCTTCTTTATGTGATGCCCAACAAATTCTGTA
TCAATATCAT
>CUTC000274
GGGGGAGCTGATGTTTGCCATCTCAATCTCCACAAAACCTTCTGCATTCCACATGGAGGA
GGTGGCCCTGGCATGGGCCCTATTGGTGTCAAGAAGCACCTTGCACCATTTTTGCCTTCA
CATCCTGTGGTACCTACTGGAGGCATACCTGCTCCTGACAATGCTCAGCCTCTTGGTACA
ATAGCTGCTGCACCATGGGGGTCTGCTCTCATTCTCCCTATATCTTACACTTACATAGCC
ATGATGGGATCCCAGGGGCTAACCGACGCATCGAAGATCGCCATTCTGAATGCAAATTAC
ATGGCTAAACGTTTAGAGGAACATTACCCTGTTCTCTTCCGTGGTGTCAACGGAACGGTT
GCCCATGAATTCATCATCGACTTGAGAGGCTTCAAGCAAACTGCTGGAATAGAGCCTGAA
GATGTTGCTAAACGTCTAATGGACTATGGTTTCCATGCACCCACCATGTCATGGCCTGTC
CCTGGCACGCTCATGATCGAACCCACAGAAAGTGAAAGCAAGGCGGAGTTGGATAGATTC
TGTGATGCCCTTATTTCGATCAGAGAAGAAATTGCTCAGATTGAGAAAGGAAAAGCTGAT
ATCAACAACAATGTCCTAAAGGGTGCTCCTCATCCGCCATCTCTGCTAATGGGAGATGCA
TGGACAAAGCCATACTCGAGGGAATATGCAGCTTTTCCTGCTTCCTGGCTCAGGGGTTCC
AAGTTCTGGCCAACCACAGGACGTGTCGACAATGTGTATGGTGATCGCAACCTGATCTGT
ACTCTACAGCCAGCGAACCAGGTTGTCGAGGAAGCAGCAGCAGCCACTGCTTAGTTTCCT
ACACAGTTCTTCCTGCAAGATTCTCAATTATATTACAACTTTTCTCTGTTTCTCCTCTCT
AGTTTCACTGTACATACATTACCAATATTGGTATTTGTCATTTTCACTTTCCTGAAACGT
TGAAAGTTAGTTGCTGCAGTACAACATTTGTTGCTGATTGCAACTTCAACATTGTAGTAA
TTGTTGCTTACCTCCCTGTTCTCTTTTCGTTTCTRTTCTTATTCTACCACTCAAGCTCAC
CGTTRGTA
>CUTC000275
AACGATTGTGGGTAAATTTTGATACGGCTTATTCACAAAATCCATGGACCAAACCTCTAT
ATAAATTTCAGATTAGGGTTTTTGGGGGGCTCTCGAAGATCATCTCTTTCGTTGGAGGGC
CACTTTTCGCGCCGATCGCCAGGTGTTTTAGTTGAGATTTAAAATGGTGGAGAAGACCAA
AGGCAGAAAGGAGGAGGTAGTTACCAGAGAGTACACCATTAACCTTCACAAGCGCCTTCA
TGGCTGCACCTTTAAGAAGAAGGCCCCAAAGGCCATCAAGGAGATCAGGAGATTTGCTGA
GAAGGCTATGGGAACAAAGGATGTGAGAGTGGATGTGAAGCTGAACAAGCATATCTGGAG
CAGGGGAATCAGGAGTGTGCCTAGAAGAATCAGAGTTCGCATCGCTCGCAAGAGGAACGA
TGATGAAGATGCCAAGGAAGAGTTGTACTCCCTCGTTACCGTTTCAGAAATCTCTGCTGA
CGGACTGAAGGGACTCGGGACTAAAGTCATTGAGGAAGATGATTGAATTGTCTTTGTTTT
TGTTTTCAAGGCGAGATCAGGTTGTAGTTTTGATCTGTTTAATGGAAGGAGACGATCATA
TTTAATTGAAGTTACCTATTAGTTCCTGGTCTTATAAACTATTGAATTCAAATGTTTTGG
GTTACTACACTGAGCCTTCTAGTTATTAGTGGAAGAGAGCTTATTTGGTATGTGAAAAGT
CATTAGGGTATTATTGGATGATGTAAGAGTAAAGATTTGATACATCATAAACCTTCAAGG
ATCTCT
>CUTC000276
CAGTGGTATCAAACGCAGAGTACGTCGGGGGGTATGTGATGATACTTTCCCCAAATGATC
GACGCTGATTATACTATGCTGGTGTCTATATCACATTCTGTCTGATCCATCTTCTTCGAT
TTGATTTAGTTGTTTTCTCTTCCCTGGAGTATCCGTTGCTTAAATTTTATTTTCTCATTG
ATTATTTTGACATGAAACGTCTGTTTTCAAGTGATAATAGTTGCATACGTGCTCTGAAGA
TGGAAGTGACGATACTTTCCCCAAACGATCGACGCTGATTATACTTTGCTGGTGCTCTTA
GCACTTTGAATCTGATCCATCTTCCAGCATATCCGTTTATGTTCTTTAAAATCAGAATTA
AGAAGATCCTCTTTTAGTTTATATATATTAACGTCTTTCGCTTTGTGAGTCTAGAATTGA
GGTGGTATTAATTGTAATAGTTCATTATCTAGACTGCTTGTGATCAATTTCCTTCCGGAT
TAATGCGCAACAATTTCCAGCCTGGTAGAAGTTTTTAGACCTCGATGAATTTATGGAATC
AATTACTACCTACCTGTTTCTGAGTATTAAAAAGTGTTTTGTTAATATTCATTCAAATGA
TATTGTTCCTGTTTACAGCGAATTGCTATTTGGACATGAGATTTACGGTCATATTTGTTT
AACAGTTCGATTGTGACTTTCACATCCATCTCACAACGTATGAATGTTCTACATTGAGTA
CAATTTTTCAAGGAAGGGCTTGGAGTAACCGCAATATTCATTCATTCTTTTGTAGTTCCC
TGCGTTATGGATGCTATCTGCATACCTTAAATGTATATCCTCCATCGTCGACATGATTAA
TTACTT
>CUTC000277
CCATTTTTGTCAAACCCTAAGCACAAGCAATTATTCGATTTGAGGTATGGAATACATACA
TTTCCTTAGCCGATAAGTTTCTTAGCATCGAAGTCACTCCATCATTTCAACTCAATTTCT
TCCTCCAATATCAACTTCGCTCTTACAAACTCCTGTGTTCCAATCCCAGAAAGCGACCAT
GAAAGTGAATCACATACCTGCGCTGTTGCTGCTGCTTCTTCTTCCCGTGTTTGATTCGGG
GTATTGCGTTCAAGACCCATTTATCAAGATGAAACTGGGCGGTGTTCGCGATTACATCGG
CGCTCAGAACAGCCTTGAAATTGACGCTCTCGCTCGTTTCGCAGTCCAAGAGCACAACAA
GAAACAGAATGGTCTTCTGGAATTTGAGCGGGTGTTGAAAGCTAAAGAACAGGTAGTTGC
CGGTAAGTTGTATCATCTTACATTGGAAGCCAGTGATGGTGGTATGAAAAAGGTTTATGA
AGCCAAAGTGTGGGTGAAGCCATGGATGAACTTCAAACAGTTGCAGGAATTCAAACCATG
CCCATGATGGATCTTCAGGTGCCGTTCTGCTCCTCGTGTTCAAACTGGTAAGTGAAGAGT
ATACATAAACATACCCTATAGCCCATGTGGGTTGCTGCTGAAGGTAAACAACAGAATAGA
TCTGAAACATTATAGGAACTCTGTTATATGATATGTTTATAATAATTGTGTAATATATGT
ATATGGAACTGGTAATCTAAGTTTGTAATCTAAGTTTGTAGAAACAATAAATAAGAGATG
CATATACTTTCATGTAGAGATCCCTTCAAAGTTGGTTAATGTGATGCTCACAAGCCTTT
>CUTC000278
ACGCAGAGTACKCGGGGAGAGTATAGTTGGCAGCAGGAGACGAGAAAGGCGACCAGAGAG
GAAACATGGATTTTGCTCGTCTCACTGAGGCCTTGGATTCCAAATCTTACGAAAAGATCG
CTGATATTTGTGATGAACTCATGCTTCAGGCTGCAGCTGAAGGCATTGCCTATCAGGATG
AATGGCCTTACACAATCCATTTTCTTGGCTACCTTTATGTTGATGATATCAATAGTGCTC
GATTTCTCTGGAAAGCAATACCTTCCACTATAAAAGAGAACCGACCAGAACTGGTTGCAG
TTTGGAAAATTGGCCAAAAGCTATGGATTCGGGACCATGGGGGCGTTTATGAGGCTATTG
ATGGATTTGATTGGTGTCAAGAGGTTCGAGGCCTATTAGCAGCATTTTCAGATCTTTACA
GAAAAAGAATGTTTCAGTTGCTGGTGTCTGCTTATTCTACGATAAGTATCCATGATACAG
CTCACTTCTTGGGAATGAATGAGGAAGAAGCCAAAAATTATGTAACACCGCAAGGATGGA
TTGTTGATGTTGCTTCTCAAATGTTCACTGTGAAGAAACAACAAATTGTGACAGAGCAGA
AGTTAGATTCCAGCAAATTGCAGCGCTTGACCGAATACGTTTTCCATCTCGAACATTGAG
CATAAATGCTTTTAGTTCTCAGTTCGTTCGTTCCATGTCGTTTAGAACGAACCGTGCTTT
GAAATACTTGGGATATCAACTGTGAACTGCTCTCCTATATTTCTTAGAGATTGTTACTTT
TGTATAGCTTTAAAAACCTTAGCAAAGATTTTACTCATTTGAAAAAGGCTTACATTGATT
CATACTCCTAGAAACTCTTATGCTCGTAAATGAATTCCATTTAAATCATTGATGGTTTCC
A
>CUTC000279
GACAAGTGGTAATCAAACGCAGAGTACGTCGSGCAGTGAACTGTAATTGTGAAAAGGTTG
GAAGATCTGGCCAAAGAAGGTGATAGCCCTGTAGATTCGTTCCCATGGTTCGATCCTTCC
CAGTAAAACGCGGCGTGTTCGAATGATGATCGCTTTTACGCGAGAAAGGGGGACCACCCT
CTAAGCCTAAGTATTCCTCAATGACCGATAGCGTACAAGTACCGTGAGGGAAAGGTGAAA
AGAACCCTATATTAGGGAGTGCAATAGAGAACCTGAGATCCGATGCGAACAATCAGTCGA
AGGAGTGAAGCAGCTCGACCCGGAGAAAAGCGGCAAGCCTTTACTTCTTAGTAAAGCGCA
CTCATTCTAACGGCGTACCCTTTGCATGATGGGTCAGCGAGAAAATGGGAACAGCGGCTT
AAGCTATTAGGTGTAGGCGCTTTCCAGAGGTGGAATCTTCGAGTTCTTCCTATTTGACCC
GAAACCGATCGATCTAGCCATGAGCAGGTTGAAGAGAGCTCTAACAGGCCTTGGAGGACC
GAACCCACGTATGTGGCAAAATACGGGGATGACTTGTGGCTAGGGGTGAAAGGCCAACCA
AGATCGGATATAGCTGGTTTTCCGCGAAATCTATTTCAGTAGAGCGTATGATGTCGATGG
CCCGAGGTAGAGCACTCAATGGGCTAGGGTGGCCCCATTTCGCCTTACCAACCCCAGGGA
AACTCCGAATACAGGCCTAGATCATTTGTACAGACAGACTTTTGGGGTGCTAAGATCCAA
AGTCGAGAGGGAAACAGCCCAGATCGTACGCTAAGGTCCCTAAGCAATCACTTAGTGGAA
AAGGAAGTGATCGAGCGATGACAACCAGGAGGTGGGCTTGGAAGCAGCCATCCTTTGAAG
AAAGCGTAATAGCTCACTGGTCTAGCTCCATGGCACCGAAAATGTATCAGGGCTCAAGTG
ATTCACCGAAGCGACGAGACCTTGAAAGCAGCTTTTTCAAGTGTCAGTAGCGGGACGTTC
TGTCAATCGGGGAAGGTTTTTGGTGACAAGACCTGGAGATATCAGAAGTGAGAATGCTGA
CATGAGTAACGAGAAATCCTGTGAAAAACACGATCGCCTGCCAGTGGAAGGCTTTCTGCG
TTCAGTCAATCTACGCAGAGTGAATTCGGTCCCTAAGGAACCCCCGAAAGGGCTGCCGTC
CGATGGGTACACGAAAGTGACGAAGTTGCTTTGACTACGGAACCATGCCTGTCTCTTGGA
GAGAATAGGATGATCGGGCCGAGGGCATCCCCCTCTTCCCCTCACTCTCCTTTCCCTAAG
AATCTAATATTAATTCAATATTAACCTTGAGTCATCAAAGCCTTTCTCATTCCAGTGGTC
TTTAGTAGGGGCCTTTAGTCTTTTGATTAGAGTAGGGGTCCCGAGAGAGCCGACATGCCA
TAGTCGCGAGTCTGTTTATAGTAGCGACTCTTGTCATAGTTAACAAGGTGGAAACTTCCA
GGAAAAAACTTCGAATTGGGAGGGCGATCCTCCCGGTGAACTGACCGTACCCCAAACCGA
CACAGGTGAACAAGTAGAGTATACTAGGGCGCTTGAGAGAACCATGTCGAAGGAACTCGG
CAAAATGACCCCGTAACTTCGGGAGAAGGGGTGCTCTCCTATCTTTTGATTAGGAAAGCG
GCACATACCAGGGGGTAGCGACTGTTTATTAAAAACACAGGACTCTGCTAAGTGGTAACA
CGATGTATAGAGTCTGACACCTGCCCGGTGCTGGAAGGTCGGAAGGAGAAGTGTTATAAG
CTTTGAATGGAAGCCCCAGTAAACGGCGGCAGTAACTCTAACTGTCCTAAGGTAGCGAAA
TTCCTTGTCGCATAAGTAGCGACCTGCACGAATGGTGTAACGACTGCCCCGCTGTCTCCG
ACATGGACCCGGTGAAATTGAATTCTCCGTGAAGATGCGGAGTACCAACGGCTAGACGGT
AAGACCCCGTGCACCTTAACTATAGCTTCGCAGTGACAACCTTGATCGAATGTGTAGGAT
AGGTGGGAGGTGGTGACACACAACGACCAATCCTGAAAGACCACTCTTTCGTCTAAGGAT
GCCTAACCGCCGCACCGAGGTTTCGGGGGGGGCGGGACACTGCAAGGTGGGTAGTTTATC
TGGGGCGGATGCCTCCTAAAGAGTAACGGAGGTGTGCGAAGGTAGGCTCAAGCTAAGATT
CGGCTCGTGAGCGTAATGGTATAAGCCTGCCTGACTGTGAGACCGACTGGTCGAACAGAG
ACGAAAGTCGGCCATAGTGATCCGGGAGTTCCGTGTGGAAGGGCTCTCGCTCAACGGATC
AAAGGTACGCCGGGGATAACAGGCTGATGACTCCCAAGAGCTCTTATCGACGGAGTCGTT
TGGCACCTCGATGTCGACTCATCACATCCTGGGGTTGAAGAAGGTCCCAAGGGTTCGGTT
GTTCGCCGATTCAAGTGGTACGTGAGTTGGGTTTAGAACGTCGTGAGACAGTTCGGTTCC
TATCTACCGTTGGTGTTAAAGGGAGAACTGCGAGGAGCCAACCCTAGTACGAGAGGACTG
GGTTGGGCCAACCTATGGTGTACCGGTTGTTATGCCAATAGCAGCGCCGGGAAGCTAAGT
TGGTATGGAAGAACCACAGCGCCGCGGGAAATCCTTCTCTATACAAGTTCTCAGACGAGG
TTTTTGAACAGAACTTCGATAGGCGAGAGGTGTAAGCACCGCGAGGTGTGAAGCGATCTC
GTACTAAACGAAACAACTTTCACTTTCCATAACCAACAGCAAATGCAAGAAAGAAAACCT
AGTCCTGCAATTGCGGTCAGTCTCGCTACCTCTTTAGTTGCCGCACCCTACTTGCTCGCT
CATTCGAAAGAAATGACTACCACAAGAAAGTAGCTCCTCTCCGGGGCTTATGCACTCCAC
GACTTTCTTATGTTATGGGGTCTCACTGAATTTAGCTGCCAACCCTAGTAACCAAGTGAA
AAACC
>CUTC000280
GACAAGTAGGTAATACAAACGACAAGAAGTAACGASGGGGTCCCCTTCGGCTTCCCATTT
CCTCTCTGTCTTCTTTCTCAGAGCTTTAGCCCTAAAACTCTAAGCTCCCGGATTTCTGCC
ATTTCCGGCGAATTTTCATCAGCTTTTCGTTTCTTTTCCTTCTTTCACTATGAGAACTGC
GCCGCTGTTCTACGCCGGCTGCGCTGATTACCTTATCCCCGAGCCTCATTTCCTTGATTC
ATGTTCTCTTTGCCGGAAACCGCTCGGACGCAACTCCGATATCTTCATGTACAGAGGAAA
CACTCCGTTTTGTAGCAAAGAGTGCCGGCAAGAACAGATTGATGTCGATGAGGCAAAGGA
GAAAAACTGGAGACGTTCTTCTTCTTCTTCTACTACTTCTTCTTCTAGCAATCAAAGCCA
CAGAAAACAAGAATCTAGCAAGAAAACTGTTCGATCCGGCACCGTTGCGGTAGCCTGAGA
TCTTCTATCAGAATCAGAACAAATTTTCTTCTACAGAGAAACAACTTTCCCAATTTGGAA
AACGAAAATTGTGAGGTTGAGTGGAGGCTGAGAATGAATTCTCATTACCAGCTTCAGGAC
CCGATTTTCAGAGAACCAAAAGAAAGRAAAAAAATACCATAAATAACTTTTGTATCTCTG
AATGTGTATTAAACAAAACCATGGGAAAGCAGTCCTGAGATTGGGTGGTTCTTTGCAGTT
TCTCTTA
>CUTC000281
TTTCAGACTGAACTGAGAGGACAGGGAGTTCATTTGGTCAAACTTGAAACCAGAGGAAAA
AGAAAGTCGCCAATGGCGGGGGAATCTGAAGCTGCTCGGCATCCCTACGCACCCACAGAT
CTGGAACTCCCCGGATATGTTCCTATTTCACTACCCCTCACTACTATTCTCGGCGTTTAT
CTCCTCTCTTCTCTCTTTATCACTTTGCTGCTCTGGACTCTTTCCGGACGACTTCCCAAA
AAAACAAAGATTGAGAGGCTGCTCATGTGCTGGTGGATATTTACGGGCCTTACCCACATT
GTTCTCGAGGGTTACTTTGTTTTCTCTCCAGAATTTTACAAGGACAGTTCTTACCTTGCT
GAAGTTTGGAAAGAATACAGCAAGGGAGATTCTCGATACGCAACTCGGGACTCTGCGATT
GTCAGTCTTGAAGGACTGACTGCTGTTTTAGAGGGTCCAGCTTGCATCTTAGCAGTGTAT
GCAATAGCTACAGACAAGTCGTACAGTTACATACTGCAGTTCGCCATATCATTGGGACAG
CTATATGGAACTTTCATGTACTACATAACTGCTCTGTTGGATGGTGATAATTTTTCTTCA
TCCCCAATTTATTACTATTTATACTACGTATTGTTAAATTCCTTCTGGATTCTTATTCCT
TCGCTTATCGCTATCCGGTGTTGGAAGAAAATTTGTATTGCTATGAGCAGTGAAAGCCAC
AAGAAAACCAAAGTTCCCTAAGAAGTGATCCATATTATGACGTCTACCCCTTTGGATCCA
TGGAAAATAATAGATTAGATAGTACACAAGATTCTTGTTGTATTGTAATCTAAGTTATTG
TCGTGTGACATTCAGAAAACGAGACACTCGTGAAATTTGAACATTTACACGAAGTTTGGG
TTTGTTGATTATGCTTTCTTGGGGTGTTAAATTGACGATGTCGATTCGAGTTTGTTGTAG
GTTATTTCATCATCTTTTTAGT
>CUTC000282
GGGGGGATGATGGCTATAGCCTCTCATTTCATGATCCATTGTTTAGCCTGCTGTAGCCAT
TCCATCTCTTCCACCTCCTTTCTGCTTGGAGCTTTGTGGCAACGGTAGACTAGCAGAATG
GCTAGCACCACAGCAATTTCCAGCACCCACCATGATTAACACCTCCTTATTCTGGCTGCA
GCAGCCTACGGTTAGTATCGAACTTCGGCCATGGTCTGTTCGGGCTGATGGTTGGTAGCT
GTGGTGGGTGAGTGAGTGATAGCCATGGCAGAGTACAATGTGAAGCTGATCACACCAGAT
GGATCAGTCAGATGGCAGCTACCTTGAAGAGACGAACAGGCTACATAATGTCGATCATCA
AAGCGCACGCATCGTTGATATATGTTAACGAATGTTTCAACTTTTCGTACATTTTTAAGT
TGTCATATTAGTATTTTTTTTCTTCTTCTTCTTCAGTTTATGCTAGATTTGCTATTATTT
TGAGGCAAGTATGAATTCACTCGTATTTAAATTTACCATAATAAGTCAATAAAAACAACT
TCATATAAGCAAA
>CUTC000283
TCCAARTCGGGGTAGGGCTCCTCACTTTCTCAAAATCGGCTTCTGGTTCTACCGAACTCT
TTCTTCTTCTCTAATTCGCCTTTGGAAAATCCTTCGATGGCGCTTCCTCCAGGGCCCTAT
TCTGGAACCAGCACCCTCGCTTTGGTTGCTCGTGCTTCGGCGTTTTCTGTTGGACTTGTC
TACGGAAGCCTCAAGCTCAAGTATCTTCAGGCGAAGGCAAAATCTCACAAGAAAGCTGAA
GCAAAGGCTCATCACTGAGGTATGGCTGATGATTCTTATCAGCATCAAAATTGAGGCACT
GGTTGAATTTTAAAGGGAAATAAATCTATTTTTACTGAACACTCTTTCGTTCCATGTTGC
ATTAGATGGCTCTATATTTCATTTAGGAGTCATGTAGATGTATCTAACCTCGATCTTAAG
GACCATATTTGAGTTACAATTAGTTGATGGATGGATGAGAGGACTGTCTGATCATGATTC
CTTTCTTTGATTGAAATCAATAATTTGTTTGTC
>CUTC000284
TTTCCAACCKKKKACACATCGCGCTTSTGAAATTCATTCCGAAGAAACCAAAGTGGTCGC
ACGCTCCCTAAATTTCCCAAGCTTTCCCGCTCTTTACCTTTTGCCGCAGAGCCATGGTGT
ACATTGCCTCATGGGATGAATTCGTCGAGCGTTCTGTGCAATTGTTCCGTTCCGATCCCA
ATTCCACGCGGTACAACATTAAGTATCGGCACTGCGATGGGAAACTGGTTCTCAAGGTCA
CCGATAACCGTGAGTGTCTCAAATTCAAGACTGACCAGGCACAGGATGCCAAGAAGATGG
AAAAACTCAACAACATATTCTTCGCACTGATGGCCCGGGGACCTGATGTGGATATATCGG
AAGTCACAGGCAAGGAGCAGGCTGATGCACAGCCAACCAAGAAAGGGAGGGGAGGAAGCA
ATGACTTCTCATTGAATACTGCACGGATAGATCAACCACATGTGGGAGTGAGATTCAAAC
GTTTGATGTTTGGTCAAGGTATCTTGCCTTTAATTTGGATTGACAAAAATTTATAGTTCA
TGAGATTAAATCGTTGTAGTTGTTTATTAAGATGTTAAATATTTTGCCTGGTTTTTAAGC
ATAAAATATTAGTGTTAGAACAATTCAACTGTTTCATGAGGTTGATTTCATGTTTGTTTG
CACATT
>CUTC000285
AGTGGTAATCAACGCAGAGTTCCTTTCAGTTAATTAATGAACCTGTTGACAATTTTGAGG
GAGAAATGTTTGAACAGGCTGAGCCAGACATGCCTCATGCCATTAATGTTACTCCAGACG
AACAGGCAGCCATTGAACGACTCGAGGCAATGGGATTCGATCGAGCCTTGGTGATCGAGG
CATTTTTGGCATGCGATCGCAACGAGGAACTAGCAGCTAACTACTTACTGGAGAATTCTG
GAGATTTTGACGATTAACAAAAGAAGAATTAATTAATGTTAACCGCTGTGGATTCATTAT
TTTTGGTGCTGAGGTGAATTGTTTCCCTTTTCAGCATTATTCCGAGTCTGTTCTTGCATT
GCATTTTACATACTCCACTAATAAATAGGAAAATTAATTGTTCAAGTGTATGGTGTTTCC
GATTTAGAGAAGYGGAATCTTTATTGTTTATTTAAGNTCTATTGTTGGTAGTCTAGTTCG
>CUTC000286
CAGTGGTAGTCAACGCAAGAAGTAACGCGGGGATCTTCTTCGACCCTAAATCCTCCAACT
GAAAAACCTAGCAGCGGTACCCACCCCTTGCGCCGGAAGTTAGCGATAATGGCGTATGCA
GCGATGAAGCCTACGAAGGCTGGTTTGGAGGACGCACAAGAGCAGATCCACAAGATTAGG
ATCACTCTTTCGTCGAAGAACGTGAAGAACCTTGAGAAGGTCTGTGCTGATTTGGTTCGG
GGTGCCAAGGACAAGAGATTGAGGGTCAAGGGACCTGTGAGGATGCCGACGAAAGTCCTG
CACATCACCACCAGGAAATCTCCATGCGGTGAAGGTACCAACACATGGGACAGATTTGAA
CTTCGTGTTCACAAGCGGGTCATCGACCTCTTTAGCTCTGCCGATGTTGTTAAGCAGATT
ACATCTATCACCATTGAACCAGGTGTTGAGGTTGAAGTAACAATTGCTGATTGATGTGTT
CCATAATTCTGAAGTTCTTTAATCCACTCTTAGTTATTTAGGTTTCAATGTACTCTGTTG
TTTCAATCTCAAATTGTTAAGGTTAATGCGTTATCCATTTTTGCCATAATTTTGAAGCTT
CACTTATTTTGAGAGGAAGATTTTGTCTTCTATCATTTCGTTGATATCTTTGGATTTGTT
AATTTAGATGGAAAGTTAAAATATTAATTAGTTCCTTGAGCYGCATTCGGCTTATATGCT
TTATAT
>CUTC000287
CCTATTTTACTAACTATTTTTTGTCTATTCCTATTTCTATTTCTTTCCTTTCCTTCTTCG
CCTTCTCACTCTCTCCTCCCATGGCCTCCTTGGWCTACCCTCCACCGCCGCCGCCTCTCT
CGGTGTCTCTGAAATGCTGAGAAATCCCCTCAGCTTCTCCGGCGCCTCCGCCAGGTCACC
GTCCTCTGCTTCTAGCCCGGTCACCTCCAAGATCGTGGCCCTTTTCGGGAAGAAGCCAGC
CCCCGCTCCCAAGCCCAAGCCCTCCGCTGTCTCTCCAGCCAATGACGAGCTCGCCAAGTG
GTATGGTCCCGACAGGAGGATTTTCCTCCCCGACGGGTTATTGGACCGATCCGAGATCCC
CGAATACCTGAACGGAGAAGTCCCCGGAGACTACGGTTACGACCCCTTCGGACTCAGCAA
GAAGCCAGAGGACTTCAGCAAATACCAAGCATTTGAGTTGATCCACGCACGATGGGCCAT
GCTTGGAGCTGCTGGGTTCATCATCCCTGAGGCCTTCAACAAATTCGGTGCCAACTGCGG
CCCTGAGGCTGTGTGGTTCAAGACTGGAGCTCTGCTTCTTGATGGAAACACATTGAATTA
CTTTGGAAACAACATTCCGATCAACCTCATTGTCGCGGTCGCTGCAGAGGTTGTTCTTGT
CGGTGGTGCAGAGTACTACAGAATCATCAATGGCTTGAACTTTGAGGACAAGCTCCACCC
GGGCGGTCCGTTCGACCCGTTGGGGCTGGCAGACGACCCGGACCAGGCAGCGATCTTGAA
GGTGAAGGAGATCAAGAATGGAAGATTGGCAATGTTTGCAATGCTGGGGTTTTACTTCCA
GGCCTACGTGACCGGAGAAGGGCCGGTGGAGAATTTGGCGAAGCATTTGAGCGATCCTTT
TGCAAACAATTTGCTCACAGTCATTTCTGGGAATGCAGAGAGAGTTCCAACTCTTTGAAC
ACTGCAAGTTTGAGTATTGAATGGAAGTGTTGAATGTGTTTGTAAATTTGTATTGAGACT
ATTTGTAGCCTCTGACCACTCACTCTCAGTGCATTTAAAAGAGCTATGAACAAGAGTTTG
ATATCAAATTTTCTGTCAACTTAATTGTGTGTGTAAACTGTGGGTTGGTGCATAATTCCT
CTATTTTCCACGCAATTCAACCTTAATATATACATTTAAGTAGCCTATGTACTTTTCATG
ATTCTTAAATAATAACCANATTTTT
>CUTC000288
GACCCTTTAAATATAATTTTAAATTTAAATGTTATGAATTCAAATATTCATGGAGATTGG
CTTAATGAAATTGATATCAAGTTGAAGCTAAAGGTTTTGACACTTCCACAAGAACATGAT
TTAAACAATCATAGGAGAGGTTAAAAGCTTGAAACTTCCTGGCTAAGAACATGAAAGACC
ACAAAAGTTACCCAGAATCAAACATTTTATTGCTAACAAGTCGTCATCACAGACCGCCAT
CACAAGATCCATTCAAAAGAAAACACAGAAACAGATTCAATTCGATGAACTATAAAACAA
GTTGCTTAAAATCCATGGATTTTGATCTGATCCTTCTTCACAATCCCAGCCTGAACCAGG
AACTGAGACACGTTCTTGCGCTGATCGCCTTGAAGCTGAATTATCTTCCCCAATTCTTTG
TCTTGGACGACGTTACCATTACAACAGAACTCCTTCTTCACGTCTTTGAGGATCTTCTCG
TAGCTGAAATCCTTCTTCAGACCCTGGACTGTTGTCAAGCACTTCTTGCCATTCCTCTGC
TGCACGCGGATATGAACATACTCTTTGCCTCCTGGGGCATCAGAATCCTTGGCGTCTGCG
AATGGATCGTAAGCGGATGGGATTTGGACGTCTATTTCAACCATCAACCTTGTTTGGATC
AAACTCGAACACCCACAATGAGAAGGTAATGAAGAACAGCGAACGGACAACGAATGAATA
CCCCAACGTTCAGCGGTATGGGGATTATTTATAGAGATTTTGGGGAAAGCGGCAAGAATC
CGT
>CUTC000289
AAATAWTATTTAATAGCATCTCAGGTTCTCTGGTTGGGGCCTGTGTTGCGAAGGTGCTCT
GCTGTCTTCCATCGTCTGCCTCCTTATCTCTTCCTTTTGATCCCATTTTCATTCACAGAA
CATTTTCGAGGAGAAACAAAAGGCTTGAAAATGGGTCGTGGAGTTAGCAGCGGCGGTGGA
CAGAGTTCCTTGGGCTACCTGTTTGGAGGTGGGGAGCCGGCCAACAATGTGCAAGCTTCT
AAGAAACCCAATGGATCTTCTCAGCCTACCTCTTCTACTTCACAACCTGCTGATAAACAC
ATACCTGCTGGCATTCCGGGGAATCATACTAACAATTACCATAGAGCAGATGGACAGAAC
TGTGGCAACTTTATCACGGATCGTCCATCGACCAAGGTTCACGCCGCACCTGGTGGCGGA
TCTTCTCTGGACTTCCTGTTCGGAAACGGCAAGAGCTAAGTTGGTTAAGAACCAAGAAAG
ACCCACTATTGGTGGCTATCATATGTAAACTAGAACATTATATATTTCTACTTATGCACG
AGGTTGTCTCCTCATGGTCAGAACCGTAGGCATGCGCTGGTGCTGATGGGCACTTCATGA
TGCTTTGTTTGAAACAAAAGTGATTATTGTATCTTGTTCTCCTCTGAATCTCTGGCATTC
GCCTGTTTATGAACTCTTATGTTTGGCTCTCGCCATTAATTTCAATTCTGAATCTCACAG
TCCACCCTTTCTGAATAACATCGCACCATTTAAAGAAAGATTATGTCTTAAACTTTAGAC
TTAATCAACATGATGATGGTTG
>CUTC000290
CATGACATCTCTCTCTCAAAGTNTCCCCTTTTCCTCTTTTCCTCTTTAAAATCCATTAGT
TGAAGATTCAGTTCTCGGAGGTTCGTTCTTCTGCTCAGTGATTGCGCCCACCTTCCCTCC
ATTGCTTCCATTCCACAACACAACCCATCTCATCATTTTTGGGCACGCCCCCCTTTCTGG
GTCCATCATTTTTCACATCTTAAATCTCACCCRTCACTRTTCCCTCTTACCCAAGATCCA
AAATCTGCAAATCCAATCTTCATTTCTCCAAATGATTCAGCTACTCTTTACGGTGATTCT
ATCGGAGATGCTTCTCATATTGCTGTTCTCCTTCAAAACCCCTTTGAGGAAGCTTGTGAT
CTTGACCGTCGATCGCCTGAAGCGCGGACGCGGTCCTATTATGGTGAAGACTGTCGCCGG
AACCGTTCTTATTGTTCTGCTTTCCAGTGTTTACAGTATGGTTACGATCCGGAAGCGTTG
GATCGATGACGGTGCCGTCAACCCCACCGATCAGGTTCTCATGGTCAAGCATCTTCTCGA
GGCCACGCTCATGGGGGGCTCTCTATTCCTGGCACTTATGATTGATAGATTACATCATTA
TATGAGAGAGTTGCGTCTACGGAGGAAAGGCATGGAAGCTATCAAAAAGCAGAGCAGAGT
GATGGAGGACGGGAAAGTTAGCAAGTCGGAGGAGATCAAGGCATTGGAAGAAGAAGGGAC
TACCCTGCAGACAAGACTCAAACAGTTGGAATTGGAACTTGACTCAAAGACCAAAGATAT
AACTACTTCAGAAGCCAATGTAGTTGCTCTAAGGAAGCAATCTGAAGGGTTGCTGCTCGA
GTACGACCGTTTGCTCGAGGAAAATCAGAACCTTCGGAGCCAGATACAATCTATAGATCA
CAGATTGTCTCGATCGGGAAGCAAGAAGAATTCCTAAGGAATCCCATATTGCTTAATGAA
TTTCACTTCAAGCTTTGTGCTTCCATTTCCCCTCGTATTATTTAGGACCTAGATACTCCA
TGATGGGTTGCTGATGGCTGTTTACTTCTATATGCACAATGGCAAAAGAAGATGGGATTT
TTGGCTTGTTGTCTCTGTTAAGTAGGAAGGTAAAACACTGAAACAAGATTGGATTTATTA
AAAAGAAATTTGTGATAAGTTCAGGTTTGTAATAGAATACACCTTGTCTG
>CUTC000291
GTTAAGKAAGTTGCAGAAGTTGAAGGAGTTCAAACCTACTATGAACTTCCCTATGATTCA
AATTCTGAAAGACAAGGAACAAGAGAAGAAAGAGAAGAAGAAGTGCGCGGAAAAGAAGAG
GCCATCTCCACCTTACATCTTATGGTGCAAAGATCAATGGAACGAGATCAAGAAGGAGWA
TCCAGAGGCAGAGTTCAAGGAGATCTCGAACATTTTGGGGGCGAAGTGGAAGAATGTCAC
AGCAGATGAGAAGAAGCCATATGAGGAGAGGTATCAGGCTGAAAAACAAGCCTATTTGCA
AATCACTTCTAAAGAGAAGCGTGAAAGTGAGGCGATGAAGCTGTTAGAAGAGGAGCAGAA
GCAGAAGACAGCCATGGAGCTGCTTGATCAATACCTTCAATTCAAAGGGGAAGCCGAGAA
AGAGAACAAGAAGAAGAAGAAAGAGAAGGATCCATTGAAGCCCAAGCATCCTATGTCTGC
ATTCTTTCTCTTTTCAAATGAGAGGCGTGCATCCCTTCTTGCCGAAAACAAGAATGTTCT
AGAGGTAGCGAAGATAACAGGTGAGGAGTGGAAGAACATGACAGAGAAACAGAGAGGTCC
TTACGAAGAGATGGCGAGGAAGAACAAGGAAAAGTACATGCAGGAAATGGAAATGTACAA
GCAGCAAAAGGAGGAGGAAGCAGCAATCCTCAAGAAGGAAGAGGAAGAACTAATGAAGCT
TCATAAACATGAAGCTCTGCTGTTGCTGAAGAAGAAAGAGAAAACCGAGACTATAATAAA
GAAAACAAAAGAGGAGCGGCAGAAGAAGAAGAAGGAAGGGAAGAAGAGTGTTGATCCTAA
CAAGCCCAAGAAGCCTGCATCCTCTTACATCCTGTTCAGCAAAGAAGCAAGGAAAAGTGT
AATGGAGGAGAGGCCAGGAGCCAACAATTCCACAGTGAATGCACTGATTTCAGTGAAATG
GAAGGAACTAAGTGAAGGGGAGAGGAAGATGTGGAATGATAAAGCTGCAGAAGCCATGGA
TGCTTACAGAAAGGAATTGGAGGAATACAACAAAACTGTTGGTGAAATTAAGGCCTGATT
GGTTCCTAACAATGACTTTTTTTGATTAGTTGCTGCTAATCTTGTCTTCCTCCTCTGATT
AGTTTGTTATATTATTTATTTTATGCTGATGATTTCTCGAGCTCTTCCGCTCATGTAAGT
TGTGTATGTTGAACACAATTTTAGTGTTTAACACTCGCACACACTCTTCCGCTGATCTTA
GAAATGTATGTTTGAACACAATTCTTAGTGATAAACACTCAGCATACACTATGTAGAAAT
TAT
>CUTC000292
CAACAGCGCTTCCCCAAATCTCCTCCCCAACAAAACCCCTCCCTCACTTCCAGGGGGKAC
CAATCCCAAACCCTAATCCGCACCATCCCTCCCAAAAATGGCGTCCGCCTTCGCTACCTC
CTCCTCCGTCGTCGGCCTCGGGAGCTCCTCCCTCTCCTCTCCTTCCTCCAGATCTCCCCG
TCTCGTCTCCGAGTTCGTCAAGCCTCCCGTCGTCGCGAGGAATCCGTTCGGCGTGCCGCG
TTCATTCGGCGGAAGGATCACCTGCTTTCAGAGAGATTGGCTGAGGAGAGATCTGAATGT
GATCGGATTTGGACTCATCGGATGGATTGCGCCGTCGAGTATCCCGGTGATCGACGGGAA
GAGCTTGACGGGGCTCTTCTTTGAGAGCATTGGAACAGAGCTTGCGCATTTCCCGTCTCC
ACCGGCGCTCACTTCTCAGTTCTGGCTGTGGCTGATTACGTGGCACTTGGGTCTGTTCAT
TACGCTGACATTTGGACAAATAGGGTTCAAGGGGAGGACCGAAGACTATTTTCAAAAGTG
AAAAATGTAATAATTGTTATTAAAGGAAATGTAATTTCAGTTTTTATTCTTCATGTTTAT
TACTTTATTAAGTTATCAACTAGTGTTTAGTGTTTGAATAATTATCATTTTCTTCGCCTT
TTTATCATTCCAACCTCGAAATTGGATCATATTCACTTGG
>CUTC000293
GGGGGTATGTTAGCATTTCTAACCCTAATACTCTGSTATCTCCTTTCTCGGTCTGATCTG
CATTTCTCTCAGATTCTCACTCTTAGTTTACGGAACCCGACTCAGTGGATTGAAAGGAAT
TGATCGAATTAGAGATGGCGAGCGCAGTAGATGCTGCAGGAGATCCAATTCCTACATCGG
CGGTGCTAATGTCCTCGTCAAAGCACATTGCGAACATGTGTCGATCGGAGAATGTGGCAT
ACCTCCAGTGCAAAAGGAAGGATCCGAACCCGGAGAAATGCCTCGACAAAGGCCAACAAG
TCACTCGCTGCGTCCTCTCTCTGCTTAAAGATCTTCATCAAAGGTGCACGAAAGATATGG
ATGCTTATGTCGGTTGCATGTACTACAATACGAATGAGTTCGATTTATGTCGCAAAGAGC
AGGAAGCATTTGAGAAAGCATGTCCTTTGGAATGATTTCCTTCATATATGTAAACTGATT
CCAATAAATTATTCTTGTTTGCAAATGAGCAAGTACTGTTGTTATTGCCTACCTTCTCTG
AGTTAACCTTGTTTTCTTCATAACAATGCACTATTTTGTGTATGTCTCGGATTGCGAACC
CGATACATTCTTGCAAACAGAAGATGAACCAATCTTTTCAGCAGCCCCTTTTGGATTGTT
GTCATGAACTCATCTCTATACCTCGGTATCTCGTGATTTTCTTCATCACAATTCTTAATG
TGAAATGAAAATCGATGTAGAATATGTT
>CUTC000294
AAATAAATCAATTTATATTTTTCAGGAAAATTTCATTTGGGGGTGCGGAAGATCGGAATC
TCAGTTAGGGTTAGCAGAGAAGAAGAAGAATCATGGAGGGTTGGGATCCGAATACCAAGT
CGACGCTCACCCAAATTCCTCTGCTAACGACGAAAGCTGGGCCGAGAGATGGTGCGGCAT
GGACGCAGAGGCTGAAGGAGGAGTACAAGGCATTGATCGCCTACACTCAGATGAACAAGT
CAAATGATAATGACTGGTTTCGGATCTCAGCTGCTAATCCAGAAGGAACACGATGGATCG
GCAAGTGCTGGTACGTGCACAACCTTCTCAAGTACGAATTCGATCTTCAATTCGATATTC
CTATCACGTATCCATCCACAGCGCCAGAGCTTGAGCTGCCGGAGCTCGATGGAAAAACTC
AGAAGATGTACAGAGGAGGAAAGATCTGCTTAACCATTCATTTCAAGCCTCTCTGGGCGA
AAAACAGTCCGAGGTTTGGGATTGCTCATGCTCTTTGTTTGGGACTTGCACCGTGGCTTG
CTGCCGAGGTTCCAATTCTCGTTGATTCTGGCATGATCAAGCACAAAGACAACACAACAT
CGACCAGTGAATCTTAACATGTGTATGAACTTGTCATGGCTACAAAAGTGAACTTTTGAC
CTCATATATTTCCCAATGACTGGAAAATAAACTTATCATCCCCAAATTTAACTGAGGAGG
TTGCAGCCCTCCGGTTACATTTACACAGTCATATATTTACTGGAATTCAGTTCATAAATG
TTGATGCATCAGCTAATCATGGTCTGTTTACCTTAACCCTTTCTTGGGATTTATTTATTT
>CUTC000295
TATGCATTTGCAGCAATCGGTTATTATAATGGCTGGTGCATCAAAGGATTGGAGCTTCGT
TGGTATTGCGGTGATTTGTTATCAAACTGAGCTGCTGGGTTCGTTGGTGAAGGCCAGTTT
CCATGAAAATCTTGAAACATCTTCTCAACACTTCTCCCCTCCGATCTTTTACGAGATTTC
AACACTTTTTTCTGCCTACCAATCTTATTTGAAAACTCATTGACAGTTACGGTAATATCA
GGTCTTTGGTGAAGTGTGGCTGCAGATGGTTTTTCCATTTTCTCCAGATCTGTCAGATCC
TTTGCAATAGCTCCAGTTCTATCTCCTACATTTGTTAAGATTGCACTTCCAGTCTGCAAC
CCAAGTGATCCAGTATCACTACTTCGCCCACTGGCAAGAGTAGATAATTGTTCATTTTGT
TTCGAGTACTCTGCGTTGATACCACTG
>CUTC000296
CAGTGGTATCAATGCAGAGTTACGGGGGGACAGCTCAAACTCACAATCCATACGTAAAAA
ATGGCCGGTCGTGCTGTAGGCAAGCTCCACCTCTCCAGGGAAGAAATGAAGGAGATCTTC
CGAGAGCACGACGTCGATGGAGATGGTTATCTCAACATCAACGAGCTCGTCAAAGCGTTC
GGGTTTTGCGGTCATGTTATCCCATTTTACAAAGCTCACTATGGACTAGCTTTTGCTGAT
GACAACTGCGATGGCCTCGTTTCAGAAGACGAGCTGGAGAAACTGATTGACTATGCCAAA
AGGTTTGAGCACAAGAAGCATTAAGAAAATTGGCAACGGCTTGTTGTACTACTCTATCGT
TTTAAGCTTTTGAATGTTATCAATAAAGGAAGGGCTGGCTTGCTTGCTAGCCAGCCAGCC
AGCCAGCCTTCTTTGTTTATGTAAACTTGATGGAAATGGAAACGCTTAMCTATAT
>CUTC000297
CGGGGRRRSCCCARRGKGTTAGCTCGATTAATCTTGTTCGATTCTGTCCAAGATTCTTTC
TTTGGATATTTACTAGATTTATACGAGTTGCGTGATAATCGATATCACTTGGAATTTCTC
TGCAATTGAATCCACTGTGTAGCTCATGGGGAAAGATTCGAAGGCAAAGGACGCGGGTGG
TAAAGGGAAGGGGAAGGCGAAGCAAGCAGCTTCCGGAGCCGATGAAAGTGCTTCCAAAGG
GAAGGGAAAATCCGGAAAAGCTGCTTCCGATGGCCTTGGAACTTGCACTTATGTCAAAGC
AAGGCATATACTGTGCGAGAAGCAGGGTAAAATCAATGAAGCGTACAAGAAGTTGCAGGA
GGGTTGGCTTAGCAATGGGGACAAGGTTCCTCCTGCTGAGTTTGCTAAGTTAGCAGCAGA
ATACTCGGAGTGTCCATCAGGGAAAAAAGGTGGGGACCTGGGATGGTTTCCTCGTGGAAA
AATGGCCGGCCCATTTCAAGACGTTGCATTCAGCACTTTAATTGGAGCAACCAGTGCACC
ATTCAAGTCGACGCATGGGTACCATATCATCTTGTGTGAAGGGAGGAAGAATTAGGAAAT
CCGACTCAATTCGGGAAAATCCTACATTTGGCCATTAGCAATAATAATAATTCCCAGTTG
ATTTCTCTTGTACTTTTTTCGTTAAGAGCTCTA
>CUTC000298
ACGCAGAGTACGSGGGAGAGGAAAGGTGAAATGGGAGAAAAAGTGTTGGTGTTTGGGGCA
TGGTTCAGTCCTTTCAGCCGACGAGTAGAATTGGCTCTGAAACTAAAGGGTATTCAATAT
GATTACATTGAAGAACAAATATACAAGAAGAAGAGCGATTTGATTCTAAAATATAACCCT
GTTTACAAGAAGGTGCCCACCTTCGTCCATGCCGGCAAGCCCATTGCAGAGTCCATTGTT
ATCCTTCAGTACATTGACGAGACTTGGAAGGAAAACCCCCTTTTGCCTCAGGATCCCTAT
CAAAAAGCTCTGGCTCTGTTCTGGGCCAAGTTCATGGATGACAAGCTGCTGCAAGCATTG
ATGAAGGCGAGGAGAAGGCAGGGGAAGGAGAAAGAGGAGGCAGTGGCAGAGGCAGGTGAG
GCATTGAGAGCATTAGAAGAAGAGCTGAAAGGGAAGAAGTTCTTTGGAGGAGAAACGTTG
GGATTTGTGGACATTGTTGCTAACTTCATAGCTTATTGGACTCCAGCCATGGAAGAGGCT
TTGGGAGAGGAAGTACTAACCAGAGAATTGCAGCAGCTTCCTAGGCTACGTCAATGGTGC
CATGACTTCGTTGAACATAGCGTCGTGAAACAGACTCTGTCCCCTAAAACTGAACTCCTC
GAGTTCATGTCGACTCAGTTTGGAACTAAACCAACATGAATGCTTAGTGAGTGAGGAGTG
TGTTGGACATGTCCCACGATCAATTAAAGGAATAACGTCGAGACCTTTTGCAGTAAAGAA
AGCTTAAAAACACTTACGTTATAAAWTATCTTTCTTGTGAAAATGACGGGAGAAATCA
>CUTC000299
AAATTCTTTAATATCTTTCACATATTCCAACCAAAAGGCAGTAGTCTAAACATAAGAGGC
AGAAAACAATGTCACTGAGATTACGGTCAAAATCTATCCATCCAAATTTAAGCATTCTTC
TAAGAACATTGCAAGAAGCTTCAAGTGTTTATAGTCTAACACAGCATGGAAAGGAATCTA
TCTGATTGTCAAAATCAAATATGTTTATCAAATCTTCGAGGGAAATGGGTAAGAAAGAAC
TCCTGTGAATAAGTTAAAAGTTTTCCCTACCAATATAATCGCTGTTCTGTATCTTTTTCT
TCACAATTCTTTAGCACTGTCCTGCTGTGCTTTTTCTACTGCTTTCTCAGCTTCTTCAAG
AACAAAGCTTTTGAGAGATTCTACGTCTCTTGGCCCTTTATACTTTGCAACTTCTTCCCC
TTCATAGAAAAGCTTGAATGTAGGATATGAATGGATATCAACTTTAGAACAGACTGATTT
GTGAGAACCACAATCAACTTCTCCGACCTCGATTTCATCCTCGCCTTCCATTGTCTTGCC
CAGGTCCTCCCATAATGATCCTAAATTCTTGCAATGCTTGCACCAAGGAACACAGAACTT
CACAAACCATGCGGTATCTTTTTCCTTTACCTTGTCGGAGAAGGTGTCCGCAGTTAGGGT
TATAACTTCAGATTTGCAGAGAGAAGCTGTGTTTAGAACGATAAGAAAAATTAACAAGAA
AGACAAAATTGCAGATGAAATATGGAATTTCATGGTTGAATGTGGTCTCTGGATCTTCTC
TAGTGCTGTGGATTCAATGGAAGAAAAGATCAGGATTGGTGGCCGGAGCTCGCAATATGC
AATTGAAACAACGATCCCGGTCGATCTGGCCAGCGTCGTTGGGGCCCGATATTGAATACC
TTGAATTTTTAATTTATTTTATCAAATTTAATT
>CUTC000300
AAGAAGAAGAAGCCTTCTTCGGCAACAAGAAATCCCAGCTTTATAGAACCAGGGCTTGTC
TCCGGCATKSKSCAAGAACTCCCATTTCAGAAGCTCTTCTCGATTCCCCACTTCCTCTTT
CCAAGACGACATGGGAGATAGCCAGTACTCCTTTTCTCTCACCACTTTCAGTCCTTCGGG
AAAGCTTGTGCAGATCGAGCACGCCTTGACAGCGGTTGGATCTGGTCAGACATCACTCGG
TATCAAAGCTGCCAATGGTGTTGTCATCGCAACTGAAAAGAAACTACCGTCTATTTTGGT
TGATGAAACGTCTGTTCAAAAGATACAGTCTCTGACACCAAATATTGGAGTTGTTTACAG
TGGCATGGGTCCCGATTTTAGAGTTCTGGTCAGAAAAAGTAGGAAGCAGGCAGAGCAATA
CCATAGACTGTACAAGGAACCAATTCCAGTCACTCAACTTGTGAGGGAAACAGCAGCTGT
AATGCAGGAGTTCACCCAATCTGGAGGTGTAAGGCCCTTTGGAGTATCTCTTTTGGTTGC
AGGGTTTGATGACAATGGTCCCCAATTATACCAGGTGGACCCATCCGGTTCATATTTCTC
TTGGAAGGCCTCTGCAATGGGGAAGAATGTTTCTAACGCCAAAACCTTTCTAGAAAAAAG
GTATACTGATGATATGGAGCTTGATGATGCTGTGCACACTGCTATCTTAACCTTGAAAGA
GGGATTTGAAGGACAGATCTCAGGCAAAAACATTGAAATTGGAATAATTGGCACAGATAA
GAAATTCAGAGTACTAACCCCTGCTGAGATTGATGATTATTTGGCTGAAGTAGAGTAAGC
AATATGATGGTTGTGTGCAAAGTGAAGTTATTTTAAAGACAAATGTGAGTGTTTAATTTT
GAAATGAAGTGGCAGCCTGTAAAACTTGATGATAATGCCTGGAACTGCCATTCCATTCCC
AAAATTATGAACAAAAACTGTTGGCTCCTTCTATGAACATGTTAGGTTTCCCAATTCCCA
CAACACCATTATATGTTGGTTAAGGAATTATGTATTATTGGATATTTAGATGCTGTGGGT
TTTAAGTCAATTGTTGGAATTTCTGCAGTGATTTGTGTTTCTCCCAACTTCCTTTGGTTT
CTTAGGACTGATCCTCTCACGTTCTACTGCCTTCT
>CUTC000301
AAACGCAGAGTACGCGGGGGCCACAGAATCATATAAATTGCAACGGCGGCACTCTCGCTC
CATTTCTTCGGAGAGAGGCTGCTGGAAACTCAATCGTAGAGATTTGCTGCTCAACCGCCG
TCCCAGGATTACCGGAAGTATGGCGTACGCAGCAATGAAACCGACTAAGGCAGGCTTAGA
AGATACGCAAGAGCAAATTCATAAGATCAGGATTACGCTCTCCTCCAAAAATGTTAAGAA
TCTCGAAAAAGTTTGTGCCGACTTGGTTCGTGGTGCCAAGGACAAGAGGTTGAGGGTCAA
AGGACCAGTAAGAATGCCCACTAAGGTTCTACACATTACAACCAGAAAATCTCCATGCGG
TGAAGGTACCAACACCTGGGACAGATTTGAGCTACGCGTCCACAAGCGAGTTATTGACCT
TTTCAGCTCTGCTGATGTAGTGAAGCAGATTACCTCTATCACCATTGAACCTGGTGTGGA
GGTTGAGGTCACCATTGCCGATCAATGAATGCACTCTTTTCATGTTTTGCCTATTTTTAG
TCTCATTAGACAGTTGTTACTTTTTGAGTCTGGATCATACCTGTGAGGGTTTGTGGCGTT
TTAAATGCAATAGTTGTTCCCATTATATGTTGAAGCTAACGACATTGAGAGTTTTCTATT
CCTGCCAAAAAATTTCTTGCGTTAGAACTATGTTAATTACATTATCTATGCAGATTCTGT
ATCAACAGCTGTCATTTGTCCTAATTGAGATTTTAAATACGCRGTGCTTTAAATCCAGAC
ATCACGATTCTTTCA
>CUTC000302
CAGTGGTATCAACKACAGGGGGCGTTTTCATTTGCGAAGAGAATCGAGACGAACGAACGC
AGACAGTTGAAGGAAGATGAGGAAGTTCGATCCATGGCCGGTGTTTTTCAGGCGAGAGTG
GAAGAGGAACTGGCCGTTCCTTGTTGGTTTCGCCGTAACTGGGGCCCTTATTACCAAGAT
GACCGCTGGACTTTCTGAGGAAGAGGTGAAGCAGTCTCCTTTCTACAAGAGGCACAATCG
GTGATATCTTAAAGGGGAATTGGTGCTACTTCAAAATGAGATGTTTTATTTGTTCTAAAT
AACAGATGCTGCGGTTAGTTTACAAGCCATATTTGAAGCAAGCTTTATCGGTACTTCTCA
GTATGTATCAAACTTGAAAGATTTTGTGATGTTTACTTTTTATTTGTAGTTGAATTCCTT
CTCGTAGCATCATTGGATTGAAAAATTTGAACATCTGGTTTACCTGCTGCTTTAATTCAA
AATGGTTGAACTTGTTCACACCTTTTCTGAATTA
>CUTC000303
TTAGGCTAGGTCTTGCTCTTAACTTCTCAGTGTTTTATTATGAGATCCTCAATTCGCCGG
ACCGTGCTTGCAATTTGGCAAAGCAGGCTTTTGACGAAGCGATTTCTGAGCTTGACACAT
TGGGTGAAGAATCATACAAGGATAGCACCTTAATCATGCAACTTCTCCGAGACAACTTGA
CCCTTTGGACCTCTGATGTTGGGGATGAAGCCGGCGATGAAATTAAGGAAGCATCAAAAC
GTGAATCAGGAGAGGGACATGGACAGTAGTTTGTCTGGTTGTTCGAGTCAATAGGAGCTG
TACTCTGTACTTTTACTTTTCCTTTTTTCTTTTCTTTTCTTCTTTAAAATGTGGCGACCC
TGTCTTTTAGTGTTGTTAGTGCTACTTGGGTTGTTGTTGGTAGTTCCTGAATGAAATGAT
GTCTTTGGTTGATGGGCTTTGGCTTTTGAGTGCAAGATGTGGAAGCACTTCTAGAGCCTT
CCTTTGAATACTCCAACAAAGAGTATAATGTGGTTTTATTATTTATGAGAAGAATTTGAT
GTTTCGGTGTTTCGATGTTTCGAGTGCTATGGAATATGATCTTCGTTTTCTCGTTTGGTC
TAAACACATTGATCTGCTGTTCTTCATTTTCTACATACAAAGAGAGTTCG
>CUTC000304
AGTGGTAATCAACGCAGAGTACGGGGGAVCCCTTTTCGCGCAAAGAGCTCCGCAGCCGCA
ACTTCGACCATCTGAGCAAGAAAGAAATGAGTGCGGAAGGAGTCAAGGCTAGCCCGGTGG
TTCCGGAGTCCGTGTTGAAGAAGCGGAAGAGGAACGAAGAATGGGCTCTGGCTGAGAAAA
AAGATCTAGTGGCTGCGAAGAAGAAGAATGCTGAGAACAGGAAACTGATCTTTAACAGGG
CTAAGCTCTATGCCAAGGAGTATGATGAGCAGCAAAAGGAGTTAGTTCGTTTGAAGCGCG
AGGCTAGACTCAAGGGCGGATTTTATGTCGACCCTGAGGCCAAGCTTCTGTTTATTATCA
GGATCCGAGGTATCAATGCTATTGACCCAAAGACGAAGAAGATTCTGCAGCTTCTGCGTT
TGAGACAGATTTTCAATGGTGTCTTTTTGAAAGTGAACAAGGCAACATTGAATATGTTAC
ACAGAGTGGAGCCATACGTTACATATGGGTATCCCAACTTGAAGAGCGTTAAAGAACTCA
TTTACAAGAGAGGCTTCGGAAAACTCAACAAACGAAGAACTGCTTTGACTGACAACTCCA
TCATTGAGCAGGCTCTTGGGAAGTTTGGTATTATTTGCACAGAAGACCTCATCCATGAGA
TCTTGACAGTGGGACCCCATTTTAAGGAAGCCAACAATTTCCTGTGGCCCTTCAAGCTGA
AAGCTCCTCTGGGTGGTCTTAAGAAGAAGAGGAATCACTATGTGGAAGGAGGTGACGCTG
GGAACCGCGAGAACTACATCAACGAGCTAATCAGAAGGATGAATTAGGTTTTTACATTTT
GTGTTGTTTCTCCAAAGTTCATGGATTTATAGGTTTTTTATCATTTGAAGTATCGGTTTT
GGAATCAGAATGTTTTGCTACTATTGTTTCATCATTAGTGTACTTTTATCCTCCGAATTA
TTATCGTTGAGAACGGTTTAAATTTTGATTTTATTCCAGAAATTTTGGTATTTCC
>CUTC000305
GGGGTAGGKTTGTAATTTAAAAGTTTCTTGTCTTTCATTCATCGTCTGGGCGTTGGCGAT
TGGGATTTGAACAGCTGGAAGTAGCAGACACCGTTAAACGTCCTTCGAAGCTGCGTAGAC
CAAGGGCCCCGCTTTCCACTTCTATAATATCCCATTACCCAACTCCTTCTCTTGTCCTAC
TCCCACGCCCCCTCTTCTCTCTCAATCAACCATACACTCCTTTACCTTCAAAATCCATCA
TCGCTACCATCTTCTCGTCGAACCCCACTCATGGCGGAAAAAGGCAGTAGCAGTCCGTTG
CCGAAGTTCGGCGAATGGGATGTGAACGACCCTGCATCTGCTGAGGGATTCACAGTAATC
TTTAATAAAGCCAGGAATGAGAAAAAGGCTGGTGGCATGCCTGACTCTCCAGCAAAGGAT
GACCCAACATATAAGAATGGTTCTGTTCTTGGAAAGCCTCAACCTAAAAAATGGTTTTGC
TGCTTGCAAGCTGCAGAATCGTGAGGCTTTTCGGATCGATGAACGGAGTTCAGCAGAATC
AACACACTGACTTTATCTCTTGAAGATTGAAGCTGCTGCATTTAGAATGTGTTTATGGAT
AATGCTGAACTCCTTGGGGTTTGGGGATGAAGATGATTAATCATCATTGTGTTGTTATGT
TGTTCCTTCTGCATAAATGGCAACTATTAGAGATTGTTGCTTATCATCTTCCCTCCTCTC
CCTGCTGCCCTCTTGTTGTGAAATGATGCTCTCATCCTCTTTCTTCACACTTTTTCTTGC
CTTAATGATTTCAAATGTCTCTCTTTCTCTGTGATCTTAAACTTTATGCTAAGGCTTGTT
CATATCCTCCCTCCATCCTAACAATTTTT
>CUTC000306
TTTGGTTTTATTTTCTTTAACGTTCTTAGTTAGTTACGTCGGGGTGATACGCAAGTTCGT
CACTTCGTCGCCCGTCCAAGCTCTGTAGCTGAAGGAGAAACTAGACGCCGAAGATGGTGA
AAGGAAGACAAGGAGAGAGGGTCAGACTCTACGTCAGGGGAACAATTCTCGGCTACAAGA
GGTCGAAGTCGAACCAGTACCCAAACACTTCTTTACTCCAGATCGAGGGTGTTAATTCCA
AGGATGAGGTTTCCTGGTACCATGGAAAGCGCTTGGCATACATCTACAAGGCTAAAGTGA
AGAAGAACGGATCCCACTATCGTTGCATCTGGGGCAAGGTTGCTCGGGCTCATGGTAACA
GTGGCATCGTTAGAGCGAAGTTCAAGTCTAACCTACCACCGAAGTCCATGGGTGACAGAG
TCAGAGTGTTCATGTATCCCAGCAATATTTAAGCAATGCCTTGCCTGGATGAAACGAGTG
GGTGGGTGTTACATGAAGGGATTTATATTTTAGTTACATTTTGTGAGCTAAGATAGAACC
ATTTTCTGTTTCTGAACTGAGTCATTTTTGCTATTTAGGCAATGTTTCACCGTCATGTAG
TTGAACAGAGTTTTAAAACCATTCGTTATTAACATTTTCATGTGTCAAGTTATTAAGTTG
CACTCTTCTCAAGTGGGTTTCCCGTATACAAACCCTCGACGTACTTGTGGTCTTAAGTTA
TTATGAAGTTAGGGCTAATGTTCTCATGGTTAATACTCTGATTTCCCTTTCTTCTCTATC
CTATTATGGATAATGGAGGTCAAAGTAATACTTTGATGTTATCAAGCTTGTGATATTGGT
CAATTAGTTAAATGAATTGTGAAGACCTAGTGATCAAAACTCATGTCGAATTTTATWATT
GTTGGCATTATCTGGACAACAAAAGGTTGTGTTTGTCAAATTGAACAGAGGATTGGTGTG
CCATCTACTTTGTAGATTGGAAGCTACCATGTGGAGAAGAAGTGGTGATATGATGCATTT
ATCAAAGGAAAGTCAACATATCTATACGCCTTCTTTGAAAGCTATCTGAAGGGATTCATT
AAAGTTACGTTCTCTTAGATGTAAGCAACTTGATGAATTTCTCGTAAAGTAAGGGTTGAC
ATACAAAGTAAAGAGATTTGATGTTTTGTTTGTCACTTGTTATAAAACGCTTTGGTATCT
AATGAGCTGGTGATTTGA
>CUTC000307
TTATTGCCACTCTCATTTTGAGAGGTACAATTAAGTTGGGCATAAAAGGCAKATCGGTTA
AGTCGTCTTATATATCATTCGACTAGAAAGGGTTCTGTGTACTACTTTTAGACAGACGAA
AACAGCACGTAATCGTAACATTCGGTTGAGAAAAATTCTCGGCCTTACAGTAACACATTC
AAGAACAAGAATCCATCTAACATAAATGTATATAAAGACCCAACCGAAAACTCCCACATT
TTAAAACTTATCAACACTTACACCATCTCTAAGGACCTCATACGCCTCTCTTTTCCTGGA
TTTCTTCAATCCAGCGGTGAAGTTGAGCTTCGGTCCGTCAGAAGTAATACAAGACACTTT
TACCCATATTATCACCTTCGTTTTCATTCCCTCTATGTCAGCTAGCTTTCCTTTCTCCAG
ATATCCAGTCACAGTGGTGGAAAAACGCAAGACTGATGAGTCTTTATACCCAACTTCACA
GATTTCTGGTATAAAGACAGTCAGCTTTCCTGTCTCCTCGTTGAACTCATAGTTGGTTGC
ATCGCGAGGAAAAATTCCCATTGCCAAGTCATATTCCTTCAGCAGGTCTGGCAAAGGCGT
TTGCATTTTTCCTTTTATTTTATTTACCAACCAGCTAGTTCCTCCTTGAATACTCGTCGA
CAATGAATTAATATCATCGCCGATGGAGCCGATCTCCTTGTTGGCCTTCTGGTTGAACCA
ATAAGAGCCTACTTTGTTCATAACCTGATCCATTCCGACCGTCGAACCGAGCTTCAATCG
AACGAAAAAACCAGCAGAAATCGATCCAAAACGAAGAAGCTACAGGCCAGATAGATCAAT
CTCGAAGAAATGGCGATCAGAGAGAGAGAGATGAAGTTGTCTCGTCTCCCTCTCCACGCG
TTCTTCCGTGCGACTTTTCTAAAAATTGAAATTTAATTGCAAC
>CUTC000308
AGTTAAGTAGGAAGCTTGATTGTGGACTTGTAAATGTTGTTACATTGAGATACCTCAAAT
AGATCAAAGCAATACAAAAAAGGCAAAGAATAAACCAATTTCTCACAAATGGCTACACAA
GTTCCTTCTTTTAGGTTCAAGAACAGGAGGATCGACCTCAATTCCCATATTGGCTGCTGT
TCCTGCTATGACCCTCATTGCTGATTCAATGGTTGTGCAATTCAAATCTGGTAACTTTTC
TGCAGCAATCACACGCAGCTGTTCAATGGTTATCTTTCCCACTTTTTGTGCCTGTGGATC
TTTTGATCCCTTTTCAACTCCAGCAGCCTTGAGAAGAAGAACTGAAGCAGGGGGAGTCTT
GAGCACGAAAGTAAAACTTTTATCATCGTAAACAGTAATTTCAACTGGAATAACGTAGCC
AGCCTTGTCGGCTGTCTTGGCATTATAATCCTTACAGAAAGCCATAATATTAACACCCTT
CGAACCAAGAGCAGGGCCAACAGGAGGAGCTGGGGTAGCCTTCCCAGCCTCCAGAGCAAG
CTTAATCACCCCAATTACCTTCTTGGCTTTTCCACCAGGCTTGGCTTTAGGAGGCGCCAT
TGAGACAACACTGAGACGCCTTGGAGTGGGAGAGATTAGCGACGAAGATTGGCCATTGCT
GAAGAATCGAAGCGGGAAATTGAACTTTGAAGACAACCCTGAAGAGGGTGAAGCAAGAAA
CGAAGAGGAAAGATGCTTGGAATTAGCAGTAAGTTTAGAAGGAAATGGATGATAGATGGA
GAGGGAGGACGCCATGGATAAGCAAACACAGAGAGCTCTCAGAACTTCTTGTGGATAAAC
CCAGCAAATGACATAAAACGTTCCGTTTTTCAACAAACC
>CUTC000309
GGGGYACGTAAAACTCTACAAATTTCCTCTCCCGCTTCGCTTGTTTGTCTGTGTTTGAAA
CCCTACATTCATTTCCCCTGCAATCATGAAGCTCGTTAGGTTTTTGATGAAGCTGAACAA
TGAGACAGTCTCAATCGAGCTCAAAAATGGAACTGTTGTCCATGGAACTATCACAGGTGT
GGACATCAGCATGAATACACATTTGAAGGCTGTGAAGCTTACTCTAAAGGGTAAAAATCC
AGTCACCATGGATCATTTAAGTGTGAGGGGCAACAACATCAGATATTATATTCTACCTGA
CAGCTTGAATCTCGAGACTTTACTTGTTGAAGAGACACCGAGGGTCAAGCCGAAGAAACC
AACTGCAGGGAAGCCTATGGGACGTGGACGAGGACGTGGGCGTGGGCGCGGTCGTGGTCG
TGGACGCTAGATTTGTTGCAGTTGTTTCAAGTTTTGAGACCGGTAGTGTAAACACTTGTA
TTGTAGCGAAGGATTCTGAATTTAGTGACGGTATAGCAATTCACTGCTCAATCTCATGTG
TTTATTACAACGTTATCCAGTTGTTTTTCTATGATTGACGTAGCCTTACTATGTTTTTTT
GTATGCCTGGGGTCTGTTATTGATTTACACTCTTAATATCATCACAATGATCAAACTCTG
GCATGTCTCTAGATTGGAATCTCGTCTCTTATCTTCCAACTTTGATAGACGTAGTCATGC
AGTTCTTAAGTTGGTTACAATGAAAGACTATTGTGTCA
>CUTC000310
GAACAAAGTAAGGTAAATAACAAACGACAAGAAGTAACGCGGGGGGGGCATTACTTTTAT
CTACCTCGCTTCCCGTCGTTCCTTATCGGTTCTTTTTCTTTCTCCTCTAAAAATCCGTCA
CTGCAAGTGAGAGGAACCCTAATTCTTGGGCTTCAAAATGTCGGGGAAGGGAGCCAAGGG
TCTGATAATGGGCAAATCTGCCTCCAACAACAAGGATAAGGATAAAAAGAAGCCCGTTTC
TCGCTCTTCCCGCGCTGGTCTCCAGTTTCCAGTGGGAAGGGTTCACCGGCAACTTAAAAC
AAGGGTTGCCGCCAACGGTCGTGTCGGGGCTACAGCAGCTGTATACACAGCAGCAATCTT
GGAGTACCTGACGGCAGAAGTGTTAGAGCTGGCCGGGAACGCGAGCAAGGATCTGAAGGT
AAAGCGTATAACACCAAGGCATTTGCAGCTTGCAATCAGAGGAGATGAAGAACTGGACAC
ACTCATTAAAGGAACCATTGCTGGTGGAGGAGTGATCCCCCACATCCACAAATCACTCAT
TAACAAATCCTCCAAGGAATGAATTGAATTGAATTGAATTGAATAGGTTGTCTGTCTCTT
TTAGAAGTATGGGTTTTTATCCTCAATCTTACAGTTTAGTTGAGTGGTTATCATATGCTC
AGTCATGTCATTGTCTGGTCTAATTTAGTTGTGTCATAATATCACCAATTCTACTTTTGT
GATGTGATATTGCTTTATCCATTTAGTAGGCACAAGGAGATACGAAGTCATTTCGTGTTT
TGTAAGTTTTAATATGCAAAATCTTTCTCATTTTTAGTCTCATTTCTATCTCTGTTCATC
TGAAACATCTCTCATTCATCGCTGAAAAGGAAATGAAACCAAGCCAGTTTGAATA
>CUTC000311
GGGGGGACCAAACACTCCCTTATCGTTCCTCTTCTGTTTATCATCTTTCATTAGCGGGAA
ATTGCGATACGGAAGCTACTGATACTGAGAGGCTCAGCGACACGGAGCAGAGAAAACGAA
GCAGAATCACTAGATATTGTGCATGCATAAGTTTTAGAGATGAGCACATTGGATGTAACC
AGAGCAGAACTTGCCCTTGTTGTTCTGTATCTCAATAAGGCTGAAGCCAGAGACAAGATC
TGCAGAGCTATACAATATGGCTCTAAATTCTTGAGCAATGGAGAACCTGGAACAGCACAG
AATGTGGATAAATCCACTTCCTTAGCTCGCAAAGTCTTTCGTCTTTTCAAGTTTGTCAAT
GATTTGCATGGATTAATCAGCCCTCCTGCCCAAGGAACACCTCTTCCCCTTGTTCTTTTA
GGGAAGTGCAAAAACGCTTTGTTGTCAACGTTTCTATTTCTCGATCAAATTGTTTGGCTC
AGCAGGACAGGCATCTATAAGAACAAAGAACGTGCCGAGCTGATCGGTAGGATATCACTG
TTCTGTTGGATGGGTTCATCAATATTTTCCACATTGGTTGAGCTTGGAGAGCTTGGGAGG
CTTTCCTCAGCTAGGAAAAAGCTGGAGAAGGATCTTAAGAACAAGAACAAGTATGAAGAT
GAGAAATACCAAGTGAAGGTTCGGCAATCGAACGAGCGATCCCTTGCTCTTATTAAAGCC
GCCATGGATATCGTTGTTGCAATCGGGCTGCTTCAGTTAGCTCCTAAGAAAGTAACACCT
CGTGTCACGGGAGCATTCGGATTCGTCACCTCTCTGATATCGTGTTATCAGTTGCTTCCA
TCAGCACCAAAGTCCAAGGCCTCCTGAAGACAGACACTCCTTGCTACTCAAGAGTATGAA
TGCTATATTCATATTAATAGCTACTTGAATGTGAAAAAAATACATATTTCCTGTGTAACC
CTTACTGCATTCACTGACTTCAGGGTGAAATCAAAATTTTATATATTCATCGTGAACTTC
TAGAAATTGCTTGTGTGTATTATCATATAGTATCTCTTGC
>CUTC000312
CGGGGGTTTAGTTTTCTTTTAKYATTAATTCCATTTCGTCTCTGCAACTTAGCGGCGTCC
TTCTTCTTCTTCTTCTTCTCCCGCGCTCTCTGCAAAACCCTTGTTGCTGCTTGAGATGTC
GAAGGACGGAGCGTTCGATCTTGCCTCAGGCGTCGGCGGGAAGATGAGCAAAGCCGATGT
CATATGCGCCGTTGAAAAGTACGAGAAATATCATGGCTTCTATGGGGGCGAAAAGGAGGA
GAGAGAAGCCAACTACACGGACATGGTCAATAAATACTATGATTTAGTGACCAGCTTTTA
TGAGTTCGGTTGGGGAGAGTGCTTCCATTTTGCTCCTAGATTGACTGGTGAGTCTTTTCG
GGAGAGCATTAAGAGGCACGAGCACTTCCTTGCTTTACAGTTGGGTTTGAAGCCTGGACA
GAAGGTTTTGGATGTTGGATGTGGTATAGGCGGCCCACTGAGAGAGATTGCAAAATTCAG
CTATACTTCAATTACTGGGCTGAACAACAATAGCTATCAGATTACTAGAGGAGAGGAACT
GAATCGCATTGCAAAATTGGATAAGACTTGCAACTTTGTCAAGGGCGACTTTATGAAAAT
GCCGTTTGAGGATAATACATTTGATGCAATATATGCAATCGAAGCCACTTGTCATGCACC
AGATGCGTATGGCTGCTTCAAGGAGATCTACAGAGTACTTAAGCCTGGCCAACATTTTGC
TGCTTATGAATGGTGTTTGACCAACTCGTTCAATCCCAATAACCAAGATCACCAAAGAAT
AAAGGCTGAAATTGAGATTGGCAGTGGGCTTCCAGATATCAAGACGATAGGAAAGTGCCT
GGAAGCTTTGAAAGAAGCAGGTTTCGAGGTCATCTGGGGAAAAGATCTTGCTGAAGATTC
ACCCGTTCCTTGGTACTTACCTTTAGATGGCGGTCAGTTCTCAATCACCAACTTCCGCGC
TACAGCAATAGGGCGTTGCGTGACAAAATATATGGTTAGAGCATTGGAGTACATCCGCCT
CGCCCCTAAGGGTAGTGAAAGAGTTCAAAATTTTTTGGAGCAGGCAGCCCAAGGGCTGGT
TGAAGGTGGAAAGAAAGAGGTCATGACCCCTATGTACTTCTTCCTGGTGCGAAAACCACT
TTCGAGTGGGGAGTAAAAACGAGCTTGGTAGGTGTAATTTGTTGCTGCTATGGTAATATT
TTATGACCCTAATGTATTTACATTTGTTCTTGGCTCAAAAACTACTAGATACTATGGCCA
TTTTTTTAAAAAAATTCAAGCTCTGCAGTAACGTTGATGAAAAAAAAAGTAAATTTGGGT
TTATTTCCATATTTBCARTATTTGGTAATTATTGTTTTGTTGGATCATAGATTTTTTTTW
WTATATATTTTAGTTTATCTATCTATAATATAGA
>CUTC000313
TTGTTATTTCCCCAACTCAAATGTGTGGTTGTCTTTTCCGATAGTGTCAGCCATGGGAGA
GGGAATATTATTAGTGGTAGGTTTGAGTTGCTACATAAACCATCAAAGCAGAACATAAGA
GATACTCTTGTTCGAAACTCCAATATTCTATCTTGATGTTGATACAAGAAAAATAGAGTT
GAAAAGAAGCTTATAACAATCCAAGCTCATCACTAGCCGATATGATTATATTTAGGTTTT
TTTTCTTTCCGACTTCTCCTCAAAGTTTTAGTGTCACGGAGATGTTTTAACACCCTTAAG
TGTTAGGGAGATGTTTTCACACCCTTATGTTTCATTCTACTCCCCAACCGATGGGGATCT
TACAATCCGGCTAGTGTCCTCATTGACACTCATTTCCCTTTTCAATCGATGTAAGATCTC
TCAATCTTCCTCCTTCAAGATCCAACATCTTCGTTCGCATTCATTTCTCTTTCTAATCAA
TGTTGACTCGACTGGGTGGCTAACYGTTGGCAGATCTAATCTTGAATTGTGAAGCAAATA
TATATTTAGGACGAGTGGAAGGCACAAGATTTTATATGCAAACTGGATAAAACAGAACCC
CTTTTATCGTCTCTCCATAAGAAAGTTTAGCAGCTTTCCCTTTTTAACTTACAAGGAACA
ATATGCAATCATAAAGGAAGAAAGAGAGGCGGCCTAAGAATCGAGCTGAGCGTACCAGAC
ACCCTGGATCTTCACATCCTTTGGAGCTTTTGCCCCCAAATCAGTATCAGAAGGCTGAAT
GCTCTCAAATACACCAATTACTTCACCAGTCTCGGGCTTGCTCTTGGTGACACTCAAAGT
GATTTTGCCTGTTGAAGATGAAGCATTCTTGACGTTTTCTTTGGCAAGTTCTTCTTCATC
ACCTCTTCCTCCAGCAGGCAATGCAACAGCGTTGTCATACCCAGTTGAACCTCCTCTTCC
CTTTGGGTCCAAGAAAGATGAGCCACGGTATGATGGGACCAAGAAGTCTCCTCCAAAGCT
CTCTGGTTTTCCAGAGGCCACCAGCTGTTTGATGGTGAAGAGGAAAGGGACACGCTCGCC
TCCAGGTAACTGGACAGTGACAGCAGCATAGTCAATGCCATCCTTCTCCTCAAACTTGAT
GGAACCATCAGAACCCACTTCAAAGGGTCCTTCAATCTCATCCAGGGTGTAAGTTAGGCG
AGTCATGAGCTTGGTGTTTTGAAATTCTGGTGGGGAGTTCTTGTTCACTCCCTCAGCCTT
CACAGTGAACGAAGTTGGCTCCAGACAGAACTTCCTGGCTTGGTATTTCCCAGGCTTGAA
GGCAAATGACTCGACTCCTCCATCAATGGTTGGGCACTGGTTTGCTGTTCCAGTTCCCTT
CACTTCAAGGTATGTCTTGCTCTGGATTTCATCAAAGGTGAGTCTCTTTGGTACTCCTTC
AGCACCTGCTCCCGAGACTACAAGAGCGGAAGTGGCAAGAGCGAAGCCGGCGATCTTGGC
GGCATCGGCGAACTTCCGAGAAACTTCTTTGAGATCGGAATGCAGAGAGCAGGTGAGTTT
AGCTCCGGCAGATTCAAGGCCAAAAGCTTTAGAAACGGTCTGAGAAGATCTGAGTTGCGA
GGTGCCGCTCCTGGCGGAGACGGCCAATTTGGAGGGTTGAATAAGCGTAGCCGCCGCGTG
TACTGAAGCCGCCATTGCTCTGGAGACTGGTATCTCTTCGTGTTCCCAGAGGAGAAAATG
AAATGAAGACTGCTCCGGCGACTGATACTGAAACTATAATAACGGGCAGAGTAGGAAGGT
TTTGGAATGAGAGGACAAAACGATCATGTGGCTTTGGTTAG
>CUTC000314
TTCATTACTATACTAATTTATCGTAGCATGTACAAGAACAAATTCTAAGAGGATTCTCGA
GGATAGGATGCTAGCATGTAGGCTTCAAAGTTTCACCTCCAATCAAACTCAGCAAAATGG
TGGCATTATTGAAGGTAAAGAAAAAGACATCCAAATTTAATGGGACAAGAAACACTTACG
AAATCTTCAAACACCATGTTGCTTACTTAGAAAAGTTACAAAACCAAAACTCCATAATTT
TGCATCTTCTCTAATCATTTTGAAAGCCAATAGATAATGAGAAACAAGGTACATGCTGCA
ATGACTCCAGACAGAATAAGAGTGTCCCTTGACCGCCTTCTTCTAATTGAACCTAGGAGG
CCGCGTATAACTGGGAATTTGTCACTTAGAAGCTTCACTTTTCCTTGAACATCTCCAAAC
AAAGCCCTTTGATTGCCCAAGACTGCCCTTGTAGTTTGAGCTTGACTTATTACTTCATCC
ATATGAGCTATACTTCCATGAATAGCAGCTCTTTCCCGCAGTAACTGCATCCTCGGTGAC
ATGGTTCCAGGTGACTTATACTCATTGATGTCGTCCCTAACAGAACTCAAAAGTTCTGCA
TGTTCCCTCATTGAGTTAATGTTTCCTTTTATTCGTTTGAATTCCTGTGTAAATTCATGG
AGAATATCCCTGTGTCTTGCTAGTTTTTGATTTATAGAGGTAGCTGGTGCTGCAAATGCA
GCACATCGACTCATTGAATCATTAACGTCCAACAATTTCTCAAGTAAAGATTGGATTTCC
ATTTCCATAGACTTCCATGATCTGTTGGGACCAACAGACGGTGAACTAGAATCCACATAA
CCTCCTTGAGTGAACCTGGTACCGAGCTTCGCATAGGAGGAGAGCTTGACATCGAGATCG
CCCTCGATCTTTCGAGCCTCACGCCTCAGCTCCTCCCAACCGGACTCCTGCAATTCAAGG
CTCTGATCTGTCATTGCCATCTACAAAATTCACACCCGAAACTCATTTTGGTTTAGTTAT
CAGTATAGCAATGCTTCCCC
>CUTC000315
CGTGTGTATAAAACGCTTCCCTTCTTCGCATCAARGGGTATTCGATCTTCGTCACCGTGA
GAACAAGAGGGATCAGTTTTCCGACCACCCATTACTGAACTTTTGGTTGATTAAATCAGC
AAAAGGGAGAACTAACTGCTAGCAGAGAAAATGGCCATGGTCAATGGAGTGAAATCATGC
GCAAAGCTGCTGAAGTCTTCAGAATCATTGTTGGTGAAATCAGCTAATCGAGGGATTCAC
TCAACTGGTGTGAAGAAAATGGGAGGACATGCTCATGGACATGATGAACCATATTATTTG
CACGCCAAGCATATGTACAACTTGGACAGGATGAAACATCAGAAGCTGACCATGACGCTT
GGAGTACTCACTGCATTCAGCATTGGTGTGGGCGTTCCAATCTTTGCAGTCGTCTTTCAG
CAAAAGAAGACGGCCTCTGGATGATGACTGAAAGAACGTGCGTGGATTCGTGTTGCAGCC
CGCATCCTCTCGTTCGTTTTCTTAATTCTGTATAAACCCTCCTTTCAAATGCACAGAAAC
TCAGAATCTGGATTCTGTTTTTGCCAATAAGTCTTTTCATCAACATCCCATTATTGGATA
TTTTTGTTAAATTATGTTTGTTCCAAAGATCTCTTTGATCATTTAGATTTCTCTCCCTGC
ATTTGTTCTTAGTTTGTTCGCAACCAATTTCTACATCCAATGAATTTGATAAGGAGACAT
GGTCTTGGACCTTTTGAGCTTCCTGCTAATAAATAGGCCTTGACCGTRT
>CUTC000316
GGTGATGGCATCAGACTCCGACAAGGCGGCATCGGACAAGGATCTCGACAAGCAGACATC
AAAAGACAGGTGGAGAGGGCTTGCCTATGACATATCCGATGACCAACAGGACATCACAAG
AGGAAAGGGACTGGTGGACACTCTGTTCCAAGCCCCATGCAATCTGGAACCCATTACGCT
GTTATGAGCTCTTATGAGTATCTCAGTACAGGACTTAAATCGTACGAGGGATTGGACAAC
GTATTGGATGGTTTGTACATTGCTCCTGCTTTCATGGACAAGTTGGTTGTTCACATCACC
AAGAACTTCTTGTCCCTTCCAAACATCAAGGTTCCTCTGATTCTGGGACTGTGGGGAGGC
AAAGGACAAGGAAAATCCTTCCAATGTGAGCTTGTATTCAACAAGATGGGAATCAACCCA
ATCATGATGAGCGCCGGAGAGCTGGAAAGTGGCAACGCCGGAGAGCCGGCTAAGTTGATC
CGTCAAAGGTACCGTGAGGCGGCTGACATAATCAAGAAGGGAAAATGTCTTGCCTCTTCA
TCAATGATCTGGACGCTGGTGCAGGTCGTCTTGGTGGCACCACTCAGTACACTGTCAACA
ATCAGATGGTTAACGCCACCCTCATGAACATCGCTGACAACCCAACCAACGTCCAGCTCC
CTGGAATGTACAACAAGGAGGATAACCCTCGAGTCCCAATCATCGTCACTGGTAACGATT
TCTCCACTCTCTACGCTCCTCTCATTCGTGATGGTCGTATGGAGAAATTCTACTGGGCTC
CTACTAGAGAGGACCGTATCGGTGTCTGCAAAGGTATCTTCCGCACCGACAAAGTCGCCG
ATGAGGACATTGTCAAGTTGGTCGACACCTTCCCAGGCCAATCCATCGATTTCTTCGGGG
CACTGAGGGCGAGAGTGTACGATGACGAAGTAAGGAAGTGGATCATTGGAGTTGGAGTCC
AGGACGTAGGGAAGAAGCTGGTGAACTCGAAAGACCCACCGCCAAAGTTCGAGCAGCCAG
CAATGACACTGGAAAAGCTGCTGGAGTATGGTAACATGTTGGTTCAAGAACAAGAGAATG
TGAAGAGGGTGCAATTGGCTGACAAGTATTTGAATGAAGCTGCTCTTGGCAATGCCAATG
AAGATGCCATTACCAGAGGAGCTTTCTAAACTAAGCTTTTGTTCGTGGGGAAGGCAGTGC
TGATTATGGGATTTGCCTGATCTACTCTATAATTGCAGGCCTTTTTGTTCTTTCTTCATT
TGTGGAACCAAAATCTCATATCAAAATTGTTTCTCATTCAGTGACTTTGTGTATCAATTT
GCTTTGTCCTTAAGTCATTCAATGGGCAAAATCTATGTTTTGCTTCTGAACTTTATGCTT
CCAATCACTCTTACCTTCCT
>CUTC000317
ATGCCAAATGCGAGATGAGTGTGGAAACTCCTATGGACTATCCCTTGTAAGCAGACAAAT
GTAGTAGGGGCTTATGTTCGTGCTAAGAAGAACCAAAACCAGATCTGCTGGTATTTGGCA
GAAAGTCATTTCACAGGAAGACACACAATTCCAGAGATTCTTAGATAATGTTCAATATAA
ATGTAATGGGATTCTGCGCTACGAGCGTGTATTTGGTCAAGGTTTTGTCAGTACGGGAGG
AATTGAGACCACCAAAGAATTTGTTTCAAAGCTAGAATTGAAGGCTGGTCAAAAAGTTTT
AGATGTTGGTTGTGGCATTGGGGGAGGTGACTTTTATATGGCAGAGAACTTTGATGTCAA
GGTTGTTGGCATCGATCTCTCCATCAATATGATTTCTTTTGCCCTCGAGCGAGCCATTGG
ACGCAAATGCTCAGTTGAATTTGAGGTTGCTGATTGTACCACAAAACCTACCCAGATAAT
ACTTTTGATGTGATATACAGTCGGGACACAATATTACACATTCAAGATAAACCTGCGCTG
TTTAAATCCTTTTACAAGTGGTTGAAGCCAGGAGGTAAGCTTCTTATCAGTGATTATTGC
AGAAGTGACGGAACTCCGACAGAAGAGTTTGCTGATTATATCAAGCAGAGAGTATTATGA
TCTACATGATGTAAAGGCATATGGTCAGATGCTGAGAGACGCTGGCTTCGAGGATGTCGT
TGCAGAGGATCGCACTGATCAGTTCATACAAGTCTTGGAACGCGAGTTACGTACTATTGA
AAAGGAGAAGGAGGAATTCATTCAGGACTTTTCTGCGGAGGACTATAACGATATAGTAGA
CGGTTGGAAAGCCAAACTCGTCCGAAGCTCGACTGGTGAGCAAAGATGGGGACTCTTCAT
TGCCAAGAAGAAGTGATTGTTAAATTTATGCTATATTTGTAGTTTGTTGTTTTTGATTTG
AAGTCATTTGCTACCGTGAGTAACTAGTTGTTTCTACTGGGATATGGATATCCATCTCCC
CTAAGTACCTTGTACCTTGTTCATTTGATCCGAACAATTTCCTTTTCGTTTTCGAATAAC
TAACGATGTGTTTAGAA
>CUTC000318
ACGCAGAGTACGCGGGGAAGGAGAAGTTTTACAGACATCGAGAGAAGAGAAGTCTTTCCC
TGTTTTCTCTTTTGAAGTTTCTGTTCTTCTTCTTCTTCTCCTCTTGTTTCGGTTTCGAAA
TCTCTGTCGGAATCGGAGCTGTTTTGTGACGGAAATGGCTTTCGTTTCGTTTGTCGGAAG
AGTTCTCTTCGTCTCCGTCTTCGTTCTCTCTGCTTGGCAAGAATTCAATGATTTTGGTAC
CGATGGAGGAGCGGCGGCCAAGTATCTGAAGCCAAAATTCAACGTTTTCTCTCGCAATTT
TGAATCTCATACTGGGTTGGATTTCCCCAAAGTTGAGATCCTACATGTTGTGGCTGGTGC
CATTGCGCTGAAGGGCCTTGGAAGCCTGCTGTTCATCTTCAACAGCTCCATTGGAGCCTT
TCTTCTGATCTTGCATCAGGCCATAACTGCACCGATCTTGTACGATTTCTACAACTACGA
CGTTGAGAAGAAGGAATTCAACCAACTTTTTGTGAAATTCACTCAGAATCTGGCATTGTT
GGGAGCGTTGCTGTTCTTCATCGGTATGAAGAATTCGTACCCGAGGAAGCAAGTTGTGAG
GAAGAATCAGAAGTCGAAAACATCATAGATTATGAAGGAGGAGGGTTATGTTTATCTTTT
CTGTAGGACTCTTTTTGGAACTCTGAACACTCATATGATCATTTCATTTTGTTGCTTTGG
TTACTCTTCTATGTTCTTGAGGTTGGAGGTTATGTGATTGTAATGAAAGTTCTTTCACAT
AATTTTGAAGCTTCAATGTGTTTTGTTGTGTGATTGTAATGAATGGGATGGAAATGGGAA
GACTTTTCTTTAAAGGGCAGGAATAGGGGAGACATCGAAAGCCAAGTTATATACGTTCGG
TAACCTTACTTTTTAAAATTATTATGTCAAGTCTATCGTTAGTAGATATTGTT
>CUTC000319
TATGAACAAAAGATATAACTTCTTTGTAAACCAAATAAGGACTTGTTATTTACAAGACAG
CATCAAGTTTATTGATATAGTCGAATAATACCAAATTAAACAGAATACTTGATATAGTCG
AATAAACTTGTTAAAGCAGAGAAACTTAGTCCTTCGTGCTGCTCTTGATCCACTCTAGGT
ACTCCATGCTGCCACCATTGATAGGCAAAGCAATAACTTCAGGCACCTCGTATGGGTGAT
TTGCCTTGACATGATCTGTCAGTGCTCCCAGAAGTGATTGCCTGGTCTTAATAATCAGAA
GTTCCTCAGCGTCTGTCTGGATCTCTCCCTTCCACTGGTAGACGGATTCTATACCGGGAA
CTATGTTAACACAAGCAGCAAGTTTTTCTTTGACAATGCTTTCAGCTAGTTTCTTACCTG
CTTCCCTGTTAGGAACAGTGACATAAACAACAATGCTAGGCACCGCGGCACTATTCCCTT
CCATTTTTATCAAATGCACGTTCCTAGCAGGTCCTTGACTTCCAAACGTCGATCTCAAGA
GAGGTGCGAAAGGCAGCGACAGAGCGGAGCCCGTTTTGGAGACGAAGAGATTGGAGAATC
CGAAGCTCAGTACGCAAAACGCACCAACCAGAGGTAAACGACGTCGTAGGACAGAGGGTG
ATAGCAATGGAGTCGCGACTCTGCTGCAGAGAGTAAAGGCCATTTCGKTTTTATAGCGCT
AATCGTGTCGCGCCTTTTCGACGCTCCGGCTTGAGCTTACTTGMTGCCTTCACTTGGGAA
TTCGAACAAACCA
>CUTC000320
GGGTTACCTTTATTTAAAAAAGTTCCCTTTCTTTCGGTTCTYTCMGTBBTHTCATCGCGG
GGAACCTTAGGGCTTCGTTGAAATCCGTCAGTCTCTACGGATAAGACTTCGAAATTTCTC
ACTGTTTTTCCCAAATTCCTACTCGGTCAATCCAGAATTCCCCGTTCTCTCGTTGATCTG
GTCCGTAAACAGCAATCGTAGAATTTCATTACAAAACAATGTCTCTAGCATCCGAAGAAA
GATCAAAGCTAAACCCGAACGCTCCGCTTTTCATCCCGGCCGCCTACCAGGTGGAGGATT
TCTCCCCGCAATGGTGGCAACTGGTCACAACCTCGACATGGTACCACGACTACTGGCTGA
GCCAACACCAAGAAGAGAGCGACTTCTCCTTGGATGGCGAAGACGATTATGACATTGCTG
AATTTCTGCCACAGGCCTTAGATCTTGAAGGCAACGAAGACCTCCGCACCATGGAAGCTG
AATTCGAGGAGTTTATTCAAGCTTCTCTCAATGAAGGGACCCAATAACTTCCTTAAGGTG
GCCCAAGAACTTCCTTGATGATCAGCTTGCTTGGATTTTCAGGTTTAACATGTTGATATA
AGCACAAGAACAAATCTGCAGTTTTTTCTTTTCTTTTTAAAATCTTCTGTTCAAAGTGAC
TTGTGTATAAAGCAAAGTTGCTGCAACGCCCACTTGTTCACCATTGTGCATCTTACTTTA
TGCGTCCCCCAAAAACAGTGTAAAAATAAGGAAATAGCTTTTAAATGAGACCGATGAGTC
TTCGTTGTCTACTTTTTTTATATTATTATATTTTAAGGAAGAAAAAAGGAACACATTGAG
>CUTC000321
GGGGTAAGGTCGGTAGGTTCAAATCTGGYGCCGATCATGTTCTGAACTTTTTCTTTTTTA
ACCCTTTTCGTTTAATCAATTTGGACGGTTTTGATCTTTATTTCTTTGACTCGGATTGGG
TCAGATTCATCGAAGGCGCCAGTTCGTCGGAGTTGCGATCGTCTTCTTCTATCTTTTTGC
TAATCGATTTGAAAATGGTTTGCTTGGCGTGTTTGTTGCCTCTGTTTCTCATTCCAGTCG
TCAACGCGCTGCCTGTTCTGTTCGATTTAATTATGGGCAAAATTTATGGAATTTTTGGCT
GGGAATACAGAAAACCACAGAGGGTACCGCCGGCTTGCCCCTATCGCCCTGCTGCCAAAC
AAAATAGCAATGTGGAGTTAGAACCTCTAGTTGATCAGCAACTCCCACCTCCAAAAGTCG
TGGATGCCGTGGATGAGAAGCAAGACTGAATCTGGAAATTTCTGATGTACATACCTGTCA
GCAAGATCAACAGATGTTTGTGGCCCTAGAAGCTGTGGACACTGTCGATTTTAGAAAGCT
ATGATTTCCAATCGGGTCAGACAAAAATATATTTTAAACTCTCATCGCTAATACTATCTA
TACAGTTATTTGTCAGTGCCTGCTTTCTGAATAACATCAATACCGACATTGTATGTATGC
TTTCTAAATAATTTAGCTGGTTGGCTTGAATATGTTTTCCTTACTTGTAGTTAATTAATG
CTCGTGGAATCTCT
>CUTC000322
TGGGCGTTCGGGGGGCCTTCGATGGTTTATAAAGACCTAAATTGCTGCAGCCGTTCGAGA
GGGAAATTCATATTCTCCGCCTCGTTGCTTCTATTGCAATTCGCGAGCGAACATGCAGGC
CAGTGATAGATTTAACATAAATTCCCAGCTTGAGCACCTTCAGGCGAAATATGTGGGAAC
AGGGCATGCGGACTTAAATAGATTTGAGTGGGCAGTAAACATTCAGCGAGATAGCTATGC
ATCTTATGTTGGACATTACCCCATTTTAGCATACTTCGCTATAGCAGAAAATGAATCTAT
TGGGAGGGAACGCTACAACTTCATGCAGAAAATGCTATTACCCTGCGGCCTTCCTCCAGA
AAGAGAAGATGATTGAGATTGCTATTATTAAGTAATTGAAGTTGTTGTTAAGATTGCAGT
AACCGTAAGTCATTGTAGGGTTGATGAATTTCTTGTTTATGAACCAACGATGTTAAGATT
TTCTTGGATATTGAAATTTTCTGTATGATTTCAATATCTGAGTWWTCT
>CUTC000323
GGGGGTTGTTTTCGTACCCCTGGGGGTAAGCGAAGACGCTATCTTCCTCGAATTAGGGCT
ACTCGTGAAAATGGGAGGGGGGAACGGGCAGAAAGCGAAGATGGCTCGCGAGAAGAACAT
GGAGAAGCTGAAAGCTTCTAAGGGAAGTCAGCTCGAATCGAACAAGAAAGCAATGTCTAT
TCAGTGCAAGGTATGCATGCAAACCTTTATCTGCACCACATCAGAGGTCAAATGCAGGGA
ACATGCGGAGGCAAAGCACCCAAAAGCTGATGTCTATACTTGTTTCCCACATCTTAAAAA
ATGAAAGAATAAACAAGAAAGAACAGTGTGAAGGRGGCACGTTCCAGTAGCAACCTCCTT
GCCCATGTTTACCTGTGATTTCTGGACTGTGTTTGCGTGCCAATTTAGTATGTATTTTGT
TTATGGTCTTGCTCATGTATCAGAAATCGGCTTTGGATTAATATATTAATGGTATGTTTT
CCATGGTCTTAA
>CUTC000324
CTTTGAAATGTATTGTTTTGAATTATGGACAAATGACKTTHAACTGACCGTTAGTCATTC
AAAACTAAGAGCACAATTTGCACATTTCATCACTCACTGGGTTCTTTCAGATACATAATG
AAGCAAGTACATTTTCATGAAAGTATAAAGAAATTAGACAGAGAAAGTTGGAAGCAATGA
GGAGAAATGGGGTCACCTCTAAACCTGCAAGAATTGAAGGAGCTGAAGATTGTCAAACGT
TCTTCAACTTCTTCATCTTTGATGGAGGCCATCGTCCTTTCTTCCTCAAATGGCGTTTCC
GAACAAGCCGCTTCCTCCGCAGCCTAATCTTTTTTGCCAACTTCATCCTTGCCTTCTGCT
CCAGCCTCTCTTGCAGTTTTGATTCTAATGGAAGTTTGTCAACTGGAACATCCTCCTTTT
TAGCTTCTGCCGAGGGCTTCGGTTCGTTACTGTCGGTTTCTCCCGTAGCATCGATCTCAG
ATGCAGCCTTGACAGTAAATGACACCGTATTTTCAACGAAGGAGGGGTTTCGAAGTCTAA
CCCCATTGAAGTGTTTTGGCTGAAACCCAGTAGGCTTCATGAGTAACATAGAATTCAGGG
CGGCGAAATTCACTGGAAAACATGACGGCGACGGCGATGGCGATGGCGACGGCGAAAATG
TAGATGAATGGAGAGAGATGGAGAGGGGATTGGAGCAGAGAAGAAAAGCCATCGTGTTTT
TCTCTGGTTTGAGACCC
>CUTC000325
AAACCAAAATCCCCAAATGGGGATTCCCTTAATTCGCAGCAGAAGAAGCTTCTTTCCATT
CATCAATGGCTTCCGCTCCCGCCGTTTCAATGGCTCTCCCCTTGCCCTACGCCAGCCAGA
AGCGGCTCTCCAACGACGCCTTCTTCAATCCATTGCCTTCTAGGTCTCGCAAGGCCATCC
CCGCTGCTCCAAGGCTCGTTGTCGTCCACTCGTCTTTGAAGGAGAAAGCCGTCACTGGAC
TTACGGCCGCTGCGCTGTCTGCAGCGATGGTGATTCCTGAGGTTGCAGAGGCTGCCGGTC
CTGGAGTGTCGCCATCGCTCAAGAACTTCTTGCTGAGCATTGCCGCTGGTGGAGTTGTGG
TGATCGCCATACTTGGAGCTGTCATCGGCGTCTCGAACTTCGATCCGGTGAAGCGTGGCT
GAGTGGATTCGTCGAGGAAGTAAATCCTCTTGTGGTAATCTTCTTCTTGTGTATCGTCTT
TTTTGTTGCACGCTGCTGTCTGTAGTAATTGATCCAATTTAGCTGTGAGTTTCAGTTCCG
ATTTTCCTCCATTTCTGTGATCTCGCTCCTGCTTTACTCTCCATTCATTCATCATTTCCG
GAGCTTCGATCATTAATTTTTCCAAGTAACTAATTTTATTTCATGTTTCTAATAAATTTT
CAATCCATAAGAATTAATTTA
>CUTC000326
ACATAAGAGAGGTTGAAGGGAGTGAAGTGGTTGAATAGAGAAGAAGAGAAGAAGAGAGAA
TTGATCAGATCTAGGAAGGTGGGAGCAATGAAGTTGTTGTTCCAGTGCCCATGCTGCTCT
TGCTTCTGCTTCATGAAGCCCAAGCCAGGCAAGCCAAAGCCTCAAGAACAACCCAACAAG
GAACAACCCAACAAGGAACAACCCAACAAGGAACAACCCAACAAGGAACCACCCAAGGAA
GACAAGAAGAAAGAGTAAACTCTCCATTCATTTTCTTCTTCTGCAACTTTCCATTTCACT
TTCCCGAGAAACAAACACAAAATGGAACCATTCACGTTTGCTTTCCTTTTGTGTTTCATT
AGTACCACCCACCAACTTTATCATATGCTCCATCTTATTTTTCTGTTACAACAATTGTAA
TAAATTATGCGTTACTCATCATACTC
>CUTC000327
ACGCAGAGTACGCGGGGGCWKAYAWYGCAGAGTACGMGKGGAGGGAACCTGGCAATGGCA
TCCCCCAGAAAACTCACTTCTATCGATCTTTTACATCTCTGTAAATCAATTTCCATTACA
ACCCGTTCCAATATTATTTTACAGAAAAAACTATATACAAATCCAGAGATTCTTCTTCTT
CCTCCGATTCTACAGATTTCTTCTCTTCCTCGTTTTTCGCGGCTTTGTCCTCATGATTCC
ACAAGCTTCCTCGTTCAATATCGCCGTTCCACTCTCCGGTTCCCCCCTCGGCCACTCCCG
TCATCGACATGTCGTGCGAGCTCAAGCGGAACCGTCCGAGAAGTCGGTCGAAATAATGAG
GAAATTCTCGGAGCAGTATGCTCGTAAATCAGGAACGTATTTCTGTGTGGACAAGGGGGT
CACTGCGGTTGTAATCAAGGGACTAGCAGATCACAAAGATACATTGGGTGCACCACTTTG
TCCTTGCCGGCATTATGATGACAAACCTGCTGAAGTTGCACAAGGTTTTTGGAACTGTCC
ATGTGTTCCAATGAGAGAGAGGAAAGAGTGTCACTGCATGCTTTTCCTGACTCCAGAGAA
CGACTTTGCAGGCACTGATCAGGCAATCTCCTTGGAAGATATCAGGGCAACAACCGCAAA
CATGTAACCCTTAATTTCCACTAGTTGTGTTCATTAGTAATTCATATTGGGGTTTGACTT
GAACGGGTGGAAATATACAAGTATAGTTATGTATGTAATAACAGTAACCTTATATGCTGA
TGAGACAATGAATGGTTCTGCCATATCTGCTTCTGAACAAATTAATTAGATAACTA
>CUTC000328
CTAGTGGTTATCAACGCAGAGTACGGGGGGCGAACCCTCGGCTAACGCTGTCGTCTCCAT
TTCCTTCTCTGCGAAACTCGGCGTCGTTCCCAAGCGGGGCGGAAGAAAGTGGGTTTTTGT
TATCTCTTTCCCAGCGGCGGATTTCAACTTTATCGGAATGGATCCCGACGCGGTGGCTAA
GGCATTCGTCGATCATTATTACTCTACCTTTGACGCCAATCGAGCTGGTCTTGCTAATCT
CTACCAGGACACTTCTATGTTGACGTTTGAAGGTCAGAAGATCCAAGGCTCGCCGAATAT
TGTCGCCAAGCTTACTAGCCTCCCCTTCCAGCAGTGTCAGCACTCCGTTAGCACTGTCGA
TTGCCAGCCTTCCGGCCCCACTGGTGGCATGCTCGTCTTCGTCAGCGGCAATCTTCAACT
CGCTGGTGAACAACATGCTCTCAAATTCAGTCAGATGTTCCATTTGATGCCAACTCCACA
GGGAAGCTTCTATGTGCTGAACGACATATTCCGATTGAACTATGCCTGAAGTTGAGAGTA
AACTGTGGTATTGGGAGGCCTGAGATGTCAGGTCATTCAACCAGTTTGTTTATCACCTTT
CAGTTTTTTGGACATTTCAAATTGGAACTTGGATTATATTTTATTGTGCTTATGCTTCAA
TGTGTGCCTATGCAAAGTCGAATTTCTTGWTTGTCATTGAGTATTGATGAAATAGATGCT
TTCTTCAAATTCAAGTGATTTGACT
>CUTC000329
CTCCAAGATCCTCCCTCCCACTTCATTTCTGCTGAGGCTTGTTGAGACCAGCAAGTTCTA
AAAGGGAAAGATGGACTACGTTTATGGACCTGGAAAGAACCATCTTTTCGTGCCGGGGCC
GGTTAATATCCCTGAACAAGTCCTCCGGGCAATGAACAGAAACAACGAGGACTATCGTTC
TCCAGCCGTCCCAGCACTGACGAAGACTCTTCTCGAGGATGTTAAAAAGATATTCAAGAC
CACATCAGGCACTCCATTTTTGTTCCCTACTACAGGTACTGGTGCATGGGAGAGTGCACT
CACAAACACATTGTCTCCCGGAGATCGGATCGTGTCGTTCCTCATTGGTCAATTCAGTTT
GCTCTGGATCGATCAGCAGCAGCGCCTAAATTTCAAGGTCGATGTGATTGAAAGTGATTG
GGGTGAAGGTGCAAAGCTTGATGTTTTGGCCTCAAAACTTGCAGCTGATACTGAACATAC
TATAAAGGCGGTTTGCATTGTTCATAATGAGACAGCTACTGGTGTGACTAACGATTTGTC
TCTAGTAAGAAGAATATTGGATGAATATAGGCATCCAGCGCTATTTCTGGTAGACGGAGT
GTCTTCAATATGTGCTCTTGATTTTCGTATGGATGACTGGGGAGTAGATGTGGCCTTAAC
TGGGTCACAAAAAGCTCTTTCTCTTCCAACTGGGATGGGCATTGTATGCGCCAGCCCACG
AGCGCTCGAGGCGTCTAAAACAGCAAAATCACTCAGAGTTTTCTTTGACTGGAAGGACTA
CCTCAAGTTCTATAACTTAGGAACCTACTGGCCTTACACTCCTTCCATCCAGCTCTTATA
TGGCCTTAGAGCAGCTTTGGATCTCATATTTGAGGAAGGCCTTGAAAATGTGATTGCCAG
ACATCGACGTTTGGGCCAAGCCACAAGGCTTGCTGTGGAGGCATGGGGCCTGAAGAACTG
CACACAGAAGGAGGAATGGTTCAGTGACACAGTGACTGCTGTGCTTGTGCCTCCATACAT
TGACAGTTCAGAGATTGTTAGAAGGGCTTGGAAGAGATACAATTTGAGTTTAGGTTTGGG
GCTGAACAAAGTTGCTGGCAAAGTTTTCAGAATTGGGCACCTTGGCAACCTCAATGAGCT
GCAACTGTTGGGTTGTCTTGCTGGTGTGGAGATGATTCTGAAGGATGTGGGATATCCAGT
GAAGCTTGGAAGTGGGGTAGCAGCAGCTTCTGCATATTTACAGAACAACATTCCACTCAT
TCCTTCTCGGATTTGATTTCGGTCGAGACCGTGATCCGTTCTCATGCATTTGATTTCGTC
TACTGTGTAAAGAAAGAAAGAACTGTTGTGTTATTGTAATATTTGATGTCTACTTTCACT
CCTTCAGGCATTCTGATGAGAATGCCTATGTATTCAGAAAGTTCACAAATCCTATTACAA
ACTCTTTAATCTGGAATTCCAAGTTGCATAACACAATAAAGTTGTAATTAATATTTAAGC
ACAATATCTCAAAA
>CUTC000330
GGGGGGAAGACGAAACCACACGCGTCAGTAACTAAACCACTCAGTCCAAGCTCGTTTACA
TTTCTTCTGTAAATCTGCGCCTCCAAATCACTCTTCATCCTGCAACAGTTCTTCAAGCAG
AGCGACTGAGATTCAGAGAGGGCGAGAGTGGCCATGGAAGCTGCGATTTGCGGTCGACTG
CCTCTTTCACCCTACCATTTCTTCAATTCCACCAGGCCAGGGGATAAATACTATTTTCAT
AAACAATGTAGAAACCGGAGCATCTTAACGATGCTATCAGTTGCTGAGCTCGGAAAAGGT
GGAGGATTGTTAGAAAAGCCAGCCACAGAGAAGACAACACCTGGCCGCGAATCTGAGTTT
AATGTTAGGAAATCAAGGAAAATAGCTCCACCTTACCGAGTGTTGCTACACAACGACAAT
CACAATAAGCGGGAATATGTTGTGCAAGTTCTGATGAAGGTGATCCCTGGAATGACAGTT
GACAATGCAGTCAACATAATGCAGGAGGCGCATTACAATGGGATGGCAGTGGTAATTATC
TGCGCCCAAGTGGATGCAGAAGATCACTGTATGCAGCTGAGAGGCAATGGTCTTCTTAGT
TCAATTGAGCCTGCAAGCGATGGTTGTTGAATAGGGAGAATAGATTATGTAATGTACTCT
CTTCTGCCCATGTTAAAATATTGAATGTCATCAACTGCTACAAAATTATGTACATAAATA
GAGATACTTCATAAAGAAATAAAACTTCAATTTACGAATGCATGCTCATTCAC
>CUTC000331
CAGTGGTATCGAACGCAGAGTACGTCGGGGGACCACAAACTAAAAAAGCTAAGGCTCCGG
AGGAAAGAAATATGGGAAGAGGCAGTGCAGTCGGTAGCGCCCTCGTTGTTGCTGCTGTTA
TCGGGTTGGTTATGATGTCTCAGTTGGAGAGCGTGGAGGCAGCCGTTTACACTGTCGGCG
ACGCCGGTGGATGGACTTTTAATGTCCAAGGTTGGCCCAACGGCAAACACTTTCGTGCTG
GCGATACTCTCAAGTTCAATTACGACCGGACAATTCATAACGTGGTGGTGGTGAACCAAG
GTGGGTACACGAGCTGCCGGACTCCGGCGGGAGCGAAAGTTTTCACCTCCGGTAGCGACC
AGATAAAGCTGGCGAAGGGAATGAACTATTTCATCTGCAACTTCCCCGGCCACTGTGAAT
CCGGCATGAAGATTGCCGTGAATGCTCTCTAAATCTGTACCCCCTTTTAAAAACTTTATT
TACCGCTGTTAAAATAAAATAACCGTCCGTAATTTATACAGTGGGAGTGTTTGCTTTGTA
GGTCAAATGTCATTTCCTTGTCGGGAGCTTATATAGTTTATCCAATCATATCAATGCTTT
TACTAACT
>CUTC000332
CTGGCAATATTCGTCACGTAGATATTAAAAATCCAAAACAGCAGTTTTAATTTCACAAGA
AAATACCCAAAGCTCAAAGCCAAACAATAGGGTCCAAACGATGAAGTGTTTTTAAAATCA
TTGTCCACCCTTTATTACAGTTAAAGCAGTACTTGTAAAATGAAAACACTGTCGAAACGC
ACGATAATCTTGACACCGCTCACTGCGGTCAATCCGAGTGAGAATACATGATAACTGTTC
TAAGAATCAATTGTTTAAGCACCCAAAACAGAACCTGAGCTCTTGCGGCATTCCTGCAAC
ATATCCAAGTAGAATTGGCACTTGCTAATGTCACTTCCATAGTGGTTCAGGCAATCTTGA
AAGGACTTTGACTGAACATTACAAGCATCAGAACCTCCAGGATTGCTCGCTACTGAAGGT
GCTGACGAAGGAGTTGATGAATCAACAGTCTCGTGCTGGATGACACGAGGACCCATTACG
GCATCAACAGCCCTGTGAGCCACCGCACTTCCAGTACCAAAGGCCATACCTTGAGCAATA
GTGGCACCAAGTCCTCCCAGCATAGACCCACCTCCACCACCTTGAACAGGTGCAGGTGGA
GGAGCAGAATGAGCTGGCGCCGGAGTATTGCGAGGTGGAGCGCGGGGGGCGGGACGGGAA
GCAGATCGTCCTCCAGAGCTCCGACGAGGCATGATTGCTGACGATGAGAAGCGACGACGG
CTTAGGAGAAAAAGTAAGGGAAATGGCGTTGGCTGTCTTCTCTAGGGTTTGTACCGGATT
TATCAACCATGCCTCATTATATACGAACCTCCCC
>CUTC000333
GGGGGTTGWCTACTAAAAATTTTGTGGGGGACATCGAATTTGTGTAACATCGAAATGGAA
AAACAGAGGGAGAGGGCTAAATCTGAAGAAATGGAGAAGCTCTGCCGAAGATGTAATCGG
TCCTATCTTCCATCCTCCAATTCATCTTCTTCATGCCGTTTCCATCCTTCGTTTTTCGTT
TGTCGCCGCCATGACGATCAGAAGAGGTACTATGAATTGGGACCCAACGACCCGCCTTAT
GCAGCCAAATTCTACGACTGCTGTGGGGCTGAGGACGCCGAGGCGTCAGGCTGCACCACC
AGCTTCCATGTTTCTTATGATGAATGATCATAACAACAATATCTGAAGCTCTTTTTCACT
CAGGTCTTGTGCTTTGCACATTCTGTAGATATAATCTCACCACATCATCTGCCAAACAAG
GTTCATCTCATCCCTTTTATGATTAAAGCTTCTGAATCACTTTGAGTTCTGTGTTGTGTT
TGTAGAGAAGACTAAATGAAACATAACATGATTAGTTTCTGAAGATTGAGTTCAGACAAA
GTTACTGTAGTTTCTCATTAGAAAACTATTTCTTGTAAAAAGTTAGTTTTGGTTTTCTAT
TTATTTTGTTCTTACTAGTGGCGTGTAAAGTAGTGTTCTGATTCTTGGGACGAGA
>CUTC000334
GCTCGAGGTCACAAGCGCGGATGKGGAGAAAATCGAGAGCGTGTTCGCGGATCCGCAGCT
GTTCGATTTCTTCGCGAATCCGACGATTAAGGTCGAGAAGAAACTGGAGGTGGTTGATGA
GATCGCTTCGTCGTTGTCTCTACAGCCGCATACGGAAAATTTCTTGAAGATCCTGGTGGA
CGCGAAGAGGATCGACATCGTGAAGGAGATCGTGACGGAGTTCGAAACAGTGTACAACAA
ATTGACGAACACGGAACTTGCGGTGGTGAGTTCGGTTGTGGAATTGGAGGAGCAGCATTT
GACGCAGATCGCGAAGCAGGTGCAGAAATTGAGCGGAGCGAAGAATGTGAGGATCAAGAC
TCAGATTGATCCAAGTCTTGTGGCTGGATTCACTGTGAGGTTTGGAAATTCTGGATCGAA
ACTCATTGATTTGAGCGTTAAGAAGCAGCTTGAGGAAATCGCTACTCAGCTTGATCTCGG
CAACATTCAACTGACGGTATAAAATTTACAATGCTTTTCTGAATTTTTGTTGAGTGGTGA
TTGTTACTCTATATGTGATGTAATTTATTCGAATTGGTTCGAAATCATAATTCGGAACTT
GTGTATCTATTTCTTGGAAATAATCCTAGTTGTATTGAAATAAAATATTGTATAACTCGT
AATTAATATTTWAAWTAGTACTGGTTGCCCGTCGCTA
>CUTC000335
TACGCTATCCAGATTTTTTTATGTACCCCGACTAGAAACCCTAATTCTGATTCTGCGTAT
TACCGAGCGAGGAACCTCTTCGAAGGGAGAACACAAGAAAGTTGAAATGGCTGGAATCGG
ACCGCTTACACAGGATTGGGAGCCGGTGGTCATCAGGAAGAAGGCACCCAACGCGGCTGC
GAAGAAGGATGAGAAAGCTGTCAATGCCGCACGGCGAGCCGGGGCGGAGATTGAGACTGT
AAAGAAATCTACTGCTGGCTCCAACAAATCTGCTTCTAGCAGTACTTCTTTGAACACTAG
GAAGCTTGACGAAGAGACTGAGAACCTTACACATGATCGTGTACCAACTGAGCTGAAGAA
AGCAATTATGCAAGCACGAACAGAGAAGAAGCTTACTCAGTCTCAGCTTGCGCAACTTAT
TAATGAGAAGCCTCAAGTTATCCAGGAATACGAATCTGGTAAAGCTATTCCAAATCAACA
AATCATTACCAAACTTGAGAGAGCTCTTGGAGCAAAACTGCGTGGGAAGAAATAAAGAGA
TGTGGAAAGTTAAGTATGAGTTCTGCACAAGCTTTTGTTTGAACCATGCACAAAAGTTTA
TTTCCTACTGTGGTTTCAATGTGTAATTATATTCGACCATCCTTGTGTGCTTTTATAACC
ACTGTTGCAATGTCTTTGTAAGTTCTTACCTGGAAATAAATGAATATCATGACTGTCATG
TTGCGTTAGTTTCCAGATGTTTTGGCTGTACTTTTCACATCAGAATTAAATGGCTGCACC
CATGACCATTAATAAGTTAGAACTTTGTATTGAGAGAA
>CUTC000336
CAGTGGTATCAACGCCAGAGTACGCGGGGRCTTGGCGGCCGTTGGTATCTGTGTTCTCAA
ATTCTCTGCAGCACCCGAGATTTTTAACTAAATCGAAAATGAGTCGAGGAGGTGCAGCCG
GTCCCAAGGGGAAGAAGAAGGGAGTAACCTTCACAATCGACTGTTCGAAGCCGGTGGAAG
ATAAGATTATGGACATTGCTTCTCTGGAAAAGTTTCTTTTGGAGAGGATTAAAGTCGGAG
GCAAGGCTGGAGCTCTTGGCGATGCCGTCTCTGTTACTCGTGAGAAGAGTAAAATTACCG
TCACTTCTGACAGTAATTTCTCCAAGAGATATTTGAAGTACTTGACCAAGAAGTACCTGA
AGAAACACAATGTGCGAGATTGGCTACGAGTGATCGCTGCGAACAAAGATAGGAACGTTT
ACGAACTCAGGTACTTCAACATTGCCGAGAATGAGGGAGAGGAAGAGGATTAAATTTATG
AATTTGACATTGCATTTAAGGAACAAATTATGTCGCAGCAATCTCTCACTGTTTTTGTTA
CTACTGTTGCTTGTGTGATCCTTTATTTTTTTCATTCGAACTAATGCAGTTTAGCAATTT
TGTTTTCTTCGACAGTTCTTAGTATTGCTTGTTTGTTTTTGTGTCATTAT
>CUTC000337
CGGGATTCATACTCAAAATCGGAGTTTGATCCTGGCTCAGAAGGAACGCTAGCTATATGC
GTAACACATGCAAGTCTAACGTTGTTTTCGGGGAGCTAGGCAGAAGGAAAAGAGGCTCCT
AGCTAAAGGTAGCTTGTCTCGCCTTTCGTCAGGGGTGGGAACAGTTGAGAACAAAGTGGC
GAACGGGTGCGTAACGCGTGGGAATCTGCCGAACAGTTCGGGCCAAATCCTGAATCAAGC
TAAAAAGCGCTGTTTGATGAGCCTGCGTAGTATTAGGTCGTTGGTCAGGTAAAGGCTGAC
CAAGCCAATGATGCTTAGCTGGTCTTTTCGGATGATCAGCCACACTGGGACTGAGACACG
GCCCGGACTCCCACGGGGGGCTGCAGTGGGGAATCTTGGACAATGGGCGAAAGCCCGATC
CAGCAATATCGCGTGAGTGAAGAAGGGCAATGCCGCTTGTAAAGCTCTTTCGTCGAGTGC
GCGATCATGACAGGACTCGAGGAAGAAGCCCCGGCTAACTCCGTGCCAGCAGCCGCGGTA
AGACGGGGGGGCAAGTGTTCTTCGGAATGACTGGGCGTAAAGGGCACGTAGGCGGTTCAT
CGGGTTGAGAGTGAAAGTCGCCAAAAACTGGTGGAATGCTCTCGAAACCCATTCACTTGA
GTGAGACAGAGGAGAGTGGAATTTCGTGTGTAGGGGTGAAATCCGGAGATCTACGAAGGA
ACGCCAAAAGCGAAGGCAGCTCTCTGGGTCCCTACCGACGCTGGGGTGCGAAAGCATGGG
GAGCGAACGGGATTAGATACCCTGGTAGTCCATGCCGTAAACGATGAGTGTTCGCCCTTG
GTCTACGCGGATCAGGGGCCCAGCTAACGCGTGAAACACTCCGCCTGGGGAGTACGGTCA
CAAGACCGAAACTCAAAGGAATTGACGGGGGCCTGCACAAGCGGTGGAGCATGTGGTTTA
ATTCGATACAACGCGCAAAACCTTACCAGCCCTTGACATATGAACAAGAAAACCTGTCCT
TAACGGGATGGTAATTTTTTCATACAGGTGCTGCATGGCTGTCGTCAGCTCGTGTCGTGA
GATGTTTGGTCAAGTCCTATAACGAGCGAAACCCTCGTTTTGTGTTGCTGAGACATGCGC
CTAAGGATCAAGTCTTTGCAACCGAAGTTCGCCGAGGAGCCGAGTGACGTGCCAGCGCGA
CTAATTGAGTGCCAGCACGTAGCTGTGCTGTCAGTAATCTGGGAGCCTGATCCTTTCGAA
CGAAGCACTTTCGAGTGTGCGCTTTAGTTTGATTGCTGCTAGCGCGCTTTACTAAAAAGA
CTCGGCATTCAGGCGAGCCACCCGGTGGTGTGGTACGAAGTGGGTTTAGTACGCCCTGCC
AAAACCTGCTCCGAAACAAAGAAAAGGTGCGTGCCGCACTCACGAGGGACTGCCAGTGAT
ATACTGGAGGAAGGTGGGGATGACGTCAAGTCCGCATGGCCCTTATGGGCTGGGCCACAC
ACGTGCTACAATGGCAATTACAATGGGAAGCAAGGCTGTAAGGCGGAGCGAATCCGGAAA
GATTGCCTCAGTTCGGATTGTTCTCTGCAACTCGGGAACATGAAGTTGGAATCGCTAGTA
ATCGCGGATCAGCATGCCGCGGTGAATATGTACCCGGGCCCTGTACACACCGCCCGTCAC
ACCCTGGGAATGGGTTTCGCCCGAAGCATCGGACCAAGTCTCACCCATGACTTCCGTGTC
ACACTAGTGCCACAAAGGCTTTTGGTGGTCTTATTGCCGCATACCAC
>CUTC000338
GGGGATCTCATCTCAATCACCATCATATACTAAAACAATAATGCGGTSGGGTATTGACTT
GCTTCGCCGCCTCCATTTCTCTTAAGCCCATTCGGCATAAATCCAAGCTGGTGGAAGGGC
ATTTGAGCACGAGGAATAGGATAAACCACAAGAGAATTTATGGCGGCGTCGAAGCTCCAA
GCATTCTGGAACCATCCTGCTGGCCCTAAAACCATTCACTTCTGGGCACCAACCTTTAAG
TGGGGTATCAGTATAGCCAATATTGCTGACTTTTCTAAGCCACCAGAGAAACTTTCTTAT
CCTCAGCAAATAGCTGTTACAGCCACTGGAATTATCTGGTCACGCTACAGCACCGTGATC
ACACCGAAGAACTGGAACCTTTTTAGCGTCAATGTTGCAATGGCAGGGACTGGCATCTAC
CAATTGACAAGAAAAATACAGCACGATTATTTCTCAAAGGAGGAAGTGGCTGCTGTCGAA
GAATGATGACCAAATATTACATTATTTGCCTCTGTGATCACCTGAATTTCCCTCACGTCC
ATGTGTTGCCCCCCTCCAAATCTTACCTAGCAAAAGCTCCATGAATTTCTTTTTTATTAC
GAATCGATTCATATCCTTTATCCTTTGTTTTACTTTTGTAGCCATGAAACTAAGCTTGAA
ACTGTTCGAAAAAATAACAAGATCCTGATTTGCAA
>CUTC000339
GGGGGGTTAACCGGTAACCATCAATTTTTTTCATTTCCACTTCTTCCACCGCCGTCTCTC
TCAACTCCGGCCACCGAGTTGAGTCCGAGTCATGGCCGTCAAATTTGTCTTCTTCTTCTT
TTTAGCCCTTCTGGCACTAAACTCCAACGCTTCCGATCTCTGCGCCGCCGGATCGGACGG
CTCCGGTGATCTCTCCGTCATCCCCATCTACGGAAAATGCTCGCCGTTCACGGCGCCGAA
GTCAGAATCTTGGGTGAACACGGTGATTGATATGGCTTCGAAAGATCCAGCCCGAATTAA
GTACTTGTCGAGCCTCGCCGCCCAGAAGACGGTGGCGGCGCCGATCGCCTCCGGGCAACA
TGCTCTCAATATTGGGGAATTATGTGGTGAGAGTTCAATTGGGTACTCCGGGTCAAGCTA
TGTACATGGTTCTTGKACACCAGTAGCGACGCCGCCTGGGCACCGTGCTCCGGCTGCTCC
GGCTGCTCCGCCACCACTTTCTTGTCTAAAAATCCCTCCACTTTTGCCACTTTGGATTGC
TCCAAACCGCAATGTAGCCAGGCTCGGGGTCTTTCTTGTCCGACAACCGGTAGCGTCGAT
TGCTTATTCAACCAAACATACGGCGGCGACTCATCGTTTTCCGCCACCCTGGTTCAAGAC
ACTCTCCGACTTGGGGAACCGACGTCATTCCAAATTTCTCATTTGGTTGCATCAGCTCCG
CCTCCGGCAGCTCCATTCCGCCGCAAGGCCTATTGGGTCTTGGGCCGTGGTCCCCYCTCA
CTCATCTCACAATCCACTTCACTCTACTCCGGTTTATTCTCGTACTGTCTCCCGAGTTTC
AAATCCTACTACTTCTCCGGTTCACTAAAACTCGGCCCGGTCGGCCAACCTAAGTCAATC
CGAACCACCCCACTCCTTAAGAACCCGCACAGACCGTCTCTCTACTACGTCAACCTAACA
GGCATAAGCGTCGGCCGGGTTCTCGTCCCAATTCCACCAGAGACTCTCGCGTTCGACCCG
AACACCGGCGCGGGAACCATCATCGACTCGGGGACAGTAATAACCCGGTTCGTATACCCG
GTCTACACAGCGGTTCGAGACGAATTTAGAAAGCAAGTGGGCGGTTCGTTTTCGCCATTG
GGAGCTTTCGACACGTGTTTTACAACAAGCAATGAAATGGCGGCGCCCGGCATTACGTTC
CATTTGAGTGGATTGGACTTGAAATTGCCGATGGAGAACAGTTTGATTCACAGCAGCGCC
GGTTCGTTGGCGTGTTTGGCGATGGCGGCGGCGCCCAACAATGTGAACTCTGTGTTGAAT
GTGATCGCCAATTTGCAGCAACAAAATCATCGGATTTTGTTTGATATTGCAAATTCTAAG
CTGGGGATTGCTCGTGAGCTCTGTAATTAGCTCAATCACTAACAATGGCGGCCAACAATT
TGGATTTAGCTATGAATAATTTGGAAAATGTATCGTTTCTTTTAATTTAATGTCCATTCC
AATGTATGGTTAAAAGTGGGTTTTAAAGATCGTGGCTTTTAGTATCCATTTTAATGGGCT
TGGCCCAATGTCATTTTGGGCCCAAGGTCCACATTTGGAGTAAAGTGGTTTTWAGATAGT
GGCTTTTAGTATCCATTT
>CUTC000340
GGGTACTTTGTAAATTGATGGTGATTAGTGCTACTTAACCATTTATAAACTTCGGACTAA
AGGATCKGRGGGAAAAAGAAAACCGAGAAGGCGAGAAAATGGAAAGGAGGCTGAGAGAGA
CGGGATTCGGATATCTGTTGGCGGGTCTTCTTCTGGCGAGCCTATTCGCCGGAATCGATT
CGATATCGGTCACAGTCAACGAGCTTGAATGCGTTTATGAGTACGTTTTGTACGAAGGCG
ACACTGTTTCTGGCAATTTTGTGGTGGTCGATCATGATATTTTCTGGGGCGCCGATCATC
CCGGCATTGATTTCTCTGTTACATCTCCCGCAGGTAATGTGGTTCACTCTTTGAAGGAGA
CCTCTGGCGACAAGTTTGAGTTCAAGGCTCCTCGTAGTGGAATGTATAAATTCTGTTTTC
ATAATCCCTACTCGACTCCGGAGACTGTTTCTTTCTACATCCATGTGGGTCACATTCCGA
ACGAACATGACCTTGCTAAAGATGAACACCTAGACCCTATAAATGTTAAGATTGCTGAGC
TTAGAGAGGCATTGGAGTCAGTCACTGCTGAGCAGAAATATTTGAAAGCACGTGATGCTC
GCCACCGTCACACAAACGAAAGCACAAGAAAGCGCGTAATTTTCTATACAGTGGGAGAGT
ATTTGTTGCTTGCTGTTGCAAGTGGGCTACAGGTCGTTTACATTCGTCGGCTGTTCAGTA
AGTCAGTTGCATATAACCGGGTGTGAGCAATCCTAGTGATAAAGTTGTTGCTTCTGTGTT
AGGTTTCAGGAACCTTAGGAATGAGTTATAGACAATTATTCGTTGAAAACGTTAACATTG
AGTATATTATATAATCACTTTTGACCATTCTACAGTTTAAATTTTAATAAGTTGGTTATA
TGT
>CUTC000341
AGAACAAAGTAAGGTAATACAAACGACAAGAMKTCATTTGTGGGGGCTCATTGAGGCTCC
AGAGCTCGGTATTGCAATGGCGAGATCCACAAGCAAGGACGCTCAAGCTCTTTTCCAGTC
GCTTCGCTCAGCTTATGCTGCCACTCCAACAACACTCAAGATCATTGATCTCTATGTGAT
TTATGCTGTGTTCACGGCTCTGATCCAGGTAGCATACATGGCGATTGTTGGATCGTTCCC
ATTCAACTCCTTCCTCTCAGGCGTTCTTTCTTGTATCGGGACAGCTGTCCTTGCTGTTTG
TCTCCGGATTCAAGTTAATAAAGAAACAAGGAGTTCAAGGATTTGGCCCCGGAGCGAGCT
TTTGCTGATTTCGTTCTGTGCAACCTGGTTCTCCATTTGGTGATCATCTGCTTCCTCGGA
TAAAACACCTCATTTTGGGTTCTACTTCTTTTCTTGCTTTCTTTGGAGAATTAATTTAAA
CCCAGAAAGTAGCTTATGCTAGAAATTTTCTACCAAACATAGCATATTAGAAAGAGAGAG
TTATTCCTGCAACTGAATTAATGTCATTCTGAGTTATTTTCTACAGTGATGTTTTTCCAG
ACAATCAAATGCGTCAACACTTTTCTGGCCATTATGTT
>CUTC000342
GTATTCACACTGCATTTTCTGCCTACGGTAGTAWTGGAGGGCTCGCTCGACAYCGAGCTA
ATCGGCAATAGAAAAGCAGTATCTCTTCACCTTAAAACAACAGCTGCATTTCTCATGGCC
AAATACCTCTGAACGTACTCATTAGGAAGTGATCTTATGACCTTGAAGATATCAGCATTT
GCATATCGAAGAGTAGTCCTGGGATCATAGTATGGTGCCTCATATCCTGTTATATCACAA
ATTTTCTTGCATGGATGCATCGACGGAGGTGACTCGATATTAACATAGTTGGGTTCATCA
GATGAGTAGTTGTGATAATTCTCGGCTTGAAGAATTTGCTTCAGATGCTTCCAGTGCCTG
CCTCTGGATTGGCCTTTCGGATACTTCTCGTACATTTGAATTCGCTTGAAATTCAGGTGA
GTCGGCAACACTAACTCGGCTTCTATCACCTCCGGCTCCATCGTCAACTTCTATTAACGC
CTTCTGGTTTCTGAAATCTTTTACGACATTCAAAGGTTATGAAGAAATTTCAAAGAAACA
AAGCTCTATAGAAGCATAAACCCTACGCATTGCTCGACTCCATTAGCGGCCGGCCGAAAA
ATCTCCTACCTGTTATAATCAAGACGACCGTCCCCCGCGTACTCTGCGTTGATCCACTG
>CUTC000343
TCAACATCACCTGGCTGCGATAATTTCTTGGAAATTTCCTTTTGCCCTCTGGTTTCTGAA
TCTGTTAGTGTTATACAATGAGCCGATCACAAGAGCCGCCCCACCGGCTATTCTTTCCTT
TCGGGAACCCTTTCCGTGCAAGAACACCCAAGGGTTCAAAATTGTCTTCCAAACTGGTTT
TTCTTCTAGCCACTTTTGAGGATTCCTTGGCAGAGGGGCTGAGAAAGCTCACTCCGAAAT
CGGAGAATGACATACTTAGCTTCTCATGGATGGCATTAGCAATGAAGCTGCTTTGCGAAA
CTCACAAAGATGTAAAAACACTTATAGAAGAGCTTGAGCTCCCTGTGTCCGACTGGGATG
AGAAATGGCTAGATGAGTACCTGGACATCAGTTTGAAATTACTTGATATATGCAATGATT
TTAGCTCTGAGCTCTCACAGTTGAATCAGGGTCATCTGATMCYYCGGTGTGCCTTGCACA
ATCTGGCGTCTACATCTTTGGACCAGTTTGTTCATGCTCGTTCTTCGTTAGATGGATGGA
ATCAACATATTAGTAACAGAACCTCCAGAGTTAAGAGCCATTCTCCTATTTTGGACCGTC
TTAAAGTATCGCTTGATCTTCCGAAAGTTCAGAAGAACTCAGCTAAAGGCAAGGTTTTGA
TGCATGTAATGTATGGAGTGAAGGTGGTCACTCTGTTTATTTGCAGTGTTTTAGCTTCTG
CTTTCGTGGGTTCGTCCGTAAGTTTGTTATCCATCAATATTCCGGATACATATAGATGGG
CTCAAGCTTTTACTGAATTACAGAAAAATGTAAATTCCAGTGGAAGATCTACTGTATGGA
GAGAGCGTGATGCAGTGGATGAGAGTGTTAAAAAATTGCATTCCATGATTCAAGGAAATG
TGGATGGCGGCATGAAAGGACAAGAATTCCAGAATCTGGTTGTAGATTTGGGGAGGGAGG
CAGAAAAGCTTACACAAGGTGTTGATCATCTTACTAAACAAGTGGATGAGTTTTTTCACA
TTGTTTTATCCGGACGAGATGCATTGCTTTCAAATCTTAGAGAAAGTGAGACGGTACTCG
ATCAGGGATCGGGGGAGCTGCGTATAAGGCAACTGTGACGGAGTTCGAGCTTGTTCCTTT
ATATAAAAGGGTTAAACTGGTTATTTTCTTATCTTTTAATTTGCTAATGTACAATATCTT
GCTTGCTTGTCATAGTATAGCCTGTGCAGTAATAATGCGTTATGTTATCGTACTGTTACT
GTGGTTTGATCGTGTAATGTTCTGTGGAATGAGAAAGAAATGGAAAAGTATATCGGTTTC
AAGTAAAAGGCTCAC
>CUTC000344
CCCGGGCTCTGGTGGAAGCCCTGGTTCAGGTGGCAGCCCCGGCTCTGGTGGCAGTCCTGG
AACAGGTAGTCCAGGTACTGGCGGAGGTACTTGTCCTAGGGACGCACTCAAGATCGGTGT
ATGTGCTAGAGTGCTAACCCTGGTAAATGCAACCATTGGCACTCCACCAGTAACACCATG
CTGCACATTAATTCAAGGGCTAGCGGATCTTGAGGCAGCTGTTTGTCTTTGCACGGCGAT
CAGAGCAAGTATTTTAGGCATCAATATAAACCTTCCAATTAATCTTAGTCTACTACTTAA
CGTTTGCAGCAGAAATACTCCTCGTGGATTCCAGTGTCCCTAATTTACTCTTTACAACTT
CGGGGGAAATAAGGATGTCATTTTACTTTGCTCAGTATGCATGTCGTTGATTTGGTTGTT
TGCAGCTATAAATGTCTAATTTGTGTGCTTGCATGTTTTTCGTTTGTATTAACACTGTTT
GTCCCTTTGTGGTTTTAGTCTTCTTGACTAAAATTATCAAATATGTTATGCTCTTGAAAA
TATTTACAGGTTTAATGTCTATGGAAGATCAAATAATGAGATTGTTTGTAGTTTACCAGT
AGAGTTGGAGAAATTTGTTAGATCTATCCAAAATTTCAGATTGCTTGGTTGCAAACCGAA
ACAATCTGAATAGAATTCACAATCCAACTTAACTCTCTATTTTCAAGTTGGTTGTCGGGA
TTGTTTTTTTTTAATATCTTAAAAAATCCTACTTATCTATGCTATATTACATTAC
>CUTC000345
ATCGCTTCAAAACGAACATAACAGCTGCCCTGTTGCCCTAAAAGCTTTATCCATCACCAA
TGGCGCTCGACAACTGTATACAACTGAGCACCGCCGCCGCCATGTATGGCACCACTTCCA
TCCCCAAATCTCACCCATTCTCTTCCACTTTCCACCAAAAGCCAACTCTCTCCCTTCAAC
GCCTCAACAAATTCCCCACTTCCACGGCGCGATTCAAGTCCTTCTCTCCTTCCACCTCCG
TCTCCACTTTCGGCAAATCCCGCTCCGTCACCTGTAAAGCTCGCGGCGCCGTTGACGACG
TGAAGGAGGTTACAGAGTCGAGCTGGAATGAGTTGGTGGTGGAGAGTGAAAAGACGGTGC
TGGTGGAATTTTGGGCGCCGTGGTGTGGACCGTGCAAGATGATTGAGCCAGTGATTAGGG
AATTGGCGCAGGATTATGCAGGGAAAATCGTGTGTTTGAAGCTCAATACAGACGCCAGCC
CAAATGTAGCCTCGAAATATGGGATTAGAAGCATTCCCACAGTTCTGTTCTTCAAGAATG
GACAGAAGAGAGAGGGCGTCATTGGGGCTGTACCCAAATCCACCTTGTCCGCCTCCATTG
ATAAGTATCTCGAGGTTTGAAGAATCCCATTCATTAGAGATGGTTTTCGAATCTTCTTCT
TCCTCTTCTTCTTGTTGTTCATCTTGTATATGAATATCATCATCATGTTGTGTAAAATTG
GAAACTCATAATCGTTTCATCAAGAATCTCTTCTTTAATTCTTGTTTGAGTTTGTGAAWT
TGAAACTTTTGTGCCCATTTTTTCATTCTTGGCGGAAATCTATTACCTGTTTAT
>CUTC000346
GTTCAGTGGACAGTGTCAAAAGAACCAGAGCAGTAATGGGTTCCAGAGCACTGGTTTTCT
TCCTCTTCCTTTCCTTTCTGGGTGCGTCTTTCAGGTATGCTGCTTCTGCAGCGCTGGATG
AGCAAGACAATGGTCTGGTTATGAACTTTTACAAGGATTCATGTCCCCAAGCTGAGGATA
TCATCAAGGAACAAGTCAGGCTTCTCTACAAGCGCCACAAGAACACCGCCTTCTCTTGGC
TCAGAAACATCTTCCACGACTGTGCTGTTCAATCCTGTGATGCATCTCTGCTGCTGGATT
CGACCAGAAGGAGCCTGTCTGAGAAGGAGACAGACAGGAGCTTTGGACTTAGGAACTTTA
GGTATATTGAGACCATTAAGGAGGCTTTGGAGAGGGAGTGCCCTGGAGTTGTGTCCTGTG
CGGACATCCTTGTCTTGTCCGCTAGAGATGGCATTGTTTCTCTTGGAGGGCCTTATATCC
CACTTAAGACAGGTAGAAGAGATGGAAGGAGAAGCAGAGCTGATATTTTGGAAGAGTATC
TTCCAGATCATAATGAAAGCATGTCTGTTGTTCTTGAGAGATTTGCAGCCATGGGCATTG
ACACCCCTGGAGTGGTTGCTTTACTAGGAGCTCATAGCGTTGGGAGAACACACTGTGTGA
AGCTGGTGCACCGGCTGTACCCGCAGGTAGACCCTGCGCTGAACCCAGGGCATGTGGAGC
ACATGTTGTACAAGTGTCCTGATGAGATCCCAGACCCCAAGGCTGTGCAGTACGTGAGGA
ACGACCGTGGCACACCCATGATTCTGGACAACAACTACTACAGAAACATACTGGACAACA
AAGGGTTGCTGATAGTGGACCACCAGCTAGCCACAGACAAGAGAACGAAGCCATATGTGA
AGAAAATGGCCAAAAAGCAAGACTATTTCTTCAAGGAATTCTCAAGAGCCATTACCATCC
TTTCTGAGAACAACCCTCTCACTGGCACAAAGGGTGAGATCAGGAAGCAGTGCAATGTTG
CCAACAAGCTGCACTGAATCGAGCTCGCTCTCGATCCATGCCTCTCGCTCGGGGAGCGAG
TTTTGGCTATTGTGGTTTATCCATCTGCTGCTTATGTTTGCTGTTTAGGATTATGCTAAG
TGTTGTGCTTGTTGTAAGCTTTGTGTTGGCGAAGGGGAATGTATGAATGTATGGATGGAT
GTTGTATGTATATATGTATGTATGGATGGATGGTGGAGAGATGGTGTATGGTGTATGATG
ATGCATTGACCATATTGATGCTGGTTATTCAGGATCCATGGCAATGTGCTTGAATTATCT
TCTTGTAGTAATAAAAGCTGCTCAATTGATAATTGT
>CUTC000347
CAGTGGTATCAACGCTAGAGTACGCGGGACAGGTCTTCTTCTCCATTTTTTCTCCTTCAA
TTCTCAGCGGTGAAAATGGTGAAGGGTTTCTCTTTCCTCGTCGTTCTCTCTCTTATAGCC
GCCACGGCGATTGGCAGCGAGGTCCTCTCCGGAGAATCGGAGGGAGATTTTATAATCCGT
CAGGTTGTCGACGACGGAGGAGTCAACGGAGGAAGTAATGGCGACGATCTGCTACTCGGA
GCCGAGCACCACTTTTCGATCTTTAAGCGAAGGTTTGGGAAGTCGTACGCCTCCAACGAG
GAGCATGATCACCGGTTCAGGATCTTTAAAGCTAACCTGAGGCGAGCTCGACGCCACCAG
GCTCTTGATCCCTCTGCTACTCATGGCGTCACTCAGTTTTCTGATTTGACTCCATCGGAG
TTCAGGAGATCGTTTCTAGGGCTTAGAGATCGTCTTCGTCTCCCTGCGGATGCTAACAAG
GCCCCTATTCTTCCTACAGATGATCTCCCAACCGATTTCGATTGGAGAGATCACGGCGCT
GTCACGGAAGTCAAGAATCAGGGTTCGTGTGGATCGTGCTGGAGTTTCAGTACAACCGGT
GCTCTTGAAGGCGCTAACTTCCTTGCTACTGGAAAACTTGTTAGTCTGAGCGAACAACAG
CTCGTAGACTGTGATCACGAGTGTGATCCAGAAGAAAAAGACTCCTGTGATTCTGGCTGC
AATGGAGGGCTAATGAACAGTGCATTCGAGTATACACTGAAAGCCGGTGGACTTATGCAA
GAGAAAGACTACCCATACACTGGTACAGATCGTGGAACCTGCAAATTTGACAAGAGCAAA
ATTGCTGCATCAGTGGCCAACTTCAGTGTTGTATCCCTTGATGAAGAACAAATTGCTGCC
AATCTCTTGAAGAATGGCCCTCTTGCAGTTGCTATCAACGCCGTATACATGCAGACATAT
GTAGGAGGCGTTTCTTGCCCATACATTTGCTCAAAGCGCTTGGATCACGGAGTTTTGTTG
GTTGGTTATGGGTCTGCTGGCTATGCTCCCATCCGAATGAAAGAGAAGCCTTACTGGATC
ATTAAGAACTCGTGGGGAGCGAAATGGGGGGAGAATGGATTCTACAAAATCTGCAGAGGT
CGCAACGTCTGTGGGGTCGATTCCATGGTATCGACAGTGGCCGCAGTTCATACCGCCGCA
AACTAGTTTATGGAGAATTACTCTCACAGCTACAATTCGTGTATATATTACTGCAACATT
ATCACTGCCATTTCTAGCATTGGTGGGAGGGATGTCTCTCTAAAAGTAGAATTTAAATTC
TCTGGTTTATCTAATGCATAGTTATATTTAGTTCTTCAAGCTATTATGGAGAAGGGATTG
CTTGTAAGCAAAAAAACAATCATCTGTCAATGAATTGGGGTTGGTTGGCTCACCTGCTCA
ACTTGATAGAGATGCCAATGAAAACTTGTCCCAATGTAAATGTCAACAATGATAGCCGAA
AGATGCTTTCTTGATGTRTCATCTTTATCTTTCAGATTCTAAACGTCAACATGATAATGA
CAATGC
>CUTC000348
AGGGTTCGTCGTGAATACAAAGCTAACAAGATCTCCGAGGAGGAATATGTGAAGGCTATT
AAGGAGGAAATYAGCAARGTTGTCAARCTCCAAGAAGAGCTYGACATTGATGTYCTRGTT
CATGGAGAGCCCGAGAGRAACGATATGGTTGAATACTTTGGGGAGCAGYTGTCAGGTTTT
GCATTCACCGTCAATGGTTGGGTGCAATCATATGGATCYCGTTGCGTGAARCCTCCAATC
ATCTATGGTGATGTGAGCCGCCCGAAAGCCATGACTGTCTTCTGGTCTACCGCAGCTCAG
AGCATGACAGCCCGCCCAATGAAGGGAATGCTCACGGGCCCTGTCACAATTCTCAACTGG
TCCTTTGTTAGAGTTGACCAGCCAAGGTTTGAAACATGCTATCAAATTGCCCTGGCCATC
AAGGACGAGGTTGAGGATCTCGAGAAGGCTGGCATTAATGTCATCCAAATCGATGAAGCT
GCTTTAAGAGAAGGATTGCCTCTTAGGAAGTCTGAGGAAGCTTTCTACTTGGATTGGGCA
GTTCATTCTTTCCGTATCACAAACTGTGGTGTCAAAGACACGACTCAGATTCACACTCAC
ATGTGCTACTCCAACTTCAATGACATCATCCAATCCATCATTGATATGGATGCCGACGTG
ATCACAATTGAGAACTCCCGTTCTGACGAGAAGCTCTTGTCAGTCTTCCGTGAGGGAGTG
AAGTATGGTGCTGGAATTGGCCCCGGTGTGTACGACATTCACTCTCCTAGAATACCATCA
ACCGAAGAGATTGCAGACAGGATCAACAAGATGCTTGCAGTGCTTGAGACCAACATCTTA
TGGGTCAATCCCGACTGTGGTCTCAAGACACGCAAGTACGCCGAGGTGAATCCTGCTCTC
AAGAACATGGTGGCTGCTGCGAAGCTCCTCCGAACCCAGCTTGCCAGTGCCAAGTGAGTA
TGTTGCCTGAGTTATATGAAGATTCAAGCACCTTTTTTCTTTCCATTATTCCAGATATCC
AGAAAGAATTGTCTGTTTGTTCCCCACAAATTGAGTGGCGACATATTTAGTAGCTGTAGT
TGCTCTTCTCATTTTGTTTTTTATTTGAAGCTGTAGCTCTGTTTGTCAAAAGACACAAAA
CTGCTATCTGTATCGAAGTGACATGAAAAAGAATACATAGCAATGCCAGTTTGTGGATTT
TGTTTACTAAAACATATGAATTTATTTTCATCTCAATATT
>CUTC000349
TGGTATCAAACGCAGAGTACGGGGDATCGGCTTCTTCTTAGAACAATTTGAAGACGAAAA
ATGAAGGCGTCTCTAGTTTTTCTCTCCTTGATTGCGTGCACTTTAGTTTATGCGAAGACG
GTTAAGGATGTGACTGAGTTACAGATTGGCGTTACGGGTAGGCCAACATCTTGTGACATT
CAAGCTCATAAAGGTGATAGAATCAAAGTTCACTATCGTGGGAAGCTCACAGATGGGACT
GTTTTCGACTCTAGTTTTGAAAGGGGTGACCCCATTGAGTTTGAGCTGGGCGCTGGTCAA
GTAATTAAAGGATGGGACCAAGGGTTATTGGGAATGTGCGTTGGTGAGAAACGGAAACTC
AAAATTCCTGCAAAGTTGGGGTATGGACCGCAGGGCTCTCCACCAACCATACCAGGTGGT
GCAACACTTATATTTGACACTGAGCTTGTGGCTGTTAATGGGAAGCCATCAAGTGGTGGA
AACTCAGATGATGATGACAGTGAACTATAAGTCAAAGCAACTATTCTACCACTAGCTAGC
GAGCCCCTCTGGTTTCTCCAAGTTTGATATCTTCCATCTTCTTGCTTGTTCTTCTCCACC
TTTTTCCTTGTTCTTCCTGGTATAACCCCAGATCTCAACTTTAGGTACTTTTCTAGAGGA
CGGAGGATTTGCTCCATGAGATACCCTCTAGTTTAGACTTCTTTGATGCTAGTTTTATGT
TCTATTGATTTAGATGCCTTTATAAACATTGAACTCGTATCTATGCTCTATGATTAGAAT
GAATCATTTTAAGTTTAAAATGCTGCCATT
>CUTC000350
TCGTTAAGGAAGGTAAGATTCAGTCACTTGAACAGATTTACCTCCACTCTCTCCCAATCA
AGGAGCACCAAATCGTTGATACTCTCATTGGACCTAGCCTCAAGGATGAGGTTATGAAGA
TCATGCCGGTGCAGAAACAGACCCGGGCTGGACAGAGGACCCGTTTTAAGGCCTTCGTTG
TCGTCGGTGACGGCAATGGTCATGTTGGATTGGGAGTGAAGTGCAGCAAGGAGGTTGCTA
CTGCTATTCGTGGTTCGATTATATTGGCCAAGTTGTCGGTGATCCCTGTGAGGAGGGGTT
ACTGGGGTAACAAGATCGGTAAGCCTCATACTGTGCCTTGCAAGGTTACTGGAAAGTGTG
GCTCTGTTACAGTCCGTATGGTTCCTGCTCCTCGTGGTGCTGGTATCGTCGCGGCTAGGG
TTCCCAAGAAGGTGCTTCAATTCGCTGGAATTGATGATGTTTTCACTTCTTCCAGGGGAT
CAACTAAGACACTTGGAAACTTTGTGAAGGCTACCTTTGATTGCCTATTGAAAACCTATG
GTTTCCTGACACCCGAGTTCTGGAAGGAGACTCGCTTCACAAAATCTCCATTCCAAGAGC
ACACGGATCTGTTGGCTAAACCTACTGTGAAGGCATTGTTGTTGGATGATGCCGAGAGGG
TTAATGCTTAAGGGGCGCATAGATTTGGTATGGTTTCGAGAAAAGAAGAATGTTTTTGTT
AGGAACTCTTATAGTATATGCTCTTCAGTTGAGTTCATTTACTTTCAAGGATAGTGTGTT
TATTTATTTCCTAATGCTACTTGACTTTGTTTTTGTTTTGTTTCTGAATCCTATGGCATA
AAGCTTGATTTTGATTAATGCACTTAATTTTCTTACAAGAACATA
>CUTC000351
GGGGGGGTCCCAGCAAAGCACAGCCAATACCAGCCCCAATTATTCCTTCAGTGTTTCTTT
TATAAGAACCCCACTTGCTGCCGCTGAATCCTCCTCCTCCTACTACTGATACCCAAAACA
GAGAAACAGAGTAAAAATCCCATAAATAAACACACAGACACATATTGAAGCAGGTGAAGA
AGCATGGGCGGATTCGAGAAGCAGGTGAAGGAGAGGGCCAAGGAATTGAAGACCATCTTC
AAGAAAGGGGTGAAGATTGTGGGCGAAACCTGCAAGAAAGGCTGGCACAAACTCAAGCAC
TTCAAACGCTAACCATCATCAACAACATCATACCTAAACTCCTTCGAGCTTCAATCTTTC
TGTTCTTTCTTTCAGGATTTGTGTTTCTCAGAAACTTCATTTTGATTCATTAGGGCTCTC
TTTTTTGGTATTAAATTTGGTATCTTTCTGGGTTTGTTCATTTTGATCTGGCTTTCATTC
ATGTCCTCTTTCAATAATGTATCCCAATTCCTTCATGTTCATTAAATTTAAC
>CUTC000352
CAGTGGTAATACAACGCAGAGTACGCGGGGTCTGGGGATTGCTACTCTAATTTGCAGCGC
TGTTGTTTCTCTCTTTCATGTCTGCCATTTTCTTCCTTTAAAGCTTCTAAGCTTCCTTCT
TCTGTTGGATGTTCTTGCTAGACCCACCAAATCTTCCTTAGCTTCACATTTATAAAAGCC
TCCAAATCATGTAATTTCAGCCCCTTTTGAAATCAGCCCTCTTCCCAAAAAAACAAAACA
AAACCCAGTTCAGTTCTTGATTTTCGATCCAAGAGTAAGAGAAATCTAGTGTTTATTGTT
ATCCTGGCTGAGCTTCCAATTCTGCCTTAGATCAACCTTTATAAAAGCCTCAAAATCATG
TAACTTCGATTCCTTCGTATCCCCACCGTTTCCCAACAAAAACCCAAAAAAAATTAGTAT
TTTTTAATTTACCA
>CUTC000353
AATAATAAAACTTTTATTTATTTGGGTTAATTCTCGTCGCTCCTCTCTTTCGGCACTGAT
TATCAATTTCCTTCCCATTCCAACTCTACAGAGGAGGCAGCAAAGTTGTGTTTACCATCT
CCTCTCAGCAGCACCAAATCTAGGGTTTTCTCGCCCCTTCTCTTTCGGTCTTCTCCATGG
ATCCAGAGGCTGCACGAACCGCTCGGGAATCGCTAGATCTTGCCTTTCATATTTCCAACA
TACTCAATACTGGGATTGATCGCCACACCCTCTCCGTCCTTATTGCTCTTTGTGACATGG
GAGTGAACCCGGAGGCTCTAGCTGCTGTTGTCAAGGAACTACGTCAAGAGCCACCTTCAT
CGGAGGCCATCATCTCCAAGAACTCGCCATCACTTACCCGACCAACGTAACAAGTTTATT
CTTCTGCTGGTTTCAAAGTTCACGTATCCTTTCAAAACAGTACTTATTCACTCCTGTACT
TTGCCTTTACTCTGTTTAGTTTCTTTGCATATTAGCTGGCAGTGTCAAACGAACATCGAT
TTAGTCTCTACAAAATTGCTGATGCTTCAAAATCAAAATGAGAATGGGATGTTGAAATGT
TGATTGTATATAAAACATGTAATCTWYTTTTTTAAAAAAAATTCTATAATAGTACTAAAT
TTGTTTGAAGAATCTGCAGAAATGATGTCAACTAGCATATAGTCG
>CUTC000354
GGGGGTCCCTTTGTTCATAGTTGAAGCTGACGGACGCCTCCTTCTGTGATCCAGCTTTAA
TTTGGAAGGATGGTGAGAATTAGTGTCCTGAACGACGCTCTTAAGAGCATGTACAATGCA
GAGAAGAGGGGGAAACGACAGGTCATGATCAGGCCTTCCTCTAAAGTGATCATCAAGTTT
CTTATGGTTATGCAGAAGCACGGATATATTGGGGAATTTGAGTATGTCGACGATCATAGA
TCTGGAAAAATTGTTGTTGAACTCAACGGTAGGCTGAACAAGTGTGGGGTTATTAGTCCT
CGTTTTGATGTGGGTGTCAAGGAAATTGAAGGCTGGACTGCTAGGCTGCTCCCTTCCAGA
CAGTTTGGATTCATTGTGCTGACAACATCTGCGGGAATTATGGATCATGAAGAGGCTAGA
AGGAAGAACGTTGGAGGGAAAGTCCTTGGTTTCTTCTATTGAACATGGTTTTGAGCCACA
CCCATTATGGAATTTTGACATAGCTTTCAAATAGTACTATATTTTCTCGGTAAAGAAAGA
TCGTATCCTGTAATAACTAGATTTTGTGTTGCCAGTAATTTAATTCCAAGATAATTTGAT
TGTTTTGGTTAAGACATTTTGGCTTTTTTAAATTATATTGGAAGAGAACCATTGCTTTTG
AATCTTGAATCCCTCAAGTGTGTTTCTATTGGTACCCAACACTTTGTTCTCGGTTACATT
TAAGTTCTGAAGTTCTATCA
>CUTC000355
GGGTTAGGGTTTTGATCCTCAGGTTCGATTTCATTCTCCATTTTCACGTTTCCCTTTCAT
CGGCGACAGGGTTTCGTTCTGTTACTTCGATTTCCATGGCGACGCCAGCAGTGAATGCCC
CAGCAAAGAGGAAGCCTGTGTTTATTAAAGTTGAAGATCTAAAGCCTGGTTCGAGCGGCC
ACACTCTCACCGTGAAGGTCGTGAGCTCCAAAAATGTTAAGGTTGTCAATAAAGGAGGAC
GATCCGCCATGCCTACGGCTCGCCCTCAGCAATTAACTCGCATCTCTGAATGTCTTGTTG
GTGATGAGACTGGTTCTATCGTCTTCACAGCTCGAAATGACCAAGTTGATCTCATGAAGC
CAGGAAACACTGTGACCCTGCGGAATGCTAAGATTGACATGTTCAAGGGTTCTATGAGGT
TAGCAGTAGATAAATGGGGACGAATTGAAGTCGCTGAACCAGCCGACTTCGAGGTTAAAG
AGGACAACAATCTGTCACTGGTTGAGTATGAACTGGTTAATGTTGAAGAGTGACTTCGAA
GTATGCAGTGTTAATTTATCATGGATTTACTTTCTCTATTGTGTGGTGGACTGCTTTTTT
ACTGGTATACAGTTTTATATGGGAACACAAATCTTGCTGGAGGGTAATATAAAGTTGACT
ATTGCTGTGACTACTAAGTGTTCTACCTGCTTAATTTGGGTCTGAATGTGATACACAGAT
CTTGGAAGGCAAGGCCAAATGTTAATTTCTCTGCTTGTATTGGTTGGAAAAGTATATAGA
AGGTTTTACTCATGGATCTTCGTTATGTTGCATCACTTGTCTAACTATGGTGA
>CUTC000356
CAGTGGTTATCAAACGCAGAGTACGTCGGGGGTAAAAGTCTAGTAGGTAGTTATCTCCAC
CGTAAACCCTGGCGTTCTTATCCGCTTGAAATCGCCAAATCATCAAATCAAACCGCAAGA
GGAATGCCCACAGATCGACGATGATCTCAGATTAGGTCCCTCGCCTTTATATAAAAAGGA
TGGTTCAGTCCAATTCTCGACTCGGACGTTGAGAGAGACGAACCGACGAGTTTCGAGAAC
GAGATGAAGAAGCCAGAGAAGAGCCTGAAGCCAAGCGGTAAATCCGATGTGCGGAAGGAT
CGGAAATCGGCGACGGGAATGAGCGGATCGCCGAAGAAAGGAGGCCATGGCGGCAAGTTT
ACTTGGGCGGGAGATGGTTACTCGCCGGCTGAGATCAGCTTCAGGGCTGAAGATATGGAC
GTGAAGGACCCTAACTTTGAAGATCCGGAAGAGGCAGTGGCGGTGGCGGTTTGACTACGA
CGATAACGTGTTAGATCATCTCGAGGCTGAGATCTGTAAATATTTGTAATGGACGGTAAT
CCGTGGTTTTCCATTTCAATAAAATCACGCTTCCTTTGTACAGTTCTCTTGTTATTTCAA
GATTTCAATGTCGATCTTTGTTTCTTTTATGGCTGGATCACATCTGAGGGGAAATTGAAA
ACAGAGGGAAATGTATGTGC
>CUTC000357
ATAATACAGGTGCTAATATCGATAGGTTTGGCTTACCAGCTCATTTCATCTTTTTGATTA
TTGTCTTGGAGTCAAATGGACCTAACCGAAATAATCGGCAACAATGATTATCCATTATTT
GCCCCATTTCTTTATTTCATTTTGCTTTAATTTTGTGAATATTCTGCTCGTTACAATGGC
ATATGATGAATAATTCATTTACGCTTATTGATATACTGATATTCTGTGCTGACACAAAAC
TCCGCTTATTATCTGATGCCATTAAAGCTTTCTATCTTTCGTTGTTTTCTTTGTTTTGTT
TGGAGATTTATTTCTTTTAAAGGCAGGCAAATGATGTAGACAAATTCTTATCCTACACAC
TGAAGTAAATGYAGACTATAACTCCGCTTATTATCTGATGCCTTGCCATTTTTTAGTAAT
AAAACTTGATTCATTTGATTGCTCAATGATTTTAAAACTTAGATTCATTTGATTGCTCAA
TGATTTTAAAACTTAGATTCAATTGATTGCTCAATGWWTTTTCTTGTTTTTCGCTTAGTA
ATTATAGTATTTGTTCTCGGTTTCACTTATTGCGATTTCGTTTTAGTATAATSTCAGTTT
AGTTAGGCGTCAGTCAGCATTTAATTTCATTCTCATCCATATGTGAATTGCAKCACCAAT
GAAGAGAAATAGCAGACGGGCGGTCTGAATTGATGCCGTGTTGATTGTCTGCAACGCCCA
TCTTCATGGGTTCCCGAGGTGTAATCAATCTTAAAGCTGTTTGAGAAATTGCTCTGTTTC
CATATGGGTCTGCTATGATGAAGTTTTGCCAAAAATATGTCTGGACATATGATCTTGTCA
TGATTAGTTTGGTGCATTCTTCTGAGCCTATGTTTTGTTTTTAACTACACATTCTCTCTA
TGGATTTTTCATGGTTTGATTTATTGACTCGTTCAGTGTATCCGACGAATTCAGTTCAAG
TTTTAGAGACATCAGCAGGTTCCACTGCGGAAAATCTCTTGCTACACAAGTTGCGTCACC
GCATTTGTTCAGTCGGGTTGCCAATTCAGGCAGATTTTGGTGGAAATGATTGGAAGTCCA
ATTTAGACGTCAGAATTTGTAGATTGGAAGTCCAATTTATATTTCCCCTGCTGGTGGCTT
CCCGAGATACTTGCAGCTGCTTCTATCCATTCCGATGACGAACGCCGATCAGTTGGAAAT
TATACGTTTCAATTGAATTTTGTTTTAAAATTGTCGATGTACAATTTTCAGTGTATTACT
TCTGAATTGTATCATTTTACATTAAATATCAATCAAAACAATTACGTTTAATATATACTT
TTTGTTCTAAATCCTATTTACATATTTGAATTCGAATGAAAG
>CUTC000358
GGGGTCTTCCCACCATTGATAAKGGGACATTCAGAGAAAGAGAAAGAGAGAGACAAAAAT
GGGTGGTCGGAGTTCGTTTTGGGGAGTAGCAGTGGCGGCGTTGATGGTGACAATCATCCT
CTGTTCCAGCAACAGCAGCAGAGCTTCGAGTCTGGGCAGGGCCAACGCCACGTACGGCGG
GGTGGAGGTGGAATTGCTGGTGCGTCGTGAGATAGCTCGGTTTCTGAATTTTAATGGCCT
GAAAGTCCACACAGACAAAACCCAGAACCCGTTCGTCAAATCTTGTGGTAACGGCCAGGG
AAACCCCATGGGCGACTGCAGTGGTAGCCCCACTAATAAGAAACACTGTAACTCATACGC
CGGCGCCAGCGCCTGCTAGAGTCGAACCCTTTGGTTCCATGTAGTATTATTGTTATCATG
GTTCTGTTTTCTCTGCCATCTAACTCCCTTTCCTCTTTCGCTCTCTGTGTTTGTGTTTCA
AGTTGCTGTTTATAAGGGTCTCTGTCTTCTGTGGAGTTCTTGCTTTAATCAGCCATGGTT
GGGTATGTGTATGGCTTTGGTTGTTGCTGTTGTTTGTGTCAAATAAGAACAATGAAATGC
CTCATCTTCTTCTCTATCCTT
>CUTC000359
ACATTTAGAAACAGACTATTATTCCACGTATCTAGAATGTAACTCAAATAAGCCACAGCA
AGTTTCATATGATATTAAGTTGTAACTGCATAAACATGCCCATAACGGGAAGGGAAGTAT
AAACCCTAAGTACCCATTTACAAGGCACAGTTAAAGAGTAATGAAATATGGAAATATGGA
AATATGGAAATATGGAAATATGGAAAGAGGCTGGAGGAAGGCCAAGGCCAAAGTAAACAA
AGCCTTTGCCGAATAGTGCACTCAATAGTTTGATGACCAGTTTGCAGCACTCCCAACTCT
TGGCATGCCAGAACTTTCCTTTCGAGCCTCTTCATCCACCTTGAAATTGGCTCCACAGAC
ATGACCTGAACTGTCCACCCTTGGCACTGGCTTCAGCTCATTCAGTGGATGCTCAAAACT
CCTCAACCCACCGGACGTTGTGAAGAAACAACCTTTGGGGAAAGAAGCAAATGACTTTCC
ACAACCCTTCTTCATAATTTCTACATCATCCGAGAGAACAAGCTGTCCCTCAGAATCAGT
TCCCCAGTGGAGAGGAACACTCCCATCAGCATCAGAAGCAAAAAATGCAGCTTTTGAGGA
ACTGTCAAATAGAACAAACACAAATTTCCCTTGAATATCTCTCACCACCTGATCAGCTGG
ATATGGACCCCGATCCCTTAACGTTCGATACGCTTCGATAACGATGATAACCTCATTCGC
AGCTTTGTTCAATCCATATTGTTGCTTCAACTGAGCAACATTCTCAATGTGCCCTTGGAA
CAAGCAGAAAATGTCGTCCACAACCGCGAATAATCTCGGGAGGAGAGGGTTTTTCTTCTC
GACGGAATAGGCCAAGAGACCGGCGGAGCCGAGGTTGACAATGACAGAGTCAGGGTACAC
AGAGCTAAAATGCTTGGCGAGAATTCCATCTTTGAGAGCCCAAACGGAGTCGGAGTGAGG
GCTCTGCAGAGCGTCGGGACTTTTGGCCACCGATTTGTCGAAGACGGCGAGCATTTTCGA
AGATCGTCGATCAGAAAAATTAGATGAACTAAAACACGATTGGTTTCGTTTGTGAATGCA
GGGACTCGCAMATACGGGCGAATRACCC
>CUTC000360
CAGTGGTAATCAACGCAGAGTACGTKGGGTATCGCCAAACAGAGAAAAGAAACAATGGCA
ACTCTTCATTTTGTGCCATCCGCTTTCTCTCTACCAAAACAAAAGCAACCCACCAAGCTT
TCCTCAGTCTTCAAGCTCAGACCCACAACCCAGATAGGCTGCTCACAGCGGCGCTTGGTG
GTCCGGTCGTACAAAGTGGTGATCGAGCACGAGGGGCAGACCACAGAGCTGGAGGTGGAT
GCCGACGAGAGTATATTGGACAGCGCATTGGACAAAGGGTTAGACATTCCTCACGATTGT
AAGCTTGGGGTGTGCATGACTTGCCCTGCTCGCCTTGTCAGTGGCGCCGTGGACCAGAGC
GAAGGCATGCTGAGCGATGATGTTGTGGAGAAAGGGTATTCGCTTCTGTGTGTGGCTTAT
CCCCGCTCAGACTGCCACATCCAAACCATCCCTGAGGAGGAATTGTTGGCACTTCAATTA
GCCACAGCTAATGACTGAATCTCAGTACTTGATGAGGAGCGGTTCTCTCTGGTTTTGTAT
GATTTTGTAGATTTCAATTCTGATTTAGTTTAAACTCCATGGAAATCAATTGTTCTTGGA
TGCTGTCTCTTTTGGCTGTTCTTTGGTCTTTTGGGTTTTWWTGTTAATCTCTTGTATTTG
ATTCCTGCCAGTGGCGCGAGATCCGATATTCTATTCGAGAGGGAACGAACATTACGTTAT
A
>CUTC000361
ACGCAGAGACGGGGGGAGAATCGGAAGCCCAGTTTCGAAACGCGTTATCAAATATAGTTT
CTCCGCCTGCATCATTGGAAGCGATCGTCCCTCTTCCGTTATCAGCGAACGGAGCACAGC
CATGAAAGATGACTATGAGACTGATGAGAAAAAACAAGCTGCTGCTGATGTAATGTTTCA
ATATTCAAAATTTGTGATGGCTTGTATTGGTAATCAAGTAAGACCATGCGATTTGAGATT
TCATTTGATGAAGGAGATCTCTGGAATACCAACTTCATTGAAGAGAGAATCGTCCCAACG
AGCAGCTTCTCCCGATGCCATGGGCGAATCGTCAAGCTCAGGTACAGCTAGACTTGATAA
AGTAGACAGCTTTCGAGCGCTGTAATTCGACTCCGAGTTGAATGCCTTCACTGCATATGA
GAGTTGCCTGCCTTGTGCAGCCTCTTCTATTCTTTAAATCACAGCGTTCTCGTTAATTGC
AGTTGTCTATTTGCTGTTTGCGAAGAGATGGAAACCTTCACTATTTTACATGTATTTCTT
TGAAGCTCTGAATGTTTAATGTGAGTACATGGACCGTTGGATATTAATTGGGCCCGGCCC
AATAGCTCCTCTAATGGGCTTTATCCAATTTGTTCCAAGCTTCGGAACACAAGTAAACAT
ATGTATTTTTTTATCGTTTATAAGTTTTCTAATGGTAGTAATTATGATT
>CUTC000362
GGGGTCTTCACCAGTCTCTCTACATCGGGGGCAGTTTCAATTTTTGGAAGAAGCTACCTT
CGTTCTGGATAGAGCACGAAAATGGCTACTTCTGTGTCCTCCCTCGCTTTCTCTCTCTCT
TCTCTCTCGTTTTCTTCCCAACTATCACAGATGCCAAACGCTCTGTCCTTTCCACGTTCA
AAATCTCTTGTAATTTCCCACCCGAAATCCAATTCCCCACTCGTGGTATCTGCCTCCGCC
ACTTCCGCAGTGGAGACGGCGGAGCTTAAGAACTATGTGAAATCGAGGCTCCCTGGTGGC
TTCGCTGCGCAAACGCTCATTGGCACTGGCCGCCGGAAATCTGCCGTTGCTCGCGTTGTT
CTCCAAGAAGGCACTGGCAAAGTTATTATCAATTACCGCGACGCTAAGGAATACCTTCAA
GGAAATCCATTGTGGCTTCAATATGTGAAAGTTCCTTTGTTAACTTTGGGATATGAAAGT
AACTACGACGTATTCGTCAAAGCTGAAGGAGGCGGCCTCTCCGGCCAGGCTCAGGCGATC
TCCCTTGGCATTGCTCGTGCTCTGCTAAAGGTGAGTGCTGATCACAGATCACCTCTAAAG
AAAGAAGGGCTTTTGACAAGGGACTCTAGGGTTGTGGAGAGGAAGAAGGCTGGTCTCAAG
AAAGCCCGTAAAGCCCCACAATTCTCCAAGCGTTAAGGTTCCAATTCTTGTCGAATTGTT
TTGCATACCCTCTTTTCCTTCATTATTTGTACAACCCAGATGTTATTTTGTACTTTCTTT
CCTCTCTAATCTAGTGTTATCTTAAAAATATTTCTCCATATGAGCTCTAAGCTAGAACGA
GGATATGTATTAAAAACACAATCCATAATTCATCATCATAACTATTTTTGTAACATATTT
TTAGTCCA
>CUTC000363
TCTAATCAATTTCCTCCTCTCCACGGGTTCGGGGTCAACCCCTGGTTCTTTCTCAACTCT
TCTTTCTCTCTCGGTCTTTGGAAAATCTCTGGTATTGATTCTCTGTTTCCTTTCCGATTC
CTTTTGGATCGGACGGCTTGGTTCCTCGAAGGTATTTGCCTTGCAGAATGAAGGAGTCCA
AGGGCAAGAGAACGTCAAAGGTCTCGAAAGAAGCTTTGAAACCAGTGGATGATAGAAAGG
TTGGGAAGCGAAAGGCTGCTGTCAAGGCCGATAAGGGAATCAAACGACCAACAAAGAAAG
ATTTGAAGGCCAAGAAAGATCCCAACAAACCTAAGAGGCCTTCGAGTGCTTTCTTTGTTT
TCCTCGAGGACTTCAGAAAGGAATACAAAAGGGAAAATCCTAATGTGAAGTCTGTGTCTG
CAGTCGGAAAAGCTGGAGGACAGAAGTGGAAATCCTTGAGTCAATCTGAAAGAGCACCAT
ATGAAGCCAAGGCGGCAAAGAGGAAGGCCGAATATGAAAAGCTTATGAAGGCATATGACA
AGAAGGCTAGTGCAGCAGAAGACGAAGAATCGGAGAGGTCGAAATCTGAAGTGAATGACG
AGGATGAGGCCAGTGAGGAGGAGCATGAAGAGGAGGATGACAACAGTGAGGAAGATGATG
ACGATGAGGAAGACGATGACTAAATTGAAAGCATCTTTCTGACAATTGGAATGGCCGATC
GAGATCGAGGGAGGGATCAGGTCAATGTATGTCCATATGTTTAGAATTTGCGTGCTTTCT
GTTCTTTTGTGTGTGCAAAATGGGAAATGTCCTATGGCACTTCCGTGATATCTCTTCTTC
TTACTGTTTAAATGGTCTTTCTCCACTCGCATCGCTTTTGTCATTATACATTGTTAAAAT
CTTTCTGGGGGTGTTCTGCTGGCCTTTTGATAACCAACATAAAATTATCAAATACATCCT
TTTGAAAGCTGTACTTAACTTTCATAAATAGTTCTTAAATCCTCATAATCAGTCTTATTA
TTGAGGCTATTTATATGAAGGTTA
>CUTC000364
GACAAGTAGGTAATACAAACGACAAGAGTTAATAATTAATAAAACAGTGAGTCAGACATA
TCCTTTCCTCTCGAAGCTCTTCTTTGGTTGCAAGCGTTGTCGATGCTCTCTTGATCTTCG
GTCCCGTTTCCGCCGCAAGTTTCGTTTAAACCGTTCACACTTGTGAATTCATCACGTGGG
TATTGTCCAAAGAGGAAGACATGAAAGGACAAGAAGATAGATTTGGAACATCAGACAGTT
CTGGGGAAAAGGTGGAGCATCTGGTTCAAATCAAGGCCTTGTTTTTTGCTAGAGCTCGAG
ATCTTACGGGCCTAAACGACATGGTATTGGATGTCCCTTCAGGCAGTACTGCCAAGGATT
GTTTGAACAAGATTGTAGGAAAATTTCCAAGGCTAGAAGAGATCATTGGATGTGTGGTTC
TTGCTCTGAATGAGGATTATACAACTGAGTCAACAATTGTTAAAGATAAAGATGAGTTGG
CAATTATCCCTCCCATAAGTGGTGGCTAACGTTTCTTCTGTTGYCACCAAAGATATTTCC
CCTTTTTCTTTTGGGTGCCTTTTCAAATGTGGGACTTAATAAGAGCTCAAACATTTCTTT
TGGTTTAAAACATCTATTGTAAATTAAACGTTCCCTTTCCTTCTGARYCTTGGTAAGTAA
AAAAAATAATTCCCATAGGAATTTAGAACAATATTGAGGAA
>CUTC000365
AGTCCACTGATATTAATACCAAAGCCCTAGCTTCCAAGGGGGATCTTCCTCCTCCCTAAA
TCCTCCAACTGCAAAACCTAGCAGCGGAAGCCGCCCTTGCTCCGGAAGTAAGCAAATATG
GCGTATGCAGCGATGAAGCCTACCAAGGCTGGTTTGGAGGATGCACAAGAGCAGATCCAC
AAGATTAGGATCACTCTTTCGTCGAAGAACGTGAAGAACCTTGAAAAGGTTTGTGCTGAT
TTGGTTCGGGGTGCCAAGGACAAGAGATTGAGGGTTAAGGGGCCTGTGAGGATGCCAACA
AAAGTCCTGCACATCACCACCAGGAAATCTCCCTGCGGTGAAGGTACTAACACATGGGAC
AGATTTGAACTTCGTGTCCATAAGCGGGTTATCGACCTCTTTAGCTCTGCTGACGTTGTT
AAGCAGATCACATCCATCACCATCGAACCGGGGGTTGAGGTCGAAGTCACAATTGCAGAT
TGATGTGTTTTCCAATATTTCCCGAGTTCTTTACTCCGCTCGTAGTTATTTAGAGGTCTA
TGTACTCTGTGTGCCTGCCCTGCTTCAAATCTCAAATGTTAAGGTTAATGCATTATCATC
CATTTTTGTCATAATTTTGAAGTTCATAACTTGTTTTGAGAGGAAGATTTTTGGCCTGCT
GTTATTTCGTTTAGATATCTTTGAATTTTGTACTTTGATCAGAAGTTAGAATATATTTGC
ATGAGCTGCATTCTGCGTTCTAGMCGTAATGTGCTTTTATTTTAAAATGTGAATGGTCTT
TCAAACCTGCCATTTTCA
>CUTC000366
GGGGGGGGGTCGTGCGATTATCTGAGCGGAGGCGAAGGAAACCCTAGGATTTGCAGCCAC
CGCAGAGTTCAAGAGATGGCCAAGTCGAAGAATCACACGGCACACAATCAGTCCCGCAAA
GCCCATAGGAATGGCATCAAGAAACCAAGGAAGCACCGCCACACCTCCACCAAAGGAATG
GACCCGAAGTTTCTCAGGAACCAGAGGTACGCGAAGAAACACAACAACAAGAGTGGCGAA
ACAGCTTCTGAGGAAGAGTAAAGTAGGACGCCAAGATGCGGCAAGTTCAGGGTTTTTATG
ATATAAGTTTGATTTTCTATTGAACCTCCTGTTTTATCTGTTGTTTTTGTTTAGTAGCAG
TCTTGTAATTTTGACTTTGTTGTAGCGAGCTCCATTTTGATGAGGCTTCTACGGCCTGGT
TACGACAATACACTATCAGTTTTGCATTTTTTTTGAAGGTCTTAACTATTGCTTACATCT
TCTCATACACATCATTTTTACCTTCATGTTCTCTTCACTCATATTAGCTAAGCGATTATC
TTCTCTCTTT
>CUTC000367
GAAGCGAGCAGAGCCTTATCAAATTGTGTGGCGAAGAATGCAGAGAGCATAATGTAGATA
ACCCTAATCTCCACCCCATTTCGTCTCTCAATCATTCACCAGATCCGCCATTATCGTTCA
CTCGAAGCTCCAAAGCTCCAAAGCTCGACGCAGCCATGGCGAATGTAATAATGGCCTCCT
CCAAACCCCTCTCCCCTCCCCCTTCCATCGCCTCCACCAAAACCCCCAAATTCTCCATTC
CCAAAACCCTAACCCTAACCCTAACCCCCACGATTCTCAAAAACCCCAAATTCCTCTCCC
TCTCCACCACCACTCTCAAATCCCTCTCCCTCATCGCCGCCACATCGCTCTCCTTCGCAC
CACCTTCCCTCGCCGAAGAGATCGAAAAGGCCGCGCTCTTCGATTTCAACCTCACTCTTC
CAATCATGATGGCGCAATTCCTTCTCCTCATGGTCGGTCTCGACAAACTCTACTTCTCTC
CACTCGGCAAATTCATGGACGAAAGAGACGCCGCCATAAAAGAGAAGCTCAACAGCGTTA
AAGACACATCCGAGGAGGTGAAGCAGTTGGATGAACAAGCCGCAGCGGTGATGAGGGCGG
CCAGAGCGGAAATTTCAGCGGCGCTTAACAAGATGAAGAAGGAAACTCAGGCAGAAGTGG
AGGAGAAACTGGCGGAGGGAAGGAAGAAAATCGATGCGGAGTTGCAGGAGGCATTGGCGA
GCTTGGAGAATCAGAAGGTGGAGACCATTAAATCCCTGGATGCTCAAATTGCAGCTCTTA
GCGACGAAATCGTCAAGAAGGTTCTTCCCGTTTAGATCGATTTTGCTCTGAATTTCTGTT
CTGTTCTGGAATTCATCTACATTTCTACTTACGTTCTTATAATCGCTTTGCCTTGCAATC
ATAATGGATATGAAAGAACAATTAAATGTATAAATAATTCGTTTCTTTATTTCCCCTCCA
CCTGCCTTCCACTTACTACTATATTAATCCCAAGTTTTAGACTATAT
>CUTC000368
ACGCAGAGTACNCGGGGGCCAACACAGATACCAAGGCTGCAGAAAAGAGCCAAAAAGCAG
TAAGAGAGATGCTGAGCACAGCAGGCCCAGCGGCTTCTCATTCACTCATTGTTGCTTCTT
CCACAAACGCATCCAAACCCTTTGCCAATTTGAACCACAACATACCCCGATTCTTGGGTT
TCAGGCAGTTTTCCCCAGATTGTTCCTGTTCTGGGTCTGTGAGTTTTGGATGGAATAGTG
GCAGCAAGAGGAAGTTCAACAGGTCTAGAATGGAGGGTTTTGCTGTTCGTGCTTCGGCTC
AGCCACTCAAGAACGCCGATGAACTCATTGATTCTGTTGAGACCTTCATTTTCGATTGCG
ATGGGGTTATATGGAAAGGAGACAAACTTATAGATGGAGTTCCAGAAACCCTTGATATGC
TTCGATCAAAGGGAAAGCGATTAGTTTTTGTTACCAACAATTCAACAAAGTCAAGGAAGC
AGTATGGCAAAAAGTTTGAGACACTTGGTCTCAATGTTACTGAGGAAGAAATTTTCGCAT
CATCTTTTGCTGCTGCTGCGTATTTGAAATCCATTGATTTCCCAAAGGAAAAGAAGATTT
ATGTGATTGGTGAGGAGGGCATCTTGAAAGAACTTGAACTCGCTGGATATCAGTACCTTG
GCGGACCGGATGATGGTGGGAAGAAGATAGAACTGAAGCCAGGCTTTCTGATGGAGCATG
ATGAGGATGTGGGAGCTGTTGTCGTTGGATTTGATCGATACTTTAACTACTACAAAGTTC
AGTATGGAACACTCTGCATACGGGAGAACCCCGGTTGCCTCTTCATTGCAACTAATCGTG
ATGCTGTCACTCACCTGACCGATGCGCAAGAGTGGGCAGGTGGTGGTTCAATGGTTGGTG
CTCTTTGTGGATCGACTCAACGTGAGCCATTGGTCGTGGGGAAGCCCTCAACTTTCATGA
TGGACTACTTAGCAAACAAGTTTGGGATTCAGAAGTCACAAATATGTATGGTTGGAGATA
GATTAGATACTGATATTCTGTTTGGGCAGAATGGTGGCTGCAAGACTCTTCTTGTTTTGT
CAGGTGTTACAAGCTTATCAACCCTTGAAAGTCCCAAGAACACTATACAACCAGATTTCT
ACACCAACAAGATTTCAGATTTCTTGTCGCTCAAAGCTGCGACTGTATGATCACTCAGCA
TGTCTCTCTTATTTTTCTCTCCTCTGTTCTTGAAAATCAATGCTTTATTATCAAAACTAC
ATGTTGAATCCAAAATTATATATGAACAATAGTTTAGTGTTCATCAATGTTATGTAAACT
GTTCTTCATCTGGGCAGGCAGCTGCTTTCATATTC
>CUTC000369
GACAAGTAGGTAATCAACGCAGAGTACGTGGGGTACAGCAAATTCCATTCCATAAAATTT
GATTCGAAGTTGAGAAATATTTGTAGTGCGACAGAGAAATGGCGGCTGGCTGCAACTGTG
GTGATAACTGCTCCTGTGGAGACAGCTGCAACTGTCAATCCGGAACCATCACAGCCACCA
TCCTGAAGAAGGATGGGTGCAGCTGTGGGAGTGGCTGCTCATGTGACCCATGCAACTGCT
AAGTGAACAAGATGCCCAAACGACAACAACAAAGCTTCTTATCCATAGAATAAACAGAAT
TTGGTGTTCTTTTCTTGTTCTTTTCTTGAAATGTGTAGTGTGAAGTGAAGTGTGTGATGT
TGCTTTGTTGTGTGGGTGGGCAATTGGGGTTCATATCAGATCATCAAAGTTTCTATGTGT
GTTTGAATTTATGTTTTATATCAATATTTGTTTCGTAGTAAGTAGCTTT
>CUTC000370
GATTAATTAGAACAATGAATCCGTACTTCCATGATTGGAACGTTTTCCGTCGGTCATAGT
TAAAGGTATCTCATGATTCACACGTCTATATAAAAGGCTTGTTTAGTTCATAGGGGTAGG
AACCTGAAGCTCCAAAAGATCGGGTGGGAAAGAAACAGAGTTCCGGCAGGCATAGAAGGT
AAAGTCAGGATTTTGAGCGTTATTTTGTTGTCGTTGGCCATCAACAATTGGGTGGTCAGG
GTAATGGGAAAGAAGGAGGGATATGCAAGCGAGCTAGACCCCAAAGTGTTGAAGCTGAAG
AAAGAGAAGCTCACCCATTTTCACTTGTACTGGCACGACACAGTGGGCGGGAGAAACCCA
TCGAGCGTGGCAGTATTGCCATCGCTGAAGAACGGGTCGACGTTGGGGCTGATGCACATG
TTCGACAACCCATTAAGCGTCGGGCCTGACCTTAAGAAGTCGGAGCTGGTTGGGAGGTCG
CAAGGGATTTATGCTTCTACTGCACTAGACCAGACCAGGTGGGGCTTCTCATGGCTATGA
ATTTCTGAGAGTGTTTGGCTTCTCATGGCAYMTRAATAWTSTGAGAGTTRTYTKATTWAT
CMAYSGCCACCTAAATAGTGTGAAGTTAT
>CUTC000371
CCTTACGCGGGTCGTGGACATGGAAGATTCCTCAAGTTTAGCTTGCTTCCACATCCACAA
CAAGAATTAAATGTTTATTTAACAAAATTAGATTCATTCTTCCATTGCTATTGAATCTCT
GGAAGCCATGGATTCTCCGCCTAAACTCTGTTCCCTCGCTTACATTTCTTATCTGCTGCT
ACTCTTGCTTTGCTCGTTCTTGTTTCCTGTTTCATCTACTTCATACTCCATAGCCACAAC
CTCCAATTATGGCACCGGAAAAGTTTCGCTCCAACTCTACTACGAGTCTCTCTGTCCTTA
CAGCGCCAATTTCATTGTGAACTATCTGCCAAAGCTTTTCGATGATGATCTCATCTCCAT
TGTTGATCTCAGGCTCGTCCCTTATGGTAACGCCAGGGTTGGTCGCAACGATTCCATCAC
TTGTCAGCATGGCCCGAATGAATGCCTATTGAACACTGTGGAAGCCTGTGCCATTAACGC
CTGGCCAGAGCTGGATGGTCATTTTCCTTTCATTTACTGCATCGAGTATCTGGTGTCCAA
ACGGAAGTACACCCAGTGGGAGTCATGTTTTGAGAAGTTGGGGTTGAATCCCAAGCCCAT
CAATGAATGCTACCATACTGAGCTTGGGAAAATGCTTGAACTGAAATATGCTGCTGAAAC
CGGCAATCTTGAGCCTCCTCATAAGTACGTGCCTTGGGTTGTTGTAGATGGGAAACCACT
TTATGAGGACTATGAAAACTTCATAAACTACATCTGTGAGGCGTATAAAGGACCTGTTCT
GCCAAGTGCCTGTCATGCTTCGTCCATTAGTGCCATTTGAAGATGAAAAGCCAAGTCCAG
CCTCCCAAATAGTGCAAGAAGACAGAGATGATGATAACGTTGATATAATAAACAAGAATA
CAATCGAGGTGATAGTGTTATTTATTCTACTGCTTGAATGATGTCACATTGTATGTACCC
CCACACTCTGAAATCGTTCGGTTTAATTTATGGATAATGCACTTTTAGTTAGTGAGATAT
GAAYCGTTATCTATTTGGTCCATGAAATTTCAATAAGAGACACTT
>CUTC000372
GGGGGTCCTTCGCAAGAATTCTGCTTCACATTGTGATTTCGAAGCGTCTCAATACCTCAC
GATCATGGGGCACTCCAACGTGTGGAACTCTCATCCTAAGAGCTATGGGCCTGGTTCTCG
CACCTGTCGTGTGTGCGGAAATCCTCATGGTTTGATCAGGAAGTATGGACTTATGTGTTG
CAGACAATGCTTCCGTAGCAATGCCAAGGAAATTGGCTTCATTAAGTACCGCTAAGAAGC
TTATATCAGAGACGATGGGTTGAATTCTTTTTGAAGATTTCCCCATGTTTTGCGATGTTT
TTGCTCTTATTTACTTGGTCTGAAAATGGTTGTTATTAGAAGACGATTGTGACACTTTGC
TATGAACTACCATATTTAACGTTTCTTAATTGAGCTTGCCCTTTGATATATTTTG
>CUTC000373
GGGGGGTTGGKGGTGCAGGTTGAAGCAGCGAAGCACCCAAGGTCCGAAATCTTATCTTCT
ATAGCTACAAGCGTAGGTTCGTCAATCCAAGGCCACGAGTTCCCGATAATACCAAATTTT
CTACTTAATTTTTGATTTGGGAGTGTAAATTTCACTCAAACTTCATTGATTTCCCTTACT
ACTCACTAATCATGGCTTCCATTTTTGCTACTCTACCTCCGCCATTGTTGGCCCCTGGCA
AAAGCTTCACTCCTCTGTTTACTTATCAGAAGAAGCTCACTGTTTTTCCCATTGCAAAGG
GACGTTCTGCCAATGGTATTGTAAAGGCTATTGGAGACAGCTCTGAATCTTCTACTTCCA
TTGATATTATTAAGTCTGTTCGAAATGTTTGGGATCAACCTGAAGATCGATTGGGACTTT
TTGGCCTGGGATTTGCAGCTGTAGTAGGTGCATGGACAGCAACAAATCTTGTTACGGCTG
TTGACAAGCTACCACTGCTTCCTGGTGTATTAGAATTCATAGGAATACTGGTTTCTTGGT
GGTTCGTGTATCGCTACCTCTTGTTCAAACCAAACCGGGAAGAGCTTTTGCAGATAATCA
ACAAATCAGTAGCAGATGTATTGGGACAGTAAATTGCTCCTGTTCTTAAAGGTCCGATTT
GGTACAATCTTCATTATCTTCGTTATATTTTACAAAGTGGTGAGTAAAGAGGGTTGGCCG
CTGGGTTGGTTTCTGAATTGTTTTCAACTGTCAAAAGTGTGAATTTTAACTGATGTTGGT
GTTTGATTCATCAATGCATTCCAATCCCAAATCTTCAGTTCTGTAGTTTATACCTATATC
AGTTTATGCTTCAAAAATTTCTGTCATTGTTTCTTATAAAACCTATGCTTTTATTTGATA
TTATTTCTTGGTTTCTTGAGTATACATTAGGAATTTCAGTAGCTAGAGTTTGAAGTTCAT
CGCTCATATCATGTAAT
>CUTC000374
GGGGKATTGCAGTTTCTCAGCTCCGAAACTAAACCTAATCAGAGTTGCTAGTTTTCTCCC
AGATTCGTGTTTCATCTCCTAGGTTTTCTTGCCTACTCTTTTGCTCCAAGTCAGTACTAT
TTATTAGCAATGGCGGATGAAGAACCTGTTGATCAGAAAAGGTATCTTGAAGAAGCTTGC
AAGCCCAAGTGTGTGAAACCACTACTTGAATATCAGGCGTGCGTGAAGAGAATCCAAGGG
GACGAGAGTGGTCATAAGCATTGCACTGGACAATATTTTGATTACTGGTCTTGCATCGAC
AAATGTGTTGCACCAAAACTATTTACGAAACTGAAGTAATGGACAATTGTTAGGGATGTG
GGGATCCTTTCCTTTTGTGCTTGATTTTTTATGCAACCTGTTTTTGTGGACTTGGTTTTT
GCATCTACAAAAATGCCAAGGGCTGTGCAATTTTATAAAATTATGAAGACCTTTAACCAT
GGTCAATAAGAAGGATGTTGGATTCACGTTTTGAGCTTGTGAAAACTTCTTCCTTTAATG
CTATGAT
>CUTC000375
GGAAATATTTCTATATCCTCTTTTTATGTATTTAAAGATTGGGGTATCATAGACAGGTAA
GATTGGATGATTTTGAGGGAAACTTTGACATCAACAATTGCCATTTCAACCAAATCCATC
AACAAAGCTCTATATATAACTCCCTCTTCATTTCAACATCTCTCTCATCTTCTGCAATGG
ATCAAAATCAACATACCTCAAGTAGAGTAGTTGAAGAGTACGAAGACTTGTTGCCAGTGA
TGGCGCAGAAGCTGGACGTTGAGGTGTTTGTGGCCGAGCTTTGCAGCGGTTTTCGGCTGC
TGGCCGATGCATCGAAAGGGGTGATAACAGCGGAGAGTTTACGGCGAAACTCGGCGTTGT
TGGGAATGGAAGGGATGAAGAAGGAGGAAGCGGAGTCGATGGTGAGGGAAGGAGACCTTG
ATGGGGATGGAGCTCTCAATGAAATGGAATTTTGTATTTTGATGGTGAGGCTTAGCCCAG
GAATGATGGAGGACGCTGAGGGTTGGCTTCAAAAGGCGCTTGATGAAGAACTAAGTAAAG
TTTCTTGTTAGTGTTTGGTGTTCTTGTGATTGTAATTTATTGAATCGGTGATGAACTCAA
ATAACAGTGTACTTGTTGTTTAATGGTTTAAGAACATGGGAGCTGTTTGTAGTTTAATCT
GAATTATAAGAATCGCTGATTTGATAATATCTGAATTTA
>CUTC000376
GTCGAACAACCAAGTTGCTACACCTAGCCAACAATACTATGTTCAAAAGTCCTCCCTAAA
ATAATAAATTAACATCAATATAAGATGATGTTAATGTGTTTATAAGTGTAAAATTTATGG
CCCTAAGAATAACAAGTGCATCCCACAACCAACAATGGCTTCACCACACCACATCACCAA
TGACTAAATATTGGAAAATGGACAGCATTCTTAACTCAACACTAAGAGAGGAACAAAATT
AGGTCTTCTCGAAATCCCGAAACAAACCAAACAACGGTAACTGACATTTACTCCATACGC
CGTTACATCGCTTCGAACTAAAATCTCGTGAATTTGTCTAAGATAAGTTTTTTTTGTCTC
ATTAATTTGTCTACGAATTAAATATAAATATATAAGAAGAAACTATCACCAAAAGCCAAA
GCATGGTTGAACAAAACTACTCAAGTCAACACTCCTCTTCAACAACAGTTCCTTTTTCGC
TGACATAAATACCATCAAGGAACTTCCGGATATCTTTGTTCTTCACATGGCATTTCTGGT
TTATCAAGGCAGCAGACCGAGATACAAGCTCAATGTCATTACCATCCAAGACCAACTCAT
CCTTAACCTTCTCAGATCGAACAATAGATACTCCGTCAAGCATGTCTACTTTTCGCACCT
TCTTCTCGCCAAGAAAGTTACGGATCTCGATGGACTTGTTGGTATTGGTGATGCTAGCAT
TGATCGGAAAGTGAGCATAGACAAATCGCATCTTGTAACGATACCCCTTGGTAACACCAG
TGATGAGATTCTCAACATGGCTAAGGGCAGTGCGAATGGCAGCAGAAGTTTTCCTGGAGC
CAAACCAGGCATCAATCTTGAGCTTCTTTTTTCCGGTTTCCTCTTCGGTGATCAACTGGA
AATCCAGATTCAGATGCTTGAAATTGCGAATAAGTTTCCCCCGAGGGCCTTCGACCTCGA
TGATTTTGGCGTTCACCTTGATCTTCACCCCTTCGGGGATATCCATGGTTTCCGATGAGA
GGATCGTCTTCATCTCTTCCTAATGCAACCTTCTCCTCTCTCTCCCTGGAGCTGGAACGG
TGAAGGCGACGGCCGAAGACGAACAAASCGCSYAMTYTGMGTKARATRSCRMWGMTTYWK
AGTYGRAATT
>CUTC000377
GGGGGGACTTGTAGATCACTTCGTGTTGAAGATCCTTTCGCTGAAATCTGCAGAAAAATG
GCGTTGATGAAAGGAGAGCCGCTGGTGAGGAAGCTCGCCGTGTTCGCCAAGTATGTTGTT
CTTCCGGGAGCCATGGCCGCAGCTCTCGTTTACTCTCCTCCAGATTATGCTTACTTCAAG
AATGACGATAAGTCTTCCAAATAGGATTCTTTCCCATTCTTCCACCTATCGGACCGTCTG
ATCATGTAGGCTTGCATTGGCAGATTTGTGTTCCTCTTTTGTTGATAATGGTGTGTAATG
GACTTACTGTCATTATGTCTCAATAATTAGTCATTTGTTTCACTTTTGGGGCTTGGTCTT
CGGAGAAAGAACAATGAATTGTTTCCTTGAGGAATACTCAAAATGGGAAGTATATGTTTC
CTTTGATTATTTTTTCCCCTCTTCTCGCCCTTGATAAATTTGAAGAAATTTTGTGGGCTA
TATGTCCATGGAAGTGGTGACTGAACCATGAGACTGAAGTGGACATTGAATGGGATACAT
ACATACCTGCAAATCTCATATGCTTGTATAGAAAAT
>CUTC000378
RGKGGTAGGGGGGGGGGAGTTCAAGGGTGGAGCAGCCATGGGAGGAGAGTTCAAGCATTT
GGTGCTCGTAAAGTTTAAGGAAGGAGCGGCGGTAGAAGAGATTCTCAAAGGCATGGAGAA
CCTCGTCTCTGAAGTCGAAGCTGTCAAATCCTTTGAGTGGGGACAGGAAATAGAGGGACC
AGAGATGCTTACACAGGGCTTCACGCACGCCTTCTTGATGACATTCGAGAACAAGGAAGC
TCACGCTGCGTTTGTCGGGCATCCCAAGCATGTTGAATTCTCTGCAACTTTCTCGGCAGC
CATTGACAAGATTGTGCTGCTTGATTTCCCGGCTATTCGTACCAAGCCAGCTCCAACAGC
TTGAATATCAGCCACTGCCTCTGTGTTGGATATGTAAAATCCCTTCACGATGAGTATTTA
AAATGGTACTACCGTTTGTTTTCCGGCAAAATGATCCCTTTTTTTTCGTAATTTAAACTT
GCTGCATTAGGATAGTTGTGTACCGTTGGATCCATGTTTTGTGATTGGATCTGCCGCACA
CAGCACGAGAAGAGACGTCAATCTCTACCCATCGATGAACTTGAAAGCCATCTTTTCCTG
TTTAAAAAAATGCCATTTTCAGCGCG
>CUTC000379
AATTATTATTTTAATTAAAACCTTATCTAAAATCTCCAAAGGGCAAAGGGCAAAGGGCAA
ATACGACTGAACTCCACAGAAACTTGAAAGCGAAAATGGATGGATTGCAGCAATTGGGGG
TTCCATTGATGGGCATTGTTGCAGCGGCAGCCATTACCTTCTACGCCGTAAGCTTTTCTG
AGATTCGAGAGAAATCATTCAGAGATTTGGATGAATCTGAGGATGAGAATCCAGGGTTTA
AGATGACTGCAAGTTCGAGAGAGAGGCGAGCGAGAAGGAAGGCTGAAAAGGAAGCCAAAC
GATGAGAATTTCTCTCTTACTTCTCACTGTTCTTCATTTTCTTTAAGCTTTCATCATTCC
TTGTTTTGGTGCCTTATCTGTATATTTTAAGTTAATACATGTGATGAGTTCTCTAAGTGA
ACAAACATTGGAGATATTCCATCCAATCTCGAATCTCTCACGATCCGTTAGGAAGAGATT
TTCACACCCTTATAAAGAATGTTTCGTTCTCCTCTTCAATCGACGTGGGATCTCACAAAA
ACTTTCAACAAATACCTCACTTTCCCATGAAAATGTGTACCAGTGCTTCTGTTGAGGATT
GAATTAGCTTCAGCAGAATTATTATTATTAYAAGAAATGTTTCAGAAAGGGAGCAAATTT
AACTTCGAAACCCATATAAACTTGTTATTATTCAGAGATGATCTTAAGAATCTAGTAGTT
GAGTGACATATCTCAACAGCATCCAAGGCTTTATTTCAACTTACAAATTGGTGTGGGACA
AGATTACAGACTATCATTCATGTCTTCTGTACAAGACAAGCCGATCAACTTTTCACCACC
ATCAAAGCATTTGACCATCACGGGCAAGGGTTTCTTTGTTCCTTTAGAGCAAGCAAGACA
GGATCTGGTTCCTTCAGCCCTTTCGCTGTAATTATTTGCAGCAGCTACCTCTGAGCCTTC
AGCTCCTTCACTCTCTCTTCAGTAGCCTTTAGTGCATTCCCATAGATGCTGATTAACTCA
TCAACTTCTTGAGGAGAGATGATAAATGGTGGAGACATCATTATAGTATCCCCTGCAACA
CGTACAAGCATACCATTTTTCTGACATTCGGCTCCGAAGTATGCACCGACTCCCCATTCA
GGAGGGAAGGGATCATTTGGTGATTTATTGTCTACAAACTCTGTGCCCAAGATCAAGCCA
GTCCCTCGTATCTCTCCAACGATAGGGCTGTCAGAGAAAGCTTTAAGGCCATCTTGAAAC
CTTGAGGAAATGCTATTTACTTTATCCACAATATTCCTTTCCTTGTAGATCTTGAGTGTT
TCAATT
>CUTC000380
GGGGGTCCCCGCGAAATAAGAAGAACCAGAAGAACCAGAAGGTACCAGTACTGTGCAGAG
ATCGAATTCTCGCAGCAATGGCGTCGAAGGTTTCTCTTAGAAGCAAGGGCAAGAGCTCCA
AGGGCTCATCGAAGTCATCTGAGGATAAATCCACAACCCAAGCCTTCAAGGAGTGGACTA
CTTGGGCCGTAAAGAAAGCCAAGGTCATCACTCACTATGGCTTTATTCCTCTGGTCATCA
TCATCGGCATGAACTCCGAGCCAAAGCCTCAGCTTTCCCAGCTTCTCAGCCCCGTCTGAT
CTGATTGCTCTCTATACGTTGGTTTTCAGGATTTATATCTTTTTATGATGGATCGGTGCC
TTTTCGTCGATTCACGACTTGGATTTATGTTTTTTGGGGGTTAGATAGCGCTTGAAGTTT
AGATAGGTTTGGGTATAATACTTCGCTGCTTATGCTTGGTATGCTTGAACTACAATAGAC
ATGTAATAGTTTGAGCAAAAATTTTAATTTCTTCTGAAATATCTGATTATGCTATCGCTT
TACCGGTATGAATCTTGGTGCACTTCTCTTCTCCGAATTTTGTCTGTTTATTCAAATAAT
TGAATGGTGTTAAGGTTTATT
>CUTC000381
GTTATGCTCAAATTGACTATTAAATATATCTTTAGTACATTAACAAAAACAAAGGCTAAA
GCAATAAAGCAATAGATTTCTAGGGTTTCTACTTTCTCATTTGGCTTCTTTTGGTCTGAA
AGAGAAGAAAGGAAGCAATGGAATTGGACTTAATAAAATTTCACACTTCTTAAAAGTTGA
AAATTAGATACAAAGACTTCAATAAATTGTTCTGTTCTCTTCACCATTTCCAGAAGACAT
TGGAACCACACTTGTACTTGTCCTTCCCCTCACACTCCAATTCCAAATCATCAGAGATAA
ATGGGACTTTCTTTTGTTTTGCAAGATCTTGGCACCCTGTGAAGTTCTCTGGGAACTTGC
ATGATCCAAACTGAACAGTGTATGCCCTTGCAAAGTTTGCTCCACTTGTTGCTAATCTTT
TCTTGTCATTCAGTTCCTTGTTAGCTTTACTCTTCTCAAGGTACTCTTCAATGACTCCAG
CATTAGCCGAAGAGTTGGAGGAAGCAGCAGCCGCAGCAAAGAGGGAAGCTCCAAGGAAGA
GAAGCGCAGTTCTCCTTCCTTCATTCTTAGCTTCAGGAACCCTAGCTTGTTGAGCCCTAA
TCGCAGGCAACTTGTAACCAGAAACCCCAGGCGACGCAACAGAAGTCACGGCGCTGAGTT
TCGAGTTAAGCTCGGCGGATCCAGCACCTGAAATGGCGTAGTTGCAGGCCAAGACGCTGG
AATTCATGGTCGCCATTACTCTCTGTAACTTTTGTACAAAATCCGAGTCCTAAGGCTCGA
AGGAGGAGGATTAATGGTGGAKAGTTGCTAATGGGGAAATGGGATTATGAGGGAATCTGA
TAAATGAACGACGTCTGAGATGGAATTGGATAAGGAATTGTGGTGACAGTGTGGATCCCC
>CUTC000382
AACGCAGAGTACGGGGGTTCCAAACATCCTTCTCCAAATTCAGCCTTCTTCTCAACTTTA
CTCTCCCGTCACTCGTCGAGTTCGATGGCTGCCTCCGCTGCCTCCGTCGGAGTCATCAAC
CATGCACCCCTAAGCTTGAATGGCTCTAGCTCGGCGACTTCAGTTCCGAGCTCAGTGTTC
TTCGGAAGCAGCTTGAAGAAAGTGGTGAATTCGAGAATTGCCAGCCCAAAGGCCTCGCCA
GGCAGCTTCAAGGTGGTGGCATCGGACGCCCCCGCCGACGAAGATCTCGACAAGCAGACA
TCGAAAGACAGGTGGAGAGGGCTTGCCTATGACATATCCGATGACCAACAAGATATCACA
AGAGGAAAGGGAATGGTTGACACCCTTTTCCAAGCTCCCATGCAAAGTGGAACCCATAAT
GCTATTATGAGCTCTTACGAGTATCTTAGTACTGGACTTAAAACATACGAGGGATTGGAC
AACTTATTGGATGGCTTCTACATTGCTCCCGCTTTCATGGACAAGTTGGTCGTGCACATC
ACCAAGAACTTTATGTCCCTTCCCAACATCAAGGTTCCTCTCATTTTGGGTATTTGGGGA
GGCAAAGGACAAGGAAAATCCTTCCAATGTGAGCTTGTTTTTGCCAAGATGGGTATCACC
CCAATCATGATGAGTGCCGGAGAATTGGAAAGTGGCAACGCCGGAGAGCCGGCGAAGTTG
ATCCGTCAAAGGTACCGTGAGGCGGCTGACATTATCAAGAAAGGAAAAATGTCCTGTCTC
TTCATCAACGATCTCGACGCCGGTGCTGGTCGTCTTGGTGGCACCACGCAGTACACCGTC
AACAACCAGATGGTTAACGCTACCCTCATGAACATCGCTGATAACCCAACAAACGTCCAG
CTTCCTGGTATGTACAACAAGGAGGACAACCCTCGTGTTCCGATCATCGTCACTGGTAAT
GATTTCTCAACCCTTTATGCTCCCCTCATCCGTGATGGTCGTATGGAGAAATTCTACTGG
GCTCCCACTAGGGAGGATCGTATTGGTGTTTGCAAAGGTATCTTTAGGACAGACAATGTC
CCTGATGAGGACGTCGTCAAGCTGGTCGACACTTTCCCCGGCCAATCTATTGACTTCTTC
GGTGCACTGAGGGCAAGAGTATACGACGACGAAGTAAGGAAGTGGATCATCGGAGTTGGA
GTCGACACGGTGGGGAAGAAGTTGGTGAACTCGAAAGACCCACCACCGAAGTTCGAGCAG
CCAAAGATGACAGTGGAGAAGCTGTTGGAGTATGGTAACATGCTGGTGCAAGAGCAAGAG
AATGTGAAGAGGGTGCAATTGGCTGACAAGTACTTGAATGAAGCTGCTCTTGGCAATGCC
AATGAAGATGCCATTAACAGAGGAGCTTTTTAAGAAACCCCTTCTCATCTGAACTCATAC
AGTGTTGCAGACATCAAATGGAGATGATGGGGTTTATCTGATCTAAAATTTTCAGGCCTT
TTTGTGTTCTTTCTTCTTTTGTGGCACCAAAATCACATATCAATATAAAGAATATATTGT
TGCGTTTAGAACT
>CUTC000383
GGGGGKTTCCCGRGRAGCCCTAGTCTTCTTAGTAGCAGCTCTTTTCACCGGGTTCCATCT
TCTCTTCCTAGGGTTTCGCCGCGGGCGGCGCAGAGTCGAAGAGGACGCTAGAAGAAATGA
CGAGGATTAAGGTTCACGAGTTGAGGCAGAAATCGAAGGCTGATCTGTTGACACAGCTTA
AAGATCTTAAGGCGGAGCTTTCTCTCCTTCGAGTTGCTAAAGTTACTGGCGGAGCCCCAA
ACAAGCTATCCAAAATCAAGGTGGTAAGATTATCGATCGCTCAAGTTTTGACAGTAATTT
CACAGAAGCAGAAAGCAGCATTGAGGGAAGCTTACAAGAAGAAGAAGCTTTTGCCTCTCG
ATCTGCGTCCAAAGAAGACCAGAGCCATTCGTAGAAGGCTCACCAAGCACCAGGCATCTC
TGGTAACCGAGCGACAGAAGAAAAGGAGATGTACTATCCATTGAGGAAATATGCTATTAA
GGTGTAGTAGTATTGTCTTGTGTTCTTGTGGACTAAGTTTGTCTCGTGTTCTTGATAATC
TTATGTCTGATACACTTTAATCATTCCCCCAAACGAATGTTTGATTTCCATAGACAGTTC
TATATTTTTACAGATAGCGTAAGTTCAATTTCTG
>CUTC000384
GGGGTAGACTTGGAATAGCTGCGKKKATTCCGAACTAATGGCGATGGCGACAGCGATGCC
AATGCGTTGCTCTTGCTTTCTTTCCCGCCCGAAAAATTCTCCGCGATCTCCTCCCTCCGA
TCAGTTAACGAGGAAACTCCATTTCTCCGGGAAAATGCCTCATGGTTCAGTTAATGTGAG
CAATTTTGTTACATTTTGTGGAGACAGCATCGTCACGCCATCTGGGATACAGAATTCGTC
GCCGGTTCTAAAATGTCAGGGAAATAATGAGACAAAATTTCCAGTTATGGCGTTTCTGTT
AGCTAATGTATATACATTTTCCGTACCATTGAAAGTTTTGGCTGAAACATGCGAGGCTGA
GAATTCTGCTTTCAACATGCCAATCCTTCTTTCTGTCTCCCTTATAGGGGCCACTGTTGG
AGGATTGCTTGCTCGGCAAAGAAAGGGAGAACTGAAGCGGTTAAATGAACAACTTCGTCA
GATTAATGCGGCATTAAGAAGGCAAGCAAAGATTGAGTCTTATGCTCCCACCTTAAGTTA
TGCTCCTGTTGGTGGAAGAACATTCGAGAGTGATGTTATTGTTGATCCAAGGAAGGAGGA
GTTAATCTCTCGATTGAAGTCTGGAAAGAACTTTTTGAGAAATCAAGACCCAGAGAAGGC
ATTTCTGGATTTTAAGACTGCTCTTGAGCTTGCTCAGGGTCTGCAGGATCCGATTAAGGA
GAAGAAGGCTGCAAGGGGCTTAGGGGCATCACTGCAGAGGCAGGGGAAGTACAAAGAAGC
AATCAAATACCATTTAATGGTTTTGGCAATCTCTGAACGAGAAGGAGAAAAATCAGGAAA
CACTGAAGCTTTTGGAGCAATTGCTGATTGCTACACTGAACTAGGCGATCTTGAGAAAGC
TGCCTTCTTTTATGATAGGTACATAGCGAGGCTGGAAACAGACTGATCTATTTGCAATCA
CCACTTGTATTTTAAAACTTCAAAATGTAGCCAAGTACTCTGTGTTTATCAATGGTAGGT
AGCTCCTCTGCGGAAGAATTAGCGTTCTTATGTAGATGTTGAGTTGAGAATAACTGCAGA
ATCGTATCATTCTCTAGTTTGTTCCATCTGAATGAAATGATTTTTCCAAGCATTAATTCC
CYGACTGGCATTTGCCTTTTGATTTGAATTACCTCTAATGTACAAC
>CUTC000385
GGGGGGATGATTTATATCCTCTTTCCAGCTCTCAATTGAACTTAGCATTACTTCTTCCAT
ACATAGAGATATGGCGACCATTTCAGGGGTGAACCTCTCAAGTCCAAGAATCTTGGCCAA
GGCTGTTGAGATACCTAAACCCCAATCTTTCAATGTTGGGTTTCTCCGCCGCTCGTGGAA
GCAGTCGACCCAGTTCAGAGCCATACGATTGAGAGTTCCACCGGTTCACGCTGCACCGGA
TAAGATATCGGACAAGGTGGAAGAGAGCATCAAGAATGCAGAGGAGGCTTGTGCAGGTGA
CCCTGTGAGCGGCGAGTGTGCTGCAGCATGGGACGAAGTTGAGGAATTGAGCGCGGCAGC
CAGCCATGCTCGTGACAAGAAGAAGGAGTCGGATCCATTGGAGACCTATTGCAAGGACAA
TCCAGAGACGGAGGAATGTCGCACCTATGACAACTGAGTAACGAAATGATATCAAGTTTT
AAGCATTTTATATCATCTATATATTGATTTGGGTTAAAGTTATTTGGATGATATGTGGTT
GTATAACTTTTTAAAGCTGTTATTGTTACACAGTTGCATGGATATGGCCAAAAAGCTTAA
AATTAATTCTAACCACCGCTAAA
>CUTC000386
ATCAAAAAAGAGAGAATCATCGGCCATTGGAGGAGCTGTCCTCCTCTCTGAATCCTCCTC
TATGGTTGAGCCTTGAAAACTTCTCACAAATATGGCAGTTTCTCTGAATCTTCTCACCGG
CTTCAACTCGACGAAGTTGCAAGCCACTTACGAGAACATTTCGAGATCCACATTTCCGAA
GGTCAGCAAATTGACATCCTTGTATGCAACGTATGGCACAACAAGAGGAATTGCAAAGGA
GAGAAGACAAAGACTGTCTCGCTCTCTTGCAGCTACAGGCAGCAACCAGGTAGACACAGA
CACCAATGAGAAGAGTGCTGGAATTACTGGAAGAACTCCTTCTGATAACATTTCCTCAGC
TGTGAGTCAATCGCCTTCAGATGAGAATAGAAATCCTCAACTAAACGTTAACAATGAGGA
GTCTTCTTCTCAATCTTCTGAAGCTTCCAATGAACAAGTAATGTCTTCAGATGCAAGTTC
ATCTCCTGATCCACAATCCACAAGAAAATCTCCTCTAACTGCAAGAGAAAGATTAAGGGC
AGCCCGTGTTCTTAGCCGTTACAACGAATCAAAGACCACCAAATCAGACATGGGCAGCAA
AGTATTGGAAGCGTTACGAGAGAGTGATCGTGGGAAGAAAAGGTCGAGGCTTCCCGAAGC
GCCTACTAATTTGTTTGATGACAGCAAGCGAGGGATGCCAAAAGCAGGCTTGACTTTTCA
GTTCCCTGGGGGTTCAGATCTGCTCGTCATTGCCTTCTCGTTCGTTTTCATTAGCACAGT
AATGTTTGCTACCACTTACATTGTGTGGAAAGTTGGTGCAATCCATTTTAATGAGTACTG
AAGTGTTCTGCAAAGAGGTTAGTTCATTCTCTCTTAAAGCTGCCACTTGCTACAAATAAT
TCTTTTGATCTCCCTCTATAATGAAACACTTGGATGCTCATATTTTGCTAGATCCCAGTC
TTTAATGTTTTCATAGCCTTGAATGTACAGAAGCCTTTTGCTCATTTTGATTTCTGTAAT
TTTGTTCGAGTTCTTAAACAGGAAACTACAATTGAAGCTCAACTTTGTGAATTCATTTGA
TT
>CUTC000387
TGATGTCCCTTGGCTCCAACTTGTGGTTTAAGGTTTAGGTTTTACCGTTTTAGTTCCTGC
CTTGAATGGCTCGATCAGAAGTCGCCCAACTCGGTTGTTTACGTCAATTTCGGCAGCATC
ACGGTGATGACGGAAGATCAGCTGAAAGAATTCGCTTGGGGGCTGGCAAACAGCGAGCAA
ATGTTTTATGGATCATTAGGCCGGATCTGGTGGCGGGAGAGACGGCGGTGCTACCACCGG
AGTTCGTGGAGGCGACTAAGGAAAGAGGGATGTTGACGAACTGGTGTCCACAAGAGGAGG
TTCTAAACCACCCGGCGGTCGGCGGGTTTCTAACGCACAGTGGATGGAATTCGACGTTGG
AAAGCATAGTAAGCGGAGTTCCGATGCTTTGCTGGCCGTTCTTCGCCGAGCAGCAAACGA
ATTGCAGGTATTGCTGCACGGAGTGGGGAATCGGAATGGAGATTGACACCAATGTTAAAC
GAGAAGATATTCAAGAGCAAGTGAAGGAGTTGATGGAGGGACATGGAGGGAAAGAAATGA
GGAAGAGAGCTGGGGAATGGAAGAAACTCGTGGCGGAGGCGGCGACACCCGACACCGGTT
CGTCTTTCCGGAATCTCAATAATTTGATCCATGAAGTGCTTCTTCAATCTCCTTGATCCA
AATATGGATACATACCGACCAATACCAGCTAGAGATGCTCATTTGATCAGCTAGAGATGC
TCGTCTGATCGTGGAGGATCAACAGAGACCAATAAACTAGGGAAAGAACCTATAGAATTT
TCTCTAATAGCCATACGAGATTTAAGATTATATTCCCCGTCTACCCTTACCTCCAACCAA
CCTTCTCGGCCCTGTTGTTTATTTAAATCTATATCTCCAATTCTCGTTCTACTTTTACAA
ACTTTAATATTTATTACATACTACGAAATTAATCACAAATATTGACAC
>CUTC000388
GGGTAGTGTTTCTGGAAATGTTTGGCCAATTGCAAGAAGCAAACAAGGGGGAGTTTTAAG
CCATTAACTCATTTCTAACGCGAATATCATCATCCTCCTCTTCTTCGATCCGAAGCAGCT
CCATTTGCGTCATCGGAGACTCTCATCCATGGCCGGTCTTCTTCTCCACTCCTCTTCAAC
TGCCAGCGTTCTGCTTGGAGGAATGGGGAAATTTAGGGAGGGGAATCGTCATTCGATTTT
TTCGCCCAAGAAACCTATGCGTGCTAACTGTCTTCGTCTAGGCTGCAGTAATTCAACGAA
TGGCATCTGCGCTTTCCTTTTCAATCCTTTGGAGGATCCTGTTGTCAAAGAAGCTCTTAA
GGAGCCAGTTGCGTTCGCAGGTGGGCTATTTGCTGGGCTTCTAAGGCTTGATTTGAACGA
AGATCCATTAAAGGAATGGGTTAAGAAGACAGTGGAATCTGCAGGAATCACAGAAGAAGT
TGACACCCAAGGATCTGTACAAGAGGATGGCCCAACCGAGATCGAGATTGAATGATCCCA
TGAATATAAACTGGAAAAGTGGGGATAAAAGGGTATCTGATCTGATTCGACTCAATATTA
CTATGGCTCCCTTGATTTAGAATAAGAAATGAAATGGTTTAGGAGTTAACCCCTTTTCAT
AATCCAAATACTCTACGACTTCCTCTAAAATACTTCCCCATGCTGTTCTATTTATTTCTC
GATTCAGGAGGAAACGCATCATTAGTGTTTACATATTTGTGCAAAAGTACTTTTAGACCA
ATATAAGCCTGCACACACTAGTTTTTGTGAACTTTTATGGAGAAAGCAAATGCCCATAGA
ACACAAGGAGTTGGGTAGTAAAACATCAAGTATAGGACCATCAGTGATCTGGGTCATTCG
GTTCACATAATC
>CUTC000389
CGGCATAAACTCTATCACCCCCCTTATCCACTCTCTTCCCTGCAACTCTGCACCTCCATT
TCCACCTTCCATGTCCAATTAGCAGCAGGTTGAGAGAATCACAGTCCTCTACTTGGGTCG
CCTATGGAGACTGGAATTGCTTGCTGCGCCCGCGGGGCTCTTCTTCCCAACCTTTCTTCT
AACCATTCAACTGCTCTCCTGTCTCCTTCTTTCGCCTCCAAGAATCTGAAAACGAGCTCC
CTATTTGGGGAGTCATTAAGGCAAGTTCCCAAGTCATCAGTGAAGCTGGTGACGTCAAGG
TCAAAGACCATTCCCCTCAAAACCAGATGTGAGATTGGGGATAGTTTGGAAGAGTTTCTC
ACCAAAGCAACCCCTGATAAGGGATTGATCAGACTGCTGACATGCATGGGAGAAGCTTTG
AGGACCATTTCCTTCAAAGTCAGGACGGCTTCTTGTGGAGGAACTGCATGTGTCAACTCC
TTTGGAGACGAACAGCTTGCTGTCGATATGCTTGCTGACAAGCTTCTATTCGAGGCCTTG
AGATACTCACACTTCTGCAAATATGCTTGCTCTGAAGAGGTGCCAGAGCTTCAAGACATG
GGAGGCCCTGTTGAAGGAGGATTCAGTGTTGCATTCGACCCGCTCGATGGTTCAAGTATT
GTGGACACAAACTTCAGTGTCGGCACCATCTTTGGAGTGTGGCCAGGTGATAAGTTGACT
GGAGTGAAGGGAAGTGATCAAGCTGCCGCTGCCATGGGAGTTTACGGTCCCCGCACGACA
TATGTTCTTGCTCTGAAAGACTTCCCTGGCACTCATGAGTTCCTTCTTCTTGACGAAGGA
AAATGGCAACATGTTAAAGAGACAACAGAGATTGGGGAAGGAAAACTGTTCTCTCCTGGA
AATTTGAGGGCCACATTTGATAATCCTGACTATGATAAGCTGATCAACTACTATGTGAAG
GAAAAATACACATTGAGATACACCGGTGGAATGGTTCCTGATGTCAACCAGATTATTGTG
AAAGAGAAGGGGATTTTCACAAACGTGATATCTCCCTCAACCAAAGCTAAGCTGAGGCTG
TTATTTGAGGTAGCTCCCTTAGGATTCTTAGTGGAGAAAGCAGGAGGTTACAGCAGCGAT
GGCCGTCAGTCTGTGCTTGACAAGGTGATCGAGAATCTCGATGAAAGAACCCAAGTTGCT
TATGGATCTAAAGAAGAGATCATTCGTTTTGAAGAAACTCTCTATGGATCGTCCAGGCTT
AACTCAGGGGTGCCTGTTGGTGCTGCAGCTTAAGCAGTGAAACAACATTTCCCCGCCATT
TTTTTCTTACCTTTGCTTGTTCTAAACATAATTTCATCTGTCAGTAGAAGCTTGTATGAC
TTGTATGATAGAAATGAATATGTTCAAGCTATTTTGAAGCTTTGCACCATAAAATTTTCT
TATAAACACCTACCAATAATGAAGCATGGTGAGATTTGTGGCTGTCATATCCCTCAAGGA
ACGTATATTTGATAAAGAACAGAATCTTTTGGCTCTTTCTGCAAATACAAAAGTNTTGTA
AATC
>CUTC000390
AATAAACAATATTGCATTAAAATGGAAAACAAACTATGAAATGTAAAGTTATTCACAGGG
CATGACTTTTCAGAAGTGTCTGGAGATGTGAAATAACTAAATTAAAGATAAGACAGCCTT
GGAGCTGAGTGAAAGAACAGATCCTTRCAATAMGGTAAAAAAAACAAAGCAAAGCTAATG
AAGGTGCTACCACTTTCTGGCCATATGAGTGGTAGTGCTYTTAGAAGTTGAAGCGGAATC
CCTTCCAGAAAACATTGGCTTCTTTGTGGAAGGAATATCACAAGTCTTCTGCACTGCATT
TCTTCGCCAGGCTTTTATATTTTTCATCTCTTGACTCTGAAGCACTTCTATTTTTGACTT
CTTCAGCAGCTTGTTCTTAGTATTTGTCACGTTGGGGCCATATCCAGCTCCAAAACTTCT
CTTATTGCTTGCAGGGGGAACCTTACTGCAAATCTGTATCTGACGACTTTGTTTCCGAGC
ATTTTCCTTTAGGTAGCTTTGCTTTATTCGATCTGCAGCTTCGCTCTCATTCTTTTCTAT
GTCCTTCATTTTCGCCTCATACAATTGAATCCATCTAAATGCCACTTTTTTCTTCTGCAT
CCTCTCAGATACAATATTGGTACTTTCTCTACCAAATTGTCTTTCATAGAATTTTTTCCA
CAATTTATCTGTAACTGGAGTCAGATCTCTTCCTTCTGAACTTTTCTCCACATGCATCAA
CTGATCAACAGTGCAATGTGGCAAAATCCGCTCTAGAAGATGTAAATCAGTTTCGCCAAC
ATCCCCAAGAAACCTCAGATTATCTATAGCTTTGTAAACGCAAAGATCAACCAACGATGG
AACTTTTCTTACTGGATACATCTCTTCTTTCTCAGGTTGCCAAGCGACAGTCTGAGAAGA
CGGAGACGAGAATCGTTGAAACAGAAGCACGATCGTTGAACTAGATACGAACGAATTGGC
CAGCAATCGTCATCTTGATCATCTGGTAATTTCCCTTTTCTATGTTGCGATATTCTTCCC
CAAGTTGCTATTTTGCGCAGTACCCC
>CUTC000391
TGAGAGGAATGACATAGAACATATATAATGCTTTTAATAGAACCCGAAACCCGAAACCTG
AAACCGAAACCCGAAATCCAGACAAACACATTTTTCATGTAAACAGGATGGATAAACACT
TTTAACAATTCAAGTCATTCCTCCTACAACCTATCGACCATCCACTGAGAAGGGAAAGCT
AGACCAAATAAGTCCAGACATCATCATACTAAAAAATAAACCACACAATAATGGGGCATC
AGAGAAGAGGGAAGGAGAAAAAGAGAAGAAAATAAAAAGGAACCCTCCTTATGCTAAACA
CTAAGGGCAATTGATTATCGAGTCACATCCATCATCCCCGGAGTAGTAAGCTCYGCCACT
TAGAATGCTATCCGCTTCACTCATCATCGCCACCGGCAACTTTGACGATGCCGTTGACCT
TTTGGGCATCATCTCCATCCTCTGGGATGTCAGAAGTCCACAATGTGAGGTTGTCTCTAA
GAAGCTGCATGATTAAGGTGCTGTCTTTGTAAGACTCCTCATTGAGGGTGTCAAGTTCGG
AGATGGCTCCATCAAAAGCTTGCTTTGCAAGGTGGCAGGCCCTTTCAGGTGAATTCAGGA
TTTCATAATAGAAGACAGAGAAATTTAATGCCAAACCCAAGCGGATAGGATGTGTAGGAG
GCAATTCAGATTCGGCTGAGCTAGTTGCAGCCTCATATGCTTTCATCGATTGATCAGCTG
CATCTTTCTTCTCATTACCAGATTTAAATTCTGCAAGGTAACGATAATAATCTCCTTTCA
TCTTATAGTAGAACACTGTTGATTCCCCAGCTGAAGCAGAGGGAATTAGGTGTTCGTCAA
TCACTGTCATGATATCAGTACAAATACCAGAGAGCTCTGTTTCAACCTTTTGTCTGTACT
CCTTGATGCGCTTGGCATTTGTTTCATTTCCTTTAGCTTCTTCTTTCTGCTCTATTGATG
ATAAAATCCTCCATGAGGCTCTCCTTGCACCAACCACATTCTTGTACCCAACAGAGAGTA
AATTTCTTTCCTCCACTGTCAATTCGACATCAAGCTTTGCAACATTCTTCATTGCATCCA
CCATTTCATCATAACGCTCGGCCTGCTCGGCGAGCTTAGCGATGTAAACGAAGTTCTCGC
GCTCTCTGGATGAAGCCATAACCGATCTGAGACCAAAGAATTAGGGTTTTCTGTACAGTK
GWTGGGTTTTTGGTGGTTCCYSGCGTMCWGAAGAGAGAGGCAGAGTCAGACCCACAAAAC
TGGGAAGAAACCCAAACAAAAGTAAGGAGAATATACCCCGCG
>CUTC000392
TAGGTGATCGTCATCGTCACCATTAGGGAATANCCCACAATGTGATTCGCAGTCGTACAA
GATATGGTCGGATCAAGTCGACAAAGAAGCCTAAAAAGGTACTACCTTCAAGGGGAAGAT
TGCTAGGAGTACATACAAGGTTCCACATTGGCTTGGGAAAAGAGTGATCATTATAAACTC
ATTCAAATAAGGCATATTCAGAGAAAGAAAGACATATAAACTACTTAACTTCAAAATAAA
GAAGTTTCTGCAGATATTCAAAATTAATACCAGCCCTTTTATTTCTAGCAACACTCTCGG
CTTCAAAATTATGCATTACTTTGAAACTTCAACTTCTTGCAGCGATACGTGATAATATTG
TCATTACCGAACACGTCGTGTTACAGAAGAAGGCTCTGCGATCATGCTGCTGCGTTAACT
AGAACAAACAGAGGTTTGTCTCCCAATCTTTCACGACCCTTTAGTCCGTGCAGCTCAATC
ACACAAGCACACTCGACCACATCCACGCCAACTCGCTCAAGTAGTCTTATTGCTGCACAC
AAGGTTCCCCCAGTTGCAATGAGATCATCTATCACAAGAGCGCGTTCTCCAGCTTCAACA
GCTCCTACATGCATCTCAATTTTATCTGTTCCATACTCTAAAGAGTACTCTTCTGAAATG
ACTTCACCAGGCAACTTCTTGGGTTTTCTCATGGGAACAAATTTTGCACCAATAGCCAGA
GCTATGGGAGGTCCAAAAATGAAACCCCTCGCCTCAATCCCAGCAACCACAGTGATATCT
TTCCCTCTGTACCTCTCCACGAACAAATCAATAGTGTCCCTGAAGGCCTTGGTATCAAGA
AGCAACGTCGTAATGTCCTGAAACAAAATCCCTGGTTTGGGAAAATCAGGGATAACTCGA
ATGGCCTTGGCGATTTTGGCTATGCGTGGGTCTTCTACATCAATAGACGCCATTTCTTGA
TCCGACACCGTCTCCCGCACTGCCAAACAGCCGCCGGACACTCGATCAAAACCCAGTTCA
AGGGAGGTAAGACCAGAGAGAAAGAGAGAAAGGCAGCGGCCAATAACCCC
>CUTC000393
AATACGTCAATTATAAAATATGCCTCTAAATCTATAAAAATTAGCTTCTCTGTCCCTCCC
GCSGCTTCGATTAAACAGATCCTTCAGAGGCTGCCGATCCCAACTCTTCAATTCGACTCA
GAATGGCACTAGGTGGAGCAGCTCCCCAGAGAGGAAGTGCGGCAGCTACTGCCAGCATGC
GCAGGAGAAGGACAACAAGTTCCGGCACATCTGGAGGGGCAGCTGGAACAATGCTGCAGT
TTTACACGGATGATGCTCCTGGGCTCAAGATATCCCCCAACGTTGTTCTCGTCATGAGCA
TTGGTTTCATAGCGTTTGTTGCCATTCTCCATGTTATGGGTAAGCTGTACTTTGTACGAA
GAGAAGCCTAGTGAGTTTTAGCCCTGATAAAGTGGGATTTGTATTTGAAGGTCAATGTGA
GAGAAGTTTAATTTTGATATGAACTATTGTCTGTCACATTACAGTAAAACTAATTTCGGT
TTTATTACTAGTTAGAATGAAAGAGTTAGTTCTGTTCCG
>CUTC000394
GGGGGGAGCCATTCGCTATATTCTACGTCCCGCGTTCTTCCCCCGCGAACTGGACGATTG
GGCACCGCGAGTTTCAGCATCTCCCGATTGTCTCTTGAAGATCCACTCTTGCGGAAATGG
ATGGACACGACTCTGAAGATGCAAAACAAAGCACAGCTGATATGACTGTTTTTGTGCAAA
ATCTTCTTCAACAGATGCAATCAAGGTTCCAAACCATGTCTGACTCCATTATCACAAAGA
TTGATGAGATGGGAAGCCGCATAAATGAATTGGAGCAGAGCATCAACGACCTAAAAGCTG
AGATGGGCGTGGAGGGTTCGCCGTTGCCTCCGTCCAAGACGAATGCCGATGAATCGAAGA
AAGACGAAGGTTCTGCGTAGACATAGTTGAGAGTGTATGTTTTATTTATGAGTTTGTTGT
CTTTTCGCTATTGCCTTTGTGAAACTGAAGTCAATGCTTAGGATGAGACAGAAAAATACA
ATATGTTCTAGACATGGACCTGCTATTTCAGCATAATTTCTTATTGGCAATATAGTGATG
ATTATACTYTATGATTAA
>CUTC000395
CATTTTGCTCAGTCWTCAAGGGGTAGTTCAGTTCTAGTTTTCTGTTTAAATATCGTTTCA
TTTTGGGGTTCGGAACCGTCGAATCTCCGCTCTACCTGTTTTTGTAATTCTCTCGGGAAG
CCGAAGCTTAAGTTCTGGTAGATGGGTCAGATTCAGTACTCTGAGAAGTACTTCGATGAT
ACTTACGAGTATAGGCATGTGGTGCTCCCACCCGATGTGGCAAAGTTGCTTCCGAAGAAT
CGCCTTCTCTCGGAAAATGAGTGGCGTGCAATTGGAGTTCAGCAGAGTCGTGGGTGGGTG
CACTATGCTATTCATCGACCTGAGCCGCATATCATGCTATTCCGGAGGCCCCTGAACTAC
CAACAGCAGCAGGAGAACCTCGCTCAACAGAACGTGCTTGCTGCTAAATGATTGTTTCAT
TTTACTGATCATGTGGAGTGCTACTGGCAAGAAAGAAAGCAGTCAATATAAAGGTTTTAA
AATGGAAAACCGTGCGCACTTTCCTGGTATCTGTGGTCAATCGTCCTGCCTAAAAAATAT
GCTGGAGTTTCTACGTTTACTCTGAACTCTGTATGGTTGTAGAGGTGGCTTATATATATA
TATGCTTCTGTATCTTTGCTTGACTCTGCAATTCTCTGGATTTAGAACCAGATGTGGGTT
TGATGGATCTTGGTCCTTAACTTTCTGTGCTAAGGTAAATTGTTTATATGCTTCATCTTT
CCCAATCTTACTGTTTCTGGAACAAAAGTTAGATTTTATTCGACCATGAATCATTATCTT
GCTTCCTTTTCTTTTCTTTTTA
>CUTC000396
GGGGTAAGTAGTTCTAGGKTCTTCGTAGAGTGATTTTAATCCAAGTTTTCATCTTCCTCC
TCCGATCATTTCTGCAATCAGATTTTGCTGGTCAATTGAAAGTGCAGAGGCCAATATGGG
AGGTGGTGGGCACGGAGCTGGTACAACTTTCAAGGGCATGACCATACACCAGCCAAAACG
CTGGCACACCGTCACCGGCAAGGGATTGTGCGCCGTCATGTGGTTTTGGGTGCTATACAG
GGCGAAACAAGATGGACCTGTAGTACTGGGCTGGAGACATCCATGGGAAGGCCATGGTGA
CCATGGACATGATCACTAGGGTTGCTGTCAATGGTGGGCAGAAGGGGAAATGGCAAAGCT
TCAGTTGCAGGTTCCCTATTTGAATGTTACGAGTACCATATTTGCTGAGTTCTGTTCAAA
TAAGGATATTGTGATAGCCAAGTGGACATTGACATCACTTCATCATTTTTACTTTGTAAT
CATGAATTCTTCTGATGTGTGTTGAATATTTGATTTGTGTTCAATCACTGCTGTTGTGGA
GTTCAAGCAAAGATCAATGCCTACTTCTGAATTTTAGTTTTGTTTACTTTTA
>CUTC000397
GGSGGGTCCTGTCTTAGCCGCAGAAATCCTCCTCCTCAGAGAAAGCACCAGGCGGAGCGT
CCAGAGCTCTACAATCGTCGCAAATGGTTACTTTCAGGTTCCACCAATATCAGGTTGTGG
GGAGGGCTCTCCCATCCGAAGCAGATGAGCATCCCAAGATTTACCGAATGAAGCTGTGGG
CGACTAATGAAGTTCGCGCCAAATCCAAATTCTGGTATTTTCTGAGGAAGCTGAAGAAAG
TCAAGAAGAGCAACGGCCAGGTGCTCGCCATCAATGAGATCTTTGAGAAGAATCCAACGA
AGATCAAGAACTATGGTATTTGGTTGCGTTACCAAAGTCGCACGGGTTATCACAACATGT
ACAAGGAGTACCGTGATACCACCTTAAATGGAGCTGTGGAAGCAATGTACACCGAAATGG
CTTCTCGCCACAGGGTCAGGTCTCCTTGCATCCAAATCATCAAGACAGCAACCGTCCCTG
CTAAGCTTTGCAAGAGGGAAAGCACCAAGCAATTCCATGACTCCAAGATCAAGTTCCCCT
TGGTGTTCAGGACTGTTAGGCCACCCACCAGAAAGCTGAAGACCACTTACAAGGCTTCAA
GGCCCAATTTATTTATGTAATTTGCTTGTTTAAGGAATATGAGAAAAAGCTACCAGAGTT
GTCTTATTTTGAAATCTTCGTTAGAGACCTTCTTATCAGCTGTTCTTCAACGTTTCTCTT
CTTTTTATATATTATGGGATCAGACATTAATTTTTTGGGTTTGTCATTTGGTTTCTCATG
GAAGTGATCAGCGCCTTATTTAGTCTATGAATGTCATATTGCCCTCCATACTTGTGTTGC
CTACTGTTGGCTATCAGGTAATCGATGCATGACAAGTAATGGAATCCTGTGGTTTTATGT
GAA
>CUTC000398
GGGGTGCGATTAAATGAGAATCGAGAGAGACAGAGAAGGCTGAAGCAAGTGATTAATTCA
TCGTCGCTATCTCATACAATGGCAGCCATTGGGACTTGCTGTTCAACGCTTCCTGCAAGA
AGCAACCTAAGGACGTCCTGGCTTTCCATAAGGACTGTTCCTCATAGAAGAACCTATCCA
GGGAAACAAGTTCTTCAGAGAAAATTTGGAATTAGAGCTGAAATAAATTTTGTCAATGTT
GAAGAAGCAAAAAAACTAACTGCAGATGATGGATATGTAATCGTTGATGTTCGGGACAAA
TCACAGTTCGATCGAGCTCACATTAAATCGTGTTACCATGTCCCGCTTTTCATTCAAAAT
GAAGACAATGATCTTGGAACTATTATCAAAAGAACAGTGCACAACAATTTTTCTGGTCTC
TTCTTTGGATTGCCATTTACAAAGCCCAACCCTGAGTTTGTGCAGTCTGTTAAAGCCCAG
TTTTCACCTCAAACCAAGCTATTGCTAGTTTGTCAGGAAGGATTAAGGTCCGCTGCTGCT
GCTGACAAGTTAGAGAAAGCTGGTTTTGAAAACATAGCTTGTATAACATCAGGACTCCAA
TCAGTAAAACCAGGCACATTTGAGTCGGTTGGTTCGGGTGAGTTACAAGATGCTGGCAAA
GCTGGTTTGGTGCAAATCCAAGGCAAGATTTCAGCTGTGCTAGGAACTGTTCTTATCTGT
GCATATTTGTTCATAACCCTGTTTCCAGATCAGGCTGAGAAGCTGCTTCAAATGGTACCA
TCAAGTTAAACCATTGTCCAATCATAACCCTTTAATTTTAATTTTTGTTTATTTATTATA
ATTAATTTCTCTTTTTTAACTACCATATTTTTCCTATACCGTCCTCTYTTCTCTTCCCTA
TCTCGACTACTATATAAACGTGTCTC
>CUTC000399
TATTCTCCTGTTATGTATCTCTTTATTCCATCCTCCTTTTTCTTTCTCTTTTCCCACTGA
AAAGTTTATAAGACTACAGTGTGTATAAAGTAAACAGATGGTGAGCATTTATTGGCTGGT
TTCTTTCTGAGCAAAGTTCCAGCCTTTCCAGTCACTCTCTTTCTGGGCTACCGACGCAAG
AGCATCACGAGAAACAAATAATCAAGAAGCTTCAGACCAGACGGGCAGACGGTGAAAGGG
AAAATTTTCGAAATGGGATCTGGAGCGGGCAGTTTCTTCAAGGTCATCCTCAAAAACTTC
GATGTTCTTGCCGGGCCTCTGGTTAGTCTTGTTTATCCTCTATATGCGTCGGTTAGAGCC
ATTGAAACAAAGTCTCATGTGGACGATCAGCAGTGGCTTACTTACTGGATCCTATATTCT
ATGCTCACCCTGTTCGAGCTTACATTTTCCAAAGTTCTCGAATGGATCCCTATATGGCCT
TATGCAAGGTTGATTTTTTCATGCTGGTTAGTCATTCCATACTTTAGTGGTGCTGCATAT
GTGTACGACCACTTCGTCAGGCCGCTATTCATCAACAAACAGACAGTTAACATTTGGTAT
GTTCCAAAGATGAAGGAGTTCTTCAGCAAGCCCGACGACATCCTAACCGCTGCAGAGAAG
TACATCGCCGAAAATGGTACCGAAGACCTCCAAAATGTCATCAACAGGGCCGATAAGGCT
CATTCGAGTAACCGTTACATGAGCTACACCGAAGATCACGCCTACGAGCATTGGCACTGA
TCTATATCAAAGTAGGAGGCTGTCCGTTGATGCTGTGTGGTAAGTTTATTTATATGCTGT
TGCGAAATTCTGTGTTGTTCATATGAAACACTGGGCAGCACTCTGTAAGTTCTAAGTAGA
TGGTTTAGAAGTATGAATTCTTCAGGTTTAGTATCATTTTGTGTTCTTCCTTCCACCCTT
CCCATCTCTGAGGACCTAATTGAGTATGCATCACTCTGTTTCTTAATCAAATAATAATTA
GTTAAGAAAAAAGAAGTAAAAATTAGTGTTGTCA
>CUTC000400
CAGTGGATCAACGCAGAGTACGCGGGKGATCAATCAATCAATCAATCAAACCCACCCGGG
ACTCGGAGCGTGAAGAAGCTCATCGGAGACAAGAAATATGGCGAAATCCATGAGATCCAA
GAGAGAGAAGAGGCTGAGAGCCATCAGGAGAGAGATGGTTGAGCCTATTTACGACAAGAA
AGACGCTGCGAAGCTCGCTGCCCAACAGGCTGCTCTTGCTGCCCCTAAGCTTCCCGTGCG
CCCCTCACCTTTCACCAATATCTCTACTATGGACGTCGCACCAGCCTCTACTTCAACCGC
CGCCGACGCTGCTATGGAGGTGGAGATGGATGATGGCAGTGAAAGCATGATGGCGCTGAA
GGCTGTTGGTGGGATTGGCAAGAAATCCAAGAAGAAATTCAAGGTCGGGAAGGCCAAGCG
GCGTGGTAAGTGCAAGATCAAGAGGAATCGCCACATCTAGTCCCGTGGCCACTGTACTTG
GAGACATGGCCTCTCCCAAGACTTAACTATATTGTATTAAGTATTAAGTTCAGTGACATT
TGGTTAACCCTTCTAGTTTAATTATTTATTTCTTACTCTCACTCTTCTGTTTACTTGGTC
AACCAATTCTAGCACTTTTTTAACAA
>CUTC000401
GTCAAAGCATCATCAACAATTCAAATTGAATAGATACAGCAGACTGAAATGGACAATTCC
AAGTTCCTTAATACTAACAATCGGCTCGAAATAGCAATAGCCAATGACATATATATCCAC
ATATCAATGTAAATCATGTACATTACACAGACCATCCACGGACAAGGATTGTTATCATAT
TAGATTCATAAACAGACAGAGAAAGGCAAGGAAGATGTAATTTTCTTACCCATTTTCATT
CAGACACGACGTGTAGATCCCTCCGTCGTGATTGTGTGCGCATTCAAGCGTCGGCGAGCG
AAGACACAGTTCCAACAGATGATGTGGTGTTGTCACCACCAGCTACTGCTGGACAAGCAT
GTATAGCTTTGCAAATATTTGTTTGTTCTAGAACTTTCTCCGAATTGGCAAGGATCAGAG
GCCCATATTCAAACACTAATTTCTTGCACTGTTTCACACGATACCCCAAGGAGTCACACA
TATTCAGAAGCGTCTGGAGTATCTCTATCTGTGTGTCGGGATCTTTCAACTTATCCAATA
TTTTTGAAATAGTCTCTTGACAGAATCCACAGCTATTATCCTGAATCTGCGAGGAGATTA
TAGTAACTTGCTCACAGATGCGGGCTGATTGGCAGATGCTAGAAGGCTCAATTGAGGAAA
TCTCTGAGAAGAAGAGAGGAACATAGTTGTCCACCAAACTGACGCACTCCTCCTTGAACA
CGCCCAATACAGCGCACGTTTGCTGGAGAATACCAGTGATCTCATTTTGGGTATTGTTAT
CTGCAAGGTATTCAACTGCCTGACTGACCAAGCTCTCACAAAGTTTACATATCTTGGGAT
TGCTGGAAGCTTCAGATGAAGCCTCCACGTCCTTCTCTAGCTTCAGGTAGCTTAACTCGT
GATCAGATGATGCCAATTTTCTAGCATCACAATCCCAAGCAGCACACACTACAAGAAGGA
AAACAAGTCCAAATCTCAAATCCATTGCACCTGATGCCTTCGATGAGAGGCTCAGACAGC
CAGGCTCTGGTTCCGTTCTTCGGAGGGCGTACGAAAGAGAAGATGGAACTTGTTCGYS
>CUTC000402
GGGGAGTTGACCTTTTATTTTTGTCACTCTATTTGACGTACCTTTTATTTTATAGTTGGA
AAGGAAATTGTAGATCTCTGTCTTGACCGGATCAGAAAACTGGCTGATAACTGTACCGGG
TTACAAGGGTTTCTAGTCTTTAATGCTGTTGGCGGTGGCACTGGTTCTGGTTTGGGTTCA
TTGTTGCTAGAGCGTTKGTYAGTTGGTATTTATTGGGTAAGTAAATTCTAAAGCTTGGTT
TCACCATCTACCCATCTCCTCAGGTTTCAACTGYTGTCGTGGAGCCTTACAACAGCGTTC
TTTCCACTCATTCCCTTCTTGAGCATACGGATGTTGCTGTTCTTCTAGACAATGAAGCTA
TCTACGACATTTGTAGGAGATCTCTGGATATTGATAGACCTACATATACCAACTTGAATA
GGTTGATATCTCAAATCATTTCATCCTTGACCACTTCATTGAGATTTGATGGAGCCATCA
ACGTGGACATAACAGAGTTCCAGACGAACCTTGTACCATATCCTCGTATCCATTTCATGC
TCTCCTCATATGCTCCAGTTATCTCAGCAGAGAAGGCTTACCATGAACAGCTATCCGTAC
CTGAGATCACAAATGCAGTTTTTGAGCCTTCGAGCATGATGGCAAAATGTGATCCTAGGC
ATGGGAAATACATGGCTTGTTGCTTAATGTACCGAGGAGATGTTGTACCTAAAGATGTCA
ATGCTGCTGTTGCCACCATTAAGACAAAGCGCACCGTGCAGTTTGTTGACTGGTGTCCAA
CTGGCTTCAAATGTGGTATAAACTACCAGCCTCCAACAGTTGTACCAGGTGGTGATTTGG
CCTTGGTGCAGAGAGCTGTTTGCATGATCAGCAATAACACAGCAGTAGCTGAGGTGTTCT
CTCGCATCGACCATAAATTTGACCTGATGTATGCAAAGAGAGCATTTGTTCACTGGTATG
TCGGTGAGGGCATGGAAGAAGGGGAGTTCTCAGAGGCGCGGGAAGATCTGGCTGCTCTCG
AAAAAGACTATGAAGAAGTTGGCGCTGAAGGTGCAGATGATGATGATGAGGAAGGTGAAG
ATTACTAAAGTGTGCATGGTACTATTATCCTGATAATTTCTTGTCTAGTTCAAAAGCCTG
CCGTTTTCATTTCCATAAGCGATTCTGTTTTGTCTTGGAGTAAATTTCCATTACGTATCT
TTGTGGCTCTTTGTATGAAATCAGGAATATGTACGCCAGTGTTTCGACTGTAATTCTATC
TTTGCTTGAGTTGTGGATGGATTGATATTGTAATAGACAATATCACAAGTTGTACATGTG
TTTTTATAATATGAAAAGTTGTACATGTATGAGCGCATTGGGTGCTGCC
>CUTC000403
TTGATTGATTGATTGATTGATTGCTTCAGAATTCAGATTGGATTAACAAGTATTATACGA
TTAAAGTCAAACAGCTTCCTTCTATTGTTTAATCTTGTTTGATTCTTTTTTCTCTGAAAT
CTCCGCTAGTTTTGACGCGGAACCCATCTTTKTYTTCGTSTCTATTTAACTGGRTTTCCT
TCTGATYGGGGTTTGAGAGCTTWTAGAAGCGAAGGGGAATCTAGTTATTATGAGTTCGAA
CACCGCGTCTAGCTCCGGAGGTCCGGAATCGAACGATTCATCGTCTAATAGAAGGAATTC
GAAGCGGCCTAAATATTCGAGGTTTACCCAGCAGGAGCTTCCAGCGTGTAAACCCATTCT
CACACCAAAATGGGTGATTTCCGCGTTCATGTTAGTTAGCATTATCTTTGTTCCCATTGG
AGTTGCTTCCTTGTTTGCTTCCAGAGATGTTGTTGAAATAATTGATCGTTATGAAACYGA
GTGTRTACCAGAAAGATTTAGAAACGACAAAGYTGGGTTCATACAGAGCACTGCAATTAA
AAATCTGCCGCAGAAATATAACTGTTCCGAAACGTATGAAGCAACCAATATATGTCTATT
ACCAGCTCGACAATTTCTATCAGAATCACCGCAGATATGTGCAGAGCCGTAGTGATAAGC
AATTGAGAGATGCTGGAAGTGAGAATGATCTAGGCTCTTGCAAGCCCGAAGACAAAGTGA
ATGGGAAGCCAATCGTTCCCTGTGGTTTGATAGCGTGGAGTCTGTTTARTGATACTYATA
ACTTCACCCGTAACAAGAAGCAAGTCGCTGTGAACAAGATCGGTATCTCRTGGAAGAGTG
ACCGGGAACACAAATTCGGCAAGAATGTATTTCCCAAAAACTTTCAGAATGGTACTCTGA
AAGGTGGAAAAAGCCTTAATGAATCCATACCATTGAGTCAACAGGAAGATCTTATTGTGT
GGATGAGAACTGCTGCTCTTCCCACATTTAGAAAGTTGTATGGAAAGATCGAGGTCGATC
TTGAGAAGAACGATTTAATAGTTGTGAATTTGGAGAACAATTACAACACATACAGTTTTA
ACGGCAAGAAAAAGCTTGTCCTTTCCACAACTAGCTGGCTTGGTGGGAAGAATGACTTTC
TTGGCATTGCATATCTTACAGTTGGTGGGTTATGCTTCTTCTTGGCAATGGTTTTCACAG
TCGTCTATCTTGTTAAGCCAAGGCGACTTGGGGACCCAACATATCTGTCATGGAATAGAA
ACCCGAGTGGGCACTAAAACCGGAGCTGCTAGAACACGGTTTGTTGTAATTTTATTTGTA
ATATTATTTTTATGTGAGCATATTAAGAAACAAAAAGAAAGGGCAGGGTGGTGTATGCAG
ACAGATTGTTGTATTGGATCTTCTATTTCCCTTTTCATATGAAAGTTGTGTGAGAGTATA
TGAGATGATAGTGTAACTTCAAATGAGTATATCTCATTATATTAAATAGCTTATGTCCCT
TGTGATTAATGGTGGCTACCTTTATCACTGCAATAAGATGGGGGGAAGAAGGGAGTTTGG
AAAGTTTAGATCATATGTAGAAGTATGTTAGAAAGATATGCACCCTGTTTAATTCT
>CUTC000404
TAAATAAATAAAAGAAAGAGGAAACCCTAAACCCTKSKTCTTTTACAAACCGTCTATCCC
TCCCGTTGGGCTACTCGGTGTCGCCGACGCCTCTCTCCCGTTCGCCGTCTTTCTTTCGCT
CGTGCGCCATAGTCTCCCTCATAGCGGGTTTAATCTGCGCTGATTTTCTACTCTCTTGAC
TGGAAATTTAGGCTTGCTATTTGTTCAAGAAAAGAATGAGGTTAGAGAAGTGTTGGTTCT
GTTCCTCCACTGTATATCCAGGACATGGTATTCAGTTTGTTCGCAATGATGCGAAGATTT
TTAGATTTTGTCGGTCTAAATGCCACAAGAATTTCAAGATGAAGAGAAATCCCCGTAAAG
TTAAATGGACCAAGGCATACAGGAGGTTGCATGGAAAGGATATGACACAGGATTCAACTT
TTGAGTTTGAGAGGAAGCGCAATAGGCCGGAGAGATATGACAGGAATCTCACAGAAGAGA
CATTGAGGGCTATTAAGAAGATCGACAAAGTCAGAGCCGAAAGGGAGGCAAGGCACATTG
CACGCAGGATGAAAGGAAAGAAAGGAAAGGAGCTCAAAGAGGCAAGGAAGGAATTGGAGC
AGAGCATC
>CUTC000405
TCTCTGCACCTCCTCTTCTCCGCCAATCTACACCTTCCTCCTCCGCTGCTACACCATGTC
TTGTTCAAATCTCACCATGTTGGTGTCCTCAAAATCCACCGTCTCTGATGCCTCCTCCCT
TTCATTCCGATCAGTTCTAAGCCCTTTTAAGCTCCCTTCCCACAACCCAACCTCATCCTA
CCCTACCCGATCATGGTCAGTTACCCCAATTCATTGCGGTCTTCGGGATCTCCGAGACCG
TATCGATTCAGTGAAGAACACCCAGAAGATCACTGAAGCTATGAAGCTTGTTGCTGCTGC
CAAAGTCCGCAGAGCTCAAGAAGCTGTCGTTAATGGAAGACCCTTCTCAGAAGCCTTGGT
TGAGGTCCTTTACAACATCAATGAGCAACTTCAAACAGAAGACGTAGATGTTCCTTTAAC
CAAAGTAAGACCAGTCAAGAAAGTTGCATTAGTTGTTGTCACCGGCGACAGAGGTCTTTG
CGGCGGTTTCAACAACTCCATCATCAAGAAAGCTGAAGCCAGAATCTCGGAATTGAAGGA
ATTGGGTCTTGACTACACTGTCATCAGCGTTGGCAAAAAGGGTAACTCCTACTTCCTCCG
TCGGCCTTACATTCCGGTCGATAAGTTCCTCGAAGGCGGCACGCTTCCGACAGCCAAAGA
AGCTCAAGCCATTGCTGATGATGTCTTCTCCCTGTTCATCAGTGAGGAGGTTGACAAAGT
AGAGCTTTTGTACACCAAATTCGTGTCATTGGTCAAATCCGACCCTGTTATTCACACCCT
TCTTCCGCTGTCGCCCAAGGGCGAGATCTGTGACATAAACGGTGTCTGTGTCGACGCCGC
CGAAGATGAATTTTTCAGGTTGACAACAAAGGAAGGGAAGCTGACAGTGGAGAGGGATAC
GGTGAGGACAAGCACCTCAGATTTCTCCCCAATTTTGGAGTTTGAGCAAGACCCAGTTCA
GATCTTGGATGCTTTATTGCCTCTGTATTTGAACAGCCAGATTTTGAGGTCACTGCAGGA
GTCACTGGCCAGTGAGCTCGCAGCTAGAATGAGCGCCATGAGCAGTGCAAGTGACAATGC
TTCTGAGCTGAAGAGATCTCTGTCGATGGTGTACAACAGACAGCGCCAAGCTAAGATCAC
TGGAGAAATATTGGAGATTGTTGCTGGTGCTAATGCCTTGACATGATCTCTTCCTTCCCT
TCCCTTATATACTTCAACCCATGTTTCTATATCCACTCATATCATTCAATTCTGCAATTT
TATCAAATATATGCGAACTGTAAGCCTTTCATATTCGTGCAAACTTTATCTTCCCTTGGA
ACTGTCAACTTTTTAAAGCAATTCCAGTCTCTGCTGCCTATGTTCCATCGTAATTGCTTG
TCTTGATCATATATTTTAACTAATTGAATTATGTTAGA
>CUTC000406
AAKKKKGTAGTCAAAATTAGCCTTTTCATTTCAGCAAAATAACCCTAAAGTACTCCGTTC
CCCAAATCTCTCTTCCTTCAGTCGTCAATTCCAGTTGACTAGAGAGAACTCCAGATCTCT
TTGGAATCAGTTCTTCGCCCCCCACCGGATTTGATGGCTCCGAAACCTGTTACGAGTCCC
GTCCCCGAAGCCTGGTACCCAACCCTTGCGGTCTTGATGATCGCTGTTGGCCTTATCATT
ACCGCCTCGTTTTTCATCTATGAAGCTACAACTTCTAGGAAAAACCGTAGTCTGGCCACG
GAACTTACGAGAGGAGCCGTTGCCTCAGTTTTCTTGGGTTTTGGATCCTTGTTCTTGCTG
CTTGCTTCTGGTGTTTATGTCTAACCTATTAGAAGAAGATGTTGAGTAACTTTTTTTTAT
TTAGCGGACTCAGTTTTACATGTATGATGCCTGGGCTAGGACTACTTCCGTAAAACAGTG
GTCTATTTTCCAATGAGGAATGAATATTTTCGATATTTTCTTTCTTAGAATGGAGCATTA
TACTCATACAATGCATTATGATTGAAGGGTATTTTGATTTGCT
>CUTC000407
GAAACCCTAGACTTTTTTAAGTACCTGTATTTTCCTCTGGTTKGGGGTCTCCAGCCAGAG
TTCTTCGCCTCTGTAATCAACGTTCTTCGTAGTCTTCCAACCAGATTCTCAGCGGCTGAC
CCCTCAACATGGCACCGAAGAAGGATAAGGCTCCTCCTCCGTCCTCCAAGCCCGCTAAAT
CTGGCGGAGGAAAGCAGAAGAAGAAGAAATGGAGCAAGGGAAAGCAAAAGGAGAAGGTGA
ACAACATGGTATTGTTTGATCAGGGAAGCTATGACAAGCTTCTTTCAGAAGTTCCAAAAT
ACAAGCTTATTACTCCTTCCATCCTTTCAGACAGATTAAGGATCAATGGATCGTTGGCTC
GTCGGGCGATAAAGGATTTAATGGCGAGAGGCTCTATTAGGCTCGTATCTGCTCATGCTA
GCCAGCTAATATACACTAGAGCCACAAACACATGATCAAAGCGTTGGCGTTTGAAAGAGG
AACATCTTGTTATTTTTGTGAGCTTCCTTTCAAGAACTATCTATGCTTTTGTATCTTCTG
CATTCATGGAACGCATGCTGCTCTGAAAACTTCATGAATTATTTGCACTGCTTAATTTCT
TATCTATGGAGTAACAATTTCTCTGAAACTAGAAATAGAATGGTTTCATGTTCCTTCA
>CUTC000408
TCGGGGGTTTTCGGTGTTTACCGTTTCCCCGTACACGAGAGTCTTGAGGCATCAAGAGTA
GGGCACTTGTTCTCTTCCTCTGCAACCCTTGACAGGCGCGCGACACTGAGACTAGTCGAT
TTCAGTTGCTATGGCCGAGGTTGCATCTCTTGCTCCGAATGCCGACTTGTTGGAATGGCC
CAAGAAGGACAAGCGTCGGTTTCTTCATGTTGTTTACCGTGTCGGTGACCTTGACCGCAC
TATCAAGTTTTATACTGAATGTTTTGGGATGAAGTTATTGAGGAAGAGGGATGTACCAGA
AGAGAAATACTCTAATGCCTTCCTTGGATTTGGTCCAGAGGATTCCAATTTTGTGGTGGA
ATTGACATATAATTATGGAGTTAGTTCTTATGATATTGGGACAGGCTTTGGCCATTTTGC
TATTGCATCTCAAGATGTATATAAACTTGTAGAAGATATAAGAGCAAAGGGAGGGAGCAT
TACCAGGGAGCCTGGTCCAGTCAAAGGAGGATCCTCCGTTATTGCCTTTGCAAAAGATCC
TGATGGTTATATCTTTGAACTCATCCAAAGAGGTCCCACTCCCGAGCCACTCTGCCAAGT
AATGCTTCGTGTTGGTGACCTGGAACGCTCTATCAAATTTTATGAGAAGGCCTTAGGAAT
GAGGTTATTGAAGAAGGTTGATAGGCCAGAATACAAGTACACCCTCGCCATGATGGGATA
TGCAGATGAATTAGAGACGACAGTGCTAGAGTTGACTTATAATTATGGTGTGACTGAGTA
TACCAAGGGAAATGCATATGCTCAGGTTGCCATTGGTACTGATGATGTGTATAAGAGTGC
TGAGGTTATCAAACTGGTTAACCAGGAACTTGGAGGAAAGATAACTCGACAAGCAGGACC
ACTTCCTGGAATCGGCACAAAAATTGTTTCCTTTCTGGATCCTGATGGTTGGAAGACTGT
CCTTGTTGATAATGCAGACTTCCAAAAGGAATTGGAACATCAATGAGCTGTGTCCTGTTA
AATAAACAAGCGATGGGGTAAAACCGTCCTGCTTATGTGGTATCTACCTATCTATGTTGG
AATAATGTAGAGTCTGACAATGGCTCCAAATCTTTCACATTTTCAAGTGGTTGCACCTGT
GGTATAGCAGTTGCCATGGCCTGTACGACGTTTCAAAAGCAAAAATCAATCTACAAACTC
TACTTCTAAGTAGTTCCATGTTATTAATGTAGCCTTCCTTCCTACATGTTAATATATCTT
TTGTA
>CUTC000409
ATATAAWKATGTAACACATATAAAGTTCTATTGACTATATATATAACATTCATAATAATA
TGATCAGTAGATAGATCATATCGAAAGTTGTTTTATTTAGTAACTCTCACGGAGTATATA
TATATATATGTCATAATAGTATGATCAGCAGATAGATCATATCTAAAGTTGTTTTATTTA
GCAATTTTGATTAACGGATCAGTACTGAATGGCCTTTCACCCGGGATATTACCTGGTGGA
TCATAGTTGCAAATGATTAATGTACCACGATTGTTTGTGCATATCACTTTAGCACATCCA
ATTCTCACTGAGTTTCTCCAAACCACTTGAGTGTAATGGCCACACACCCTGTAAGGTGCA
CAAGTATTGGTGCTAAGATCGTAGAATTGCTTCTCATCAACCCATTCCTGAACTGTAGCC
GTGCCTGATAAGTCAGGAAAACCATATGAAATATTTTCCCCAAATGGTCCGTGTGAGTGC
ACCGCTTCACAGTCATTGATGTGTTTGTTGCCATATTGTTGAGCAAAATTAGCTACTTTT
TCATCCCACTGGACCGGCCCAACACCAACTTCAGCACGAGCTTTGTTGTGGGCATCGACA
TAATCTTGAGGCGAGTCTTGAGCGAAAGACGAGGGGAGCATGGCAATGCTCAAGACATAG
AAGAGGAGGAGCAAGAGCTTGAAAAGATCCATTATTTGGAGTTGGTGCCCCCGACGTTAC
TTCTTGTCGTTTGTATTACCTACTT
>CUTC000410
GGGGRSCGATAAAAAGCCGAAGGCCGCACTCCGAAGGGCATAACAGTTCCTATCATCTGG
CGCCATACGGTTGCTTCTCGATCTCCCTGATTTTCTTACCGTCTTAAAACTAGAAAAGAA
AATGGCTGCTGGAAGGGTAGCTCACGTCACGCTTAAAGGACCGAGTGTCGTCAAGGAGAT
ATTGACTGGAATGGGAGTGGCTTTGTTTGCTGGTAGCTTTTGGAAAATGCATCAGTGGAA
TGAGCAGAGGAAAGTGAGAGCTTTCTATGATCTACTCGAGAAGGGTGAGATCGGTGTCGT
TGTCGATGAAGAATAGATCTTACACTCTATCATGATATTGTTGAACACATTCACCAGTTT
GTTTATCATTTTTTGAAAACCTCTTTGTTTTGCTCTTTGGATTAGAGATGATGACCTGTT
TATCTTTTGCATCAGTTTCTACAAATAAGATATGAGAGAGATTTTGGTGGACTTAATAAT
TAACCTTATTTCATGATTTATTAGTCTTTTGTGCATCATCAGAGCCAAAAGGCTATCCTG
GAATTGTGCAATGCAGTGATGTTTATGGAGGGCATAGAGTATTTGTTATGATTTGCTAGA
CATTTGTGGATCCCTTCCAGCGTTCGACCTTGGTGGAGTGCTTGATTTGGTTCAAATAGA
ACATTGGTTGTGAAATCAATCCATATATTT
>CUTC000411
GAACAACTATCACAAACTGAAATCTCCAAACATGAGTTGAAGATAAAGCAGGAGGATCTA
GCTGTAGCTGCAGTGGWAWCAWCGCAGAGTGTCTAAAAGACAATTGCTTCTCTTGGGAAT
CAGCTTAAATCTCTAGCATCCCTCGAAGATTTTCTGATCGATACGACGCAACTACCGGAG
TTCACAGATGGCGAGGAGCATTGCAAGCATTCGAACGGGACACTTTCACCCAGAAGAGAT
TCAGACTATACTAAAGGAGTTGATGACAGTTCTGAACCATCATTGAATAAGAACGAAAAC
GACTCGCCCCCATTTTCATCTTCTTCAACTTCATCGTCGGTAATTGTAAGTCGTATCGTC
AATTCTGAGAAAAACCGAAACGGTTTTGCTAAGTTTTTCTCTCGAACCAAGGGCGGGATA
AAACTAGAAATTTAGTCAGGAATGCATATGGTTGGTGTCTAAAGATGATGGATTTGCTGA
TTAAATGCTGTTTAATCACATATGAATGTTTTCAATCTTCATATGGATAGACGTGTGTAG
ATTTGTAAGCAGCTACAAAATGGCCAGAGTAATTTTGTTTTCCCTCTGGCCTGATTATTA
TTATTATTA
>CUTC000412
TGATGTCAACAAAGCGAAAGGTCAAATCTGGTATCAAATTCCAGCGATGAATGAATCTCC
CATCTAAGGACAGTTTTGGGAGACCCGTATACCCGGAAAAGAATCCGCATTAGAGGTGAT
CGGAAAGACAAACCATAGCTCGCTCGAGACAGTTTGGAGGCAAAAGCTAGTGAAGTGAAC
AACCGAGTTTCCAAATAAAGACACTTTATTGACTTGGTACAAGAGACAATTGCACGTCTA
TGACCTGATAGACAATCAAATTAGAGCTAACAAAGTTACCCAGGACAAACTTGGCCATGA
CACGATCACATAGAAACACTTGAAAGCCATAAGAACATTGCTACGAGGCTTTCGTACACA
AAAGCAAGCAGCTTCACATTTTATTATACAAGATTTTCAAATGAAGGATGCAAAGCAATT
ACACTGCAGGGAGAAAAAACAGAGCAGATTCTTACAGCAACCATGTTGCAAGCTTTAGAA
TCGCGCTCAACTTTCCTACGACGGTCGTCTGGAAGCCATATGCTCTACCTTCTGCTCTGT
GTAGGGCAAATATTTACCATCAAATGTTATCACAACACGGTCCTTCCCATCAACACCCTT
GACCTTGTCGACTGAGCAGTAGAAGTCTATGGCTGACATAATTCCATCGCCAAACTCCTC
ATTAACAATTTCCTTGATGCTCTCGCCGAAATGCATAACTGCTTCGTTCAATCTGTAAAT
CGTAGGTTCTTGGATCAAACAAGGATCGTAGCACCTCATTGGCGGCAGCATCATCTCTTG
AATATGATCATCAAGAAGTTGAGGCAAGGCGGCCCTCAATTTCGGGACAGTCTCAGGCTT
GAGTTGCGCTTGACGCCGGAGAAGCTGAGCAACATAGACGTTAGTGAGCCCAGTCTCTTC
CGCTATCTGGTTGTAAGATTTTCCCGACAAGCGCTTCGCGTCCTGCAGCTGACGGATTGC
GCTAGCTCTGCTACTACCTTCCATTTCGATGGAGCTCTCTCCCACTCTCTCAATCTCTCT
CTCTAACAAAAGAAGACGGATGATTATTGCCAACAACCCCG
>CUTC000413
GGGACGAAAATATCCACTTTCGTAGATCATCCAAAACCCTCCGTTACAACTTCCACCATG
CTCTCTGAACTCTGATCCTTCCGCCATTTCCATGGCAGCTTCAATTTCTGCATCTCGTCT
TCACAAACCTCTTCCCTCCTCCTTCCATGGAGGCTGGGGCTCCTCCATTTGCGGCGAAAC
CACCGGGATGCTCGCCAAATCGGTCCCGGAAGTGATCCGAGTTGCAAAGCCGGTGAGATT
CCGGCCAGTGATGAAGAATGTTAACGAAGGGAAAGGCGTATTTGCGCCTGCCGTTGTTCT
TGCTCGAAATATTATCGGAAAGAAGCGTTTCAATCAGTTGAGAGGCAAGGCCATTGCGCT
GCACTCACAGATTATTACGGAGTTCTGCAAATCTATTGGAGCTGATGCTAAGCAAAGGCA
GGGTTTGATTAGGTTAGCCAAGAAGAATGGTGAAAGGTTAGGGTTCCTTGCTTGATTTTA
TCACACTCTGTTTCTGTAATCATAGATCTGTTTGAGCTTCCATTTGTATATCTATCAAAC
ACAATCTGAAGCATTATGTTTGCATATTCTTGTATATAAAACTCTTATTCATCGCTTTTA
AGAAGAATCAAAGGACGATGAATGAAGGAAGGCCTAGAATGTTGATCAATATGATGACTC
TATCAGGGATTTTTCTTTTAGAACTACTGCCATATTCATTAGCTTAGAAACCTGTATGGA
GTTTATAGACCATGGCAACGATGAACAGTTTAAAATCGTGACGAACTTTTGCTTCYAACA
GTGACGACTGTTGTACCYACAAATCAACAACATGTCCTTTCACATGTTTTGTTCTCACTC
ATATGCTTCATAGGAAAATTTTAAGATGTTACCTAACCAAGGATTGCTCAAATTTGGAG
>CUTC000414
GTACGCCTAKACACGGGCAGAGAGAAGAAAACGCTCTCTTTCTCTCTCTTCTCTCTGGCT
CTGCTTCTATTTCCTCAGTGATTCTAAAACTGTTCAGAAGCCGGGGTTTAATTTCCATGG
GATTCTGAGTTCTTCGATCGAGCATAAAGATTCGTCTATCAGAGATATCTATCGTCAGTA
TACTCTAAATGATGGATCCCCATGATGAGGCTGGATGCCAAGCTCCTCCAGAAGGTCCTT
TCCTGTGCATCAACAATTGTGGCTTCTTCGGCAGCGCAGCCACTAAGAACATGTGCTCCA
AGTGTCACAAGGACATGATGCTGAAACAAGATCATGCTAAGCTTGCTGCTTCATCTATTG
AAAATCTTGTCAATGGATCATCTAGTAGCAACAAGGAAATGCCTGAAAGTGTTGCCAATG
GTGCCATTTCTCTGGAACCAAAGACTAGTCAATCACATGCACTGCCTGCAATGGGATCTG
TGGAGGGCGAAGAAGAAAAACCCAAGGAGGGACCAAAACGTTGCAACAGTTGCAAGAAGC
GTGTTGGGTTAACAGGCTTCAATTGTCGATGCGGTAATGTATTTTGTGTAGTTCATCGCT
ACTCTGACAAACATGACTGCCCCTTCGATTACCACATGGCTGCACAAAATGCCATATCCA
AAGCCAACCCTGTTGTCAAGGCTCAGAAGCTCGATAAGATCTAGATTTCTTAGGACGAGT
TTGTGTCCTAAATTGATGCTATCCAGCTGTGAGGTGGTTTCTGATTTGCTTCAAATCTAT
GTATCGTCGCTTTATGTTCATATATATGCTGAAGAGATTGCAGTTCCAATATATCTGAAT
TCTGAAAAATCTATTTGCTTGTGATTCGTTGTTTGTGCTTTTTGCAATGGACATCATCGT
TACCGGTCTGGTAMCGCTTTCTAMT
>CUTC000415
ACGCAGDGTTCTCCCTCACAAAAACCACACCCTCATAAACCTCGTCCCCTCTGTCTGTCT
GTCTGTCTGTCTCTGAAATTCAGCCATGGCCGACTTGTTTGGCAGCTGGAATTCCAGAAT
TCGGATCTCAATTATCATCTTGTTTGTGGGTTTCTGTTCTTCCTGTTGCTGCAGCAATTC
TCCCAAAGATTCCTCTTCTATTCACTCGCTCCTGCGCTCCATGGGGCTGCCGGCAGGGCT
GGTGCCCAAGCAAGTGAAATCTTACACACTGGGTGAAAATGATCGGCTGGAAGTGTACTT
GGATGGGCCATGTATGGCCAAATATGAAAACAGAGTGATTTTTGAAAGTGTTTTAGTGCT
AATCTTAGCTATGGGAGCTTAATTGGAGTGGAGGGTATGTCTCAGGAAGAGCTCTTTCTA
TGGCTGCCGGTTAAGGATATCATTGTTAATGATCCTTCTTCTGGTGTCATTCTTATTGAC
ATTGGTGTCGCGCATAAACAGCTCTCTTTGTCGCTCTTTGAGATCCTCCTGATTGTACCT
CAGCTGCACTGA
>CUTC000416
CTTAATAAAGAACATTCTTTTGTCATATAGAAATTTCACAATATTATGATATGATGATAC
TGATAGAAAGTTCAATGCTGGAAGCTAAAACTTTAAATATAAGAAAAGAATGTCCACAAC
CATACTATATTTCACTCTCAAAGCTCATCAGATGCATCCACCCAGCAAAATAGCTTCAAT
CTCCTCATTGGACATTGGAGTCCTTTTAGGCTGAAGGGAAGCTTTTCCTCCAATAGTTTT
GGATGCCTTTTCATTTAAAGATAAGAATAAGACTTGATCATCCACCCCAATGCTTGTTGG
AGTCTGAGAAGTAGAACCAGAGGGGTTTGGATGTCGCTTGGGGAACTTGATGCGAGGGAT
CCTCTTGAGGGCCTGAGCTCCACCCATAACGCTCAATGAGGGGTCGGTTTGTTGGTGGTG
GTGCTGTGTTCTTTGCACTGCGTAGATGGTTGATGAAGATCTTGGTGAAAGTGACGGCGA
TTTGAAGCAAATGGCGACGAGGGAGCCAATGCGATGCAAGTGCAATTCGGCGTCGTTTAT
ACTCAACGTTTGTCACATG
>CUTC000417
GGAATAAAAACTTCATTATCAATTGTCGTTTTAAAGGAGAAAAAAGCATCCTTGTTTCTT
TGTTGAAGAATCATTCAATCAAAAACGCTCAATTCACAAAACTGCTCTTCAAAAAATAAC
GTCAACAGTAAAAAGATCAAACATAAAACTGACTAGATTGCTAACAGAGCTTAGAAAACC
CGGTACGACTTCCCCATTGTGCTCTTCAGGTACAGGCACCTAACATTCTGCCAGTTCTTT
TTCAATAAAGAAACCAGGAAATTGACGCTCATTTGAACATTTTGGAAGACTTGCTTCTCC
TCCATGGCGACATTTCCCACGGCCACTCCCATGCAAAGAACCTTCTTCAGTTGAAACTTA
ACCATTGCCTTGGTCTCATTAACCTTGGACTCAAGCGATTCTTGGTGTGTCACCAATGTT
GGGAATTTTCCTGCTTTGTTGAGACCAGGGCCCAGAAGACGAGGGATCTGCTTGATAACA
GCTTCAGAAGCCAAAAAGGCGTGGTATTTTTGGCGAGCTTCTTCACCAATTTCTTGTTCT
TATTTAGCTTCTTCAAGCCTTCCACGTCCATATAGTCTAGACCAATCTTTTCGGCCTCTT
CAACGTGCAAGGCATCACCAAGCATGCAAATCTTCATCTTGGGGCGGGGAATGTGGGGCA
ACTTCACAGAACCACTGAAACGCTTGTCCTTTTGAGGATCATAGTTCTTCAGCCCGATCT
GAAGCTCAATGGTCTCGGTAAACTTCCTCTTTTTCTCATTGCTATCAGTGAAGATAGATG
AGATGGCTTCTCTCAATGCTTCACTCTGAAGCTTACTCATTTTCGAATCTTCGCCGTCTC
AAGGACACTATACACTTAGTCCGGAAGAACAAACGAGAGACGGACCMGACTCTTCAAAGA
AGAAATACAATGGAGAACTGACATAATCATGACCAGTAACCAAGGTAAACTGCAAATCAG
ACCC
>CUTC000418
GGGGTTATTCCCAAATCATCTGAAAAGGATCGAGATCCAAGGAGAAGTGGGGGATCGAGA
CTTTTCATTTCCACCTTAATTCCTTCCCCTTTTTCTTCATCATCCGCGAAAATGCCCGCC
GGAACTCTTGAAGTTCTTCTTATTTCCGCCAAAGGGCTTGAGAACACCGATTTCCTCTGT
GACATGGATCCTTATGTTGTTCTTACTTGCCGCTCACAGGAGCAGAAAAGCAGTGTTTCG
TCGGGAAAGGGGTCCGAGCCTGAATGGAATGAGACTTTTGTATTCACCATATCTGATGGC
GCTGAAGAGATCACCCTGAAGATACTGGACAGTGATAGTGGCACGCAAGATGACTTTGTG
GGCGAAGTAACCATTCCTCTGGAACCTGTTTACCTTGAAAAAACCCTCCCTGCAACACCA
TATAACGTTGTCAAGGATGCAGAATACCGCGGAGAGATCCGAGTTGGCCTTACTTTCGCT
CCTGAGGAGAGAACTGCAACAGATTTTCAAGGGGAAGACGAAGCTTATGGTGGATGGAAG
CAATCCGCAGATGGAGAATGAGATCCACCGCTACTCCATGATTGCTAATTGTATGTTTGA
GGGATTTCGAATCCAATGTGTTCAGAGATCAGAAGATCTTTGTTGTGTCTGAATTTCCTA
CATGTTGTTTGTCATCAGTTTTTCTGAGTGAATATTTAAACCTCTAAATTCTCAATCTAC
ATAATATACTTTAACAAATTAAGCTAAACTCGAGTTTGGCGTGTCGTCATTGTTGGTTAA
GAATAAAGTTGGTTTCGTTGTAATGAACGTTCTTGTTATATTCTTGAGCTAATTCAGAAA
TTTCTTAAGGAATAT
>CUTC000419
GSCTCTTCTCAGTTATTGTGCCGCCGCCGCCGTCGTCATCTCTCAATCTCTGTTTCTTTG
CTACAGGAAGGAGAACTAACTTCTAATTGAGAAGAAAAATGTCAGCTGATGAAGGTGCAG
TTGTGGTTGAGGCTCCCGCCCCAGCTCTAGGTGAGCCGATGGACATTGAGACTGCTTTGC
AGCTTGTTCTTAGAAAGTCATTGGCTCATGGTGGGCTTGTTCGTGGCCTACACGAGAGTG
CTAAAGCTATTGAGAAGCATGCTGCTCAGCTCTGTGTCTTGGGAGAAGACTGCAATCAGC
CAGATTATATCAAACTAGTCAAAGCACTTTGTGCCGAGCACAACGTCAACTTGATGACAG
TTCCTAGCGCAAAGACCCTTGGCGAGTGGGCTGGTCTATGCAAGATTGATTCTGAAGGAA
AGGCAAGGAAAGTTGTCGGTTGCTCTTGTGTGGTAGTTAAGGACTTTGGTGAGGATCACG
AGGCACTTCACATTGTTCAGAAGCATGTGAGTTCAAATTGATTATCAAAATGGTCTGCCG
AGACAACAGTTGTTGGTCTCACTTAGAAAGTTTTTGATCGGTAGTTATGTTTAGATTTGG
CGCACTGTTTTGTTTCTTAACACCCTATAATGTCTTCTTCTTTGTTTATCAATTGGAAAG
ACTGGTTTTTATCCTCCGAGTCCATTGATGTGGAGCTCATAATCATTCCGGCAAACAGAA
CAATTTGTTCATCAAGAGGCTCCTTGCCAAGGAAAATCTGGAATTGATATTCATCATTYT
TTTATGCTGAATTGATACTTAAATTAGAGTTATAAAATGACAATCATCCTCGTTTGAAGC
TTGCTGAAAGAAAATGATCTGTTATTTACTGTTTAACGTCATTCTTCCAAGATTAATCTA
CAGCATGAAATGTTGTTGATAGTCAAAAGATGAACTTGGGGTTTGTATATTTCATACGAA
ACTCTCCATGATCTCGAAACTTATGTCAGGTCGATCTTAAAGGTGATTGTCAGAAATAAA
TGCATATGTGAATAATGTGACTAGA
>CUTC000420
GGGGGGCGGAAGGAGCTTCAAATTTAGAGAGCGCGAAAACCCTAGCAGAGCGAGGATGGC
GCTCGATCGTCTTCATCAACATCATCAAGCAGCCGATGGATTGACGAACTTATTCACGAA
GGCCAATCACGATCTCTCGGTTGTTCAATACAGGCTCGAGAAGGAGTTTCAGCAAATCTA
TCCTGACAGCGCGAATCCAATGAAGTTAGCTTTAAGGATAAAGAAGATACGGGATGATAT
ATCAACCTTGAAAGAGCAGTGTCGTGAAGTTTTGATGGCCAAACAGGATGTAATTGATAA
GGCTCGGACGGTTCTTGTTGGGAACAGAAACATGCTACACAAAATGCAAGCATCCATGGG
CAAACCCTTTGTCAGAGATGACGATGATCCTGCATTTGTGCAATTCAAGCAGATCACTGA
AGAGTGGACAACACAAGTTCAATCAAAAATTGGGGAAGATGGCCAAGAGGACGCAGAGTC
TAGTGACGTCAACAAGTTGCTATTCTCGGCTGTAGTGCAGGAATGATTCCAAACTATGCC
AGGTGTTTTCATGACATCGTTTACTGAGACCATGAAGGAGAATCTGTGCACACAATTCAC
TTGCCGACGCTAAATATGTCGAAAAGTTAAATGGCATGCTTAGCACACCTTGTGAGCCAA
ATGTAACTTCACTATGACATTCAAGGAACAACATGAATTTGACTGATTCTGAAACAATAT
ACAAAGAATCTTAAAGCAGCAAAAGGCCTGCGATCCATTCGCAAGCTGGCTGCTCGATTT
TAATGAAAACTGCACTAGACGTTGGTTATGAGATTTAATAAAAATAATAATGGCAAATTA
TAGTTGACTTGAWTAGACCTGGTAGCACCAGATCAGTCTCTGGCATTTTTCTTTTTTGCT
GAAGTTTCGGTCTATTTAGAAATGGGGGGCTCACCCAGCCACTTGGCCCGGTAACCTGTT
CCCTTGCAGTCGGAGCATCGGATAGAGCCCTTGCCGGCGCAAATAACACAGCTAGTGTTT
CTGGAAGGAACTTGACAAAGCATATTATCTCCGAGAATAAAGAAGCCTGTTCCCTTACAC
CATTGGCACTCCACATGTCCATTTGAGTGGCAAGAAGAGCAGCAAATAGGCGTTGGTTGC
TGAGAGATCTCCCATGCTTGTTCCATCCTCTTGACGAAATCCGAGCTTCCATAAGAATTC
ACCATAGAAGCTCGCGCGCCACAAATCCTAGAGCTCAGTAGCCTCGAATCGGTGAACGAA
ACACGATTCGCAGCAAACTCTGAGCCGATTAGTATGATTCTCGTAGAAGAAAATCCTCTG
CCGTCAATCGATTTCGCCATAATCACAGGCCTGAAACACACAGAACTAGTCATTTCTCTC
CTTTACTTCTCTTCTCTCAATCACGTTCCAAAGCAATCGGATCCTTCCTTTGCGATCTCG
TTCGAARCACGRACCGCCAGAGATTTTTTCTGAATACCC
>CUTC000421
GGGGGBACCGAAGACCCCCGCCAAGTCGTCGTCTATCATTCGCCTCCAACAGCGGCAGTT
TCTGGAACAACGATTTCTCGTCTTCCCTGAATCCTCCTCCAAATTCAAGATGTCTGAAGA
ACCATTTAGGCCACGTGAGAAACTTATTGAAAAGCAAAAATATTTCCAGAGCATCCACAA
ACACACATATCTTAAGGGGCCAATGGATAAGGTGACCTCTGTTGCCATTCCAATTGCTTT
GGCAGCCACATCGTTGTATCTTATAGGACGGGGAATTTATAACATGTCACACGGGATCGG
AAAGAAGGAATGATTTCAAAGATCCATCTTAATCTTTATCTAATAATTGCTTAGTTGCAG
ACTTGGTTACCAATTGGTTTGAATATCAATCTCAGATTCCTTGTTGTGCGTGTGGGATGG
TTTGTCTCAGATTATCGTTTTCCCCTTTTAGAATTGTTTGGTTGAGTTTGCTTTCCAGTG
ATCTGATTATTAAGGTGTGAGCAGCATATCCATAATTAATAACTATTTCTGTTTGAG
>CUTC000422
AGTGGATCCATAAGTTTAAGAAAAACCCGTTACCTTCATACACATTTCAGAGCAGAAAAC
CACAACTTCACAATATGAACACAATGTGCAGCACACAAGGCTGTTGTTGACATGTTTACC
AATATAATTATCCACATAAGTTGGGTCCATATCTGGGAAACACTCTAAAAAGTTTCAAAG
ATTATCACGACACAATTGAAATGTGCACAACATATCATCAAGATCTATAAAACGAGTCAG
TTTTAGATGTTGATTCAATCAGTGGCAACTGGCTGCTAATATCATCATTCATAAGAGTAT
CAACAAGTTTAATGCCAACCACATTTAGCTTACACCAGAGGTGGATACTGCTTGGCTTGT
TGGCGAACCCTCTTCTTGTACTCAACAGCATCCTGGATGAAGAGATGATAACCTTCTGTC
TGAGCAGGATCAGCAGGATTTGGTTGATCCAGCAAATCCTGGATCCCAACAAGAATTTGT
TTAACAGTTATAGCTGGTCTCCACCCACTATCTTCATTGAGAATTGACAGGCAGACCGTT
CCTGACGGATACACGTTAGGATGGAAGAAACCCTGAGGAAATCTACACTTTGGTGGCTTA
CTTGGGTAGTCCTCACTGAAGTTGAGTGTAAGGGGAAAGAAACCACCCTCCCAGTCTGTC
CCAACTTTGCCAGGAATAATGCAATGCCAAATCATCAAATTGACCGTTCCATCAGGCATA
GTCTCCGGTTTCGCCACAAAACCATGCGGATGATTCTTCCGCCACGACTTCCGCTCCTCC
GCAAGACGACCTCGTGCAATACCACCGGACATGGCTGTCGGTCTCTGTATGAAGAAATCA
ACAAATCTTCGACCCCTGAATCGGCGATCCCACCACAGGAAGAAGGAGAGAAACAGCCGG
AAACACAGACTTATAGGAGGAAGAGAGAAGTAGTGGAGCAGTCGCAGAGAGTCGGAGTTG
AATCAAACGTACGGCTGAGATTCATGAGTGAAGCATAAAATTGGGTTTTGAATTTGGATA
AATATCGAGGGAAAATTAAATTCAAAAAGTCAAATCAGAATCTGTAGGATTACTCTTTTC
>CUTC000423
CATCAACCTTTTGGTTGCCCTCCGCCAAGCAATCGACTTGAGGCATTTGGAAGAAAACTT
GAAGAACACTGTTAAAAAACTTGTGTTAGCCAAACAGCCAAGAAAGTGTTGACCACATCC
TCTARTGGAGCACTTCACCCATCAAGGTTTTGTGAGAAGGATCTTCTAAAAGTTGTTGAC
AGAGAGTACACCTTCGCTTATATCGATGATCCATGCAGTGCTACTTACCCATTGAGCCAA
AAGTTGAGGCAAGTCCTTGTTGAGCACGCACTTGGCAATGGTGATTGTGAAAAGGATGCA
GACTCTTCAATCTTCCAAAAGATTGGTGCTTTCGAGGAGGAACTAAAGGCAGTGTTACCA
AAAGAAGTGGAAAATGCAAGGTTGTCGTATGAGAGTGGAAATTCTAAAATTGAGAATCAG
ATTAAGGACTGCAGATCTTATCCGTTGTATAGGTTTGTGAGAGAAGAATTAAGAACAAAT
CTGTTGACAGGAGAAAAAGTAATATCTCCAGGAGAAGCGTGCGAGAAGGTGTTCACAGCT
CTGTGTGAAGGGAAGATGATCGACTCTATCTTAGAGTGCTTGAAAGAGTGGAATGGTGCT
CCAATTCCTATCTGCTGATCTCTTGCTGCACATGGAAGCCAATCCTCCGTTCAAAATTGA
TGAAGATACTTGAAGATTAATTTGTATAACATTTTTTTCTCGCTTATTGTATCCAATTTC
CTTTTACCCAAATGAATGAAAAGGATAAAATTGTTCTTTCTTAGTCCAAAAATTGTTGAC
ATCCGTATGAGA
>CUTC000424
CTCCGAGAATTTCAACTCCSSGRYDGCCAGCGTTTGAGGATCGCCGGAACGCCATTTGCA
ATCCACTGGGAGCAGCGAAGATTCTTGATTGATACCTTTTGAGAGTAATTTATCTTTCAG
AGATTTCTTCTAGGTGAGTTTGCGGTTTTGATTGTGTATAAATCGATGGATTTGAAGGCA
GCGCACTGATGTCATTGTTCTGGATTGTGATTCGTCAATTTGCAGAAAACGAAGCGATGG
CCACGTCAAAGAAAGTTATTACAAGGGAAGAGTGGGAGAAGAAGCTTAACGACGTGAAGA
TTAGGAAAGAAGACATGAATAAATTGGTAATGAATTTCCTTGTCACTGAAGGTTATGTTG
ATGCAGCTGAGAAATTTCGGATGGAGTCTGGGGCTGAGCCAGAAATCGATCTTGCGACCA
TAACGGATAGAATGGCCGTCAAGAAGGCTGTACAATGCGGTAATGTTGAGGATGCAATTG
AGAAAGTGAATGATTTGAATCCCGAGATATTGGATACAAATCCCCAATTGTTTTTTCATC
TCCAACAGCAAAGATTGATCGAACTAATTCGTAATGGAAAAGTAGAAGAAGCTCTTGAGT
TTGCTCAGGAGGAGCTTGCACCAAGGGGAGAAGAAAATCAAAGCTTCTTGGAAGAGTTGG
AGAGAACAGTTGCTTTACTTGCTTTTGAAGATGTTTCCAACTGTCCGGTGCGAGACCTTC
TGGACATCTCTCAGCGCCTGAAGACAGCAAGTGAAGTTAATGCAGCCATCTTAACAAGTC
AGAGTCATGAAAAAGATCCGAAGCTGCCAAGCTTGTTGAAGATGTTAATGTGGGCACAGG
ACCAACTCGATGAGAAAGCAGCGTATCCTCGCATCAATGATTTATCCACGGCTATGCTTG
AAGATCCTCCTATTTGAATACGTCTTCCAAAAGAACGGTGAAAGAGATTTCTCAGCGTGT
TTGATCGGAAGAAAAATAAAATCACGTAGGTTGATCATTTGTAGTTTCCTTATTGTCTTT
CATCATCTTCGTTTTAGAATTTCCTTAGTTACATTACTGGCCTCAAATGCTAAGATGGTT
GTGTACAAAAGATTATCAAACCTTTATTCTTCAAGTGTCAAATTGTGTGACAACATGTTT
GTCCCGCTCACCTTCCTCACCTTACTTAGAATCTTACAATATACAACAAATCCTTTCCAT
T
>CUTC000425
ATTGGAAAAGGAGCTGAGTGTGAGGCAGAACCCTAAACCCACTTTCAATTCCGCATTCGG
CAGCCAAGAGAAACGAGAAAGACGGCGGTTTGTAAGGGGGTGATAATCGTTCTTTGTTGT
TCGTTTCCTTGATGGCAATACCCATGTCCCGTATTCCCTGTTCCAGTTTTGCTTCTTATT
CTTCCTCCTCGTTTCCATTGCAACCTCGTAATCCCTTCAAGCCCCATCGCCATGGTTTAA
AGATGGATAATCCCACCTCAAATGGGTCGCTCGTTGTTAGCTGTTCCGCTCGCGAAATGG
GTTCCAACTCTGACCCTTTGAACGGGAGCATGAAGCATCAGATATCATCTATGGCTCCTA
GCGGGATGACACTAAATGAAGCTTCCATGTCCATGCCATCGTTTAAATGGCGAAGAGTAT
TGCTTAAAGTAAGCGGTGAAGCACTTGCTGGTGATCGGTTGCAGAATATTGATCCGAAGG
TTACTATGGCGATTGCGAGGGAGGTTGCAGCTGTAACACGTCTGGGCATTGAGGTTGCTA
TAGTAGTTGGTGGGGGTAACATTTTTCGTGGATCGTCGTGGGCTGGATGTAGTGGCTTAG
ACCGTTCGTCTGCTGATTACATTGGGATGTTGGCAACAGTGATGAATGCTATATTTCTTC
AAGCCACAATGGAGAGTATAGGCATTCCCACACGAGTGCAGACGGCGTTTCGTATGTCCG
AGGTTGCGGAGCCATATATTCGACGTAGGGCTGTGAGGCACTTGGAAAAAGGCAGAGTTG
TGATCTTTGCAGCTGGTATAGGCAATCCGTTTTTCACTACAGATACTGCAGCGGCCCTCC
GTTGCGCAGAAATTAATGCAGAAGTTCTGCTGAAAGCAACAAACGTTGACGGGGTTTATG
ATGATGATCCGAAACAAAACACGAATGCACGTCTACTCGAGACTCTTACATACCAGGAAG
TGACGTCGAAGGACCTTTCAGTGATGGACATGACAGCGATTACTCTATGCCAGGAAAACA
ACATTCCTGTTGTTGTCTTCAATCTAACAAAACCGGACAACATCTCGAAAGCCATAAAGG
GCGAAAGAGTCGGGACGTTGATCGGAGGAACATGGAACTCAAACGTATGACAACAATTCT
TGTATAGTAGGGATTTGACAGGAGATTTTGACATTGATAGCTTTTGGAACAATTTGCACC
AGATTTGTTTATTTAAGGTATTGAAATCTTTTGTAAGATCTAAACCTCATCGCTAGTAGA
TATTGTCCGCTCTATCTCGTACATRTCGCTGTCAGCTTTATGGTTTTAACTACGCTTCTA
CTAAGGAGAGAT
>CUTC000426
CATTTTAGTCACATGATTGTGGTGATCATCCTTAAAGGATCCAATATTGGTTACGATGAG
CTCTCCCACACACGATTGCCCCTTCTCCCAGTCATCTTTGTCGCTCCCCAATCCACAGAT
AACAAAACCCTTCTTATCTTCGTSKSGARTTCGGATAATCCCAAAAAGCCCTAAAAAATG
TTTGCAACTCTAAATCCCTCGTCCGTCCTGCAAATTCCTCCATTACAGAGATTCAAGAAG
CTCTCACTTTCCACCTCTTTCCTCCATGGCTCAACTCCTCTCTCATTCCTCTCTAAGCCT
GCACCCTCGCCTCCCCAAACTCTCAATTTCCTCTCCTCCATTAGGGCCATGAAGTCCCTG
CAAGGCCGCGTGGTCTGCGCCACCAACGACAAGACCGTTGCCGTCGAAGTCGTGCGATTG
GCGCCTCATCCGAAGTACAAACGGCGCATCAGAATCAAGAAGAAGTACCAGGCACACGAT
CCGGATAACCAGTTCAAGGTCGGAGACTTTGTGGAGCTTGAGAAATGCCGGCCGATTAGC
AAGATGAAGACGTTCCTCGCCATTCCGGTTCCGGCAAGGAATTCGAAGAAGAAGGTGGCG
GAAGCTGCGGCTGGGGACCTTGGGATTCCATTGGAGTCTCAGCAACAGGTTTAATCGTAA
TCGTAATCGTAATCATAATCGGTTGCGTTTTGTAGATCTATTCTTGTTTCTGGTTGATGA
ATGATTGAAGATTGTTTGATGGATGTTGTTTTCCAAATTCTTAGAATCTCTATTCGTCTC
TGCAATTGTTGCGTCTGAACAGTGAGATTAACTGCTGATGATTATGGTGTGGTATTGTTC
CCCTCCAAATTCTCTTTATTCTTGCGTTTGGTTTAGAAAAACAGTGAGATTTGCATTATA
ATGTTAATTAATTATTATGATTATTTCAT
>CUTC000427
GGKAGBSGTACTACGTTCTGCCGCTTTCTCTCCCCGCCCCTTTTAATTTTTCTTCGATTT
TCCCTCGCCCATCACTGTAATCACCGCCATAGCCCTACGCGACTTCGATTTCTCTCTCTG
CCCTCGTATCTGCCTCGCAGCGGCAGGAAGATTTTTGAAGTTTGACTCATGGATCCTCAA
CCTGAACCAGTCAGTTACATCTGTGGAGATTGTGGAATGGAGAACACTCTGAAGCAGGGT
GATGTCATACAATGTCGAGAGTGTGGTTATCGTATTCTCTACAAGAAGCGCACCCGTCGC
ATTGTTCAGTATGAGGCCCGCTGAAATGCTTAGTCTGGCGTTGGACTTCTAGTATCATGA
ATATTTTGTTAGTCTTTCTTAGGAAACAAATCGAACTCGATATGGCCTAAGGACTTGCTG
TAATGCAAACATGATGATAATGCTGTCACTATAGTTTGCTTAAATATGTGTCATTATCCT
CGTGAGATAAGTTCATGTCCTACTGGTAATATGAATGGTCAATTCTGCATACACTGGAAG
GTTCACATTTGCATTTCCATATCAACATTTGATTCCTATTCCATTTGCCTTTCTTGTTAA
ATGAAG
>CUTC000428
GGGTAATTTTTCATTCATTAACTTCTAAATTAATTTAATTTAATTTAATTTAAAACCGAT
CTATTGGTATAAATTTTGGGCCCTCCTCKTAYCTTTCACAATTTGGACGAAAAGTTGTCG
AAATCTCTTCCTCCATAGGGTCTCCAATTAGGGCTCCGATTACTTTCATTGGTATATTCG
ATTTCAGCATCGCCTGATCAAGTAGTTTGGAACGACAACCATGGTCTGCGAGAAGTGTGA
AAAGAAGCTATCGAAGGTGATAGTGCCGGATAAGTGGAAAGAAGGTGCAAGCAACACACA
AGAAAGCGGTGGCCGTAAAATTAACGAAAACAAGCTCCTCTCCAAGAAGAAAAGGTGGAC
TCCTTATGGAAACACCAAGTGCATAATTTGTAAGCAGCAAGTACACCAGGATGGCAAGTA
TTGTCACACATGTGCTTACAGCAAAGGGGTTTGTGCTATGTGTGGGAAGCAAGTACTTGA
CACCAAGCTTTACAAACAGAGCAACGTGTAATTAGAAGCCAGAACTGATATTCGACTTGT
AACTTCATCATCAAGGGTTAATAACATGTACTTCGATCCTGATGTACTTTTCGTCCTGGC
ATCAATCTATATGGTAAATGACTGGATAGTTCTTTCTATTTCCTGATCTGACTCCAAGTG
TAATTCAACTCAATATTAACATTTGTTTGTTTTATGAGAATTATGTATTATAAAGCTCTA
CTTCCTT
>CUTC000429
ACAAGCCCATCTTGTTCTTATTTTGCCCTAGCCGTCTGCTCTCCCTCTCTGCTTCAGTTT
GCCGCCGCTTATTTATATTCCATCCTTCTTCTCAATCKCCCTTTCACCAGGCTCGGGTAA
AATGGCGCCAAAGAAAGCTGTTGGAAAAGCCTTGGCGAAAAAGAAGGCTGAGAAGGTGGT
GAACCCACTATTTGAGAAGCGGCCGAAGCAGTTCGGAATTGGTGGTGCATTGCCACCAAA
GAGGGATTTGACAAGGTTTGTCAAATGGCCAAAAGCTGTTCAAATTCAGAGGAAGAAGAG
GATTCTTAAGCAGAGGTTGAAGGTTCCACCAGCTTTGAATCAGTTCACTAAAACCCTTGA
CAAAAATCTTGCCACAAACCTGTTCAAGATGCTTTTGAAGTATAGGCCAGAGGACAAGGC
ACAGAAAAGGGAGCGTCTTATTAAGAGAGCTCAGGAAGAGGCTGAAGGCAAGCCACATGA
TGCCAAGAAACCTATTGTTGTTAAATACGGTCTCAACCATGTCACCTATCTCATTGAGCA
GAACAAGGCACAGTTGGTGGTGATCGCCCATGATGTGGATCCAATTGAGCTCGTTGTTTG
GCTCCCGGCCCTCTGCAGGAAGATGGAAATTCCATACTGCATTGTTAAGGGAAAAGCACG
ATTGGGAGCGATTGTCCATCAAAAGACTGCATCAGTTTTGTGCTTGACAACCGTGAAGAA
CGAAGATAAGTTGGAGTTCAGCAGGATCCTCGAAGCTATTAAGGCCAATTTCAACGACAA
GTACGACGAGTACAGGAAGAAATGGGGTGGTGGAATCATGGGTTCCAAGTCCCAGGCTAA
AACTAAAGCAAAGGAGAGGCTTCTCGCCAAAGAAGCTGCTCAAAGAATGTCTTAGAGATG
AGAGTTGGCAACTATTTTTGGGTCATAGCTTCTTCAATATCATCATGAGAGAATTTAGAA
GTTTTGTTTACTTTTCTTCATTTGCTACTCATTTGCTGATTTCAGATCTAGTTTTGTTGT
TGCAGACTCTTTTAATGGTTAATACTTTTGATCTCAAATCCTCACACAAAGATGTTCGAC
TATAG
>CUTC000430
AAGAAAACAAAAGTAAAGGTAAATAAACAAAACGAACAAAGAAGTAACGACGGGGGGCAG
CAGGCTGGTTGGTATTGAAGATGTTAGAGGGCAAAGGTGTGGTCCGCGAAACAGACATGG
CAGAGGTGATCCAAGGCCATGGCCTTGCCTTGGCTTACAAAGCACTTGATCAACACGAAG
TATCCGACTCTCAATCCATTGCACGTTTCATCAAACAGAGGTTGGACGAAGCTTATGGGC
CGGCATGGCAGTGTGTGGTGGGCAAAGCGTTTGGAGGCTGCATTACCCATGTGTGTGGTA
CCTTCATCTCCTTCCATGTGGATACCATGGAGTTCCTCATCTTTAAAGACGCAACAGACT
GCTTCAAAAGCCTTCAACACACCCTTGGAGGACGTCCCCACAAAGCTTAAATCTTTACAC
AAACACATTTCTGCTACCACTTCTGTATAACTTTACCTATAACAACAGTTGAATAAAAAA
TCATCTCCATCTCTTCATACAACR
>CUTC000431
ACTTGCATTCGTCGTTTAGGTCACTGCAGTCTACCATTGATTCAAAATTAGGGTTTTCAG
AGTATTCTTTTATGCTTCTTCTTTTCTAAATGTTGTACTGAAGGGGGCGATGACGATTGT
CATGTTTAAGGTCTCGTTCGTCGTAATGGCTGTGTGAAATGGCCTTGACGACCATCCTGA
TATATCACCACCCATATTCTGAGTCCCTTTTATTGAAATCTCTTTACGCTTCTCTAGGAT
TAGAAAACGATTTCCGTCTTTTATGCGAAGATTTAGATTTTTTCCCCTTTATGGTGGCCT
ATGATTATATATTTTTATTGACAAGCATATGTCTGAATTCATGCCTGTTGAAATCTCTAA
TCTACTCTATGAGGCCATTTGCATTATCCGTTCTCCTTCTCTGTTGATTAGCTAGGTGAT
AGTATCGAATGTTTTGTTGATTCTGCCATTTGGAAACTGATTTATGATTTGAGTCCTGTA
CATGTCGATGATGAGGAAATTGGTATTCGTACTGTATGATCTTTTGTGATTACAATTACC
TCTACTGCCTTCCTTCTGAGGCTTTGATGTCTAATGTTTTGTTTGTGTTATAACACTTTG
TCTTTGATTTTGGAGGGTCGTATGAGTCGGGGTCATGTGATGATTATAAGCATAGTTCAA
CTGAATGTACTGTGATTATACATCTTTTAGTCTTTCGCTCCTATCTGATGATCCATTTCA
GTTTATACTTTCATTGCTTCTTCATTTCAATGTGTTTTACAGAATCGATATTGGTTTTTC
ATCATTGGCCGATTGGTTAATTTGGTGTCGACTCTGTCGTTAGCGTTAAGTGGTTTCTTA
CTTGTCTGTCAGTCCATTTTTGATAATATAGGTGAATTTGTTCGTACAATCTCTTTGTCT
GTTATACAGTGTTAGTACTCTTTTTTGGGGTGTTTATTCAGTGAGATACGTTGGAAGCTA
TAATATCCCAGCTACACTGCTAGAAAGAAGCTTTTGGCTTGTGAGGGTTTTGCTGACCGT
TTACTCAACATGTTGTAAAATTCCATATGGCTATAGAGAGCTTATATTGACTTTGTCGAT
TCCTTTTGAAGAAAATTCCACCTTGTAACATTCTTAGTTACTTTCAGTTCTTTCAGTATT
GATCATCCATGGAAGATGACTTGTATACATTCTCGTTCCTCTTGTCTTTGAACACATTTA
ATAAATTACAGTGTTGTTGGTGGTTGAAGAA
>CUTC000432
GATGGGAATATACAAAACTCGAATCCAAACAGCCCGAGTACAGCAGCGGATAAGCCGATA
CTGCGAAACTCTGRGGKKTAAAAGAAAAGAACCACCACCGTTCTTCTTCAACCTCTGGAG
CTTTTCCTTCTCAGAGTTCCCCGCTCAGAAATGGCGGCAACTGCAGTTATTAGTTGCTTC
TCTCTTCCTTCTAAGTTCAGAAATCTCTCCCTTAATGCTTCTTCCTCTTCTATGCCCCTT
TCCCCGTCTTCTTCGACCCTCAGATCTCTCAGTTTCTCCTCCAACGTTTCAGTTTCCGCC
TTCTCCAATGGGTGCCTGTCGATTAGTAAAGCTCAGAGGCCATTTCGCTACTCCGTGGTC
TGCGAGGCGGCTCCTAAGAAGGCTGATTCTGCTGCAAAAAGGGCTCGGCAGGCTGAGAAA
AGACGCGTTTATAATAAAGCTCGGAAGTCTGAAATCAAAACCAGAATGAAGAAGGTTATG
GAAGCTTTAGATGATCTGAAGAAGAAACCTGAACCACAATCAGAGGAAGTCCTTCCAATT
GAGAAACTCATTGCAGAAGCATTCTCAGTTATCGACAAAGCCGTGAAAGTGGGAACCTTG
CACCGAAACACCGCAGCACGTCGAAAATCTCGGCTCGCCAGAAGAAAGAAAGCTGTAGAA
ATCCACCATGGCTGGTACACCCCAGCTTCACCAGCAGCTGCGTAATGCTCTACCCTACCC
TTTTGTCTTAATGTTAATGAGGCTGAGGAACTCTTCTTCTATTTTTGTATTTAGTTCGAA
CCTTCCTATTCTATGTCTACAGTTGAGGTTTCACTCCTTTTTCATCTGCCAAAAATGTCT
AGAAAAAAATACTTTCAGC
>CUTC000433
CAGTGGTATCAATGCAGAGTACGCGGGGKACTTCAGTTTCAGCATTCTCAAGCACGAGTT
GAACTACGAATTCCCTTGAGATCTTCCTCACTAATGGCTCGGACTAAGCAAACTGCTAGG
AAATCCACCGGAGGAAAGGCTCCGAGGAAGCAACTTGCAACCAAGGCTGCTAGGAAATCG
GCTCCGGCGACCGGCGGAGTGAAGAAGCCACACAGGTTCAGGCCGGGGACGGTGGCGTTG
AGAGAGATCCGCAAGTATCAGAAGAGTACGGAGCTTCTTATTAGGAAGCTTCCGTTTCAA
AGATTGGTGAGGGAAATTGCTCAAGATTTCAAGACTGACCTTCGTTTCCAGAGCAGCGCT
GTAGCGGCTCTTCAGGAGGCTGCTGAGGCGTATCTCGTTGGGCTCTTCGAAGATACAAAT
CTTTGTGCCATTCATGCTAAGAGAGTCACCATTATGCCCAAGGATATCCAGCTCGCTAGA
AGAATTAGAGGCGAGAGGGCTTAAGTCTAGTTGTCTATCCATCTGCATCTAGTTAAAGAA
ATCGAGTTCTTAATCCTGTCTGATGAATTCACTCTGTAAAATTTGCTTTGAATTAATGGC
CATTTGAAATTTCACTGTTCAAGTGTCTGTTGAATATAATTTTCTTATCTGGTTTAATCA
AACCTTCTTGAACTGTTTCTAAGCATCGAATTGCGCTTGCTGAAGATACTAACCATGGAT
GAGCTTTT
>CUTC000434
CTAGGCGAGTGATAGGTCGGGTGGCACTGGTCGGGGACGCGGCAGGGTACGTAACGAAGT
GCTCCGGGGAAGGCATATATTTCGCTGCAAAATCCGGGAGAATGTGCGGGGAGGCAGTGG
TGAGAGCATCRGAAGGAGGGGAGAGGATGATCGGAGAAAGGGATCTGAAGAGAGAGTACC
TGAGAGAGTGGGACGCCAAGTACGTGGGGACGTTCAGGTTCTTGGATCTGTTGCAGAGAG
TGTTCTATGGAGACAACGCCGGAAGGGAAGCATTGGTGGAGATGTGTGGGAACGAGTATG
TGCAGAGAATGACTTTCGAAAGCTATCTATACAAGAAATTGGCAGAGGGAAACAGAGTGG
AAGATGCAAAGTTGATGTGGAACACCATTGGGAGCCTCATAAAGTGTGGGATTGTTGGTA
GAAGAGAGAGCGACAGCATTGCTGCTTTTCTGTAATTTCTTTCTTTGCCTTACCTTTTCT
TTTATGTGAACCCAGTAGCTGTATGTCTGCATATCACATCAAGTTCAATACCAAATATTG
GGTTTAACATATC
>CUTC000435
GGGGAATCAGTGTCCCTGCAATCAGGAAAAGAAAAAGAAACGGTGGAAAATTTGGATGCA
GGAAAGGACTCGAAGAAAGACACCAGTGGCAAAGGTGATAAGCCGCAAAACTCGCAAACT
GGGCAGGGTAGCAAGGAACAGATAAAAGCCGGCACAGTCAGCAAGGATGTAAATGTTGGA
TCAAAAGGAAAAGAAGTCCCACGACTGCAAAAGATAACAAAGAAAATGAACCTTCCAACA
GTTGGTGGGAAAATCATTCTTAGCTTAGACCACTTGCTTGAGTACAAACCTAATCAAGTC
GATCTGTTTAACACTCGAGCAACAAAAACACAGTTTGAATCATGGTACAGCGCAGTTAAA
GTTGAATATGATCTTAATGATGAGCAAATGGGTGTGATTATGAATGGTTTTATGGTTTGG
TGCATCGATAACGGTACATCTCCAGATGTTAATGGAGTGTGGGTGATGATGGATGGGGAA
GAGCAAGTTGAATACCCACTAAAGCCAATTGTCGAAAATGCAAAGCCAACTTTGAGACAA
ATCATGCACCATTTCTCAGACGCAGCAGAAGCGTATATTGAAATGAGAAACTCTGAAAGT
CCGTATATGCCTAGATACGGATTACTAAGAAATTTAAGAGACAGGGAATTAGCACGCTAT
GCTTTTGACTTCTATGAAGTTACTTCCAAAACACCAAATAGGGCAAGAGAAGCAATAGCA
CAAATGAAGGCCGCAGCTCTCGCGGGAATGAACAGCAGGTTATTTGGACTTGATGGTAAT
ATCTCGACCAATTCCGAAAATACTGAGAGGCACACTGCAAGGGACGTAAATCAGAATATG
CATACTTTGTTGGGTATGGGTCCACCGCAGTAAAGACTAGGTAAACTGGTCACAGTTAGC
ATTTCGGGTCGTTATAAGTTTTCTATAATATAATATGTAGCACTTTACTTAAGTATAGTG
TGATTTCATCACCTTTGTACTGTTTATGTTAGCGTGGTTTCACCACCTTAGTGTGCTTTA
TATTATAGTTTATGCGTAGCAGGGAGAACCATTACAATGCCGGAGTTGTTTGTAGTGTGA
TTTCATCACGTTTAATAGCCGAGGTACGGTAATGTTTGTTGTAA
>CUTC000436
CTCGCAGTTGCTGTAGCCGCAGGGGAGAAGAAGTAGAAGATGTCTCACAGGAAATTTGAG
CACCCGAGGCACGGTTCCCTTGGATTTCTTCCAAGGAAAAGAGCAGCTCGTCACMGMGGA
AAAGTGAAGGCTTTCCCGAAGGATGACGCCAGCAAGCCATGCAGGTTGACTGCCTTTTGG
GTTACAAGGCTGGAATGACACACATTGTCAGAGAGGTCGAGAAGCCAGGATCTAAACTTC
ACAAGAAGGAARCATGTGAGCCTGTGACCATCATTGAGACTCCTCCAATGGTAATTGTTG
GTGTTGTTGGATATGTGAAGACCCCACGTGGTCTCCGCACTCTGGGCACTGTATGGGCAC
AGCATTTGAGTGAGGAATTAAGGAGGAGATTCTATAAGAACTGGTGCAAGTCAAAGAAGA
AGGCTTTCACTAAATACTCGAAGCAATATGAAACTGATGAGGGAAAGAAGAGCATCCAGG
AGAAGCTTGAGAAGCTTAAGAAATATGCATCTGTGATCCGTGTCTTGGCCCATACTCAGA
TTACCAAGATGAAGGGATTGAAGCAAAAGAAAGCACACATGATGGAGATCCAGGTCAATG
GTGGTACAATTGCTCAGAAGGTGGACTATGCATATGGGTTCTTTGAGAAGCAAGTTCCAG
TAGAAGCTGTATTCCAGAAGGATGAGATGATTGACCTTATCGGTGTGACCAAGGGTAAAG
GTTATGAAGGTGTTGTCACTCGTTGGGGTGTTACCCGTTTGCCCCGTAAGACTCACAGGG
GTCTTAGGAAGGTGGCTTGTATCGGTGCATGGCATCCTGCTAGAGTGTCGTTCACTGTTG
CCAGGGCTGGTCAGAATGGATATCACCACCGAACTGAAATGAACAAAAAGATCTACAGAG
TTGGAAAGACAGGACAGGAAACACATACCGCTATCACTGAATTTGACAGGACTGAGAAGG
AAATTACTCCTATGGGTGGCTTCCCTCACTACGGTATTGTTAAGAGTGACTACTTGATGA
TCAAGGGAGGCTGTGTTGGACCCAAGAAGAGGGTGATTACCCTTCGTCAATCTCTTCTCA
AACAAACTTCCCGTGTGGCTCTTGAAGAGATCAAACTTAAGTTCATTGATACATCCTCCA
AGTTTGGTCATGGACGTTTCCAGACTACCCAGGAGAAACAGAAGTTCTATGGTCGTGTCA
AGGCCTAAGTTTATTATATCTATCATCCTGGTTCTGGTCATTTATATCGTCCGTGGATTT
TTGTTCTTTATTTCTGTTGTTCAAGGATTTCGAGTAGCTGAGGTGTTTTGTTACTGAAAC
TTAAATTTTGAACTATAGCTTGCTAGTAATCGAACATGATTTCTCTTGCTACCGTGTTGA
AATTTCATTTATTATTGTTCTTGTTATTTGAGTCTTCTAGCTACTTGCAC
>CUTC000437
AGTACGSGGKAACGACTTTCTTCAACACTYTCTTCCTCCTCAAACAAACGAGCTACAGAA
ATGGGGACCTACCGATCTTCGCAGATTATGCCTCTCCTGTTCTTCGTTATCATAACTTTA
TCGTCGGCCTTGGCTTTGGCTTCTTCGATCATCTCCGAGAGGACGGATGAGGAGGTGATG
GCGCTCTATGACCAGCGGCGTGCTAAGCATGGGAAGTTGCGGAACGGCCTCAGAGGACAG
CGGGATGATCGATTCGAGATCTTCAAGGATAATCTTAAGTACATCGACGAAATCAACGCC
CAAAATTTGCCCTACCGTTTAGGTTTGAACGTATTTGCAGATCTGACCAATGCCGAGTAC
CGATCCAAGTACTTGGGAACCAGATTCGCCGCTGGTTCAAGGAGAAACAAGACGAGCAGT
CGCTATCAGCCTCGCCTTGGGGATAAACTTCCCGACTCTGTCGATTGGAGGGAGAAAGGA
GCCGTCGTTCCCGTTAAGGACCAGGGAAGCTGCGGGAGTTGCTGGGCGTTCTCAACTATA
GCTGCTGTGGAAGGCATAAACCAGGTTGTTACAGGCGACTTGGTAAGTTTATCAGAACAG
GAGCTGGTGGATTGTGACACTTCTTATAACGAAGGTTGCAATGGAGGCTTAATGGATTAT
GCCTTCGAGTTCATCATCAACAACGGTGGCATTGACACCGAGGAAGATTATCCTTACAAC
GGCTTTGATAGCTCCTGCACCCAATATAAGAAAAATGCTAGGGTCGTTTCAATTGATGGC
TATGAAGACGTTCCTGTAAACGATGAGAAAGCACTGCAAARGCTGCCGCTAATCAGGTTG
TGGCTGTTGCCATCGAAGGAGGTGGTAGAAGTTTCCAGTTATATCAATCGGGTATATTCA
CTGGAAAGTGTGGAACAAATTTGGACCATGGTGTTAATGTAGTTGGATACGGGTCTGAAG
GGGGCGTTGATTACTGGATTGTGAGAAACTCATGGGGCGGGAGCTGGGGTGAACATGGCT
ACATCAGGATGCAACGTAACATTGATTCCCCAACAGGTCTCTGTGGGATTGCAATGGAGC
CTTCCTACCCCACTAAAAATGGACCAAACCCACCAAATCCAGGCCCAACTCCTCCAAGTC
CGGTGAAACCACCATCTGTATGCGATGAATATTACACCTGTCCCGCCGCTGAAACCTGCT
GCTGCATCTTTGAGTTCTCAAACCTGTGCCTTGAATGGGGATGCTGTCCACTTGAGAGCG
CCACCTGCTGTGATGACCATTACAGCTGCTGCCCCCATGACTTTCCCATCTGTAACGTCC
GTGCTGGAACCTGCTTGAAGGGGAAGAATGATGTTTTCGGAGTGAAGGCGATGAGGCGCA
CTACAGCTGCAGCCAAACCATCGTGGGCATTCGGAGATGTGGCTGTTGGAAAGAGCAGCG
CTTAAAAAGATTGCAGCTTTCTGGGGGTTAAGAATGAAAGACAGGCTTGTTTACACTATT
GAATCGATACTCTCCAAGGCCTGTGTTTCTCGTATTGCATGCCTCCCGGTTTCACACATT
TTAGTTCAATGGTCGTTTAAGTTATCACACCATGATTATTGTATATAGGACTTATTTGAA
TATGAACATTTGAAACAGAGACTAATTGTTGTCAAATTAATATTATTAGCTCTCTCTGTG
TAGAATTCTGAATCCAGCACCATTGGGGCTGTGCATTAATAATGATGTGTTGTATCATTT
CAAAGGTATTTTGAACTGGTTTTAGCTTTT
>CUTC000438
AAGTAGGTAATACAAACGACAAGAGTAACGCGGGCCGTTAGGGTTGGAGAGACAGTGGAT
ATTGTAGGATTGAGGGAAACTAGAAACACAACAGTAACAGGGGTGGAGATGTTTCAGAAA
ATTCTTGATGAAGCTTTGGCTGGGGATAATGTAGGATTGTTGCTTAGAGGTGTTCAAAAG
GCTGATATCGGGAGAGAGGGATGGTTTTGGCCAAGCCTGGCACCATCACCCCACACACCA
AGTTTGTTGCAGTTGTGTATGTGTTGAAGAAGGAAGAGGGTGGTAGACATTCACCCTTTT
TTGCCGGTTACCGACCACAATTTTACATGAGGACGACCGATGTCACCGGTAAGGTGACTT
CGATTATGAACGACAAGGACGAGGAGTCAAAAATGGTTATGCCAGGAGACCGAGTGAAAA
TGGTTGTTGAACTGATAATGCCAGTGGCTTGTGAACAAGGAATGAGGTTTGCCATCAGAG
AAGGTGGAAAGACTGTTGGAGCTGGTGTGATCCAATCTATAATCGAGTGAGTGGTAAGGA
GAAACAAACTTAAATTGTGGAAAATCAACTGAAATGTTCGTTACTCCTTTAAGTTAGGCT
AAATTTGAACCAACATCAATGATTTCTTTTCTTCATTTTCTGTAACTTTCTGGATTTTCA
ATGCCATATATTTGTAGTTTTGTTATTATCTTGTTGGTTGGCGCGGACATGTCCCGTGGC
TGGACACTGTTTTTATGATGGTATAATTTGCAGATACCTTTTTGTCCCCTCTCTTGTGCT
GCTTAGTTTTGTGGAGGTCTTTCAATGAAGCATCTGCATTTATGCATTCTA
>CUTC000439
TAAAACTTGATTAAGAGAATCTATGATAAAGACAAACTTTATAATTTATAAATGTAATAT
GAAACAAACCAAATATCCTTCCATTCCATGGCTTTTATTTTTCTGTTCTCACTAGGAACG
CTTTTAATTACAACTTTCAACACAAAGAAACAAAAAGGACATGAATTTTCACCACCGTTC
ATAATTTACCGTCGGGATCACAATTACGAACATGGGTCTCATAGCAGTAGCATTCACAAT
CACATGATTGAGCATCCTGTTGGATTTTCTGGGTTGTAGTAATCAGAACTCTGCCCCATC
GAATATCCCCTCCCGCCGTAGCTGTCGTAAACAGGTCGTCCGACATAGTACGGTGCCGCC
GCCGCCGCCGCCGCCGGTACCCCGTAGCCGTTGTATTGGTATTGGTATTGGTAACACGGC
CGAACCCTACGTAAACATGAAGTGCAGCAAACCGAGTACGGCAGCGGTGGGTAGCCTTGA
ACCGGTTGCGCCACCAGTTTCGGCTTTTCCCCTTCCGCCTTCTTCTCTTCCTTTTTCTCC
TCTTTCTTCTTCTCTTCCTTTTTCTCCTCCTTCTTCTCCTCCTTCTTCTCCTCTTTCTTC
TTCTCCTCTTTCTTCTCCTCTTTCTTCTTCTCTTCCTTTTTCTCTTCTTTCTTCTCTTCT
TTCTTCTTCTCTTCCTTTTTCTCTTCCTTCTTCTCCTCTTTCTTTTTCTCGGGCTCTTTG
ATCTCGATGCTCTTAATGGATCCATCGCCTTTGCAGCAGATTTTCTTCATGATCTTTTCA
GGCGAACAGCAAACCACTTTGATTAGCACCGTCCCTTGTTTGTCATTATAAACCTGATCT
CGAATTTGAGGGAATTTGGAAAGAACTTTCTTGACTTTCTTGTAGCAACGCTCGCATTCA
AGGTCAACTTTCAACACCATAAGCACTACCTTTTCTTCCATGGCGGCGGCTCAAGAGAAG
AAGCTCTGATCTGAAACTGAGCTGAAATGATTCCTCTTGGTCAATTGGGAATGGGATGAT
TAAAAAGGAAGCGAAGCGATCTGGAAACAGAGCATATGGCTG
>CUTC000440
GCCTTCGGAGCCATTGACATTGATATAAGAAAATTCCAAGAGAATATATTAGTACGGTTT
CTTTTGTTCTTATTGTTCATCTCTACTTCCAAAATCATTCCCATTTCTTCAACCTCTCGC
GTTTGATCAGATTCAGCGAGGTCATGGGGTCGTGGTTCAGCTCAAACAAATTCAGTAAAG
AAGAGCAGAATCAGTCGCTTAACGAGGCCAAGAAGATAATCTCCTCTAATCCCGTTGTTG
TTTTCAGCAAGACTTACTGTGGGTATTGCTCGAGAGTCAAGGAGTTGCTCACACAGCTTG
GAGCTAGTCATAAGGTCATTGAATTGGACCAAAAAAGTGATGGAGATGCAATTCAATCAG
CTTTAGCAGAGTGGACGGGTCAAACCTCGGTGCCTAACGTGTTTATCGGAGGAAAACACA
TCGGTGGTTGCGATGCGGTTACAAATAAGCACAGCAGTGGTCAGCTGATGCCACTTCTTG
CTGCTGCTGGTGCCATCGCCAATGACTCTGCTCAGCTATGAACTTTGCTTCACTGCTTCA
CTATGTAGCAATGAAGCAAATGTTTGTTGGTGTCTTCAAGATTTAATTTCAAAAACAGGT
ATAAATGTTCATGTTTTAGTCAGTGTTGAAAGATTGTCCATTGTACTTTAAAAAGGGTTT
TAAAGTGTAATAGGGTCGGGACCCTTTATGTGTGAGATAGGGTCGGGATCGGGGATGGAG
AATGTAACCTCTGTCTCCGGCGCTGTGTAGCTAACGAGGAGAAATCTTTCTCCACTCCCT
TCCTGTTCCCATGTTTTGGGATTCCTAGGAACGGGATTCCTAGAGGTGGGTCCCGCAGGT
TAAATAAACCTATCTAATTAAAACTTTGAATTTATAACTGTATCATTTTACATCTTTGGT
TAGATTCCGTTTAAAAAAACGTTAGTGTACACATGTACAGATTCA
>CUTC000441
CTGCATCTTTATAAACCATTACATTTAAATCTTAAATAAAATTCTTAAAATTTCTCTCTC
ATACCTGCAATTATGTTAGAACCAATGCATTAATTTAATCTCTCTGTCTCTTTCTCTCAC
TATATGTATGTATATATATATATAAGCGAGGTCAGATTTGGTGATASACTAGGAGCCAAT
TAGCAGTACCCAGAAGGCAAGGGAATCTGCTGAGAATAAAAAGCTCTATTTATTGTTGAA
CATTTCTCAAGTTTCTCACTTGGGTTTGTGCAGAATTGCAAAGAAAGCTTCTCTTCTTTT
CTTGTTCTTGAGAGTTGAAACCATGTCGAGCTGCATCGATATTGCACCGGAACAACTCTG
CTACATCCCTTGCAACTTTTGCAATATTGTTCTTGCGGTGAGTGTTCCATGCAGTAGCTT
GTTTGATATTGTGACAGTCCGTTGTGGGCACTGTACAAATCTATGGTCCGTGAATATGGC
TGCTGCATTTCAGTCACTTTCCTGGCAAGATGTTCAGGTTCCAAATTACAATCTTTACAC
TTCTAGTGGACCTGATTTTCAAGGGGATTTTGGATCTTCATCCAAATGTGATAACAATAA
GATGCAAATTCGAGATTCCGCTACAATTGCAGCTGAGGAACGGGTCGTGAATCGACCTCC
CGAGAAGCGGCAGAGAGTACCTTCTGCATACAATCAGTTCATAAAAGAGGAAATCCGAAG
GATCAAGGCGAAGAACCCTGAGATTAGTCATAGGGAAGCTTTCAGCACAGCAGCCAAAAA
CTGGGCACACTTTCCTCGTATTCACTTTGGTCTCATGTTTGAAACCAATAATCAAGTGAA
GATTGATGATGGTTCTGAGCGTTTGATGTCAATGGCTGCACTATTAAACAAATGAAGTGA
TCATCAAGTGGCTGCCTTTTTTCACCTCTAAGCTATGAACTTGTTTAATTGAAGTGACAA
TTATAATATCCATCTTTGGGTGCACTGTGTTGTCTAATATTGTTATCAACTGCCCAAATC
TATGTTCTTTCACAAACATTGCCTCTACTAATCTACCAATACTAAGTTATGTTCCAGACC
AA
>CUTC000442
TGGTATGCATTTTGTCGCATTTCTTGCTTCAGATCTCTCTTGTTCTGTTTTTCGTGCTTG
CCTGCTAGAATCATTTCGAGGACCAAGATTTCCAACACCCAATCCAGAGGAGATTGCTTC
TGCTTCAAGGGCATCAATATCTAGCTTTTCCTTCTTTCGAAGAGATTTCTTTTTCTTGGG
CTTCTTAAATCGAAGCATTTCATCTTGAGTGTAATAATCATGCGAGACTTTCACTGATGC
ATTAAGATCTTCAAAGTGTTTGACTGAAGAAGCTCCCTGTAATCTTTTCCGAAGCTCCTC
AAGCTTCTTTTCTGCATCATTACTAAAGCGTCCAGTTCCATCTAGAGTTAGGCCCTCGTC
TGCAGCTGCTGGGTCATCATACTGTGGCAGCATCTTCTTCTCACCAGCATTTTCATCATT
AAACTTATCATCATAAATCCCGGTTTTCTTTTTTGCTGCTTTATAGGCCATGTCTCTCTG
CTTCTGTTCTCCAATTTCCACATTCTCAAGTACATCCATATCTTCATTAACGTCACCATC
AGCTAAGATATTCTGATCTTTAAGGGTTAGGACAACTGCACCACCTCCTAGTACTTTGTC
TATGCCATGAAGTACTTTAACTCCAGCTAAATTACTAGTTATATCTTCAGCTGCAATATC
ATCATCGCTTGCACCTTGATCAATATTGTCCTGTTCCTCAAAAATCTTTGAGAGCTGCAA
GGCTTTCTCTTTTTCAGTAAGTTTCTTCTCCTCAAGTTTACGACTCCTTTTAACCCAGTC
TAAAACCTCTGATTCTTCAGTTTGCTTCTTTAGCCTGTCTTCTTTCATGGTCCGAATGCG
CTCCTCAAGCATAGCTGAAGAAGACTGAGCTCCAACTTTCAACCCATCAGAATTTTCTTC
ACCTCCCAAATGCTGGACTGCATTCCCTTGATCAACACCTCTGTCCCTGTTATCCTCGCC
ATCACTTTCTAGCATATAATCCTTAGCCCCATGTGCAATCCAATCAATTCTTTCTTCATC
ATTTTTGCCGCCAATTCCTTCTTTATCTCGTAATTTCTCCTTGTTTTGATCTCCTTTCTT
ATCATCCACCAAATTTTTCTCTTTTCCTCTTTCCTTATCAATGTTCCGATAGCTTTCTTT
CTCCTCTTGATCTCTGCGTTTCTCTCTCCCCTTCTCCCTTTCATTTTCATTTGATCGGTC
CTTGTCCTTCTCCTTCTTCTTCCTATCCCTATCTCTTTCCCTTTCCCTTTCCCTATCTCT
GTCTTTCTCCTTTCCCCTCTCTTTGTCTTGTCCTCGAACATTATCCTTCTCCAATTCTCT
CTCCCTTCCCCGCTCTTTATCCTTTCCTCGATCTTTTCTATCTCTCTCTCTCTCATATTC
TTTCTCCTTGTAAACCTCTCTGTCATAATCTTTGTCTTTAACTTTCTTCTCCCTAGTCCT
TTCTTTATCATGCTCATCCCTGTCTTCCTTCCTCCTTTCACGAATATGAACTCGATCCCT
TTCTGAATCTTTTACCTCTTTCTCCTTTTCCTTCGATGCATCATCACTACGTCTCTTAGA
TCGATCTCGATCTTTACTTCTATGGTCTTTTTCCTCCCCTCGACTACTCTTCCGATGATC
CTCACTCCGATGCTTGCTTGACTTTTCTGCTCCACTATAACCAAAGTCATCCTGTCCTTC
CCCACGATCTCTTGCCTCATGACCATTTCTCTCATCATGTTCAGGTACAGATGACCCATC
CGCGTCCATTTGCAATTATTTAATAGCTTGCCTCTAAATCTCAGTTAACACCACAGCAAA
ACTGGAAGCTGGAAGGCAATGTTGATGAAGAAGCTAGATACAAAGTTCGGAGAAATAAGC
TCACAAATCGATGATGATGAAGAAATCGGAAGTCGAGAGCAAAAAGAAGAGGCTGCAGCG
ACGATGCAGCAGTGGCTGATTGTGGCGTGCGCAATTCTGACCGGAGGAACTCCCCGCAGC
ACAGAAGGGCGGAGAAGAAACAAATACTTCCTTTGATCCGATTCAATAACCGACCCGGTA
ATTTGGATCCGGGATTT
>CUTC000443
CAGTGGTTCAACGCAGAGTACGCGGGGTYGGGGTTATTCGCAAAGTTTTTTCATAGTGTA
TACCAGACAACACGATGAGTGTTTCAAGCAAGGGTTGTGCTCAAGGAGAAGTCGTGGAGA
AGTGGATTAAAATCCCCGATGTTAAGGGGCATTGCCTACAACAGGTTGCTAAGTTTGCGG
TGGAAAAGTTCAATGCTGAGCATGGAGATTGTCTTATATTCGATAGCATTTTTGAAGGTT
GGTATTTGGAACTAGGTTCAAACAACCTTAAGTATCGTCTTCATATCAAGGCAATAGACT
TTCTTGGACGTTTGCTTATCTATGAGGCTGTTGTATTCGAAGAGAAACCTGATAAGGAAA
GAATCAGAAAGTTAATATCTTTCGTGATCATATTGAATCCTGGACATTGTGTTGGACCTG
TTGATCCACCCAAGGTGGATAAGTGGATTAAAATTCCTAATCTTCAAGCGGCATTTGTGA
TAGAGATATCAAAGTTTGCGGTGCATGAGTTCAACATCAAATATAAAGATTACCTAGTAT
TTGATAGTATTTACGAGGGTTGGTATATGGAGATGGGTCGAGATGACCTAAAGTTTCGTC
TCAAACTTAAGGCGATCGATTGTCTTAAACGTGTGAACAGCTATGAGGCTGTTGTGTTCG
TTAAGAACATCCTCGGTAAGAAAATCTTGATTCTTGAATCTTTCCAACTTTCCAGCCTAG
TTGTTGAGAAGTGGATTCAAATCCCTTCCGTTAAAGAGCCATGCGTGCAAGTGGTTGCAA
AGTTTGCAGTGGATGAGTTCAACCGTAAATATGGAAATATTCTGAAATTCGATAGTGTTT
ATGAAGGTTGGTATTGGGAGTTGAGCCCAAATAGTCTAAAGTACCGTCTCCATATTAAAG
CCATTGACTTTTTGGACCGTTGTCTCAATTATGAGTTTGTGATGTTCGAAGTGAAATATC
ATTCTGAAAGAGTCAGAAAGCTAGAAAGTGTCGTTATCATAGTAAGTCCCGGACATAATG
TTGGGCCTGTTGATGTGCCTAAAGAAGAGAAGTGGATTCAAATCCCTAATCTTTTAATCT
CACTTGTGGTCGATGTAGCAAAGTTTGCACTCGATCAGATCAACATTAAACTGGGAGATA
GCAAGAAATTTGATGGCGTTTACAAGGCTTGGTATATGGAGATGGGACTAGACAACTTAA
AGTTTCGTGTTCACTTTAAGAGCAAAGATTGTCTGGGACGTGTGAACAGCTTTGAAGCTA
TTGTGCTCGTAAAGCACTTTTTCTCTCTAAAAATCATGTCGCTCGAGTCTTACAAGCTTT
TGTGCTCGTAAAGCACCTTGTCTCTCTATAATCTTATGGTTTAGTAATGTACTGTCTTTG
ACTATCTATGCACGAATAGTCAGACGAGAATGAAATAAATCTTTT
>CUTC000444
GGGGGTCATTCCCAACGTCTGAAACCCCAACTTCCCCCATTTCCGTTCCGTCTCTTCCTC
TTTCTCTCTCTTTTTTCGATCCAAATTCTCAAAAATTACACCATTTTCCGTTCAAATTTC
TCCCATCAATTCACTGAATTGCAGGGTTTTTCGCCGCTTGATCCAGTCTCAGGGTTAGCC
ATGGCGGCGACTCGGTTCTGGACTTCTACCTTCTTCTTTCTCCTTTTCGTAGCCCTAATT
TCCGTTCTGCAGGTTGCTTTTGCTAACTCCGAAGGCGACGCTCTCTATACTCTCCGTCGG
AGCTTGACCGATCCTGATAACGTGCTTCAGAGTTGGGATCCTACTCTCGTCAACCCCTGT
ACTTGGTTCCACATCACTTGTAACCAGGACAACCGCGTTACCCGAGTGGACTTGGGCAAT
TCCAATCTGTCTGGACATCTGGTTCCTGAACTAGGAAGGCTCGAGCACCTGCAATATCTG
GAACTTTACAAAAACAACATTCATGGAACTATCCCAGATGAGCTTGGAAACTTGAAGAGC
CTCATCAGTTTGGACTTGTATAACAACAACATCACTGGGAGGATTCCAATTTCATTGGGG
AAATTGAAATCTCTTGTGTTCTTGCGGCTTAATGACAACCGATTAAATGGACCAATTCCG
AGAGAACTTACTGGAATTACGAGCCTTAAAGTGGTAGATGTCTCAAATAATGACTTGTGT
GGAACAATACCAACCAGTGGACCATTTGAGCACATACCTTTAAACAACTTTGAGAATAAC
CCTAGAATGGAAGGACCAGAATTGTTGGGACTTGCTAGCTATGACACAAATTGCACATAG
AAGAAGGGTAAGTGATGCTACAAAATTACAGCTTCAGAATGAGATAGTAAAAGTGTTATT
TTCACTCTATAGTGAACTGGGGATTATATTACTAAATCCAAAATTACAAATTAGTGTTTG
TAAAGTGTAACGCCAAATGGTTCGGTATTTGTATTGTAACTTGTGTATTTTTCTTCTGCC
ACGACATCGAATTTGTTCGAATTTGTGCGAATTTGTGCTAATGTAATTCTACCAACTAGT
CTCTACTTGTTTGTTCATTTTGCTATCTGTTCAGTAAAGACAGCAGGAATTTA
>CUTC000445
CGTGAAGTTGTTATATTCCGGTCTCGAGTCTGTCTTCCCTTTCATAAGTCTCCATTGTCA
TCGCTTCACTTCAACAGTCATTAGGGTTTGAAAGGGAATACACACTTCAGTTCACGCTTT
CGCCTCATCACTCTCCGTAATCATGCTAACCGGACTTGCCAGAGGCGCGTCTATGGTCGC
AGCYGAAGTCGGAGTTCTCAGACGCCGTTTTCAAAGAACTCCGCCCCTTCAATCGCCGGA
ACACTGCTATGCATCCTCTGCTTCATTTTCTGCTCTCACTTCCTCCTMCTCGCCCCTCTC
TCCCAACCCTATCGTCGCCGAGGACAACGACCTAGTCATGGAGGCCGGAGAGCCACTCCC
TAGACTCGTATTCGGAGGYGYTCCTAGTTTTGAAGAAGCTAAGGAAGCCACCGCTGAGTT
GAAGGAGGTCTTGGATGCGATGTGTCTGTCGTCGCCTAAATACTTTGAATCAGATACCTC
ATTGATACCGGGAATTGCTCTGTCTCTGAACAATGAGACGGTGGATAACGGATTTGGTGT
AATCATGGAGAACGATGCAAGGAATACAGGGCGTGAACATGTTCGCGAAGCATTCCGTTT
GCTGYGCTGTAGCTCTAAAATCCAGAATATTGTTTCCGSCGTCGCCTGTGACCAAAATGT
ATTCAACGCTGTGCTTGAGAATTCTGATGTCAAGGAACTCATCCAGACATACAAAACGAG
TTCTGGTACCGAGGATGAAGGAGATGTTACCCAAGAGGGGGAATCAGGAGCACGCGTGGT
TAAAAAGCTGAGGAATATGAAAGATTTCGTAATTAAAATGGTGAGTAATATACCAAGTCA
TCTTCCAGGGTTGTTGCATGGATCTGCAGCTATGGAAAGTGCTGATGGATCAGATCATAA
AGAAAGCATAACCATGAAGGCTCGAAAATTTGGTTCCGGCTGTGTGGAAAAGCTCAGAAA
CCTGAAAAATTCAGCTGTTGAAGTGGCTACTAAAATACCAAATTTTGTTCCAAACTGGTA
TGGATCTTTAGCTGCAGGGAGTGGTTCTGAATCAGATCATAAAGGGAACGCCCAAAGTTC
GACCCCTGAAATGAATTTGGGAACATCTATTACGGGGTTGGCAATCATGGTTATTATGAT
TGTAGTGTTCAAGCGAATTTAGACTCTCTGTCTCAACACATTGTGCTGGAGGCAGAGTTG
GGCAGTAATGTAATTGATAGTATAAGGGAGGGAGGTACTTTATCTTAGCAAATCTGTTGA
ACTTTTTAAAGTGATTCTCTGTGTTTGTTTGCATAGAGAATATATGTATGTTACTATGAA
TAATGGGATTGCTGTTATGGAGTTTATGAAATCCATTCCTCTAGGAACAATTGCTTCTCT
CACCTTTGCCCACCTTCCTACCATCGTCTGAAAGCTTCCTTAAAACNCAAGCATTTTTGT
AGTTTGGGAAGGTTGGGAGAAGAACNGACTTTTGATTA
>CUTC000446
GGGGGCTTCGATTGCATCACCTGGTTCACCTTCCCCCTTTTCTCTGTCCTGTTTATAAAT
CCCCTCGGTGGTCGATTACGKKGCTACTCGATTATGTCGTCGACGATGAACTCACAGGGG
ATGGCTCTGGCCGTGGCCACAGCCATGGCAGCCGTCTCCGGCACTGTAATTCTTCTCTCC
TTCTGCATCCAAAAATCCATCCAATTCTCACCTCCGACACCATCTCTCCGTTCCTGTATT
CCCTCCGACACGAAGAAGACCAAGAAGAAGAACAAAAGGGTCCACTTCGCAAAAGACGTC
GTCGATCCTATCAGCAACGGCGACGATTTCCGAAGACAACACGAACTCGCTTGCAACAAT
AATTCCAACACCGCTTCTCCGCCGTTGCAAAACCCTCCCACCGCCCCTCGAGGAATGCCG
GCGAACAGAGTAGCGCTCTATAACGGGATTTTAAGAGATCGCGTCGTTCATCGTTACGCT
TACTCTTGTTGAAATTCGCTTCAATTCCCCAATTTGTAACTCTCCTCTGTATAGAATTTG
ACGTAATTAAAATCCCTCTTTGCACMAATTTCCTTTAATTTTTCTTTTCTTTTTTATTTT
GATTTCTCGACCGACAATAATTGGAGCTTGCCTTGGTTGTGCAAGCAACTGTAAGCCAAC
GGTAACGGCTTTTTGGGGGTTACTGACGAAGGCAAGGTGCTGTCAGTCAAATTTTATTAA
TTTATTAATATTTAGTGCAAAGGTTGAAGATGGGC
>CUTC000447
GGGGGTCCGACAATTTGTTTTTCCGTCAACGCTTCACCGCTGATCCGATCTATATAATTG
GCTTTATTCAGGATCTTCCTGCCGGCCGATCTGTCCGGCTCTGAGTTGTAGACATGGCTT
CAGCCAATGGCAAGGGCAATGTGATCAATGACGTTGAAGCAAAAGGATTGAATCCAGCGC
TAATAGTTCTTCTTCTTGTTGGTGGGTTGCTGCTGATTTTCCTCGTAGGGAACTATGCAC
TTTACTTGTATGCACAGAAGAATCTCCCTCCCAAGAAGAAAAAGCCAGTATCTAAAAAGA
AGATGAAGAGGGACAGACTGAAGCAAGGAGTGTCTGCACCTGGAGAGTAAAAACAACAGA
AAAGAGAGAAAATTTAGCTCCCCGAGGTTTCCTTCTCTGTAGAACGTTTGATTCTCAAAA
TTTTCCTACATAGACTATCTTGAAAGTTGCTACAGGTATTTCCTATATCTGCTGTCTTAA
ACTCTTCAGAAATTGAACTTGATTATGAGTTTCCTAACTCTTATTACATGGGCTCTTTTC
TCTACGTG
>CUTC000448
GGGGTTCCCAACAAGTAAACGCTTCGTGGAGCAGTTTCTCGATTGGCACGAATTCACGTT
CTCACCCTCGTGGCGCCAAGAGAGAGTCCCGTTCAATATCTTACAGCGAAGGATTTCACA
[truncated: 31,797,025 more chars]
