# Supplementary material for: Transcriptome characterization and high throughput SSRs and SNPs discovery in Cucurbita pepo (Cucurbitaceae)
Source: BMC Genomics. 2011 Feb 10;12:104. doi: 10.1186/1471-2164-12-104 (PMC3049757; doi:10.1186/1471-2164-12-104)
Supplement: Additional file 2 — Annotation of ORFs and introns. Unigene length and predicted position of ORFs and introns is indicated for the whole Cucurbita unigene collection. [file 1471-2164-12-104-S2.XLSX]

## Sheet: anotacionglobal
Cucurbita Unigene ID	Feature	Start	End
CUTC000001	unigene	1	810
CUTC000001	ORF	166	414
CUTC000001	intron	243	243
CUTC000001	intron	409	409
CUTC000002	unigene	1	1213
CUTC000002	ORF	54	1037
CUTC000002	intron	343	343
CUTC000002	intron	449	449
CUTC000002	intron	535	535
CUTC000002	intron	590	590
CUTC000002	intron	706	706
CUTC000002	intron	755	755
CUTC000002	intron	902	902
CUTC000002	intron	964	964
CUTC000003	unigene	1	525
CUTC000003	ORF	101	370
CUTC000004	unigene	1	620
CUTC000004	ORF	116	259
CUTC000005	unigene	1	550
CUTC000005	ORF	255	551
CUTC000006	unigene	1	723
CUTC000006	ORF	156	440
CUTC000006	intron	489	489
CUTC000007	unigene	1	773
CUTC000008	unigene	1	667
CUTC000008	ORF	152	467
CUTC000009	unigene	1	593
CUTC000009	ORF	2	594
CUTC000010	unigene	1	556
CUTC000010	ORF	182	514
CUTC000011	unigene	1	519
CUTC000011	ORF	222	458
CUTC000011	intron	212	212
CUTC000012	unigene	1	537
CUTC000012	ORF	2	405
CUTC000013	unigene	1	930
CUTC000013	ORF	2	671
CUTC000014	unigene	1	944
CUTC000014	ORF	156	701
CUTC000015	unigene	1	829
CUTC000015	ORF	2	418
CUTC000016	unigene	1	1109
CUTC000016	ORF	2	850
CUTC000016	intron	291	291
CUTC000016	intron	459	459
CUTC000016	intron	578	578
CUTC000016	intron	640	640
CUTC000016	intron	717	717
CUTC000017	unigene	1	513
CUTC000017	ORF	2	342
CUTC000017	intron	239	239
CUTC000017	intron	355	355
CUTC000018	unigene	1	1043
CUTC000018	ORF	85	861
CUTC000019	unigene	1	884
CUTC000019	ORF	2	582
CUTC000020	unigene	1	567
CUTC000020	ORF	107	350
CUTC000020	intron	293	293
CUTC000021	unigene	1	1001
CUTC000021	ORF	175	656
CUTC000021	intron	315	315
CUTC000021	intron	421	421
CUTC000021	intron	574	574
CUTC000022	unigene	1	754
CUTC000022	ORF	275	578
CUTC000023	unigene	1	1045
CUTC000023	ORF	2	877
CUTC000023	intron	837	837
CUTC000024	unigene	1	1091
CUTC000024	ORF	2	758
CUTC000025	unigene	1	606
CUTC000025	ORF	144	368
CUTC000025	intron	216	216
CUTC000025	intron	254	254
CUTC000026	unigene	1	635
CUTC000026	ORF	2	367
CUTC000026	intron	237	237
CUTC000026	intron	316	316
CUTC000027	unigene	1	563
CUTC000027	ORF	77	556
CUTC000028	unigene	1	830
CUTC000028	ORF	108	350
CUTC000028	intron	545	545
CUTC000028	intron	667	667
CUTC000029	unigene	1	1456
CUTC000029	ORF	2	1314
CUTC000029	intron	381	381
CUTC000029	intron	561	561
CUTC000029	intron	697	697
CUTC000029	intron	815	815
CUTC000029	intron	976	976
CUTC000029	intron	1060	1060
CUTC000029	intron	1156	1156
CUTC000030	unigene	1	872
CUTC000030	ORF	2	505
CUTC000030	intron	503	503
CUTC000030	intron	604	604
CUTC000030	intron	724	724
CUTC000030	intron	817	817
CUTC000031	unigene	1	742
CUTC000031	ORF	2	493
CUTC000032	unigene	1	553
CUTC000032	ORF	128	318
CUTC000033	unigene	1	624
CUTC000033	ORF	198	512
CUTC000034	unigene	1	641
CUTC000034	ORF	123	459
CUTC000034	intron	306	306
CUTC000034	intron	427	427
CUTC000035	unigene	1	695
CUTC000035	ORF	2	542
CUTC000036	unigene	1	1519
CUTC000036	ORF	2	1300
CUTC000037	unigene	1	536
CUTC000037	ORF	2	385
CUTC000037	intron	212	212
CUTC000037	intron	250	250
CUTC000037	intron	315	315
CUTC000038	unigene	1	619
CUTC000038	ORF	2	385
CUTC000039	unigene	1	643
CUTC000039	ORF	100	381
CUTC000039	intron	138	138
CUTC000039	intron	227	227
CUTC000040	unigene	1	650
CUTC000040	ORF	121	459
CUTC000041	unigene	1	571
CUTC000041	ORF	2	313
CUTC000041	intron	208	208
CUTC000041	intron	460	460
CUTC000042	unigene	1	1457
CUTC000042	ORF	73	1266
CUTC000043	unigene	1	618
CUTC000043	ORF	98	391
CUTC000044	unigene	1	1261
CUTC000044	ORF	2	1017
CUTC000045	unigene	1	544
CUTC000045	ORF	2	493
CUTC000046	unigene	1	1234
CUTC000046	ORF	2	559
CUTC000047	unigene	1	867
CUTC000047	ORF	147	686
CUTC000048	unigene	1	792
CUTC000048	ORF	2	660
CUTC000049	unigene	1	1076
CUTC000049	ORF	54	878
CUTC000050	unigene	1	479
CUTC000050	ORF	230	480
CUTC000050	intron	351	351
CUTC000051	unigene	1	584
CUTC000051	ORF	240	585
CUTC000052	unigene	1	841
CUTC000052	ORF	170	619
CUTC000052	intron	161	161
CUTC000052	intron	216	216
CUTC000052	intron	324	324
CUTC000052	intron	382	382
CUTC000052	intron	427	427
CUTC000052	intron	508	508
CUTC000052	intron	601	601
CUTC000053	unigene	1	518
CUTC000053	ORF	2	317
CUTC000054	unigene	1	1052
CUTC000054	ORF	56	783
CUTC000055	unigene	1	626
CUTC000055	ORF	2	325
CUTC000055	intron	325	325
CUTC000056	unigene	1	773
CUTC000056	ORF	2	647
CUTC000056	intron	368	368
CUTC000056	intron	427	427
CUTC000056	intron	483	483
CUTC000056	intron	536	536
CUTC000057	unigene	1	542
CUTC000057	ORF	2	309
CUTC000057	intron	148	148
CUTC000057	intron	189	189
CUTC000058	unigene	1	566
CUTC000058	ORF	207	567
CUTC000058	intron	194	194
CUTC000059	unigene	1	931
CUTC000059	ORF	2	827
CUTC000059	intron	319	319
CUTC000059	intron	390	390
CUTC000059	intron	515	515
CUTC000059	intron	630	630
CUTC000059	intron	725	725
CUTC000060	unigene	1	755
CUTC000060	ORF	2	629
CUTC000060	intron	236	236
CUTC000060	intron	461	461
CUTC000061	unigene	1	606
CUTC000061	ORF	2	395
CUTC000061	intron	387	387
CUTC000062	unigene	1	640
CUTC000062	ORF	338	520
CUTC000063	unigene	1	667
CUTC000063	ORF	224	538
CUTC000064	unigene	1	1717
CUTC000064	ORF	323	1449
CUTC000064	intron	246	246
CUTC000065	unigene	1	695
CUTC000065	ORF	2	266
CUTC000066	unigene	1	1735
CUTC000066	ORF	2	1553
CUTC000066	intron	353	353
CUTC000066	intron	457	457
CUTC000066	intron	562	562
CUTC000066	intron	594	594
CUTC000066	intron	927	927
CUTC000066	intron	1185	1185
CUTC000066	intron	1271	1271
CUTC000066	intron	1349	1349
CUTC000067	unigene	1	474
CUTC000067	ORF	61	300
CUTC000068	unigene	1	813
CUTC000068	ORF	2	441
CUTC000068	intron	475	475
CUTC000068	intron	551	551
CUTC000068	intron	613	613
CUTC000069	unigene	1	746
CUTC000069	ORF	2	410
CUTC000069	intron	427	427
CUTC000069	intron	504	504
CUTC000070	unigene	1	1141
CUTC000070	ORF	2	943
CUTC000071	unigene	1	624
CUTC000071	ORF	2	378
CUTC000071	intron	373	373
CUTC000071	intron	439	439
CUTC000072	unigene	1	1097
CUTC000072	ORF	100	1027
CUTC000073	unigene	1	510
CUTC000073	ORF	37	464
CUTC000074	unigene	1	638
CUTC000074	ORF	88	426
CUTC000074	intron	214	214
CUTC000074	intron	316	316
CUTC000074	intron	385	385
CUTC000075	unigene	1	682
CUTC000075	ORF	2	397
CUTC000075	intron	368	368
CUTC000075	intron	410	410
CUTC000075	intron	466	466
CUTC000076	unigene	1	1043
CUTC000076	ORF	2	203
CUTC000077	unigene	1	727
CUTC000077	ORF	62	643
CUTC000078	unigene	1	1124
CUTC000078	ORF	488	1125
CUTC000078	intron	321	321
CUTC000079	unigene	1	711
CUTC000079	ORF	215	519
CUTC000080	unigene	1	578
CUTC000080	ORF	81	397
CUTC000080	intron	242	242
CUTC000080	intron	317	317
CUTC000081	unigene	1	718
CUTC000081	ORF	2	424
CUTC000081	intron	293	293
CUTC000082	unigene	1	1779
CUTC000082	ORF	2	1623
CUTC000082	intron	241	241
CUTC000082	intron	446	446
CUTC000082	intron	651	651
CUTC000082	intron	866	866
CUTC000082	intron	1120	1120
CUTC000082	intron	1173	1173
CUTC000083	unigene	1	630
CUTC000083	ORF	201	437
CUTC000084	unigene	1	850
CUTC000084	ORF	2	530
CUTC000085	unigene	1	590
CUTC000085	ORF	114	432
CUTC000085	intron	410	410
CUTC000085	intron	437	437
CUTC000086	unigene	1	578
CUTC000086	ORF	148	411
CUTC000086	intron	305	305
CUTC000086	intron	378	378
CUTC000087	unigene	1	727
CUTC000087	ORF	2	419
CUTC000088	unigene	1	582
CUTC000088	ORF	2	232
CUTC000089	unigene	1	632
CUTC000089	ORF	101	400
CUTC000090	unigene	1	792
CUTC000090	ORF	2	494
CUTC000090	intron	140	140
CUTC000090	intron	219	219
CUTC000091	unigene	1	553
CUTC000091	ORF	2	239
CUTC000092	unigene	1	606
CUTC000092	ORF	75	242
CUTC000092	intron	370	370
CUTC000092	intron	413	413
CUTC000093	unigene	1	1263
CUTC000093	ORF	2	1264
CUTC000093	intron	213	213
CUTC000093	intron	434	434
CUTC000093	intron	632	632
CUTC000094	unigene	1	1119
CUTC000094	ORF	91	774
CUTC000095	unigene	1	1107
CUTC000095	ORF	2	858
CUTC000096	unigene	1	1240
CUTC000096	ORF	53	1198
CUTC000096	intron	183	183
CUTC000096	intron	377	377
CUTC000096	intron	483	483
CUTC000096	intron	569	569
CUTC000096	intron	624	624
CUTC000096	intron	740	740
CUTC000096	intron	789	789
CUTC000096	intron	936	936
CUTC000096	intron	998	998
CUTC000097	unigene	1	578
CUTC000097	ORF	51	357
CUTC000097	intron	318	318
CUTC000098	unigene	1	739
CUTC000098	ORF	2	676
CUTC000099	unigene	1	959
CUTC000099	ORF	33	692
CUTC000100	unigene	1	701
CUTC000100	ORF	100	531
CUTC000100	intron	240	240
CUTC000100	intron	327	327
CUTC000100	intron	396	396
CUTC000101	unigene	1	1047
CUTC000101	ORF	68	718
CUTC000101	intron	328	328
CUTC000101	intron	406	406
CUTC000101	intron	570	570
CUTC000101	intron	704	704
CUTC000101	intron	798	798
CUTC000101	intron	907	907
CUTC000101	intron	959	959
CUTC000102	unigene	1	961
CUTC000102	ORF	2	436
CUTC000103	unigene	1	548
CUTC000103	ORF	115	312
CUTC000104	unigene	1	579
CUTC000104	ORF	2	341
CUTC000104	intron	239	239
CUTC000105	unigene	1	1376
CUTC000105	ORF	125	1180
CUTC000106	unigene	1	1202
CUTC000106	ORF	2	909
CUTC000107	unigene	1	615
CUTC000107	ORF	55	387
CUTC000107	intron	261	261
CUTC000107	intron	461	461
CUTC000108	unigene	1	634
CUTC000108	ORF	2	430
CUTC000109	unigene	1	742
CUTC000109	ORF	2	559
CUTC000109	intron	474	474
CUTC000110	unigene	1	645
CUTC000110	ORF	2	405
CUTC000111	unigene	1	567
CUTC000111	ORF	2	397
CUTC000112	unigene	1	715
CUTC000112	ORF	138	571
CUTC000112	intron	378	378
CUTC000112	intron	463	463
CUTC000113	unigene	1	705
CUTC000113	ORF	116	508
CUTC000113	intron	277	277
CUTC000113	intron	411	411
CUTC000113	intron	496	496
CUTC000113	intron	589	589
CUTC000114	unigene	1	548
CUTC000114	ORF	2	362
CUTC000114	intron	281	281
CUTC000114	intron	363	363
CUTC000114	intron	452	452
CUTC000115	unigene	1	555
CUTC000115	ORF	205	514
CUTC000116	unigene	1	1370
CUTC000116	ORF	2	1253
CUTC000116	intron	503	503
CUTC000116	intron	555	555
CUTC000116	intron	684	684
CUTC000116	intron	802	802
CUTC000116	intron	986	986
CUTC000116	intron	1100	1100
CUTC000117	unigene	1	715
CUTC000117	ORF	2	497
CUTC000118	unigene	1	737
CUTC000118	ORF	142	381
CUTC000118	intron	246	246
CUTC000119	unigene	1	595
CUTC000119	ORF	191	461
CUTC000120	unigene	1	674
CUTC000120	ORF	80	437
CUTC000120	intron	288	288
CUTC000121	unigene	1	858
CUTC000121	ORF	2	499
CUTC000121	intron	187	187
CUTC000122	unigene	1	571
CUTC000122	ORF	193	572
CUTC000123	unigene	1	656
CUTC000123	ORF	164	657
CUTC000123	intron	339	339
CUTC000123	intron	441	441
CUTC000124	unigene	1	923
CUTC000124	ORF	2	681
CUTC000125	unigene	1	487
CUTC000125	ORF	218	488
CUTC000126	unigene	1	488
CUTC000126	ORF	120	290
CUTC000127	unigene	1	548
CUTC000127	ORF	132	347
CUTC000128	unigene	1	547
CUTC000128	ORF	2	247
CUTC000129	unigene	1	593
CUTC000129	ORF	2	390
CUTC000130	unigene	1	980
CUTC000130	ORF	2	981
CUTC000130	intron	348	348
CUTC000130	intron	495	495
CUTC000130	intron	708	708
CUTC000131	unigene	1	605
CUTC000131	ORF	163	606
CUTC000132	unigene	1	942
CUTC000132	ORF	2	849
CUTC000132	intron	338	338
CUTC000132	intron	465	465
CUTC000132	intron	813	813
CUTC000133	unigene	1	599
CUTC000133	ORF	2	428
CUTC000133	intron	287	287
CUTC000133	intron	422	422
CUTC000133	intron	497	497
CUTC000134	unigene	1	755
CUTC000134	ORF	114	524
CUTC000135	unigene	1	544
CUTC000135	ORF	2	292
CUTC000136	unigene	1	623
CUTC000136	ORF	57	467
CUTC000136	intron	127	127
CUTC000136	intron	232	232
CUTC000136	intron	347	347
CUTC000137	unigene	1	680
CUTC000137	ORF	113	382
CUTC000137	intron	377	377
CUTC000137	intron	440	440
CUTC000138	unigene	1	633
CUTC000138	ORF	37	634
CUTC000139	unigene	1	4441
CUTC000139	ORF	2649	3314
CUTC000140	unigene	1	894
CUTC000140	ORF	2	584
CUTC000141	unigene	1	688
CUTC000141	ORF	2	536
CUTC000142	unigene	1	683
CUTC000142	ORF	93	482
CUTC000142	intron	317	317
CUTC000142	intron	402	402
CUTC000142	intron	515	515
CUTC000143	unigene	1	679
CUTC000143	ORF	2	446
CUTC000143	intron	355	355
CUTC000144	unigene	1	698
CUTC000144	ORF	2	478
CUTC000145	unigene	1	629
CUTC000145	ORF	138	630
CUTC000146	unigene	1	534
CUTC000146	ORF	2	460
CUTC000147	unigene	1	643
CUTC000147	ORF	117	455
CUTC000147	intron	402	402
CUTC000147	intron	508	508
CUTC000148	unigene	1	614
CUTC000148	ORF	173	445
CUTC000149	unigene	1	845
CUTC000149	ORF	114	617
CUTC000149	intron	547	547
CUTC000150	unigene	1	652
CUTC000150	ORF	2	413
CUTC000151	unigene	1	1332
CUTC000151	ORF	2	1128
CUTC000152	unigene	1	1091
CUTC000152	ORF	2	817
CUTC000153	unigene	1	702
CUTC000153	ORF	134	688
CUTC000153	intron	288	288
CUTC000153	intron	394	394
CUTC000154	unigene	1	677
CUTC000154	ORF	172	429
CUTC000154	intron	334	334
CUTC000154	intron	419	419
CUTC000155	unigene	1	902
CUTC000155	ORF	2	570
CUTC000155	intron	187	187
CUTC000155	intron	289	289
CUTC000155	intron	385	385
CUTC000155	intron	417	417
CUTC000155	intron	493	493
CUTC000155	intron	547	547
CUTC000156	unigene	1	557
CUTC000156	ORF	2	515
CUTC000157	unigene	1	735
CUTC000157	ORF	157	459
CUTC000157	intron	344	344
CUTC000157	intron	494	494
CUTC000158	unigene	1	940
CUTC000159	unigene	1	668
CUTC000160	unigene	1	2002
CUTC000160	ORF	2	1176
CUTC000160	intron	1452	1452
CUTC000161	unigene	1	665
CUTC000161	ORF	91	255
CUTC000161	intron	412	412
CUTC000162	unigene	1	907
CUTC000162	ORF	521	730
CUTC000162	intron	448	448
CUTC000162	intron	519	519
CUTC000163	unigene	1	497
CUTC000163	ORF	2	309
CUTC000164	unigene	1	966
CUTC000164	ORF	2	933
CUTC000165	unigene	1	645
CUTC000165	ORF	2	420
CUTC000166	unigene	1	595
CUTC000166	ORF	94	309
CUTC000167	unigene	1	651
CUTC000167	ORF	27	365
CUTC000168	unigene	1	410
CUTC000168	ORF	2	285
CUTC000169	unigene	1	1122
CUTC000169	ORF	106	1123
CUTC000170	unigene	1	1021
CUTC000170	ORF	2	908
CUTC000171	unigene	1	804
CUTC000171	ORF	2	500
CUTC000171	intron	411	411
CUTC000171	intron	498	498
CUTC000172	unigene	1	972
CUTC000172	ORF	628	973
CUTC000173	unigene	1	1839
CUTC000173	ORF	2	1690
CUTC000173	intron	146	146
CUTC000173	intron	197	197
CUTC000173	intron	284	284
CUTC000173	intron	406	406
CUTC000173	intron	483	483
CUTC000173	intron	608	608
CUTC000173	intron	701	701
CUTC000173	intron	794	794
CUTC000173	intron	992	992
CUTC000173	intron	1097	1097
CUTC000173	intron	1163	1163
CUTC000173	intron	1241	1241
CUTC000173	intron	1353	1353
CUTC000173	intron	1464	1464
CUTC000173	intron	1630	1630
CUTC000174	unigene	1	647
CUTC000174	ORF	2	254
CUTC000174	intron	99	99
CUTC000174	intron	353	353
CUTC000175	unigene	1	675
CUTC000175	ORF	81	410
CUTC000176	unigene	1	647
CUTC000176	ORF	2	490
CUTC000177	unigene	1	1713
CUTC000177	ORF	273	509
CUTC000177	intron	320	320
CUTC000178	unigene	1	911
CUTC000178	ORF	105	693
CUTC000179	unigene	1	664
CUTC000179	ORF	2	576
CUTC000179	intron	393	393
CUTC000180	unigene	1	765
CUTC000180	ORF	113	379
CUTC000181	unigene	1	950
CUTC000181	ORF	2	881
CUTC000181	intron	389	389
CUTC000181	intron	588	588
CUTC000182	unigene	1	914
CUTC000182	ORF	181	552
CUTC000182	intron	409	409
CUTC000182	intron	463	463
CUTC000182	intron	669	669
CUTC000183	unigene	1	1166
CUTC000183	ORF	2	981
CUTC000183	intron	316	316
CUTC000183	intron	700	700
CUTC000183	intron	751	751
CUTC000183	intron	977	977
CUTC000183	intron	1047	1047
CUTC000184	unigene	1	834
CUTC000184	ORF	2	400
CUTC000184	intron	634	634
CUTC000184	intron	661	661
CUTC000185	unigene	1	812
CUTC000185	ORF	2	634
CUTC000185	intron	149	149
CUTC000185	intron	340	340
CUTC000185	intron	445	445
CUTC000186	unigene	1	793
CUTC000186	ORF	2	611
CUTC000186	intron	62	62
CUTC000186	intron	99	99
CUTC000186	intron	140	140
CUTC000186	intron	371	371
CUTC000186	intron	474	474
CUTC000186	intron	542	542
CUTC000187	unigene	1	1148
CUTC000187	ORF	409	1149
CUTC000188	unigene	1	1376
CUTC000188	ORF	2	1222
CUTC000189	unigene	1	724
CUTC000189	ORF	2	677
CUTC000190	unigene	1	762
CUTC000190	ORF	113	505
CUTC000191	unigene	1	940
CUTC000191	ORF	211	941
CUTC000191	intron	277	277
CUTC000191	intron	315	315
CUTC000191	intron	405	405
CUTC000191	intron	486	486
CUTC000191	intron	521	521
CUTC000191	intron	607	607
CUTC000191	intron	673	673
CUTC000192	unigene	1	707
CUTC000192	ORF	110	670
CUTC000193	unigene	1	1596
CUTC000193	ORF	2	1310
CUTC000194	unigene	1	557
CUTC000194	ORF	154	391
CUTC000195	unigene	1	596
CUTC000195	ORF	170	474
CUTC000195	intron	284	284
CUTC000195	intron	390	390
CUTC000196	unigene	1	930
CUTC000196	ORF	70	838
CUTC000196	intron	645	645
CUTC000197	unigene	1	1447
CUTC000197	ORF	48	1124
CUTC000197	intron	75	75
CUTC000197	intron	303	303
CUTC000198	unigene	1	566
CUTC000198	ORF	2	467
CUTC000199	unigene	1	686
CUTC000199	ORF	70	463
CUTC000199	intron	386	386
CUTC000199	intron	456	456
CUTC000200	unigene	1	685
CUTC000200	ORF	105	500
CUTC000200	intron	268	268
CUTC000200	intron	402	402
CUTC000200	intron	487	487
CUTC000201	unigene	1	579
CUTC000201	ORF	302	511
CUTC000202	unigene	1	1282
CUTC000202	ORF	78	1025
CUTC000202	intron	460	460
CUTC000202	intron	553	553
CUTC000202	intron	766	766
CUTC000202	intron	985	985
CUTC000202	intron	1131	1131
CUTC000203	unigene	1	1601
CUTC000203	ORF	171	558
CUTC000204	unigene	1	1034
CUTC000204	ORF	2	877
CUTC000204	intron	223	223
CUTC000205	unigene	1	1370
CUTC000205	ORF	2	1144
CUTC000205	intron	431	431
CUTC000205	intron	530	530
CUTC000205	intron	624	624
CUTC000205	intron	677	677
CUTC000205	intron	747	747
CUTC000205	intron	818	818
CUTC000205	intron	913	913
CUTC000205	intron	967	967
CUTC000205	intron	1054	1054
CUTC000206	unigene	1	530
CUTC000206	ORF	56	285
CUTC000207	unigene	1	947
CUTC000207	ORF	2	665
CUTC000208	unigene	1	655
CUTC000208	ORF	2	425
CUTC000209	unigene	1	611
CUTC000210	unigene	1	700
CUTC000210	ORF	2	456
CUTC000210	intron	483	483
CUTC000211	unigene	1	940
CUTC000211	ORF	173	571
CUTC000211	intron	522	522
CUTC000211	intron	788	788
CUTC000212	unigene	1	496
CUTC000212	ORF	144	497
CUTC000213	unigene	1	849
CUTC000213	ORF	128	580
CUTC000213	intron	275	275
CUTC000213	intron	439	439
CUTC000214	unigene	1	713
CUTC000214	ORF	2	513
CUTC000214	intron	293	293
CUTC000214	intron	349	349
CUTC000214	intron	416	416
CUTC000215	unigene	1	879
CUTC000215	ORF	217	827
CUTC000215	intron	195	195
CUTC000215	intron	316	316
CUTC000216	unigene	1	686
CUTC000216	ORF	126	428
CUTC000217	unigene	1	655
CUTC000217	ORF	2	543
CUTC000218	unigene	1	1139
CUTC000218	ORF	625	870
CUTC000219	unigene	1	712
CUTC000219	ORF	461	676
CUTC000220	unigene	1	987
CUTC000220	ORF	75	787
CUTC000220	intron	225	225
CUTC000221	unigene	1	581
CUTC000221	ORF	2	543
CUTC000221	intron	301	301
CUTC000221	intron	434	434
CUTC000222	unigene	1	867
CUTC000222	ORF	99	655
CUTC000223	unigene	1	1591
CUTC000223	ORF	117	1419
CUTC000224	unigene	1	661
CUTC000224	ORF	199	406
CUTC000224	intron	335	335
CUTC000224	intron	389	389
CUTC000225	unigene	1	1490
CUTC000225	ORF	229	1328
CUTC000225	intron	337	337
CUTC000225	intron	956	956
CUTC000225	intron	1242	1242
CUTC000226	unigene	1	1207
CUTC000226	ORF	55	834
CUTC000226	intron	303	303
CUTC000226	intron	451	451
CUTC000226	intron	540	540
CUTC000226	intron	595	595
CUTC000226	intron	681	681
CUTC000227	unigene	1	785
CUTC000227	ORF	2	581
CUTC000228	unigene	1	700
CUTC000228	ORF	2	458
CUTC000229	unigene	1	474
CUTC000229	ORF	100	304
CUTC000229	intron	161	161
CUTC000229	intron	261	261
CUTC000230	unigene	1	539
CUTC000230	ORF	2	518
CUTC000231	unigene	1	1095
CUTC000231	ORF	170	806
CUTC000231	intron	425	425
CUTC000231	intron	533	533
CUTC000231	intron	720	720
CUTC000231	intron	930	930
CUTC000232	unigene	1	556
CUTC000232	ORF	2	402
CUTC000232	intron	316	316
CUTC000233	unigene	1	609
CUTC000233	ORF	2	382
CUTC000233	intron	316	316
CUTC000234	unigene	1	1335
CUTC000234	ORF	2	1036
CUTC000235	unigene	1	566
CUTC000235	ORF	2	320
CUTC000236	unigene	1	612
CUTC000236	ORF	101	403
CUTC000236	intron	334	334
CUTC000236	intron	456	456
CUTC000237	unigene	1	918
CUTC000237	ORF	205	708
CUTC000237	intron	249	249
CUTC000237	intron	326	326
CUTC000237	intron	388	388
CUTC000237	intron	507	507
CUTC000237	intron	675	675
CUTC000238	unigene	1	572
CUTC000238	ORF	141	376
CUTC000238	intron	413	413
CUTC000239	unigene	1	690
CUTC000239	ORF	73	384
CUTC000240	unigene	1	539
CUTC000240	ORF	54	540
CUTC000240	intron	356	356
CUTC000241	unigene	1	1861
CUTC000241	ORF	2	1509
CUTC000241	intron	443	443
CUTC000241	intron	572	572
CUTC000241	intron	663	663
CUTC000242	unigene	1	730
CUTC000242	ORF	2	501
CUTC000243	unigene	1	775
CUTC000243	ORF	55	776
CUTC000243	intron	244	244
CUTC000243	intron	384	384
CUTC000244	unigene	1	1439
CUTC000244	ORF	72	1085
CUTC000244	intron	75	75
CUTC000244	intron	99	99
CUTC000244	intron	200	200
CUTC000244	intron	316	316
CUTC000244	intron	416	416
CUTC000244	intron	563	563
CUTC000244	intron	624	624
CUTC000244	intron	722	722
CUTC000244	intron	865	865
CUTC000244	intron	949	949
CUTC000245	unigene	1	687
CUTC000245	ORF	2	424
CUTC000246	unigene	1	754
CUTC000246	ORF	2	534
CUTC000246	intron	295	295
CUTC000246	intron	479	479
CUTC000246	intron	570	570
CUTC000247	unigene	1	646
CUTC000247	ORF	166	373
CUTC000247	intron	369	369
CUTC000247	intron	435	435
CUTC000248	unigene	1	543
CUTC000248	ORF	119	407
CUTC000249	unigene	1	1182
CUTC000249	ORF	45	842
CUTC000250	unigene	1	650
CUTC000250	ORF	157	450
CUTC000251	unigene	1	732
CUTC000251	ORF	82	504
CUTC000251	intron	94	94
CUTC000251	intron	379	379
CUTC000251	intron	421	421
CUTC000252	unigene	1	1040
CUTC000253	unigene	1	979
CUTC000253	ORF	179	598
CUTC000254	unigene	1	1055
CUTC000254	ORF	2	793
CUTC000255	unigene	1	971
CUTC000255	ORF	168	463
CUTC000256	unigene	1	817
CUTC000256	ORF	166	645
CUTC000257	unigene	1	606
CUTC000257	ORF	2	419
CUTC000257	intron	188	188
CUTC000257	intron	243	243
CUTC000257	intron	379	379
CUTC000258	unigene	1	624
CUTC000258	ORF	147	395
CUTC000259	unigene	1	516
CUTC000259	ORF	123	278
CUTC000260	unigene	1	987
CUTC000260	ORF	179	784
CUTC000261	unigene	1	1071
CUTC000261	ORF	60	890
CUTC000261	intron	431	431
CUTC000261	intron	681	681
CUTC000262	unigene	1	588
CUTC000262	ORF	2	458
CUTC000262	intron	367	367
CUTC000263	unigene	1	1389
CUTC000263	ORF	159	1115
CUTC000264	unigene	1	672
CUTC000264	ORF	2	436
CUTC000265	unigene	1	954
CUTC000265	ORF	2	692
CUTC000266	unigene	1	1072
CUTC000266	ORF	219	795
CUTC000266	intron	560	560
CUTC000266	intron	766	766
CUTC000267	unigene	1	713
CUTC000267	ORF	2	514
CUTC000267	intron	168	168
CUTC000267	intron	263	263
CUTC000267	intron	360	360
CUTC000267	intron	436	436
CUTC000267	intron	534	534
CUTC000268	unigene	1	1192
CUTC000268	ORF	2	878
CUTC000269	unigene	1	540
CUTC000269	ORF	2	430
CUTC000270	unigene	1	592
CUTC000270	ORF	54	455
CUTC000270	intron	269	269
CUTC000270	intron	451	451
CUTC000271	unigene	1	901
CUTC000271	ORF	127	585
CUTC000271	intron	409	409
CUTC000272	unigene	1	420
CUTC000272	ORF	2	250
CUTC000272	intron	289	289
CUTC000272	intron	322	322
CUTC000273	unigene	1	670
CUTC000273	ORF	182	406
CUTC000274	unigene	1	1088
CUTC000274	ORF	2	835
CUTC000275	unigene	1	786
CUTC000275	ORF	165	527
CUTC000275	intron	247	247
CUTC000276	unigene	1	846
CUTC000276	ORF	23	406
CUTC000277	unigene	1	839
CUTC000277	ORF	180	596
CUTC000277	intron	473	473
CUTC000278	unigene	1	901
CUTC000278	ORF	2	660
CUTC000278	intron	230	230
CUTC000278	intron	417	417
CUTC000278	intron	520	520
CUTC000279	unigene	1	3005
CUTC000279	ORF	2	3006
CUTC000279	intron	1403	1403
CUTC000280	unigene	1	727
CUTC000280	ORF	171	479
CUTC000281	unigene	1	982
CUTC000281	ORF	2	588
CUTC000282	unigene	1	553
CUTC000282	ORF	183	554
CUTC000283	unigene	1	513
CUTC000283	ORF	2	295
CUTC000284	unigene	1	666
CUTC000284	ORF	2	519
CUTC000284	intron	319	319
CUTC000284	intron	413	413
CUTC000284	intron	482	482
CUTC000285	unigene	1	480
CUTC000285	ORF	2	258
CUTC000286	unigene	1	726
CUTC000286	ORF	110	475
CUTC000287	unigene	1	1225
CUTC000287	ORF	82	959
CUTC000287	intron	529	529
CUTC000287	intron	664	664
CUTC000287	intron	785	785
CUTC000287	intron	836	836
CUTC000287	intron	921	921
CUTC000288	unigene	1	783
CUTC000288	ORF	2	479
CUTC000289	unigene	1	802
CUTC000289	ORF	152	509
CUTC000290	unigene	1	1190
CUTC000290	ORF	236	938
CUTC000291	unigene	1	1323
CUTC000291	ORF	2	1079
CUTC000292	unigene	1	700
CUTC000292	ORF	99	496
CUTC000293	unigene	1	748
CUTC000293	ORF	136	456
CUTC000294	unigene	1	840
CUTC000294	ORF	94	618
CUTC000294	intron	426	426
CUTC000294	intron	488	488
CUTC000294	intron	720	720
CUTC000295	unigene	1	447
CUTC000295	ORF	2	448
CUTC000296	unigene	1	475
CUTC000296	ORF	62	325
CUTC000297	unigene	1	693
CUTC000297	ORF	147	596
CUTC000297	intron	142	142
CUTC000297	intron	285	285
CUTC000297	intron	395	395
CUTC000298	unigene	1	838
CUTC000298	ORF	2	788
CUTC000299	unigene	1	933
CUTC000299	ORF	56	681
CUTC000299	intron	396	396
CUTC000299	intron	572	572
CUTC000299	intron	631	631
CUTC000300	unigene	1	1175
CUTC000300	ORF	2	839
CUTC000300	intron	172	172
CUTC000300	intron	249	249
CUTC000300	intron	314	314
CUTC000300	intron	361	361
CUTC000300	intron	437	437
CUTC000300	intron	505	505
CUTC000300	intron	575	575
CUTC000300	intron	661	661
CUTC000300	intron	724	724
CUTC000300	intron	790	790
CUTC000301	unigene	1	795
CUTC000301	ORF	2	509
CUTC000302	unigene	1	514
CUTC000302	ORF	2	245
CUTC000302	intron	275	275
CUTC000302	intron	318	318
CUTC000303	unigene	1	650
CUTC000303	ORF	2	270
CUTC000303	intron	448	448
CUTC000303	intron	565	565
CUTC000304	unigene	1	1015
CUTC000304	ORF	2	828
CUTC000304	intron	405	405
CUTC000304	intron	508	508
CUTC000304	intron	588	588
CUTC000304	intron	646	646
CUTC000305	unigene	1	869
CUTC000305	ORF	272	641
CUTC000305	intron	242	242
CUTC000305	intron	405	405
CUTC000305	intron	594	594
CUTC000306	unigene	1	1218
CUTC000306	ORF	115	453
CUTC000306	intron	146	146
CUTC000306	intron	182	182
CUTC000306	intron	411	411
CUTC000306	intron	454	454
CUTC000307	unigene	1	943
CUTC000307	ORF	192	704
CUTC000307	intron	278	278
CUTC000307	intron	333	333
CUTC000308	unigene	1	879
CUTC000308	ORF	2	778
CUTC000309	unigene	1	758
CUTC000309	ORF	87	579
CUTC000309	intron	177	177
CUTC000309	intron	369	369
CUTC000310	unigene	1	895
CUTC000310	ORF	159	563
CUTC000310	intron	266	266
CUTC000311	unigene	1	1060
CUTC000311	ORF	2	900
CUTC000311	intron	230	230
CUTC000311	intron	404	404
CUTC000311	intron	479	479
CUTC000311	intron	560	560
CUTC000311	intron	635	635
CUTC000311	intron	710	710
CUTC000312	unigene	1	1414
CUTC000312	ORF	117	1157
CUTC000312	intron	199	199
CUTC000312	intron	266	266
CUTC000312	intron	340	340
CUTC000312	intron	425	425
CUTC000312	intron	481	481
CUTC000312	intron	536	536
CUTC000312	intron	584	584
CUTC000312	intron	668	668
CUTC000312	intron	785	785
CUTC000312	intron	869	869
CUTC000312	intron	995	995
CUTC000312	intron	1093	1093
CUTC000313	unigene	1	1841
CUTC000313	ORF	148	1128
CUTC000313	intron	390	390
CUTC000314	unigene	1	1040
CUTC000314	ORF	68	787
CUTC000314	intron	353	353
CUTC000314	intron	483	483
CUTC000314	intron	555	555
CUTC000314	intron	645	645
CUTC000314	intron	842	842
CUTC000315	unigene	1	769
CUTC000315	ORF	152	445
CUTC000315	intron	90	90
CUTC000315	intron	224	224
CUTC000316	unigene	1	1400
CUTC000316	ORF	2	1170
CUTC000316	intron	222	222
CUTC000316	intron	331	331
CUTC000316	intron	417	417
CUTC000316	intron	889	889
CUTC000317	unigene	1	1097
CUTC000317	ORF	2	917
CUTC000317	intron	281	281
CUTC000317	intron	356	356
CUTC000317	intron	410	410
CUTC000317	intron	573	573
CUTC000317	intron	853	853
CUTC000317	intron	996	996
CUTC000318	unigene	1	953
CUTC000318	ORF	156	629
CUTC000318	intron	243	243
CUTC000318	intron	428	428
CUTC000318	intron	527	527
CUTC000318	intron	617	617
CUTC000318	intron	732	732
CUTC000319	unigene	1	793
CUTC000319	ORF	2	649
CUTC000320	unigene	1	840
CUTC000320	ORF	220	602
CUTC000321	unigene	1	734
CUTC000321	ORF	274	545
CUTC000321	intron	276	276
CUTC000321	intron	372	372
CUTC000322	unigene	1	528
CUTC000322	ORF	114	396
CUTC000322	intron	201	201
CUTC000322	intron	325	325
CUTC000323	unigene	1	492
CUTC000323	ORF	2	305
CUTC000323	intron	113	113
CUTC000324	unigene	1	737
CUTC000324	ORF	178	738
CUTC000325	unigene	1	681
CUTC000325	ORF	70	654
CUTC000326	unigene	1	446
CUTC000326	ORF	55	377
CUTC000327	unigene	1	836
CUTC000327	ORF	234	668
CUTC000327	intron	327	327
CUTC000327	intron	440	440
CUTC000327	intron	490	490
CUTC000327	intron	562	562
CUTC000327	intron	623	623
CUTC000328	unigene	1	745
CUTC000328	ORF	2	564
CUTC000328	intron	292	292
CUTC000329	unigene	1	1514
CUTC000329	ORF	2	1277
CUTC000329	intron	377	377
CUTC000329	intron	588	588
CUTC000329	intron	955	955
CUTC000329	intron	1240	1240
CUTC000330	unigene	1	773
CUTC000330	ORF	247	631
CUTC000331	unigene	1	608
CUTC000331	ORF	2	453
CUTC000332	unigene	1	814
CUTC000332	ORF	124	561
CUTC000333	unigene	1	655
CUTC000333	ORF	56	347
CUTC000334	unigene	1	697
CUTC000334	ORF	2	503
CUTC000335	unigene	1	818
CUTC000335	ORF	2	536
CUTC000335	intron	404	404
CUTC000335	intron	487	487
CUTC000335	intron	571	571
CUTC000336	unigene	1	650
CUTC000336	ORF	2	474
CUTC000336	intron	329	329
CUTC000337	unigene	1	1787
CUTC000337	ORF	2	1788
CUTC000338	unigene	1	695
CUTC000338	ORF	161	487
CUTC000338	intron	256	256
CUTC000338	intron	330	330
CUTC000338	intron	383	383
CUTC000338	intron	482	482
CUTC000339	unigene	1	1638
CUTC000339	ORF	93	1411
CUTC000340	unigene	1	903
CUTC000340	ORF	2	812
CUTC000340	intron	318	318
CUTC000340	intron	505	505
CUTC000340	intron	613	613
CUTC000341	unigene	1	638
CUTC000341	ORF	2	424
CUTC000342	unigene	1	659
CUTC000342	ORF	200	660
CUTC000342	intron	219	219
CUTC000342	intron	287	287
CUTC000343	unigene	1	1335
CUTC000343	ORF	79	1139
CUTC000344	unigene	1	775
CUTC000344	ORF	516	776
CUTC000345	unigene	1	834
CUTC000345	ORF	38	835
CUTC000346	unigene	1	1356
CUTC000346	ORF	2	1140
CUTC000346	intron	273	273
CUTC000346	intron	462	462
CUTC000346	intron	628	628
CUTC000346	intron	1089	1089
CUTC000347	unigene	1	1566
CUTC000347	ORF	77	1567
CUTC000348	unigene	1	1240
CUTC000348	ORF	2	958
CUTC000349	unigene	1	810
CUTC000349	ORF	62	511
CUTC000349	intron	396	396
CUTC000349	intron	501	501
CUTC000349	intron	592	592
CUTC000349	intron	655	655
CUTC000350	unigene	1	885
CUTC000350	ORF	2	672
CUTC000350	intron	510	510
CUTC000351	unigene	1	532
CUTC000351	ORF	185	338
CUTC000352	unigene	1	434
CUTC000353	unigene	1	705
CUTC000353	ORF	178	411
CUTC000354	unigene	1	740
CUTC000354	ORF	71	463
CUTC000354	intron	378	378
CUTC000354	intron	539	539
CUTC000355	unigene	1	833
CUTC000355	ORF	97	534
CUTC000356	unigene	1	680
CUTC000356	ORF	2	475
CUTC000357	unigene	1	1362
CUTC000357	ORF	194	750
CUTC000357	intron	273	273
CUTC000358	unigene	1	621
CUTC000358	ORF	2	380
CUTC000359	unigene	1	1108
CUTC000359	ORF	2	848
CUTC000359	intron	453	453
CUTC000359	intron	574	574
CUTC000359	intron	815	815
CUTC000360	unigene	1	721
CUTC000360	ORF	2	499
CUTC000361	unigene	1	709
CUTC000361	ORF	261	710
CUTC000361	intron	457	457
CUTC000362	unigene	1	908
CUTC000362	ORF	152	697
CUTC000363	unigene	1	1044
CUTC000363	ORF	169	684
CUTC000363	intron	152	152
CUTC000363	intron	236	236
CUTC000363	intron	365	365
CUTC000363	intron	423	423
CUTC000363	intron	468	468
CUTC000363	intron	550	550
CUTC000363	intron	621	621
CUTC000364	unigene	1	701
CUTC000364	ORF	202	510
CUTC000365	unigene	1	798
CUTC000365	ORF	2	484
CUTC000365	intron	230	230
CUTC000366	unigene	1	550
CUTC000366	ORF	77	302
CUTC000366	intron	374	374
CUTC000367	unigene	1	1007
CUTC000367	ORF	157	816
CUTC000368	unigene	1	1355
CUTC000368	ORF	2	1191
CUTC000368	intron	729	729
CUTC000368	intron	782	782
CUTC000368	intron	880	880
CUTC000368	intron	980	980
CUTC000368	intron	1084	1084
CUTC000369	unigene	1	469
CUTC000369	ORF	100	247
CUTC000370	unigene	1	629
CUTC000370	ORF	95	549
CUTC000371	unigene	1	1065
CUTC000371	ORF	2	942
CUTC000372	unigene	1	415
CUTC000372	ORF	131	416
CUTC000372	intron	127	127
CUTC000373	unigene	1	977
CUTC000373	ORF	193	633
CUTC000373	intron	298	298
CUTC000373	intron	390	390
CUTC000373	intron	477	477
CUTC000373	intron	540	540
CUTC000373	intron	578	578
CUTC000374	unigene	1	547
CUTC000374	ORF	131	343
CUTC000374	intron	242	242
CUTC000374	intron	332	332
CUTC000374	intron	417	417
CUTC000374	intron	466	466
CUTC000375	unigene	1	699
CUTC000375	ORF	241	552
CUTC000376	unigene	1	1150
CUTC000376	ORF	2	706
CUTC000376	intron	536	536
CUTC000376	intron	659	659
CUTC000377	unigene	1	576
CUTC000377	ORF	2	205
CUTC000378	unigene	1	626
CUTC000378	ORF	2	365
CUTC000379	unigene	1	1326
CUTC000379	ORF	2	544
CUTC000379	intron	25	25
CUTC000379	intron	116	116
CUTC000379	intron	195	195
CUTC000379	intron	311	311
CUTC000380	unigene	1	621
CUTC000380	ORF	79	300
CUTC000381	unigene	1	900
CUTC000381	ORF	166	703
CUTC000382	unigene	1	1573
CUTC000382	ORF	2	1414
CUTC000383	unigene	1	634
CUTC000383	ORF	118	488
CUTC000383	intron	222	222
CUTC000383	intron	379	379
CUTC000384	unigene	1	1186
CUTC000384	ORF	39	947
CUTC000384	intron	260	260
CUTC000384	intron	423	423
CUTC000384	intron	744	744
CUTC000385	unigene	1	623
CUTC000385	ORF	72	458
CUTC000386	unigene	1	1082
CUTC000386	ORF	93	842
CUTC000387	unigene	1	948
CUTC000387	ORF	2	867
CUTC000388	unigene	1	912
CUTC000388	ORF	2	536
CUTC000388	intron	552	552
CUTC000388	intron	720	720
CUTC000389	unigene	1	1564
CUTC000389	ORF	125	1294
CUTC000390	unigene	1	1046
CUTC000390	ORF	2	858
CUTC000390	intron	163	163
CUTC000390	intron	354	354
CUTC000390	intron	492	492
CUTC000390	intron	571	571
CUTC000390	intron	640	640
CUTC000390	intron	713	713
CUTC000390	intron	770	770
CUTC000391	unigene	1	1302
CUTC000391	ORF	145	1003
CUTC000391	intron	183	183
CUTC000391	intron	380	380
CUTC000391	intron	433	433
CUTC000391	intron	582	582
CUTC000391	intron	692	692
CUTC000391	intron	780	780
CUTC000391	intron	1087	1087
CUTC000392	unigene	1	1070
CUTC000392	ORF	119	670
CUTC000392	intron	200	200
CUTC000392	intron	311	311
CUTC000392	intron	404	404
CUTC000392	intron	554	554
CUTC000392	intron	613	613
CUTC000392	intron	797	797
CUTC000393	unigene	1	519
CUTC000393	ORF	189	450
CUTC000394	unigene	1	558
CUTC000394	ORF	2	381
CUTC000395	unigene	1	802
CUTC000395	ORF	143	534
CUTC000395	intron	548	548
CUTC000395	intron	609	609
CUTC000396	unigene	1	592
CUTC000396	ORF	117	506
CUTC000396	intron	223	223
CUTC000396	intron	269	269
CUTC000396	intron	312	312
CUTC000397	unigene	1	903
CUTC000397	ORF	2	621
CUTC000397	intron	626	626
CUTC000397	intron	690	690
CUTC000398	unigene	1	926
CUTC000398	ORF	80	790
CUTC000398	intron	209	209
CUTC000398	intron	314	314
CUTC000398	intron	400	400
CUTC000398	intron	551	551
CUTC000398	intron	805	805
CUTC000399	unigene	1	1054
CUTC000399	ORF	230	781
CUTC000399	intron	591	591
CUTC000399	intron	714	714
CUTC000399	intron	741	741
CUTC000400	unigene	1	626
CUTC000400	ORF	2	507
CUTC000401	unigene	1	1078
CUTC000401	ORF	2	796
CUTC000401	intron	449	449
CUTC000401	intron	509	509
CUTC000401	intron	707	707
CUTC000401	intron	904	904
CUTC000402	unigene	1	1369
CUTC000402	ORF	68	1089
CUTC000402	intron	598	598
CUTC000402	intron	1107	1107
CUTC000403	unigene	1	1616
CUTC000403	ORF	213	1278
CUTC000403	intron	315	315
CUTC000403	intron	374	374
CUTC000403	intron	449	449
CUTC000403	intron	564	564
CUTC000403	intron	635	635
CUTC000403	intron	933	933
CUTC000403	intron	1223	1223
CUTC000404	unigene	1	608
CUTC000404	ORF	217	609
CUTC000404	intron	297	297
CUTC000404	intron	411	411
CUTC000404	intron	548	548
CUTC000405	unigene	1	1418
CUTC000405	ORF	2	1187
CUTC000406	unigene	1	583
CUTC000406	ORF	155	385
CUTC000406	intron	258	258
CUTC000406	intron	337	337
CUTC000407	unigene	1	658
CUTC000407	ORF	130	456
CUTC000407	intron	207	207
CUTC000407	intron	342	342
CUTC000408	unigene	1	1265
CUTC000408	ORF	2	1210
CUTC000408	intron	247	247
CUTC000408	intron	372	372
CUTC000408	intron	437	437
CUTC000408	intron	650	650
CUTC000408	intron	698	698
CUTC000408	intron	806	806
CUTC000408	intron	959	959
CUTC000409	unigene	1	745
CUTC000409	ORF	2	573
CUTC000410	unigene	1	690
CUTC000410	ORF	2	317
CUTC000411	unigene	1	609
CUTC000411	ORF	2	436
CUTC000412	unigene	1	1061
CUTC000412	ORF	79	611
CUTC000413	unigene	1	899
CUTC000413	ORF	2	476
CUTC000414	unigene	1	925
CUTC000414	ORF	193	705
CUTC000415	unigene	1	552
CUTC000415	ORF	87	553
CUTC000416	unigene	1	559
CUTC000416	ORF	2	423
CUTC000416	intron	166	166
CUTC000416	intron	318	318
CUTC000417	unigene	1	964
CUTC000417	ORF	146	857
CUTC000417	intron	370	370
CUTC000417	intron	535	535
CUTC000417	intron	741	741
CUTC000418	unigene	1	855
CUTC000418	ORF	113	589
CUTC000419	unigene	1	1045
CUTC000419	ORF	100	522
CUTC000419	intron	585	585
CUTC000419	intron	651	651
CUTC000420	unigene	1	1479
CUTC000420	ORF	57	822
CUTC000421	unigene	1	537
CUTC000421	ORF	288	503
CUTC000422	unigene	1	1080
CUTC000422	ORF	270	864
CUTC000423	unigene	1	792
CUTC000423	ORF	2	674
CUTC000424	unigene	1	1201
CUTC000424	ORF	238	918
CUTC000424	intron	407	407
CUTC000424	intron	564	564
CUTC000424	intron	696	696
CUTC000424	intron	803	803
CUTC000424	intron	963	963
CUTC000425	unigene	1	1332
CUTC000425	ORF	145	1131
CUTC000425	intron	304	304
CUTC000425	intron	481	481
CUTC000425	intron	708	708
CUTC000425	intron	800	800
CUTC000425	intron	854	854
CUTC000425	intron	1005	1005
CUTC000426	unigene	1	929
CUTC000426	ORF	145	930
CUTC000427	unigene	1	606
CUTC000427	ORF	170	325
CUTC000427	intron	306	306
CUTC000427	intron	399	399
CUTC000427	intron	461	461
CUTC000428	unigene	1	727
CUTC000428	ORF	222	512
CUTC000429	unigene	1	1085
CUTC000429	ORF	123	896
CUTC000429	intron	323	323
CUTC000429	intron	416	416
CUTC000429	intron	545	545
CUTC000429	intron	715	715
CUTC000429	intron	917	917
CUTC000429	intron	962	962
CUTC000430	unigene	1	504
CUTC000430	ORF	51	411
CUTC000431	unigene	1	1231
CUTC000431	ORF	1038	1232
CUTC000432	unigene	1	859
CUTC000432	ORF	2	706
CUTC000433	unigene	1	728
CUTC000433	ORF	2	505
CUTC000434	unigene	1	553
CUTC000434	ORF	2	456
CUTC000435	unigene	1	1124
CUTC000435	ORF	2	874
CUTC000436	unigene	1	1430
CUTC000436	ORF	2	1209
CUTC000436	intron	482	482
CUTC000436	intron	892	892
CUTC000436	intron	1197	1197
CUTC000436	intron	1307	1307
CUTC000437	unigene	1	1770
CUTC000437	ORF	2	1446
CUTC000437	intron	515	515
CUTC000437	intron	751	751
CUTC000437	intron	891	891
CUTC000437	intron	1341	1341
CUTC000438	unigene	1	831
CUTC000438	ORF	2	531
CUTC000439	unigene	1	1062
CUTC000439	ORF	2	885
CUTC000439	intron	216	216
CUTC000440	unigene	1	945
CUTC000440	ORF	145	522
CUTC000441	unigene	1	1082
CUTC000441	ORF	324	896
CUTC000441	intron	518	518
CUTC000441	intron	657	657
CUTC000441	intron	706	706
CUTC000441	intron	782	782
CUTC000441	intron	851	851
CUTC000442	unigene	1	2057
CUTC000442	ORF	310	2058
CUTC000442	intron	295	295
CUTC000442	intron	355	355
CUTC000442	intron	425	425
CUTC000442	intron	522	522
CUTC000442	intron	691	691
CUTC000442	intron	830	830
CUTC000443	unigene	1	1425
CUTC000443	ORF	2	1332
CUTC000444	unigene	1	1133
CUTC000444	ORF	182	856
CUTC000445	unigene	1	1478
CUTC000445	ORF	2	1209
CUTC000446	unigene	1	755
CUTC000446	ORF	95	493
CUTC000447	unigene	1	548
CUTC000447	ORF	115	351
CUTC000448	unigene	1	1087
CUTC000448	ORF	2	899
CUTC000448	intron	328	328
CUTC000448	intron	474	474
CUTC000448	intron	694	694
CUTC000449	unigene	1	594
CUTC000449	ORF	2	388
CUTC000450	unigene	1	1012
CUTC000450	ORF	2	801
CUTC000451	unigene	1	1777
CUTC000451	ORF	2	1430
CUTC000451	intron	81	81
CUTC000451	intron	203	203
CUTC000451	intron	257	257
CUTC000451	intron	364	364
CUTC000451	intron	470	470
CUTC000451	intron	534	534
CUTC000451	intron	623	623
CUTC000451	intron	755	755
CUTC000451	intron	926	926
CUTC000451	intron	1042	1042
CUTC000451	intron	1154	1154
CUTC000451	intron	1239	1239
CUTC000451	intron	1284	1284
CUTC000451	intron	1353	1353
CUTC000452	unigene	1	631
CUTC000452	ORF	129	326
CUTC000453	unigene	1	914
CUTC000453	ORF	23	657
CUTC000454	unigene	1	1701
CUTC000454	ORF	129	1369
CUTC000454	intron	126	126
CUTC000454	intron	196	196
CUTC000454	intron	303	303
CUTC000454	intron	733	733
CUTC000454	intron	1365	1365
CUTC000455	unigene	1	869
CUTC000455	ORF	2	518
CUTC000455	intron	254	254
CUTC000455	intron	393	393
CUTC000456	unigene	1	1024
CUTC000456	ORF	2	498
CUTC000457	unigene	1	802
CUTC000457	ORF	98	577
CUTC000458	unigene	1	663
CUTC000458	ORF	32	448
CUTC000458	intron	362	362
CUTC000458	intron	501	501
CUTC000458	intron	567	567
CUTC000459	unigene	1	951
CUTC000459	ORF	120	659
CUTC000459	intron	408	408
CUTC000459	intron	480	480
CUTC000459	intron	536	536
CUTC000459	intron	696	696
CUTC000459	intron	732	732
CUTC000460	unigene	1	739
CUTC000460	ORF	163	495
CUTC000461	unigene	1	658
CUTC000461	ORF	117	396
CUTC000461	intron	395	395
CUTC000461	intron	479	479
CUTC000462	unigene	1	1055
CUTC000462	ORF	2	714
CUTC000463	unigene	1	807
CUTC000463	ORF	2	622
CUTC000464	unigene	1	1157
CUTC000464	ORF	148	873
CUTC000465	unigene	1	1340
CUTC000465	ORF	2	1088
CUTC000465	intron	202	202
CUTC000465	intron	318	318
CUTC000465	intron	418	418
CUTC000465	intron	565	565
CUTC000465	intron	626	626
CUTC000465	intron	725	725
CUTC000465	intron	868	868
CUTC000465	intron	952	952
CUTC000465	intron	1042	1042
CUTC000465	intron	1084	1084
CUTC000466	unigene	1	1016
CUTC000466	ORF	80	797
CUTC000467	unigene	1	646
CUTC000467	ORF	2	636
CUTC000468	unigene	1	998
CUTC000468	ORF	63	768
CUTC000469	unigene	1	687
CUTC000469	ORF	116	379
CUTC000469	intron	206	206
CUTC000469	intron	244	244
CUTC000469	intron	309	309
CUTC000470	unigene	1	919
CUTC000470	ORF	71	624
CUTC000470	intron	394	394
CUTC000470	intron	537	537
CUTC000470	intron	770	770
CUTC000471	unigene	1	1062
CUTC000471	ORF	2	794
CUTC000472	unigene	1	1454
CUTC000472	ORF	2	686
CUTC000472	intron	938	938
CUTC000472	intron	1055	1055
CUTC000472	intron	1227	1227
CUTC000473	unigene	1	875
CUTC000473	ORF	125	607
CUTC000474	unigene	1	774
CUTC000474	ORF	413	485
CUTC000475	unigene	1	671
CUTC000475	ORF	2	516
CUTC000476	unigene	1	880
CUTC000476	ORF	2	627
CUTC000476	intron	461	461
CUTC000476	intron	564	564
CUTC000477	unigene	1	1297
CUTC000477	ORF	87	846
CUTC000477	intron	761	761
CUTC000477	intron	1074	1074
CUTC000478	unigene	1	722
CUTC000478	ORF	86	346
CUTC000479	unigene	1	985
CUTC000479	ORF	65	771
CUTC000479	intron	355	355
CUTC000479	intron	402	402
CUTC000479	intron	528	528
CUTC000479	intron	585	585
CUTC000479	intron	663	663
CUTC000480	unigene	1	797
CUTC000480	ORF	2	798
CUTC000481	unigene	1	741
CUTC000481	ORF	27	681
CUTC000481	intron	358	358
CUTC000481	intron	430	430
CUTC000482	unigene	1	598
CUTC000482	ORF	154	540
CUTC000483	unigene	1	841
CUTC000483	ORF	293	753
CUTC000484	unigene	1	1193
CUTC000484	ORF	56	969
CUTC000484	intron	128	128
CUTC000484	intron	220	220
CUTC000484	intron	347	347
CUTC000484	intron	427	427
CUTC000484	intron	544	544
CUTC000484	intron	679	679
CUTC000484	intron	849	849
CUTC000485	unigene	1	856
CUTC000485	ORF	192	629
CUTC000485	intron	358	358
CUTC000485	intron	511	511
CUTC000485	intron	586	586
CUTC000486	unigene	1	1020
CUTC000486	ORF	2	852
CUTC000486	intron	298	298
CUTC000486	intron	363	363
CUTC000486	intron	587	587
CUTC000486	intron	717	717
CUTC000487	unigene	1	984
CUTC000487	ORF	54	704
CUTC000487	intron	172	172
CUTC000487	intron	404	404
CUTC000488	unigene	1	1145
CUTC000488	ORF	233	730
CUTC000488	intron	213	213
CUTC000488	intron	295	295
CUTC000488	intron	328	328
CUTC000488	intron	450	450
CUTC000488	intron	612	612
CUTC000489	unigene	1	862
CUTC000489	ORF	2	553
CUTC000490	unigene	1	558
CUTC000490	ORF	2	353
CUTC000491	unigene	1	484
CUTC000491	ORF	2	374
CUTC000492	unigene	1	1097
CUTC000492	ORF	168	788
CUTC000492	intron	220	220
CUTC000492	intron	247	247
CUTC000492	intron	347	347
CUTC000492	intron	494	494
CUTC000492	intron	575	575
CUTC000492	intron	721	721
CUTC000493	unigene	1	763
CUTC000493	ORF	110	426
CUTC000494	unigene	1	2369
CUTC000494	ORF	2	1376
CUTC000494	intron	244	244
CUTC000494	intron	350	350
CUTC000494	intron	435	435
CUTC000494	intron	721	721
CUTC000494	intron	1253	1253
CUTC000494	intron	1369	1369
CUTC000494	intron	1506	1506
CUTC000494	intron	1670	1670
CUTC000494	intron	1751	1751
CUTC000494	intron	1931	1931
CUTC000494	intron	2134	2134
CUTC000495	unigene	1	993
CUTC000495	ORF	139	693
CUTC000496	unigene	1	716
CUTC000496	ORF	2	503
CUTC000497	unigene	1	590
CUTC000497	ORF	73	399
CUTC000498	unigene	1	992
CUTC000498	ORF	56	737
CUTC000499	unigene	1	1223
CUTC000499	ORF	81	1031
CUTC000500	unigene	1	956
CUTC000500	ORF	2	653
CUTC000500	intron	149	149
CUTC000500	intron	247	247
CUTC000500	intron	347	347
CUTC000500	intron	530	530
CUTC000501	unigene	1	761
CUTC000501	ORF	2	562
CUTC000502	unigene	1	1533
CUTC000502	ORF	2	1309
CUTC000502	intron	139	139
CUTC000502	intron	256	256
CUTC000502	intron	561	561
CUTC000502	intron	806	806
CUTC000503	unigene	1	951
CUTC000503	ORF	2	779
CUTC000504	unigene	1	1599
CUTC000504	ORF	2	1329
CUTC000505	unigene	1	1393
CUTC000505	ORF	227	1308
CUTC000506	unigene	1	1064
CUTC000506	ORF	2	830
CUTC000507	unigene	1	1198
CUTC000507	ORF	218	826
CUTC000507	intron	410	410
CUTC000507	intron	542	542
CUTC000507	intron	678	678
CUTC000507	intron	809	809
CUTC000507	intron	865	865
CUTC000508	unigene	1	650
CUTC000508	ORF	193	400
CUTC000509	unigene	1	1190
CUTC000509	ORF	40	861
CUTC000509	intron	113	113
CUTC000509	intron	330	330
CUTC000509	intron	440	440
CUTC000509	intron	543	543
CUTC000509	intron	726	726
CUTC000510	unigene	1	1168
CUTC000510	ORF	2	888
CUTC000511	unigene	1	926
CUTC000511	ORF	88	819
CUTC000511	intron	279	279
CUTC000511	intron	349	349
CUTC000512	unigene	1	1528
CUTC000512	ORF	2	1299
CUTC000513	unigene	1	516
CUTC000513	ORF	126	517
CUTC000513	intron	202	202
CUTC000514	unigene	1	886
CUTC000514	ORF	101	644
CUTC000515	unigene	1	779
CUTC000515	ORF	140	442
CUTC000516	unigene	1	955
CUTC000516	ORF	173	826
CUTC000516	intron	245	245
CUTC000516	intron	327	327
CUTC000516	intron	446	446
CUTC000516	intron	566	566
CUTC000516	intron	637	637
CUTC000517	unigene	1	1795
CUTC000517	ORF	2	1544
CUTC000517	intron	177	177
CUTC000517	intron	455	455
CUTC000517	intron	1232	1232
CUTC000517	intron	1322	1322
CUTC000517	intron	1390	1390
CUTC000517	intron	1484	1484
CUTC000518	unigene	1	1028
CUTC000518	ORF	229	732
CUTC000519	unigene	1	799
CUTC000519	ORF	2	538
CUTC000519	intron	512	512
CUTC000519	intron	570	570
CUTC000519	intron	719	719
CUTC000520	unigene	1	1170
CUTC000520	ORF	181	1010
CUTC000521	unigene	1	1348
CUTC000521	ORF	116	1168
CUTC000522	unigene	1	611
CUTC000522	ORF	74	430
CUTC000522	intron	272	272
CUTC000522	intron	391	391
CUTC000522	intron	444	444
CUTC000522	intron	500	500
CUTC000523	unigene	1	795
CUTC000523	ORF	124	582
CUTC000524	unigene	1	767
CUTC000524	ORF	2	425
CUTC000524	intron	267	267
CUTC000524	intron	410	410
CUTC000524	intron	606	606
CUTC000525	unigene	1	679
CUTC000525	ORF	2	487
CUTC000525	intron	180	180
CUTC000525	intron	216	216
CUTC000525	intron	445	445
CUTC000525	intron	488	488
CUTC000526	unigene	1	1216
CUTC000526	ORF	2	1190
CUTC000526	intron	210	210
CUTC000526	intron	325	325
CUTC000526	intron	466	466
CUTC000526	intron	580	580
CUTC000526	intron	659	659
CUTC000526	intron	769	769
CUTC000526	intron	826	826
CUTC000526	intron	896	896
CUTC000526	intron	1012	1012
CUTC000527	unigene	1	1105
CUTC000527	ORF	155	802
CUTC000527	intron	287	287
CUTC000527	intron	458	458
CUTC000527	intron	520	520
CUTC000527	intron	608	608
CUTC000527	intron	712	712
CUTC000527	intron	840	840
CUTC000528	unigene	1	757
CUTC000528	ORF	83	373
CUTC000529	unigene	1	951
CUTC000529	ORF	2	883
CUTC000530	unigene	1	446
CUTC000530	ORF	2	296
CUTC000531	unigene	1	759
CUTC000531	ORF	2	518
CUTC000532	unigene	1	751
CUTC000532	ORF	2	540
CUTC000532	intron	283	283
CUTC000533	unigene	1	629
CUTC000533	ORF	187	630
CUTC000534	unigene	1	903
CUTC000534	ORF	2	524
CUTC000535	unigene	1	652
CUTC000535	ORF	2	422
CUTC000536	unigene	1	584
CUTC000536	ORF	2	437
CUTC000537	unigene	1	785
CUTC000537	ORF	2	307
CUTC000537	intron	249	249
CUTC000537	intron	567	567
CUTC000538	unigene	1	3820
CUTC000538	ORF	1122	1407
CUTC000539	unigene	1	582
CUTC000539	ORF	2	353
CUTC000540	unigene	1	980
CUTC000540	ORF	59	856
CUTC000541	unigene	1	613
CUTC000541	ORF	2	546
CUTC000541	intron	228	228
CUTC000541	intron	278	278
CUTC000541	intron	343	343
CUTC000541	intron	435	435
CUTC000542	unigene	1	978
CUTC000542	ORF	39	701
CUTC000543	unigene	1	1717
CUTC000543	ORF	2	1618
CUTC000543	intron	1053	1053
CUTC000543	intron	1128	1128
CUTC000543	intron	1369	1369
CUTC000543	intron	1449	1449
CUTC000544	unigene	1	1069
CUTC000544	ORF	2	849
CUTC000544	intron	120	120
CUTC000544	intron	185	185
CUTC000544	intron	262	262
CUTC000544	intron	392	392
CUTC000544	intron	552	552
CUTC000544	intron	738	738
CUTC000545	unigene	1	770
CUTC000545	ORF	2	564
CUTC000545	intron	249	249
CUTC000545	intron	298	298
CUTC000545	intron	466	466
CUTC000546	unigene	1	1249
CUTC000546	ORF	172	856
CUTC000546	intron	313	313
CUTC000547	unigene	1	940
CUTC000547	ORF	189	779
CUTC000547	intron	269	269
CUTC000547	intron	333	333
CUTC000547	intron	460	460
CUTC000547	intron	586	586
CUTC000547	intron	726	726
CUTC000548	unigene	1	1018
CUTC000548	ORF	93	842
CUTC000549	unigene	1	962
CUTC000549	ORF	157	774
CUTC000549	intron	450	450
CUTC000549	intron	552	552
CUTC000550	unigene	1	768
CUTC000550	ORF	241	650
CUTC000551	unigene	1	576
CUTC000551	ORF	145	502
CUTC000552	unigene	1	687
CUTC000552	ORF	129	293
CUTC000553	unigene	1	1354
CUTC000553	ORF	231	1158
CUTC000554	unigene	1	664
CUTC000554	ORF	2	450
CUTC000555	unigene	1	847
CUTC000555	ORF	2	655
CUTC000556	unigene	1	1580
CUTC000556	ORF	42	1424
CUTC000556	intron	321	321
CUTC000556	intron	728	728
CUTC000556	intron	778	778
CUTC000556	intron	840	840
CUTC000556	intron	1001	1001
CUTC000556	intron	1169	1169
CUTC000556	intron	1331	1331
CUTC000556	intron	1442	1442
CUTC000557	unigene	1	950
CUTC000557	ORF	102	755
CUTC000557	intron	157	157
CUTC000557	intron	241	241
CUTC000557	intron	306	306
CUTC000557	intron	389	389
CUTC000557	intron	480	480
CUTC000557	intron	530	530
CUTC000557	intron	671	671
CUTC000558	unigene	1	877
CUTC000558	ORF	2	747
CUTC000558	intron	151	151
CUTC000558	intron	276	276
CUTC000559	unigene	1	857
CUTC000559	ORF	2	609
CUTC000559	intron	338	338
CUTC000559	intron	428	428
CUTC000559	intron	573	573
CUTC000559	intron	674	674
CUTC000559	intron	715	715
CUTC000560	unigene	1	802
CUTC000560	ORF	154	591
CUTC000561	unigene	1	1022
CUTC000561	ORF	166	815
CUTC000561	intron	364	364
CUTC000561	intron	446	446
CUTC000561	intron	529	529
CUTC000561	intron	817	817
CUTC000562	unigene	1	1082
CUTC000562	ORF	88	690
CUTC000563	unigene	1	623
CUTC000563	ORF	123	407
CUTC000563	intron	174	174
CUTC000563	intron	361	361
CUTC000564	unigene	1	1403
CUTC000564	ORF	2	1231
CUTC000565	unigene	1	1766
CUTC000565	ORF	57	1589
CUTC000566	unigene	1	891
CUTC000566	ORF	243	892
CUTC000567	unigene	1	864
CUTC000567	ORF	2	553
CUTC000567	intron	216	216
CUTC000567	intron	285	285
CUTC000567	intron	391	391
CUTC000568	unigene	1	1010
CUTC000568	ORF	106	696
CUTC000568	intron	409	409
CUTC000568	intron	532	532
CUTC000569	unigene	1	510
CUTC000569	ORF	113	429
CUTC000570	unigene	1	812
CUTC000570	ORF	2	570
CUTC000571	unigene	1	582
CUTC000571	ORF	78	455
CUTC000572	unigene	1	677
CUTC000572	ORF	168	416
[truncated: 144,672 more rows]
