# Supplementary material for: Transcriptome characterization and high throughput SSRs and SNPs discovery in Cucurbita pepo (Cucurbitaceae)
Source: BMC Genomics. 2011 Feb 10;12:104. doi: 10.1186/1471-2164-12-104 (PMC3049757; doi:10.1186/1471-2164-12-104)
Supplement: Additional file 3 — Blast Hits and GO terms. Descriptions build from the blast hit obtained by a sequential blast search of 3 protein databases [60-62] and GO annotations for the whole Cucurbita unigene collection are compiled. [file 1471-2164-12-104-S3.XLS]

## Sheet: anotacionglobal
Cucurbita Unigene ID	Ontology term	Description according to a sequential blast search in Swiss-Prot, Arabidopsis proteins, and Uniref90 (E-value cutoff =1e-20)
CUTC000001	GO:0005507,GO:0009507,GO:0006826,GO:0009651	Similar to AT1G66240.1 | Symbols: ATX1, ATATX1 | ATX1 (ARABIDOPSIS HOMOLOG OF ANTI-OXIDANT 1) metal ion binding | chr1:24686445-24687327 REVERSE
CUTC000002	GO:0008270,GO:0009570,GO:0004089,GO:0015976	Similar to anhydrase, chloroplastic OS=Pisum sativum PE=1 SV=1
CUTC000003	GO:0000062,GO:0006810	Similar to protein OS=Ricinus communis PE=3 SV=1
CUTC000004
CUTC000005	GO:0006952
CUTC000006		Similar to protein OS=Oryza sativa subsp. japonica GN=Os03g0690000 PE=3 SV=1
CUTC000007	GO:0009539,GO:0009507,GO:0015979	Similar to II reaction center protein K OS=Cucumis sativus GN=psbK PE=3 SV=1
CUTC000008	GO:0055085,GO:0008270,GO:0015450,GO:0005743,GO:0045039,GO:0042719	Similar to import inner membrane translocase subunit Tim9 OS=Mesembryanthemum crystallinum GN=TIM9 PE=3 SV=1
CUTC000009
CUTC000010
CUTC000011	GO:0003735,GO:0022625,GO:0006412,GO:0005739	Similar to ribosomal protein L39 OS=Oryza sativa subsp. japonica GN=RPL39 PE=3 SV=2
CUTC000012
CUTC000013		Similar to AT3G16490.1 | Symbols: IQD26 | IQD26 (IQ-domain 26) calmodulin binding | chr3:5603962-5605489 REVERSE
CUTC000014	GO:0019253,GO:0016984,GO:0004497,GO:0009853,GO:0055114,GO:0009507	Similar to bisphosphate carboxylase small chain, chloroplastic OS=Cucumis sativus GN=RBCS PE=2 SV=1
CUTC000015	GO:0006511,GO:0004221,GO:0009536,GO:0008234	Similar to carboxyl-terminal hydrolase 24 OS=Arabidopsis thaliana GN=UBP24 PE=1 SV=1
CUTC000016	GO:0006979,GO:0047066,GO:0055114,GO:0009570,GO:0004602	Similar to hydroperoxide glutathione peroxidase 1, chloroplastic OS=Arabidopsis thaliana GN=GPX1 PE=1 SV=2
CUTC000017	GO:0015450,GO:0016020,GO:0006605	Similar to transport protein Sec61 subunit gamma-1 OS=Arabidopsis thaliana GN=SEC61G1 PE=2 SV=1
CUTC000018	GO:0009765,GO:0009523,GO:0018298,GO:0016168,GO:0016021,GO:0009535	Similar to a-b binding protein CP24, chloroplastic OS=Spinacia oleracea PE=2 SV=1
CUTC000019	GO:0046872,GO:0051536,GO:0005515,GO:0009536	Similar to chloroplastic OS=Mesembryanthemum crystallinum PE=2 SV=1
CUTC000020	GO:0003735,GO:0042254,GO:0022625,GO:0006412	Similar to ribosomal protein L38 OS=Arabidopsis thaliana GN=RPL38A PE=2 SV=1
CUTC000021	GO:0016021	Similar to AT1G34350.1 | Symbols: | unknown protein | chr1:12534585-12535927 FORWARD
CUTC000022
CUTC000023	GO:0009765,GO:0009523,GO:0000287,GO:0018298,GO:0016168,GO:0016021,GO:0009522,GO:0009535	Similar to a-b binding protein 151, chloroplastic OS=Gossypium hirsutum GN=CAB-151 PE=2 SV=2
CUTC000024	GO:0005737,GO:0005488,GO:0005634,GO:0006412	Similar to translation initiation factor 5 OS=Phaseolus vulgaris GN=EIF5 PE=2 SV=1
CUTC000025
CUTC000026		Similar to AT3G09860.1 | Symbols: | unknown protein | chr3:3026140-3027000 FORWARD
CUTC000027
CUTC000028	GO:0003723,GO:0006397,GO:0005732,GO:0005634,GO:0008380	Similar to small nuclear ribonucleoprotein G OS=Arabidopsis thaliana GN=At2g23930 PE=2 SV=1
CUTC000029	GO:0055114,GO:0009536,GO:0004032	Similar to tas OS=Shigella flexneri GN=tas PE=3 SV=1
CUTC000030	GO:0016020,GO:0006886,GO:0005801	Similar to AT1G73430.2 | Symbols: | sec34-like family protein | chr1:27604096-27610829 FORWARD
CUTC000031	GO:0005509,GO:0005544	Similar to D5 OS=Arabidopsis thaliana GN=ANN5 PE=2 SV=2
CUTC000032	GO:0005840,GO:0003735,GO:0006412,GO:0005739	Similar to AT5G18790.1 | Symbols: | ribosomal protein L33 family protein | chr5:6266324-6266500 REVERSE
CUTC000033	GO:0004872,GO:0033903,GO:0016998	Similar to AT5G15870.1 | Symbols: | glycosyl hydrolase family 81 protein | chr5:5182641-5184878 REVERSE
CUTC000034	GO:0015450,GO:0016020,GO:0006605	Similar to transport protein Sec61 subunit gamma OS=Oryza sativa subsp. japonica GN=Os02g0178400 PE=3 SV=1
CUTC000035	GO:0009535	Similar to AT2G06520.1 | Symbols: PSBX | PSBX (photosystem II subunit X) | chr2:2587868-2588218 REVERSE
CUTC000036		Similar to AT5G13560.1 | Symbols: | unknown protein | chr5:4361579-4366318 REVERSE
CUTC000037	GO:0003676,GO:0030529	Similar to small nuclear ribonucleoprotein F OS=Arabidopsis thaliana GN=At4g30220 PE=2 SV=1
CUTC000038
CUTC000039	GO:0016023,GO:0005777,GO:0010150	Similar to AT3G48140.1 | Symbols: | senescence-associated protein, putative | chr3:17778471-17779299 FORWARD
CUTC000040	GO:0006457,GO:0005737,GO:0003755,GO:0005515	Similar to isomerase FKBP12 OS=Vicia faba GN=FKBP12 PE=1 SV=1
CUTC000041	GO:0005840,GO:0003735,GO:0006412
CUTC000042	GO:0006096,GO:0004332	Similar to aldolase, chloroplastic OS=Oryza sativa subsp. japonica GN=Os11g0171300 PE=1 SV=2
CUTC000043	GO:0008233,GO:0016023,GO:0006465,GO:0016021,GO:0005739,GO:0005787	Similar to signal peptidase complex subunit 1 OS=Arabidopsis thaliana GN=At2g22425 PE=2 SV=1
CUTC000044	GO:0042802,GO:0006468,GO:0005773,GO:0005524,GO:0007165,GO:0004674	Similar to serine/threonine-protein kinase 14 OS=Arabidopsis thaliana GN=CIPK14 PE=1 SV=1
CUTC000045
CUTC000046	GO:0005739	Similar to AT5G02130.1 | Symbols: NDP1 | NDP1 (RANDOM POTATO CDNA CLONE) binding | chr5:419747-421958 REVERSE
CUTC000047
CUTC000048		Similar to AT5G17640.1 | Symbols: | unknown protein | chr5:5811047-5812429 REVERSE
CUTC000049	GO:0009765,GO:0009523,GO:0000287,GO:0018298,GO:0016168,GO:0016021,GO:0009522,GO:0009535,GO:0005739	Similar to a-b binding protein 8, chloroplastic OS=Solanum lycopersicum GN=CAB8 PE=3 SV=1
CUTC000050
CUTC000051	GO:0006979,GO:0016020	Similar to AT1G27330.1 | Symbols: | FUNCTIONS IN: molecular_function unknown INVOLVED IN: response to oxidative stress LOCATED IN: cellular_component unknown EXPRESSED IN: male gametophyte, pollen tube EXPRESSED DURING: L mature pollen stage, M germinated pollen stage CONTAINS InterPro DOMAIN/s: Ribosome associated membrane RAMP4 (InterPro:IPR010580) BEST Arabidopsis thaliana protein match is: un…
CUTC000052	GO:0005634,GO:0003677	Similar to protein OS=Glycine max PE=2 SV=1
CUTC000053
CUTC000054	GO:0030599,GO:0046910	Similar to kDa protein OS=Daucus carota PE=2 SV=1
CUTC000055		Similar to protein 5 OS=Arabidopsis thaliana GN=UBL5 PE=1 SV=1
CUTC000056	GO:0015979,GO:0009535,GO:0009654	Similar to II 10 kDa polypeptide, chloroplastic OS=Nicotiana tabacum GN=PSBR PE=2 SV=1
CUTC000057		Similar to protein At2g23090 OS=Arabidopsis thaliana GN=At2g23090 PE=1 SV=1
CUTC000058	GO:0045271,GO:0008137,GO:0009853,GO:0031966	Similar to Predicted protein n=1 Tax=Populus trichocarpa RepID=A9PCK4_POPTR
CUTC000059	GO:0046872,GO:0019509,GO:0055114,GO:0016702	Similar to dioxygenase 3 OS=Arabidopsis thaliana GN=ARD3 PE=2 SV=1
CUTC000060	GO:0005840,GO:0003735,GO:0003723,GO:0006412,GO:0009536	Similar to ribosomal protein S13, chloroplastic OS=Arabidopsis thaliana GN=RPS13 PE=2 SV=1
CUTC000061	GO:0005840,GO:0003735,GO:0042254,GO:0006412,GO:0005739	Similar to AT5G20180.2 | Symbols: | ribosomal protein L36 family protein | chr5:6811312-6811910 FORWARD
CUTC000062
CUTC000063	GO:0009536
CUTC000064	GO:0004802,GO:0005509,GO:0000287,GO:0008152,GO:0009535	Similar to chloroplastic (Fragment) OS=Craterostigma plantagineum GN=TKT3 PE=1 SV=1
CUTC000065	GO:0005622,GO:0006810,GO:0005215	Similar to Patellin 1 n=1 Tax=Cucurbita pepo RepID=Q2Q0V7_CUCPE
CUTC000066	GO:0005975,GO:0004553,GO:0043169	Similar to 12 OS=Oryza sativa subsp. japonica GN=BGLU12 PE=2 SV=2
CUTC000067
CUTC000068	GO:0005739	Similar to Putative uncharacterized protein n=1 Tax=Glycine max RepID=C6T1X7_SOYBN
CUTC000069	GO:0006120,GO:0045271,GO:0008137,GO:0009853,GO:0009536,GO:0031966	Similar to AT2G02050.1 | Symbols: | NADH-ubiquinone oxidoreductase B18 subunit, putative | chr2:490024-490335 FORWARD
CUTC000070	GO:0016705,GO:0034019,GO:0016117	Similar to beta cyclase, chloroplastic/chromoplastic OS=Capsicum annuum GN=LCY1 PE=2 SV=1
CUTC000071
CUTC000072	GO:0004553,GO:0006073,GO:0048046,GO:0005618,GO:0016762	Similar to endotransglucosylase/hydrolase protein 9 OS=Arabidopsis thaliana GN=XTH9 PE=2 SV=2
CUTC000073
CUTC000074	GO:0003735,GO:0022625,GO:0006412	Similar to ribosomal protein L30 OS=Lupinus luteus GN=RPL30 PE=3 SV=1
CUTC000075		Similar to AT1G15270.1 | Symbols: | FUNCTIONS IN: molecular_function unknown INVOLVED IN: biological_process unknown LOCATED IN: plasma membrane EXPRESSED IN: 24 plant structures EXPRESSED DURING: 15 growth stages CONTAINS InterPro DOMAIN/s: Translation machinery associated TMA7 (InterPro:IPR015157) BEST Arabidopsis thaliana protein match is: unknown protein (TAIR:AT3G16040.1) Has 263 Blast hits …
CUTC000076
CUTC000077	GO:0009536	Similar to AT4G10300.1 | Symbols: | FUNCTIONS IN: molecular_function unknown LOCATED IN: chloroplast EXPRESSED IN: 22 plant structures EXPRESSED DURING: 14 growth stages CONTAINS InterPro DOMAIN/s: Cupin, RmlC-type (InterPro:IPR011051), Protein of unknown function DUF861, cupin-3 (InterPro:IPR008579), RmlC-like jelly roll fold (InterPro:IPR014710) BEST Arabidopsis thaliana protein match is: unkno…
CUTC000078		Similar to Predicted protein n=2 Tax=Populus trichocarpa RepID=B9IKQ7_POPTR
CUTC000079	GO:0042802,GO:0004252,GO:0016023,GO:0005886,GO:0043086	Similar to AT1G71950.1 | Symbols: | identical protein binding / serine-type endopeptidase | chr1:27080453-27081573 REVERSE
CUTC000080	GO:0005840,GO:0003735,GO:0006412	Similar to ribosomal protein L44 OS=Gossypium hirsutum GN=RPL44 PE=3 SV=3
CUTC000081
CUTC000082	GO:0006536,GO:0030170,GO:0004351,GO:0009536	Similar to decarboxylase 1 OS=Arabidopsis thaliana GN=GAD1 PE=1 SV=2
CUTC000083
CUTC000084	GO:0010090,GO:0005515	Similar to AT1G56580.1 | Symbols: | unknown protein | chr1:21198402-21198902 REVERSE
CUTC000085	GO:0003676,GO:0005732	Similar to nuclear ribonucleoprotein E OS=Sus scrofa GN=SNRPE PE=3 SV=1
CUTC000086	GO:0006468,GO:0005524,GO:0005515	Similar to snRNA-associated Sm-like protein LSm5 OS=Pongo abelii GN=LSM5 PE=3 SV=3
CUTC000087	GO:0008270,GO:0005515
CUTC000088
CUTC000089	GO:0008270,GO:0005622	Similar to Putative uncharacterized protein n=1 Tax=Ricinus communis RepID=B9S1M3_RICCO
CUTC000090	GO:0051287,GO:0055114,GO:0000287,GO:0006099,GO:0004449,GO:0005739	Similar to dehydrogenase [NAD] regulatory subunit 3, mitochondrial OS=Arabidopsis thaliana GN=IDH3 PE=1 SV=1
CUTC000091	GO:0003735,GO:0022625,GO:0006412,GO:0005739	Similar to ribosomal protein L39 OS=Oryza sativa subsp. japonica GN=RPL39 PE=3 SV=2
CUTC000092	GO:0005750,GO:0016787,GO:0009536	Similar to AT5G59613.1 | Symbols: | unknown protein | chr5:24016162-24016500 REVERSE
CUTC000093	GO:0009725,GO:0005488,GO:0045449	Similar to response factor 2 OS=Arabidopsis thaliana GN=ARF2 PE=1 SV=2
CUTC000094	GO:0009941,GO:0009543,GO:0009538,GO:0015979,GO:0009535	Similar to I reaction center subunit III, chloroplastic OS=Flaveria trinervia GN=PSAF PE=2 SV=1
CUTC000095		Similar to AT1G14740.1 | Symbols: | unknown protein | chr1:5075450-5077732 REVERSE
CUTC000096	GO:0005515,GO:0004089,GO:0009570,GO:0015976,GO:0008270	Similar to anhydrase, chloroplastic OS=Pisum sativum PE=1 SV=1
CUTC000097	GO:0016023
CUTC000098	GO:0005777,GO:0003824,GO:0008270,GO:0009536	Similar to kDa zinc-binding protein OS=Zea mays GN=ZBP14 PE=1 SV=1
CUTC000099	GO:0009734,GO:0004364,GO:0004462	Similar to glutathione S-transferase OS=Nicotiana tabacum PE=2 SV=1
CUTC000100	GO:0030125,GO:0005515,GO:0008565,GO:0016192,GO:0006886,GO:0005739	Similar to complex subunit sigma-1 OS=Homo sapiens GN=AP4S1 PE=2 SV=1
CUTC000101	GO:0016301,GO:0005634,GO:0005515	Similar to one binder kinase activator-like 1 OS=Arabidopsis thaliana GN=At4g19045 PE=2 SV=1
CUTC000102	GO:0045454	Similar to 4 OS=Arabidopsis thaliana GN=At1g11530 PE=2 SV=2
CUTC000103
CUTC000104	GO:0045271,GO:0009853,GO:0031966	Similar to AT2G47690.1 | Symbols: | NADH-ubiquinone oxidoreductase-related | chr2:19551263-19552052 FORWARD
CUTC000105		Similar to PREDICTED: hypothetical protein n=1 Tax=Vitis vinifera RepID=UPI00019861C2
CUTC000106	GO:0005840,GO:0003735,GO:0006412,GO:0005739	Similar to AT1G31817.1 | Symbols: NFD3 | NFD3 (NUCLEAR FUSION DEFECTIVE 3) structural constituent of ribosome | chr1:11414932-11416356 REVERSE
CUTC000107	GO:0005840,GO:0003735,GO:0006412	Similar to ribosomal protein L36-1 OS=Arabidopsis thaliana GN=RPL36A PE=2 SV=1
CUTC000108	GO:0005840,GO:0003735,GO:0006412	Similar to AT5G55125.2 | Symbols: | unknown protein | chr5:22372737-22372967 FORWARD
CUTC000109	GO:0005840,GO:0003735,GO:0006412,GO:0019843,GO:0000166	Similar to ribosomal protein L23a OS=Daucus carota GN=RPL23A PE=2 SV=1
CUTC000110	GO:0005739	Similar to Predicted protein n=3 Tax=Malpighiales RepID=A9P8L7_POPTR
CUTC000111	GO:0044444,GO:0043229
CUTC000112	GO:0016491,GO:0005739	Similar to AT3G03070.1 | Symbols: | NADH-ubiquinone oxidoreductase-related | chr3:696593-698069 REVERSE
CUTC000113	GO:0003735,GO:0022627,GO:0006412	Similar to ribosomal protein S26-3 OS=Arabidopsis thaliana GN=RPS26C PE=2 SV=1
CUTC000114	GO:0006123,GO:0009060,GO:0005751,GO:0004129	Similar to c oxidase subunit 6B OS=Schizosaccharomyces pombe GN=cox12 PE=2 SV=2
CUTC000115
CUTC000116	GO:0005730,GO:0005739	Similar to biogenesis regulatory protein homolog OS=Arabidopsis thaliana GN=At2g37990 PE=2 SV=2
CUTC000117	GO:0006810,GO:0003723	Similar to kDa phloem protein 2 OS=Cucurbita maxima GN=PP16-2 PE=1 SV=3
CUTC000118	GO:0016020,GO:0006810,GO:0005215	Similar to PREDICTED: hypothetical protein n=1 Tax=Vitis vinifera RepID=UPI0001985460
CUTC000119	GO:0044464
CUTC000120	GO:0005750,GO:0008121,GO:0006810,GO:0022900	Similar to b-c1 complex subunit 8 OS=Solanum tuberosum PE=1 SV=2
CUTC000121	GO:0005840,GO:0003735,GO:0006412,GO:0009536	Similar to ribosomal protein L32-1 OS=Arabidopsis thaliana GN=RPL32A PE=2 SV=2
CUTC000122
CUTC000123	GO:0003735,GO:0042254,GO:0022625,GO:0008270,GO:0006412,GO:0019843,GO:0009536	Similar to ribosomal protein L37-3 OS=Arabidopsis thaliana GN=RPL37C PE=3 SV=1
CUTC000124	GO:0005886,GO:0005488,GO:0009536	Similar to AT4G10840.1 | Symbols: | kinesin light chain-related | chr4:6656614-6659033 FORWARD
CUTC000125
CUTC000126
CUTC000127	GO:0045271,GO:0016023,GO:0009853,GO:0031966	Similar to AT2G31490.1 | Symbols: | unknown protein | chr2:13412060-13413002 FORWARD
CUTC000128
CUTC000129	GO:0006754,GO:0005524,GO:0016020,GO:0015662	Similar to Predicted protein n=2 Tax=Populus trichocarpa RepID=A9P8A9_POPTR
CUTC000130	GO:0016023	Similar to domain family protein 2 OS=Macaca fascicularis GN=YTHDF2 PE=2 SV=1
CUTC000131	GO:0022626,GO:0003735,GO:0005618,GO:0008270,GO:0006412	Similar to ribosomal protein S27-2 OS=Arabidopsis thaliana GN=RPS27B PE=2 SV=2
CUTC000132	GO:0009409,GO:0004643,GO:0003937,GO:0006188,GO:0010319	Similar to purine biosynthesis protein purH OS=Anoxybacillus flavithermus (strain DSM 21510 / WK1) GN=purH PE=3 SV=1
CUTC000133	GO:0003735,GO:0022627,GO:0006412	Similar to ribosomal protein S25-2 OS=Arabidopsis thaliana GN=RPS25B PE=2 SV=1
CUTC000134	GO:0000786,GO:0003677,GO:0006334,GO:0016192,GO:0016021,GO:0005634,GO:0009536	Similar to H3.2 OS=Triticum aestivum PE=1 SV=2
CUTC000135	GO:0016021,GO:0005452,GO:0006820
CUTC000136		Similar to AT1G33810.1 | Symbols: | unknown protein | chr1:12265084-12266655 FORWARD
CUTC000137	GO:0000062	Similar to protein OS=Ricinus communis PE=3 SV=1
CUTC000138	GO:0015450,GO:0005743,GO:0046872,GO:0006626
CUTC000139	GO:0003735,GO:0015935,GO:0009507,GO:0016020,GO:0006412,GO:0019843,GO:0005739	Similar to ribosomal protein S3, chloroplastic OS=Cucumis sativus GN=rps3 PE=3 SV=1
CUTC000140	GO:0009509,GO:0006950,GO:0055114,GO:0009535,GO:0032440	Similar to carotenoid-associated protein, chromoplast OS=Cucumis sativus GN=CHRC PE=1 SV=1
CUTC000141		Similar to Putative uncharacterized protein n=1 Tax=Glycine max RepID=C6SWU2_SOYBN
CUTC000142	GO:0006457,GO:0016272,GO:0051082	Similar to AT2G07340.1 | Symbols: | prefoldin-related KE2 family protein | chr2:3045644-3046606 FORWARD
CUTC000143	GO:0005688,GO:0000381,GO:0005732,GO:0005515	Similar to snRNA-associated Sm-like protein LSm2 OS=Mus musculus GN=Lsm2 PE=2 SV=1
CUTC000144	GO:0022626,GO:0003735,GO:0005634,GO:0006414	Similar to acidic ribosomal protein P3-2 OS=Arabidopsis thaliana GN=RPP3B PE=1 SV=1
CUTC000145	GO:0005739	Similar to AT4G16450.1 | Symbols: | unknown protein | chr4:9280132-9280541 FORWARD
CUTC000146	GO:0044444,GO:0043229
CUTC000147	GO:0003735,GO:0022625,GO:0006412	Similar to ribosomal protein L30 OS=Lupinus luteus GN=RPL30 PE=3 SV=1
CUTC000148
CUTC000149	GO:0006952,GO:0009607,GO:0009507	Similar to protein 28 OS=Arabidopsis thaliana GN=MLP28 PE=1 SV=1
CUTC000150	GO:0005750,GO:0008121,GO:0006810,GO:0006122	Similar to b-c1 complex subunit 9 OS=Solanum tuberosum PE=1 SV=1
CUTC000151	GO:0016758,GO:0008152	Similar to 2 OS=Arabidopsis thaliana GN=UGT85A1 PE=1 SV=1
CUTC000152	GO:0005529	Similar to PHLOEM PROTEIN 2-LIKE A1 OS=Arabidopsis thaliana GN=PP2A1 PE=2 SV=1
CUTC000153	GO:0005975,GO:0004462	Similar to AT1G80160.1 | Symbols: | lactoylglutathione lyase family protein / glyoxalase I family protein | chr1:30151101-30151930 FORWARD
CUTC000154	GO:0004129,GO:0005758,GO:0033108,GO:0048793,GO:0005634	Similar to protein At4g33100 OS=Arabidopsis thaliana GN=At4g33100 PE=2 SV=1
CUTC000155	GO:0005507,GO:0055114,GO:0005737,GO:0006801,GO:0004784,GO:0008270	Similar to dismutase [Cu-Zn] OS=Capsicum annuum GN=SODCC PE=2 SV=1
CUTC000156	GO:0050832,GO:0016023,GO:0016021,GO:0042538	Similar to AT4G28088.1 | Symbols: | hydrophobic protein, putative / low temperature and salt responsive protein, putative | chr4:13961244-13961560 REVERSE
CUTC000157		Similar to protein SMT3 OS=Arabidopsis thaliana GN=SMT3 PE=1 SV=2
CUTC000158
CUTC000159	GO:0005739,GO:0009507	Similar to Putative uncharacterized protein n=1 Tax=Vitis vinifera RepID=A5ALV3_VITVI
CUTC000160	GO:0006457,GO:0006950,GO:0055114,GO:0005524,GO:0051082,GO:0005739,GO:0032440	Similar to shock 70 kDa protein, mitochondrial OS=Phaseolus vulgaris PE=2 SV=1
CUTC000161
CUTC000162	GO:0045271,GO:0009853,GO:0031966	Similar to dehydrogenase [ubiquinone] iron-sulfur protein 6 OS=Arabidopsis thaliana GN=At1g49140 PE=3 SV=1
CUTC000163	GO:0005840,GO:0003735,GO:0006412
CUTC000164	GO:0006952,GO:0009607,GO:0016020	Similar to protein 423 OS=Arabidopsis thaliana GN=MLP423 PE=1 SV=1
CUTC000165	GO:0003735,GO:0022625,GO:0006412	Similar to ribosomal protein L30 OS=Lupinus luteus GN=RPL30 PE=3 SV=1
CUTC000166	GO:0045271,GO:0016023,GO:0009853,GO:0031966	Similar to AT2G31490.1 | Symbols: | unknown protein | chr2:13412060-13413002 FORWARD
CUTC000167	GO:0005488
CUTC000168
CUTC000169		Similar to membrane protein At2g28370 OS=Arabidopsis thaliana GN=At2g28370 PE=2 SV=1
CUTC000170	GO:0006952,GO:0017148,GO:0009405,GO:0030598,GO:0009615	Similar to ribosome-inactivating protein OS=Cucumis figarei PE=2 SV=1
CUTC000171	GO:0006457,GO:0051082,GO:0007021,GO:0005874	Similar to chaperone A OS=Arabidopsis thaliana GN=At2g30410 PE=2 SV=2
CUTC000172
CUTC000173	GO:0022626,GO:0030170,GO:0006563,GO:0046686,GO:0005886,GO:0005515,GO:0006730,GO:0009507,GO:0048046,GO:0004372,GO:0006544,GO:0005739	Similar to hydroxymethyltransferase, mitochondrial OS=Solanum tuberosum PE=2 SV=1
CUTC000174		Similar to AT5G16110.1 | Symbols: | unknown protein | chr5:5261171-5262668 REVERSE
CUTC000175
CUTC000176	GO:0003735,GO:0005886,GO:0042254,GO:0022625,GO:0006412	Similar to ribosomal protein L34 OS=Pisum sativum GN=RPL34 PE=2 SV=1
CUTC000177	GO:0006457,GO:0031072,GO:0051082
CUTC000178	GO:0030599,GO:0046910	Similar to kDa protein OS=Daucus carota PE=2 SV=1
CUTC000179	GO:0005737,GO:0019773,GO:0005515,GO:0006511,GO:0005634,GO:0004298	Similar to subunit alpha type-7 OS=Solanum lycopersicum GN=PAD1 PE=2 SV=1
CUTC000180
CUTC000181	GO:0004375,GO:0004047,GO:0005515,GO:0031405,GO:0009507,GO:0005634,GO:0005960,GO:0005739,GO:0019464	Similar to cleavage system H protein, mitochondrial OS=Pisum sativum GN=GDCSH PE=1 SV=1
CUTC000182	GO:0006413,GO:0003743,GO:0006417	Similar to translation factor SUI1 homolog OS=Salix bakko PE=3 SV=1
CUTC000183	GO:0005773,GO:0005525,GO:0046686,GO:0005886,GO:0003924	Similar to protein 1E OS=Arabidopsis thaliana GN=DRP1E PE=1 SV=1
CUTC000184	GO:0003676,GO:0005732	Similar to nuclear ribonucleoprotein E OS=Sus scrofa GN=SNRPE PE=3 SV=1
CUTC000185	GO:0008270,GO:0008892	Similar to deaminase OS=Bacillus subtilis GN=guaD PE=1 SV=1
CUTC000186	GO:0008233,GO:0003735,GO:0015934,GO:0006508,GO:0006412	Similar to ribosomal protein L17-2 OS=Arabidopsis thaliana GN=RPL17B PE=2 SV=2
CUTC000187	GO:0006457,GO:0031072,GO:0009570,GO:0051082,GO:0009535	Similar to AT1G75690.1 | Symbols: | chaperone protein dnaJ-related | chr1:28422273-28423170 REVERSE
CUTC000188	GO:0031408,GO:0005506,GO:0055114,GO:0016165	Similar to 1 OS=Solanum tuberosum GN=LOX1.1 PE=2 SV=1
CUTC000189		Similar to AT3G06145.1 | Symbols: | unknown protein | chr3:1860118-1860618 REVERSE
CUTC000190
CUTC000191	GO:0045449	Similar to AT5G46020.1 | Symbols: | unknown protein | chr5:18663075-18664629 REVERSE
CUTC000192	GO:0005840,GO:0003735,GO:0006412,GO:0009536	Similar to ribosomal protein L35, chloroplastic OS=Spinacia oleracea GN=RPL35 PE=1 SV=1
CUTC000193		Similar to AT1G64720.1 | Symbols: CP5 | CP5 | chr1:24046887-24048537 REVERSE
CUTC000194	GO:0005840,GO:0003735,GO:0006412
CUTC000195	GO:0003746,GO:0006511,GO:0005515	Similar to AT5G59140.1 | Symbols: | SKP1 family protein | chr5:23874696-23875631 REVERSE
CUTC000196	GO:0009765,GO:0009523,GO:0018298,GO:0016168,GO:0016021,GO:0009535	Similar to a-b binding protein CP24 10A, chloroplastic OS=Solanum lycopersicum GN=CAP10A PE=3 SV=1
CUTC000197	GO:0005507,GO:0005740,GO:0005515,GO:0006096,GO:0004332,GO:0005829	Similar to aldolase cytoplasmic isozyme OS=Oryza sativa subsp. japonica GN=FBA PE=1 SV=2
CUTC000198	GO:0030528,GO:0045449,GO:0005634,GO:0005739	Similar to protein At3g19508 OS=Arabidopsis thaliana GN=At3g19508 PE=3 SV=1
CUTC000199		Similar to AT4G13500.1 | Symbols: | unknown protein | chr4:7856987-7857874 REVERSE
CUTC000200	GO:0005840,GO:0003735,GO:0006412	Similar to ribosomal protein S26-3 OS=Arabidopsis thaliana GN=RPS26C PE=2 SV=1
CUTC000201	GO:0003735,GO:0042254,GO:0022625,GO:0008270,GO:0006412,GO:0019843,GO:0009536	Similar to ribosomal protein L37-3 OS=Arabidopsis thaliana GN=RPL37C PE=3 SV=1
CUTC000202	GO:0005509,GO:0005544	Similar to protein RJ4 OS=Fragaria ananassa PE=2 SV=2
CUTC000203
CUTC000204	GO:0030001,GO:0050832,GO:0046872	Similar to AT4G16380.1 | Symbols: | metal ion binding | chr4:9254638-9255955 FORWARD
CUTC000205	GO:0009536	Similar to AT5G25770.3 | Symbols: | unknown protein | chr5:8969308-8971806 REVERSE
CUTC000206
CUTC000207		Similar to AT3G26960.1 | Symbols: | unknown protein | chr3:9944859-9945459 REVERSE
CUTC000208	GO:0003676,GO:0005622,GO:0000166,GO:0006810	Similar to Putative uncharacterized protein (Fragment) n=1 Tax=Medicago truncatula RepID=B7FGB2_MEDTR
CUTC000209
CUTC000210	GO:0016853,GO:0051707	Similar to AT5G57170.1 | Symbols: | macrophage migration inhibitory factor family protein / MIF family protein | chr5:23162201-23163140 REVERSE
CUTC000211	GO:0003779,GO:0005622	Similar to factor OS=Vitis vinifera PE=2 SV=1
CUTC000212
CUTC000213	GO:0003735,GO:0042254,GO:0022625,GO:0006412	Similar to ribosomal protein L28-2 OS=Arabidopsis thaliana GN=RPL28C PE=2 SV=1
CUTC000214		Similar to AT3G06610.1 | Symbols: | DNA-binding enhancer protein-related | chr3:2060837-2061845 FORWARD
CUTC000215	GO:0015450,GO:0016020,GO:0006605	Similar to transport protein Sec61 subunit gamma OS=Oryza sativa subsp. japonica GN=Os02g0178400 PE=3 SV=1
CUTC000216	GO:0020037,GO:0055114,GO:0032440	Similar to steroid-binding protein 3 OS=Arabidopsis thaliana GN=MP3 PE=1 SV=1
CUTC000217		Similar to Putative uncharacterized protein n=2 Tax=Vitis vinifera RepID=A5AKK1_VITVI
CUTC000218	GO:0046933,GO:0016021,GO:0015986,GO:0008289,GO:0045263,GO:0016023,GO:0009535,GO:0042170	Similar to synthase subunit c, chloroplastic OS=Vitis vinifera GN=atpH PE=3 SV=1
CUTC000219	GO:0009055,GO:0004129,GO:0005746	Similar to AT4G21105.1 | Symbols: | cytochrome-c oxidase/ electron carrier | chr4:11266273-11266724 FORWARD
CUTC000220	GO:0005975,GO:0016023,GO:0004557	Similar to OS=Cyamopsis tetragonoloba PE=1 SV=1
CUTC000221	GO:0003735,GO:0016023,GO:0042254,GO:0022627,GO:0006412	Similar to ribosomal protein S21-2 OS=Arabidopsis thaliana GN=RPS21C PE=3 SV=1
CUTC000222	GO:0009941,GO:0009055,GO:0045454,GO:0006662,GO:0005618,GO:0009570,GO:0015035,GO:0009535	Similar to M-type 4, chloroplastic OS=Arabidopsis thaliana GN=At3g15360 PE=1 SV=2
CUTC000223	GO:0004356,GO:0009399,GO:0005524,GO:0009507,GO:0006542	Similar to synthetase leaf isozyme, chloroplastic OS=Phaseolus vulgaris PE=2 SV=1
CUTC000224
CUTC000225	GO:0003676	Similar to AT3G56680.1 | Symbols: | nucleic acid binding | chr3:20991537-20993446 FORWARD
CUTC000226	GO:0009533,GO:0006457,GO:0009543,GO:0005515,GO:0010275,GO:0003755	Similar to cis-trans isomerase CYP20-2, chloroplastic OS=Arabidopsis thaliana GN=CYP20-2 PE=1 SV=1
CUTC000227	GO:0004550,GO:0009585,GO:0009651,GO:0006228,GO:0005524,GO:0000287,GO:0006183,GO:0009507,GO:0005773,GO:0046686,GO:0006241,GO:0005886,GO:0048046	Similar to diphosphate kinase OS=Helianthus annuus PE=2 SV=1
CUTC000228	GO:0005886,GO:0045454,GO:0008152	Similar to H-type OS=Oryza sativa subsp. japonica GN=TRXH PE=1 SV=1
CUTC000229	GO:0003735,GO:0022627,GO:0006412	Similar to ribosomal protein S29 OS=Arabidopsis thaliana GN=RPS29A PE=3 SV=2
CUTC000230		Similar to Putative uncharacterized protein n=1 Tax=Glycine max RepID=C6SWU2_SOYBN
CUTC000231	GO:0016760,GO:0016023,GO:0008320,GO:0006886,GO:0016021	Similar to AT3G07680.1 | Symbols: | emp24/gp25L/p24 family protein | chr3:2455627-2456652 FORWARD
CUTC000232		Similar to protein 5 OS=Arabidopsis thaliana GN=UBL5 PE=1 SV=1
CUTC000233	GO:0016023,GO:0005739,GO:0045271
CUTC000234	GO:0005576,GO:0005515	Similar to inhibitor OS=Pyrus communis GN=PGIP PE=1 SV=1
CUTC000235	GO:0005739	Similar to Protein C6orf149, putative n=1 Tax=Ricinus communis RepID=B9RLS6_RICCO
CUTC000236	GO:0003723,GO:0006397,GO:0005732,GO:0005634,GO:0008380	Similar to small nuclear ribonucleoprotein G OS=Arabidopsis thaliana GN=At2g23930 PE=2 SV=1
CUTC000237	GO:0047066,GO:0004602,GO:0005737,GO:0055114,GO:0006979	Similar to glutathione peroxidase 3, mitochondrial OS=Arabidopsis thaliana GN=GPX3 PE=1 SV=1
CUTC000238
CUTC000239	GO:0004872,GO:0006886,GO:0005741	Similar to PREDICTED: hypothetical protein n=1 Tax=Vitis vinifera RepID=UPI0001983B50
CUTC000240	GO:0003735,GO:0042254,GO:0022625,GO:0006412	Similar to ribosomal protein L29-2 OS=Arabidopsis thaliana GN=RPL29B PE=2 SV=2
CUTC000241	GO:0046872,GO:0051287,GO:0006108,GO:0055114,GO:0009536,GO:0004473	Similar to malic enzyme OS=Vitis vinifera PE=2 SV=1
CUTC000242	GO:0005789,GO:0005792,GO:0005515,GO:0009703,GO:0020037,GO:0006810,GO:0016021,GO:0022900	Similar to cytochrome b5 isoform 2 OS=Arabidopsis thaliana GN=At2g32720 PE=1 SV=1
CUTC000243	GO:0006457,GO:0005737,GO:0005524,GO:0006950	Similar to kDa chaperonin OS=Arabidopsis thaliana GN=CPN10 PE=2 SV=1
CUTC000244	GO:0051287,GO:0046686,GO:0005886,GO:0055114,GO:0006096,GO:0009507,GO:0004365,GO:0048046,GO:0009651	Similar to dehydrogenase, cytosolic OS=Petunia hybrida GN=GAPC PE=2 SV=1
CUTC000245	GO:0020037,GO:0055114,GO:0032440	Similar to steroid-binding protein 3 OS=Arabidopsis thaliana GN=MP3 PE=1 SV=1
CUTC000246	GO:0003735,GO:0022627,GO:0006412	Similar to ribosomal protein S19-3 OS=Arabidopsis thaliana GN=RPS19C PE=2 SV=1
CUTC000247	GO:0015078,GO:0000276,GO:0015986
CUTC000248
CUTC000249	GO:0009765,GO:0009523,GO:0000287,GO:0018298,GO:0016168,GO:0016021,GO:0009522,GO:0009535	Similar to a-b binding protein 3, chloroplastic OS=Glycine max GN=CAB3 PE=3 SV=1
CUTC000250	GO:0006457,GO:0005737,GO:0005524,GO:0006950	Similar to kDa chaperonin OS=Arabidopsis thaliana GN=CPN10 PE=2 SV=1
CUTC000251	GO:0003735,GO:0022625,GO:0006412	Similar to ribosomal protein L23 OS=Arabidopsis thaliana GN=RPL23A PE=2 SV=3
CUTC000252
CUTC000253	GO:0003779,GO:0005622	Similar to factor 2 OS=Petunia hybrida GN=ADF2 PE=2 SV=1
CUTC000254	GO:0000325,GO:0016491,GO:0016887,GO:0005886,GO:0006810,GO:0000166	Similar to transporter C family member 2 OS=Arabidopsis thaliana GN=ABCC2 PE=1 SV=2
CUTC000255
CUTC000256		Similar to protein C13 OS=Zea mays GN=MGS1 PE=2 SV=1
CUTC000257		Similar to protein 44-like protein OS=Homo sapiens GN=BRP44L PE=1 SV=1
CUTC000258
CUTC000259	GO:0009536
CUTC000260	GO:0051252,GO:0008428	Similar to of ribonuclease-like protein 2 OS=Arabidopsis thaliana GN=At5g16450 PE=2 SV=1
CUTC000261	GO:0034357,GO:0009507,GO:0044425	Similar to II 22 kDa protein, chloroplastic OS=Spinacia oleracea GN=PSBS PE=1 SV=1
CUTC000262		Similar to AT5G44710.1 | Symbols: | FUNCTIONS IN: molecular_function unknown INVOLVED IN: biological_process unknown LOCATED IN: cellular_component unknown EXPRESSED IN: 23 plant structures EXPRESSED DURING: 13 growth stages CONTAINS InterPro DOMAIN/s: Ribosomal protein S27/S33, mitochondrial (InterPro:IPR013219) Has 56 Blast hits to 56 proteins in 30 species: Archae - 0 Bacteria - 0 Metazoa - 6 …
CUTC000263	GO:0004568,GO:0016998,GO:0006032	Similar to 1 OS=Gossypium hirsutum PE=3 SV=1
CUTC000264	GO:0005739	Similar to AT4G16450.1 | Symbols: | unknown protein | chr4:9280132-9280541 FORWARD
CUTC000265	GO:0006979,GO:0016023,GO:0020037,GO:0055114,GO:0004601	Similar to 15 OS=Ipomoea batatas GN=pod PE=1 SV=1
CUTC000266	GO:0016020,GO:0016023	Similar to AT4G27435.1 | Symbols: | unknown protein | chr4:13723903-13724872 FORWARD
CUTC000267	GO:0009536	Similar to AT3G47650.1 | Symbols: | bundle-sheath defective protein 2 family / bsd2 family | chr3:17569576-17570262 FORWARD
CUTC000268	GO:0003735,GO:0003723,GO:0005515,GO:0022627,GO:0006412	Similar to ribosomal protein S4-3 OS=Arabidopsis thaliana GN=RPS4D PE=2 SV=2
CUTC000269
CUTC000270	GO:0005840,GO:0003735,GO:0006412	Similar to ribosomal protein L32-1 OS=Arabidopsis thaliana GN=RPL32A PE=2 SV=2
CUTC000271	GO:0005509,GO:0004623,GO:0006644,GO:0016042	Similar to A2 homolog 3 OS=Oryza sativa subsp. japonica GN=PLA2-III PE=1 SV=1
CUTC000272
CUTC000273	GO:0005758,GO:0006825,GO:0016531,GO:0009536	Similar to AT3G15352.1 | Symbols: ATCOX17, COX17 | ATCOX17 copper chaperone | chr3:5180266-5180490 FORWARD
CUTC000274	GO:0005960,GO:0004375,GO:0019464,GO:0005739,GO:0055114,GO:0032440,GO:0009941,GO:0005524,GO:0030170	Similar to dehydrogenase [decarboxylating], mitochondrial OS=Pisum sativum GN=GDCSP PE=1 SV=1
CUTC000275	GO:0003735,GO:0042254,GO:0022625,GO:0006412	Similar to ribosomal protein L31 OS=Panax ginseng GN=RPL31 PE=2 SV=1
CUTC000276
CUTC000277	GO:0004869,GO:0005840,GO:0008233,GO:0003735,GO:0006412	Similar to proteinase inhibitor OS=Vigna unguiculata PE=3 SV=1
CUTC000278	GO:0005515	Similar to signalosome complex subunit 8 OS=Arabidopsis thaliana GN=CSN8 PE=1 SV=1
CUTC000279	GO:0003824	Similar to protein TC_0114 OS=Chlamydia muridarum GN=TC_0114 PE=4 SV=2
CUTC000280		Similar to AT2G44670.1 | Symbols: | senescence-associated protein-related | chr2:18425279-18425673 FORWARD
CUTC000281	GO:0016020,GO:0016853	Similar to 3-beta-hydroxysteroid-Delta(8),Delta(7)-isomerase OS=Arabidopsis thaliana GN=At1g20050 PE=2 SV=1
CUTC000282
CUTC000283	GO:0015078,GO:0000276,GO:0015986
CUTC000284	GO:0005786,GO:0045900,GO:0008312,GO:0005515,GO:0006614	Similar to recognition particle 9 kDa protein OS=Arabidopsis thaliana GN=SRP9 PE=2 SV=1
CUTC000285	GO:0043161,GO:0003684,GO:0006289,GO:0005634	Similar to DNA repair protein RAD23-1 OS=Arabidopsis thaliana GN=RAD23-1 PE=2 SV=3
CUTC000286	GO:0003735,GO:0003723,GO:0022627,GO:0006412	Similar to ribosomal protein S20-2 OS=Arabidopsis thaliana GN=RPS20B PE=2 SV=1
CUTC000287	GO:0016020,GO:0009579,GO:0005739,GO:0009765,GO:0009507	Similar to a-b binding protein CP26, chloroplastic OS=Arabidopsis thaliana GN=LHCB5 PE=2 SV=1
CUTC000288	GO:0006413,GO:0003743	Similar to translation factor SUI1 homolog 2 OS=Arabidopsis thaliana GN=At1g54290 PE=2 SV=1
CUTC000289
CUTC000290	GO:0016023,GO:0006886,GO:0016021,GO:0005783	Similar to AT1G11905.1 | Symbols: | FUNCTIONS IN: molecular_function unknown INVOLVED IN: intracellular protein transport LOCATED IN: endomembrane system, integral to membrane, endoplasmic reticulum CONTAINS InterPro DOMAIN/s: B-cell receptor-associated 31-like (InterPro:IPR008417) BEST Arabidopsis thaliana protein match is: unknown protein (TAIR:AT5G42570.1) Has 65 Blast hits to 65 proteins in 7…
CUTC000291	GO:0005634,GO:0003677	Similar to AT4G11080.1 | Symbols: | high mobility group (HMG1/2) family protein | chr4:6760898-6763272 REVERSE
CUTC000292	GO:0009579,GO:0009536	Similar to AT1G08380.1 | Symbols: PSAO | PSAO (photosystem I subunit O) | chr1:2641004-2641739 REVERSE
CUTC000293	GO:0006120,GO:0008137,GO:0009536	Similar to AT5G18800.2 | Symbols: | NADH-ubiquinone oxidoreductase 19 kDa subunit (NDUFA8) family protein | chr5:6267304-6268393 FORWARD
CUTC000294	GO:0016579,GO:0004842	Similar to modifier-conjugating enzyme 1 OS=Arabidopsis thaliana GN=At1g27530 PE=2 SV=1
CUTC000295
CUTC000296
CUTC000297	GO:0003755,GO:0006457	Similar to AT1G26550.1 | Symbols: | peptidyl-prolyl cis-trans isomerase PPIC-type family protein | chr1:9171800-9172716 FORWARD
CUTC000298	GO:0003824	Similar to glutathione S-transferase OS=Glycine max GN=HSP26-A PE=2 SV=1
CUTC000299	GO:0045454,GO:0016023,GO:0003756	Similar to AT1G07960.1 | Symbols: ATPDIL5-1 | ATPDIL5-1 (PDI-like 5-1) | chr1:2467681-2468831 FORWARD
CUTC000300	GO:0022626,GO:0019773,GO:0006511,GO:0004298	Similar to subunit alpha type-2-B OS=Arabidopsis thaliana GN=PAB2 PE=1 SV=1
CUTC000301	GO:0003735,GO:0003723,GO:0022627,GO:0006412	Similar to ribosomal protein S20-2 OS=Arabidopsis thaliana GN=RPS20B PE=2 SV=1
CUTC000302	GO:0005750,GO:0016787,GO:0009536
CUTC000303	GO:0019904	Similar to protein 4 OS=Solanum lycopersicum GN=TFT4 PE=2 SV=1
CUTC000304	GO:0030528,GO:0003735,GO:0005515,GO:0022625,GO:0006412	Similar to ribosomal protein L7-4 OS=Arabidopsis thaliana GN=RPL7D PE=2 SV=1
CUTC000305		Similar to AT2G04410.1 | Symbols: | FUNCTIONS IN: molecular_function unknown INVOLVED IN: biological_process unknown LOCATED IN: plasma membrane EXPRESSED IN: 24 plant structures EXPRESSED DURING: 15 growth stages CONTAINS InterPro DOMAIN/s: Defence response, Rin4 (InterPro:IPR008700) BEST Arabidopsis thaliana protein match is: NOI (TAIR:AT5G55850.1) Has 141 Blast hits to 140 proteins in 13 speci…
CUTC000306	GO:0003735,GO:0042254,GO:0022625,GO:0006412	Similar to ribosomal protein L35a-3 OS=Arabidopsis thaliana GN=RPL35AC PE=2 SV=1
CUTC000307		Similar to protein At5g01610 OS=Arabidopsis thaliana GN=At5g01610 PE=1 SV=1
CUTC000308	GO:0009941,GO:0022626,GO:0003735,GO:0009570,GO:0016020,GO:0006412,GO:0019843	Similar to ribosomal protein L11, chloroplastic OS=Arabidopsis thaliana GN=RPL11 PE=1 SV=1
CUTC000309	GO:0003676,GO:0005732,GO:0016020	Similar to nuclear ribonucleoprotein Sm D1 OS=Mus musculus GN=Snrpd1 PE=2 SV=1
CUTC000310	GO:0005773,GO:0000786,GO:0003677,GO:0006334,GO:0005515,GO:0005634	Similar to histone H2A variant 3 OS=Arabidopsis thaliana GN=At1g52740 PE=1 SV=1
CUTC000311	GO:0016559,GO:0005739,GO:0005778	Similar to membrane protein 11D OS=Arabidopsis thaliana GN=PEX11D PE=1 SV=2
CUTC000312	GO:0003838,GO:0006694	Similar to OS=Arabidopsis thaliana GN=SMT1 PE=2 SV=1
CUTC000313	GO:0030145,GO:0019898,GO:0005515,GO:0005509,GO:0042549,GO:0009570,GO:0009535,GO:0009654	Similar to enhancer protein 1, chloroplastic OS=Nicotiana tabacum GN=PSBO PE=2 SV=1
CUTC000314		Similar to SNARE 12 protein OS=Arabidopsis thaliana GN=GOS12 PE=1 SV=1
CUTC000315	GO:0005739	Similar to AT1G72020.1 | Symbols: | unknown protein | chr1:27109521-27110327 REVERSE
CUTC000316	GO:0005524,GO:0009570	Similar to bisphosphate carboxylase/oxygenase activase 1, chloroplastic OS=Larrea tridentata GN=RCA1 PE=2 SV=1
CUTC000317	GO:0008152,GO:0008168	Similar to phosphoethanolamine N-methyltransferase 2 OS=Arabidopsis thaliana GN=NMT2 PE=2 SV=1
CUTC000318	GO:0016023	Similar to AT4G14420.1 | Symbols: | lesion inducing protein-related | chr4:8302171-8303738 REVERSE
CUTC000319	GO:0010038,GO:0009536	Similar to CutA, chloroplastic OS=Arabidopsis thaliana GN=CUTA PE=1 SV=1
CUTC000320		Similar to AT2G41430.2 | Symbols: ERD15, LSR1, CID1 | ERD15 (EARLY RESPONSIVE TO DEHYDRATION 15) protein binding | chr2:17269736-17270314 FORWARD
CUTC000321	GO:0016023	Similar to Os02g0823600 protein n=1 Tax=Oryza sativa Japonica Group RepID=Q6K9X2_ORYSJ
CUTC000322	GO:0005739,GO:0000398	Similar to protein At4g14342 OS=Arabidopsis thaliana GN=At4g14342 PE=3 SV=1
CUTC000323		Similar to protein At2g23090 OS=Arabidopsis thaliana GN=At2g23090 PE=1 SV=1
CUTC000324
CUTC000325	GO:0009535
CUTC000326
CUTC000327	GO:0055114,GO:0005506,GO:0051539,GO:0008937,GO:0009507	Similar to reductase catalytic chain, chloroplastic OS=Glycine max GN=FTRC PE=2 SV=1
CUTC000328	GO:0005622,GO:0006810	Similar to transport factor 2 OS=Arabidopsis thaliana GN=NTF2 PE=2 SV=1
CUTC000329	GO:0050281,GO:0008152,GO:0030170	Similar to aminotransferase OS=Arabidopsis thaliana GN=AGT1 PE=1 SV=2
CUTC000330	GO:0005739,GO:0030163,GO:0008233	Similar to AT1G68660.1 | Symbols: | FUNCTIONS IN: molecular_function unknown INVOLVED IN: protein catabolic process EXPRESSED IN: 23 plant structures EXPRESSED DURING: 14 growth stages CONTAINS InterPro DOMAIN/s: Adaptor protein ClpS, core (InterPro:IPR003769), Ribosomal protein L7/L12, C-terminal/adaptor protein ClpS-like (InterPro:IPR014719) Has 513 Blast hits to 513 proteins in 129 species: Ar…
CUTC000331	GO:0005507,GO:0022900,GO:0048046,GO:0009055,GO:0006810	Similar to blue protein OS=Cucumis sativus PE=1 SV=1
CUTC000332	GO:0005515	Similar to AT5G64400.1 | Symbols: | FUNCTIONS IN: molecular_function unknown INVOLVED IN: biological_process unknown EXPRESSED IN: 25 plant structures EXPRESSED DURING: 15 growth stages CONTAINS InterPro DOMAIN/s: CHCH (InterPro:IPR010625) BEST Arabidopsis thaliana protein match is: unknown protein (TAIR:AT5G09570.1) Has 218 Blast hits to 216 proteins in 80 species: Archae - 0 Bacteria - 10 Metaz…
CUTC000333		Similar to AT1G65000.1 | Symbols: | unknown protein | chr1:24147156-24148373 FORWARD
CUTC000334	GO:0005739,GO:0042742,GO:0009941,GO:0006754,GO:0009535,GO:0015992	Similar to synthase delta chain, chloroplastic OS=Nicotiana tabacum GN=ATPD PE=2 SV=1
CUTC000335	GO:0043565	Similar to factor 1b OS=Arabidopsis thaliana GN=MBF1B PE=2 SV=1
CUTC000336	GO:0003735,GO:0022625,GO:0006412	Similar to ribosomal protein L22-3 OS=Arabidopsis thaliana GN=RPL22C PE=2 SV=1
CUTC000337	GO:0005739	Similar to Putative uncharacterized protein orf111-b n=1 Tax=Zea mays RepID=Q6R9A5_MAIZE
CUTC000338	GO:0005739	Similar to protein 44 OS=Homo sapiens GN=BRP44 PE=1 SV=1
CUTC000339	GO:0009505,GO:0048046,GO:0008233	Similar to proteinase nepenthesin-1 OS=Nepenthes gracilis GN=nep1 PE=1 SV=1
CUTC000340	GO:0016023,GO:0016021,GO:0006810	Similar to AT3G22845.1 | Symbols: | emp24/gp25L/p24 protein-related | chr3:8087373-8088550 FORWARD
CUTC000341	GO:0004579,GO:0006915,GO:0016021	Similar to against cell death 1 OS=Betula verrucosa GN=DAD1 PE=3 SV=1
CUTC000342		Similar to AT4G38495.1 | Symbols: | FUNCTIONS IN: molecular_function unknown INVOLVED IN: biological_process unknown LOCATED IN: cellular_component unknown CONTAINS InterPro DOMAIN/s: YL1 nuclear, C-terminal (InterPro:IPR013272) Has 189 Blast hits to 189 proteins in 98 species: Archae - 0 Bacteria - 0 Metazoa - 80 Fungi - 83 Plants - 17 Viruses - 0 Other Eukaryotes - 9 (source: NCBI BLink). | chr…
CUTC000343		Similar to BPS1, chloroplastic OS=Arabidopsis thaliana GN=BPS1 PE=2 SV=1
CUTC000344		Similar to AT1G62510.1 | Symbols: | protease inhibitor/seed storage/lipid transfer protein (LTP) family protein | chr1:23136632-23137081 REVERSE
CUTC000345	GO:0009055,GO:0005515,GO:0045454,GO:0006662,GO:0006810,GO:0009507,GO:0015035,GO:0022900	Similar to M-type, chloroplastic OS=Spinacia oleracea PE=1 SV=2
CUTC000346	GO:0020037,GO:0055114,GO:0004601,GO:0009055,GO:0005515,GO:0006979	Similar to 42 OS=Arabidopsis thaliana GN=PER42 PE=1 SV=2
CUTC000347	GO:0004197,GO:0006508	Similar to proteinase RD19a OS=Arabidopsis thaliana GN=RD19A PE=2 SV=1
CUTC000348	GO:0005737,GO:0009086,GO:0008270,GO:0003871	Similar to methyltransferase OS=Solenostemon scutellarioides GN=MET PE=1 SV=2
CUTC000349	GO:0006457,GO:0005773,GO:0005788,GO:0016023,GO:0006950,GO:0003755	Similar to protein 2-1 OS=Arabidopsis thaliana GN=FKBP15-1 PE=1 SV=2
CUTC000350	GO:0003735,GO:0005886,GO:0003723,GO:0022627,GO:0006412	Similar to ribosomal protein S2-4 OS=Arabidopsis thaliana GN=RPS2D PE=2 SV=1
CUTC000351	GO:0016020
CUTC000352
CUTC000353	GO:0005515	Similar to Putative uncharacterized protein n=1 Tax=Ricinus communis RepID=B9T1I8_RICCO
CUTC000354	GO:0005840,GO:0003735,GO:0005886,GO:0005618,GO:0006412	Similar to ribosomal protein S15a-1 OS=Arabidopsis thaliana GN=RPS15AA PE=2 SV=2
CUTC000355		Similar to protein At4g28440 OS=Arabidopsis thaliana GN=At4g28440 PE=1 SV=1
CUTC000356
CUTC000357
CUTC000358
CUTC000359	GO:0005634,GO:0005829	Similar to protein TSJT1 OS=Nicotiana tabacum GN=TSJT1 PE=2 SV=1
CUTC000360	GO:0022900,GO:0005506,GO:0009055,GO:0051537,GO:0009536	Similar to AT4G14890.1 | Symbols: | ferredoxin family protein | chr4:8520887-8521351 FORWARD
CUTC000361		Similar to AT4G35980.1 | Symbols: | unknown protein | chr4:17030816-17031586 REVERSE
CUTC000362	GO:0006412,GO:0003723,GO:0005840,GO:0003735,GO:0009570,GO:0016020	Similar to ribosomal protein S9, chloroplastic OS=Arabidopsis thaliana GN=RPS9 PE=2 SV=1
CUTC000363	GO:0005634,GO:0003677
CUTC000364	GO:0006790,GO:0006777	Similar to synthase sulfur carrier subunit OS=Arabidopsis thaliana GN=At4g10100 PE=2 SV=1
CUTC000365	GO:0003735,GO:0003723,GO:0022627,GO:0006412	Similar to ribosomal protein S20-2 OS=Arabidopsis thaliana GN=RPS20B PE=2 SV=1
CUTC000366	GO:0003735,GO:0042254,GO:0022625,GO:0006412	Similar to ribosomal protein L29-1 OS=Arabidopsis thaliana GN=RPL29A PE=1 SV=1
CUTC000367	GO:0015078,GO:0016021,GO:0042742,GO:0015986,GO:0009941,GO:0045263,GO:0005524,GO:0009535	Similar to synthase subunit b', chloroplastic OS=Spinacia oleracea GN=ATPG PE=1 SV=2
CUTC000368	GO:0003869,GO:0008152,GO:0005634,GO:0009570	Similar to phosphatase OS=Bos taurus GN=PGP PE=2 SV=1
CUTC000369
CUTC000370
CUTC000371	GO:0016023	Similar to lysosomal thiol reductase OS=Homo sapiens GN=IFI30 PE=1 SV=2
CUTC000372	GO:0003735,GO:0022627,GO:0006412	Similar to ribosomal protein S29 OS=Arabidopsis thaliana GN=RPS29A PE=3 SV=2
CUTC000373		Similar to AT1G52220.1 | Symbols: | FUNCTIONS IN: molecular_function unknown INVOLVED IN: biological_process unknown LOCATED IN: chloroplast thylakoid membrane, chloroplast EXPRESSED IN: 23 plant structures EXPRESSED DURING: 13 growth stages BEST Arabidopsis thaliana protein match is: PSI-P (PHOTOSYSTEM I P SUBUNIT) DNA binding (TAIR:AT2G46820.2) Has 203 Blast hits to 203 proteins in 35 species: …
CUTC000374	GO:0005750,GO:0008121,GO:0006122,GO:0045153	Similar to b-c1 complex subunit 6 OS=Solanum tuberosum PE=1 SV=2
CUTC000375	GO:0005515,GO:0005509	Similar to AT2G46600.1 | Symbols: | calcium-binding protein, putative | chr2:19136070-19136477 FORWARD
CUTC000376	GO:0005840,GO:0003735,GO:0006412,GO:0019843	Similar to ribosomal protein L9 OS=Pisum sativum GN=RPL9 PE=2 SV=1
CUTC000377
CUTC000378	GO:0016023	Similar to protein At5g22580 OS=Arabidopsis thaliana GN=At5g22580 PE=1 SV=1
CUTC000379	GO:0030170,GO:0005739,GO:0003992,GO:0003867,GO:0005886	Similar to AT3G22200.1 | Symbols: POP2, GABA-T, HER1 | POP2 (POLLEN-PISTIL INCOMPATIBILITY 2) 4-aminobutyrate transaminase/ 4-aminobutyrate:pyruvate transaminase | chr3:7835286-7838863 FORWARD
CUTC000380	GO:0004872,GO:0015450,GO:0006886,GO:0016021,GO:0005741,GO:0009536
CUTC000381	GO:0005515,GO:0009522,GO:0015979,GO:0009535	Similar to I reaction center subunit N, chloroplastic OS=Arabidopsis thaliana GN=PSAN PE=1 SV=2
CUTC000382	GO:0005524,GO:0009570	Similar to bisphosphate carboxylase/oxygenase activase 2, chloroplastic OS=Larrea tridentata GN=RCA2 PE=2 SV=1
CUTC000383	GO:0003735,GO:0042254,GO:0022625,GO:0006412	Similar to ribosomal protein L35 OS=Euphorbia esula GN=RPL35 PE=2 SV=1
CUTC000384	GO:0009941,GO:0005488,GO:0009535,GO:0005739	Similar to AT3G14110.2 | Symbols: FLU | FLU (FLUORESCENT IN BLUE LIGHT) binding | chr3:4676222-4677010 REVERSE
CUTC000385	GO:0005515,GO:0009570	Similar to AT3G62410.1 | Symbols: CP12-2, CP12 | CP12-2 protein binding | chr3:23091006-23091401 FORWARD
CUTC000386	GO:0009536	Similar to AT3G56010.1 | Symbols: | unknown protein | chr3:20788758-20789656 FORWARD
CUTC000387	GO:0047213,GO:0008152,GO:0005739	Similar to 2 OS=Arabidopsis thaliana GN=UGT85A1 PE=1 SV=1
CUTC000388	GO:0016020,GO:0010287
CUTC000389	GO:0019253,GO:0042742,GO:0042132,GO:0050278,GO:0005515,GO:0000287,GO:0009570,GO:0009579,GO:0048046	Similar to chloroplastic OS=Spinacia oleracea PE=2 SV=1
CUTC000390	GO:0045449,GO:0016021,GO:0005634	Similar to AT2G42780.1 | Symbols: | FUNCTIONS IN: molecular_function unknown INVOLVED IN: regulation of transcription LOCATED IN: integral to membrane, nucleus EXPRESSED IN: 20 plant structures EXPRESSED DURING: 11 growth stages CONTAINS InterPro DOMAIN/s: RNA polymerase II transcription factor SIII, subunit A (InterPro:IPR010684) Has 143 Blast hits to 142 proteins in 57 species: Archae - 0 Bacte…
CUTC000391	GO:0019904	Similar to protein D OS=Glycine max GN=GF14D PE=2 SV=1
CUTC000392	GO:0006166,GO:0003999,GO:0005886,GO:0009507,GO:0006168	Similar to phosphoribosyltransferase 1 OS=Arabidopsis thaliana GN=APT1 PE=2 SV=2
CUTC000393	GO:0015031
CUTC000394		Similar to AT4G15802.1 | Symbols: | FUNCTIONS IN: molecular_function unknown INVOLVED IN: biological_process unknown LOCATED IN: cellular_component unknown CONTAINS InterPro DOMAIN/s: Heat shock factor binding 1 (InterPro:IPR009643) Has 178 Blast hits to 178 proteins in 62 species: Archae - 0 Bacteria - 0 Metazoa - 122 Fungi - 0 Plants - 37 Viruses - 0 Other Eukaryotes - 19 (source: NCBI BLink). …
CUTC000395	GO:0016301,GO:0007049,GO:0003677,GO:0016538,GO:0005515,GO:0015074	Similar to kinases regulatory subunit 1 OS=Oryza sativa subsp. japonica GN=CKS1 PE=2 SV=1
CUTC000396	GO:0045271	Similar to AT1G76200.1 | Symbols: | unknown protein | chr1:28593351-28593980 FORWARD
CUTC000397	GO:0005840,GO:0003735,GO:0006412	Similar to ribosomal protein L18a OS=Castanea sativa GN=RPL18A PE=2 SV=1
CUTC000398	GO:0009536	Similar to AT2G42220.1 | Symbols: | rhodanese-like domain-containing protein | chr2:17592105-17593305 FORWARD
CUTC000399	GO:0016023,GO:0016020	Similar to protein a OS=Arabidopsis thaliana GN=HVA22A PE=2 SV=1
CUTC000400
CUTC000401		Similar to AT3G51730.1 | Symbols: | saposin B domain-containing protein | chr3:19186970-19188436 FORWARD
CUTC000402	GO:0007018,GO:0005525,GO:0051258,GO:0005198,GO:0003924,GO:0005874	Similar to alpha chain OS=Chlorella vulgaris GN=TUBA PE=3 SV=1
CUTC000403	GO:0016020,GO:0051301	Similar to subunit 3 OS=Arabidopsis thaliana GN=ALIS3 PE=1 SV=1
CUTC000404	GO:0003735,GO:0042254,GO:0022625,GO:0006412,GO:0003824	Similar to ribosome biogenesis protein RLP24 OS=Arabidopsis thaliana GN=At2g44860 PE=2 SV=1
CUTC000405	GO:0045261,GO:0046933,GO:0015986,GO:0009941,GO:0046961,GO:0009535	Similar to synthase gamma chain, chloroplastic OS=Nicotiana tabacum GN=ATPC PE=1 SV=1
CUTC000406	GO:0006468,GO:0016023,GO:0005524,GO:0004674
CUTC000407	GO:0005840	Similar to ribosomal protein S25 OS=Solanum lycopersicum GN=RPS25 PE=3 SV=1
CUTC000408	GO:0009941,GO:0005773,GO:0046686,GO:0005886,GO:0008270,GO:0004462	Similar to lactoylglutathione lyase OS=Brassica oleracea var. gemmifera PE=2 SV=1
CUTC000409	GO:0005576,GO:0016023,GO:0050896	Similar to form of pathogenesis-related protein 1 OS=Nicotiana tabacum PE=3 SV=1
CUTC000410	GO:0006123,GO:0009060,GO:0005751,GO:0016021,GO:0004129	Similar to AT5G61310.4 | Symbols: | cytochrome c oxidase subunit Vc, putative / COX5C, putative | chr5:24653543-24653737 REVERSE
CUTC000411		Similar to Predicted protein n=1 Tax=Populus trichocarpa RepID=B9GU37_POPTR
CUTC000412	GO:0043565,GO:0008824,GO:0009439,GO:0016836	Similar to hydratase OS=Arabidopsis thaliana GN=CYN PE=1 SV=1
CUTC000413	GO:0009507	Similar to PROTON GRADIENT REGULATION 5, chloroplastic OS=Arabidopsis thaliana GN=PGR5 PE=1 SV=1
CUTC000414	GO:0046872	Similar to finger A20 and AN1 domain-containing stress-associated protein 8 OS=Oryza sativa subsp. japonica GN=SAP8 PE=2 SV=1
CUTC000415	GO:0003677,GO:0045449,GO:0016023	Similar to AT5G54530.1 | Symbols: | unknown protein | chr5:22152781-22154201 FORWARD
CUTC000416	GO:0005739
CUTC000417	GO:0005840,GO:0003735,GO:0003723,GO:0006412,GO:0006396	Similar to ribosomal protein L10a-3 OS=Arabidopsis thaliana GN=RPL10AC PE=2 SV=1
CUTC000418		Similar to protein 3 OS=Oryza sativa subsp. japonica GN=ERG3 PE=2 SV=1
CUTC000419	GO:0005840,GO:0003735,GO:0006412	Similar to ribosomal protein S12 OS=Hordeum vulgare GN=RPS12 PE=2 SV=1
CUTC000420	GO:0006457,GO:0051082,GO:0031072,GO:0009536	Similar to AT2G24860.1 | Symbols: | chaperone protein dnaJ-related | chr2:10587118-10588240 REVERSE
CUTC000421	GO:0009055,GO:0004129,GO:0005746	Similar to AT4G21105.1 | Symbols: | cytochrome-c oxidase/ electron carrier | chr4:11266273-11266724 FORWARD
CUTC000422	GO:0016579,GO:0019941,GO:0004842,GO:0051246	Similar to enzyme ubc9 OS=Dictyostelium discoideum GN=ubc9 PE=3 SV=1
CUTC000423	GO:0005737,GO:0016211,GO:0009698,GO:0009058,GO:0016841,GO:0006559	Similar to ammonia-lyase OS=Stylosanthes humilis GN=PAL17.1 PE=2 SV=1
CUTC000424	GO:0016021	Similar to protein OS=Dictyostelium discoideum GN=DDB_G0279265 PE=3 SV=2
CUTC000425	GO:0008652,GO:0005524,GO:0006221,GO:0009536,GO:0033862	Similar to kinase OS=Synechococcus sp. (strain JA-3-3Ab) GN=pyrH PE=3 SV=1
CUTC000426	GO:0005840,GO:0009941,GO:0003735,GO:0009570,GO:0006412	Similar to ribosomal protein S17, chloroplastic OS=Arabidopsis thaliana GN=RPS17 PE=2 SV=1
CUTC000427	GO:0006350,GO:0003899,GO:0003677	Similar to AT5G41010.1 | Symbols: NRPB12, NRPD12, NRPE12 | NRPB12 DNA binding / DNA-directed RNA polymerase | chr5:16424050-16424921 FORWARD
CUTC000428	GO:0042995,GO:0045211,GO:0019904	Similar to PDZ-binding protein OS=Rattus norvegicus GN=Cript PE=1 SV=1
CUTC000429	GO:0003735,GO:0005515,GO:0042254,GO:0022625,GO:0008270,GO:0006412	Similar to ribosomal protein L7a-1 OS=Arabidopsis thaliana GN=RPL7AA PE=2 SV=2
CUTC000430	GO:0005875,GO:0007017	Similar to PREDICTED: hypothetical protein n=1 Tax=Vitis vinifera RepID=UPI0001983C2F
CUTC000431
CUTC000432	GO:0003723,GO:0044444,GO:0043229,GO:0009987	Similar to ribosomal protein S20, chloroplastic OS=Arabidopsis thaliana GN=RPS20 PE=1 SV=1
CUTC000433	GO:0000786,GO:0003677,GO:0006334,GO:0005634,GO:0009536	Similar to H3.2 OS=Triticum aestivum PE=1 SV=2
CUTC000434	GO:0033385,GO:0033521,GO:0010189,GO:0009536,GO:0015995,GO:0005515,GO:0015979,GO:0045550	Similar to diphosphate reductase, chloroplastic OS=Nicotiana tabacum GN=CHLP PE=2 SV=1
CUTC000435	GO:0019079,GO:0018144,GO:0008026,GO:0003968,GO:0003723,GO:0005524,GO:0004197,GO:0006508,GO:0019028,GO:0005198,GO:0006410	Similar to polyprotein (Fragment) OS=Watermelon mosaic virus II (isolate Australia) PE=3 SV=1
CUTC000436	GO:0005840,GO:0003735,GO:0006412	Similar to ribosomal protein L3 OS=Oryza sativa subsp. japonica GN=RPL3 PE=2 SV=2
CUTC000437	GO:0005773,GO:0005515,GO:0055114,GO:0004197,GO:0009507,GO:0006508,GO:0048046,GO:0032440	Similar to proteinase RD21a OS=Arabidopsis thaliana GN=RD21A PE=1 SV=1
CUTC000438	GO:0003746,GO:0005525,GO:0009570,GO:0006414,GO:0003924	Similar to factor Tu, chloroplastic OS=Pisum sativum GN=tufA PE=2 SV=1
CUTC000439	GO:0030001,GO:0050832,GO:0046872	Similar to AT4G16380.1 | Symbols: | metal ion binding | chr4:9254638-9255955 FORWARD
CUTC000440	GO:0045454,GO:0022900,GO:0005737,GO:0009055,GO:0015035,GO:0008794,GO:0006810	Similar to OS=Arabidopsis thaliana GN=GRXC1 PE=2 SV=2
CUTC000441		Similar to regulator YABBY 5 OS=Arabidopsis thaliana GN=YAB5 PE=2 SV=1
CUTC000442	GO:0009933,GO:0005634,GO:0048528	Similar to AT5G16780.1 | Symbols: DOT2, MDF | DOT2 (DEFECTIVELY ORGANIZED TRIBUTARIES 2) | chr5:5517784-5521566 REVERSE
CUTC000443		Similar to Phloem filament protein n=1 Tax=Cucurbita maxima RepID=P94012_CUCMA
CUTC000444	GO:0016301,GO:0055114,GO:0007165,GO:0004872,GO:0005515,GO:0032440	Similar to embryogenesis receptor kinase 1 OS=Arabidopsis thaliana GN=SERK1 PE=1 SV=2
CUTC000445
CUTC000446
CUTC000447
CUTC000448	GO:0008233,GO:0004869	Similar to proteinase inhibitor 12 OS=Oryza sativa subsp. japonica GN=Os01g0270100 PE=2 SV=1
CUTC000449	GO:0005739
CUTC000450	GO:0005515,GO:0009416,GO:0004871	Similar to phototropism protein 3 OS=Arabidopsis thaliana GN=RPT3 PE=1 SV=1
CUTC000451	GO:0010318,GO:0003872,GO:0005945,GO:0047334,GO:0005524,GO:0006096,GO:0009536,GO:0015979	Similar to 6-phosphate 1-phosphotransferase subunit beta OS=Ricinus communis GN=PFP-BETA PE=3 SV=1
CUTC000452	GO:0005840,GO:0003735,GO:0006412
CUTC000453	GO:0031225	Similar to AT5G62200.1 | Symbols: | embryo-specific protein-related | chr5:24984463-24985674 REVERSE
CUTC000454	GO:0008026,GO:0003723,GO:0005524,GO:0003743,GO:0006412	Similar to initiation factor 4A-8 OS=Nicotiana tabacum PE=2 SV=1
CUTC000455		Similar to AT2G01590.1 | Symbols: CRR3 | CRR3 (CHLORORESPIRATORY REDUCTION 3) | chr2:266675-267379 FORWARD
CUTC000456	GO:0006450,GO:0003824,GO:0009536	Similar to AT4G32915.1 | Symbols: | FUNCTIONS IN: molecular_function unknown INVOLVED IN: regulation of translational fidelity LOCATED IN: chloroplast EXPRESSED IN: 22 plant structures EXPRESSED DURING: 13 growth stages CONTAINS InterPro DOMAIN/s: Glu-tRNAGln amidotransferase, C subunit (InterPro:IPR003837) Has 1227 Blast hits to 1227 proteins in 425 species: Archae - 17 Bacteria - 884 Metazoa - …
CUTC000457		Similar to synthase OS=Thalictrum flavum subsp. glaucum PE=1 SV=1
CUTC000458		Similar to kDa phloem protein 1 OS=Cucurbita maxima GN=PP16-1 PE=1 SV=3
CUTC000459	GO:0009535	Similar to AT1G18730.1 | Symbols: NDF6 | NDF6 (NDH DEPENDENT FLOW 6) | chr1:6460625-6462107 FORWARD
CUTC000460	GO:0022626
CUTC000461	GO:0046872	Similar to Type-2 metallothionein n=1 Tax=Citrullus lanatus RepID=Q6I674_CITLA
CUTC000462	GO:0042777,GO:0046933,GO:0008270,GO:0005524,GO:0005754,GO:0046961	Similar to synthase subunit delta', mitochondrial OS=Ipomoea batatas PE=1 SV=1
CUTC000463	GO:0005840,GO:0003735,GO:0006412	Similar to ribosomal protein L18a OS=Castanea sativa GN=RPL18A PE=2 SV=1
CUTC000464	GO:0005488	Similar to and export factor-binding protein 2 OS=Mus musculus GN=Refbp2 PE=1 SV=1
CUTC000465	GO:0005737,GO:0051287,GO:0055114,GO:0006096,GO:0004365	Similar to dehydrogenase, cytosolic OS=Dianthus caryophyllus GN=GAPC PE=3 SV=1
CUTC000466	GO:0031977,GO:0009523,GO:0009570,GO:0048046,GO:0009535	Similar to enhancer protein 3-2, chloroplastic OS=Arabidopsis thaliana GN=PSBQ2 PE=1 SV=2
CUTC000467		Similar to domain-containing protein 21 OS=Arabidopsis thaliana GN=LBD21 PE=2 SV=1
CUTC000468	GO:0042742,GO:0005773,GO:0005507,GO:0046686,GO:0016740,GO:0009651	Similar to S-transferase OS=Hyoscyamus muticus PE=1 SV=1
CUTC000469	GO:0003676,GO:0030529	Similar to small nuclear ribonucleoprotein F OS=Arabidopsis thaliana GN=At4g30220 PE=2 SV=1
CUTC000470	GO:0008233,GO:0006465,GO:0016021,GO:0005787	Similar to signal peptidase complex subunit 2 OS=Arabidopsis thaliana GN=At2g39960 PE=2 SV=1
CUTC000471	GO:0016021,GO:0009536	Similar to AT2G42770.1 | Symbols: | peroxisomal membrane 22 kDa family protein | chr2:17798635-17799927 REVERSE
CUTC000472	GO:0004725	Similar to phosphatase 1 OS=Mus musculus GN=Mdp1 PE=1 SV=1
CUTC000473	GO:0009909,GO:0016491,GO:0005509	Similar to calcium-binding protein CML23 OS=Arabidopsis thaliana GN=CML23 PE=2 SV=1
CUTC000474
CUTC000475	GO:0006810,GO:0003723	Similar to kDa phloem protein 1 OS=Cucurbita maxima GN=PP16-1 PE=1 SV=3
CUTC000476	GO:0009982,GO:0003723,GO:0001522,GO:0016020,GO:0009536,GO:0005739	Similar to AT1G08480.1 | Symbols: | unknown protein | chr1:2684340-2685395 FORWARD
CUTC000477	GO:0005576,GO:0009664,GO:0016020	Similar to OS=Arabidopsis thaliana GN=EXPA1 PE=2 SV=1
CUTC000478
CUTC000479	GO:0030145,GO:0019430,GO:0005759,GO:0004784,GO:0055114	Similar to dismutase [Mn], mitochondrial OS=Hevea brasiliensis GN=SODA PE=2 SV=1
CUTC000480
CUTC000481	GO:0009536	Similar to AT2G42975.1 | Symbols: | unknown protein | chr2:17873998-17874820 FORWARD
CUTC000482		Similar to Putative uncharacterized protein n=1 Tax=Ricinus communis RepID=B9SET4_RICCO
CUTC000483	GO:0006869	Similar to AT4G12510.1 | Symbols: | protease inhibitor/seed storage/lipid transfer protein (LTP) family protein | chr4:7417414-7417803 REVERSE
CUTC000484	GO:0005840,GO:0008097,GO:0003735,GO:0006412	Similar to ribosomal protein L5 OS=Cucumis sativus GN=RPL5 PE=2 SV=1
CUTC000485	GO:0006633,GO:0016491,GO:0000036,GO:0055114,GO:0009570,GO:0048037,GO:0031177	Similar to carrier protein 1, chloroplastic OS=Casuarina glauca GN=ACP1 PE=2 SV=1
CUTC000486		Similar to AT2G45520.1 | Symbols: | unknown protein | chr2:18755209-18756268 REVERSE
CUTC000487	GO:0006520,GO:0016855	Similar to AT5G11280.1 | Symbols: | unknown protein | chr5:3597321-3598347 FORWARD
CUTC000488	GO:0005525	Similar to factor-like protein 8B OS=Rattus norvegicus GN=Arl8b PE=2 SV=1
CUTC000489	GO:0005840,GO:0003735,GO:0009252,GO:0016021,GO:0006412,GO:0008963	Similar to ribosomal protein S14 OS=Zea mays PE=3 SV=1
CUTC000490	GO:0016020,GO:0005739	Similar to AT4G35905.1 | Symbols: | unknown protein | chr4:17007284-17008067 REVERSE
CUTC000491	GO:0008233,GO:0016023,GO:0006465,GO:0016021,GO:0005739,GO:0005787	Similar to signal peptidase complex subunit 1 OS=Arabidopsis thaliana GN=At2g22425 PE=2 SV=1
CUTC000492	GO:0005525,GO:0005886,GO:0016787,GO:0005634,GO:0007264,GO:0015031	Similar to protein Rab7 OS=Pisum sativum PE=2 SV=1
CUTC000493
CUTC000494	GO:0006551,GO:0004419,GO:0005739	Similar to lyase, mitochondrial OS=Arabidopsis thaliana GN=HMGCL PE=1 SV=2
CUTC000495	GO:0016023	Similar to AT4G27435.1 | Symbols: | unknown protein | chr4:13723903-13724872 FORWARD
CUTC000496	GO:0003735,GO:0042254,GO:0022625,GO:0006412	Similar to ribosomal protein L27-3 OS=Arabidopsis thaliana GN=RPL27C PE=2 SV=2
CUTC000497	GO:0016747,GO:0005840,GO:0003735,GO:0006412,GO:0005739,GO:0000166	Similar to AT1G20430.1 | Symbols: | unknown protein | chr1:7083471-7083821 REVERSE
CUTC000498	GO:0030599,GO:0046910	Similar to kDa protein OS=Daucus carota PE=2 SV=1
CUTC000499	GO:0009579,GO:0005509,GO:0005544	Similar to D2 OS=Arabidopsis thaliana GN=ANN2 PE=2 SV=1
CUTC000500	GO:0006888	Similar to protein particle complex subunit 3 OS=Gallus gallus GN=TRAPPC3 PE=2 SV=1
CUTC000501	GO:0005840,GO:0003735,GO:0009507,GO:0006412	Similar to ribosomal protein L28, chloroplastic OS=Arabidopsis thaliana GN=RPL28 PE=2 SV=2
CUTC000502	GO:0019253,GO:0009941,GO:0051287,GO:0055114,GO:0006006,GO:0009570,GO:0016020,GO:0004365,GO:0048046,GO:0047100	Similar to dehydrogenase A, chloroplastic OS=Pisum sativum GN=GAPA PE=2 SV=2
CUTC000503	GO:0016020,GO:0009536	Similar to II core complex proteins psbY, chloroplastic OS=Arabidopsis thaliana GN=PSBY PE=2 SV=1
CUTC000504		Similar to AT3G12550.1 | Symbols: | XH/XS domain-containing protein / XS zinc finger domain-containing protein | chr3:3978669-3981372 FORWARD
CUTC000505		Similar to AT4G16830.3 | Symbols: | nuclear RNA-binding protein (RGGA) | chr4:9470652-9472308 FORWARD
CUTC000506	GO:0009765,GO:0009523,GO:0000287,GO:0018298,GO:0016168,GO:0016021,GO:0009522,GO:0009535,GO:0005739	Similar to a-b binding protein 4, chloroplastic OS=Arabidopsis thaliana GN=LHCA4 PE=1 SV=1
CUTC000507	GO:0017089,GO:0051861,GO:0046836,GO:0009536,GO:0005886	Similar to AT2G33470.2 | Symbols: GLTP1 | GLTP1 (glycolipid transfer protein 1) glycolipid binding / glycolipid transporter | chr2:14176599-14177950 REVERSE
CUTC000508
CUTC000509	GO:0016023,GO:0046872,GO:0016829	Similar to monodehydroascorbate reductase and carbonic anhydrase nectarin-3 OS=Nicotiana langsdorffii x Nicotiana sanderae GN=NEC3 PE=1 SV=1
CUTC000510		Similar to protein At1g67360 OS=Arabidopsis thaliana GN=At1g67360 PE=2 SV=1
CUTC000511	GO:0006760,GO:0016616,GO:0005829	Similar to AT1G10310.1 | Symbols: | short-chain dehydrogenase/reductase (SDR) family protein | chr1:3381733-3383874 REVERSE
CUTC000512	GO:0019253,GO:0042742,GO:0005524,GO:0005515,GO:0008974,GO:0009535,GO:0009570,GO:0048046	Similar to chloroplastic OS=Mesembryanthemum crystallinum PE=2 SV=1
CUTC000513
CUTC000514	GO:0005739	Similar to AT4G16160.1 | Symbols: ATOEP16-2, ATOEP16-S | mitochondrial import inner membrane translocase subunit Tim17/Tim22/Tim23 family protein | chr4:9157545-9158738 FORWARD
CUTC000515		Similar to AT5G62575.1 | Symbols: | unknown protein | chr5:25117542-25118565 FORWARD
CUTC000516	GO:0005525,GO:0005794,GO:0016192,GO:0006886,GO:0016020,GO:0006471,GO:0007264,GO:0005215	Similar to factor 1 OS=Oryza sativa subsp. japonica GN=Os01g0813400 PE=2 SV=3
CUTC000517	GO:0042744,GO:0055114,GO:0004096,GO:0015171,GO:0005515,GO:0020037,GO:0009507,GO:0005773,GO:0022626,GO:0009514,GO:0005886,GO:0006865	Similar to isozyme 1 OS=Cucurbita pepo GN=CAT1 PE=2 SV=1
CUTC000518	GO:0004602,GO:0055114,GO:0005739,GO:0006979	Similar to phospholipid hydroperoxide glutathione peroxidase 6, mitochondrial OS=Arabidopsis thaliana GN=GPX6 PE=2 SV=2
CUTC000519	GO:0003735,GO:0005886,GO:0003723,GO:0009570,GO:0022627,GO:0006412	Similar to ribosomal protein S15-4 OS=Arabidopsis thaliana GN=RPS15D PE=2 SV=1
CUTC000520	GO:0043565,GO:0005515,GO:0007275,GO:0003700,GO:0005634,GO:0006355	Similar to homeotic protein DEFICIENS OS=Antirrhinum majus GN=DEFA PE=1 SV=1
CUTC000521	GO:0008152,GO:0000234	Similar to phosphoethanolamine N-methyltransferase 3 OS=Arabidopsis thaliana GN=NMT3 PE=2 SV=2
CUTC000522		Similar to protein 8i OS=Arabidopsis thaliana GN=ATG8I PE=2 SV=1
CUTC000523	GO:0003735,GO:0005886,GO:0003723,GO:0009570,GO:0022627,GO:0006412	Similar to ribosomal protein S15-4 OS=Arabidopsis thaliana GN=RPS15D PE=2 SV=1
CUTC000524	GO:0016023,GO:0005739,GO:0009536	Similar to AT1G72170.1 | Symbols: | unknown protein | chr1:27156403-27157516 FORWARD
CUTC000525	GO:0003735,GO:0042254,GO:0022625,GO:0006412	Similar to ribosomal protein L35a-3 OS=Arabidopsis thaliana GN=RPL35AC PE=2 SV=1
CUTC000526	GO:0019253,GO:0006098,GO:0009941,GO:0005515,GO:0009535,GO:0009570,GO:0004750,GO:0048046	Similar to 3-epimerase, chloroplastic OS=Spinacia oleracea GN=RPE PE=1 SV=1
CUTC000527	GO:0005515	Similar to domain-containing protein 25 OS=Mus musculus GN=Ccdc25 PE=1 SV=1
CUTC000528	GO:0005743	Similar to AT4G37830.1 | Symbols: | cytochrome c oxidase-related | chr4:17787672-17788762 REVERSE
CUTC000529	GO:0009543	Similar to lumenal 16.5 kDa protein, chloroplastic OS=Arabidopsis thaliana GN=At4g02530 PE=1 SV=3
CUTC000530
CUTC000531	GO:0045039,GO:0005743,GO:0042719,GO:0055085,GO:0008270	Similar to import inner membrane translocase subunit Tim8 OS=Arabidopsis thaliana GN=TIM8 PE=2 SV=1
CUTC000532	GO:0005840,GO:0003735,GO:0006412,GO:0009536	Similar to ribosomal protein L34, chloroplastic OS=Spinacia oleracea GN=RPL34 PE=1 SV=1
CUTC000533
CUTC000534	GO:0009409,GO:0003735,GO:0005515,GO:0022625,GO:0006412,GO:0005739	Similar to ribosomal protein L26-1 OS=Arabidopsis thaliana GN=RPL26A PE=2 SV=2
CUTC000535		Similar to protein PP2-B15 OS=Arabidopsis thaliana GN=PP2B15 PE=2 SV=1
CUTC000536		Similar to AT3G62810.1 | Symbols: | complex 1 family protein / LVR family protein | chr3:23227763-23228180 FORWARD
CUTC000537	GO:0005739,GO:0045271
CUTC000538	GO:0003899,GO:0006351,GO:0003677,GO:0046983,GO:0009507	Similar to RNA polymerase subunit alpha OS=Eucalyptus globulus subsp. globulus GN=rpoA PE=3 SV=1
CUTC000539	GO:0006952,GO:0009607,GO:0009507	Similar to protein 34 OS=Arabidopsis thaliana GN=MLP34 PE=2 SV=1
CUTC000540	GO:0009765,GO:0009523,GO:0000287,GO:0018298,GO:0016168,GO:0016021,GO:0009522,GO:0009535	Similar to a-b binding protein of LHCII type I, chloroplastic (Fragment) OS=Cucumis sativus PE=2 SV=1
CUTC000541	GO:0003690	Similar to AT1G29850.1 | Symbols: | double-stranded DNA-binding family protein | chr1:10447866-10449630 FORWARD
CUTC000542	GO:0020037,GO:0022900,GO:0032440	Similar to steroid-binding protein 2 OS=Arabidopsis thaliana GN=MSBP2 PE=1 SV=1
CUTC000543	GO:0005515	Similar to signalosome complex subunit 2 OS=Arabidopsis thaliana GN=CSN2 PE=1 SV=1
CUTC000544	GO:0022626,GO:0005839,GO:0046686,GO:0006511,GO:0005634,GO:0004298,GO:0009651	Similar to subunit beta type-4 OS=Arabidopsis thaliana GN=PBG1 PE=1 SV=2
CUTC000545	GO:0005525,GO:0005886,GO:0005515,GO:0005634,GO:0007264,GO:0015031	Similar to protein RHA1 OS=Arabidopsis thaliana GN=RHA1 PE=1 SV=1
CUTC000546	GO:0006470,GO:0007264,GO:0005622,GO:0006355,GO:0008287,GO:0004767,GO:0005524,GO:0004722,GO:0000287,GO:0008134,GO:0015031,GO:0005525,GO:0005886	Similar to protein yptV3 OS=Volvox carteri GN=YPTV3 PE=3 SV=1
CUTC000547	GO:0051246,GO:0019787,GO:0043687	Similar to enzyme E2 variant 1B OS=Arabidopsis thaliana GN=UEV1B PE=1 SV=1
CUTC000548	GO:0020037,GO:0055114,GO:0016688,GO:0006979	Similar to peroxidase, cytosolic OS=Pisum sativum GN=APX1 PE=1 SV=2
CUTC000549	GO:0005840,GO:0003735,GO:0009570,GO:0009579,GO:0006412	Similar to ribosomal protein L27, chloroplastic OS=Nicotiana tabacum GN=RPL27 PE=1 SV=1
CUTC000550		Similar to AT4G13950.1 | Symbols: RALFL31 | RALFL31 (ralf-like 31) signal transducer | chr4:8058268-8058609 REVERSE
CUTC000551
CUTC000552
CUTC000553
CUTC000554	GO:0005507,GO:0006096,GO:0004332,GO:0005739	Similar to aldolase cytoplasmic isozyme OS=Oryza sativa subsp. japonica GN=FBA PE=1 SV=2
CUTC000555		Similar to AT5G49210.2 | Symbols: | unknown protein | chr5:19950093-19951464 FORWARD
CUTC000556	GO:0004365,GO:0019253,GO:0047100,GO:0055114,GO:0051287,GO:0005515,GO:0009535,GO:0009570,GO:0006006,GO:0046686,GO:0048046	Similar to dehydrogenase B, chloroplastic OS=Pisum sativum GN=GAPB PE=2 SV=2
CUTC000557	GO:0005975,GO:0043169,GO:0004557	Similar to OS=Cyamopsis tetragonoloba PE=1 SV=1
CUTC000558	GO:0009543,GO:0005515	Similar to lumenal 17.4 kDa protein, chloroplastic OS=Arabidopsis thaliana GN=At5g53490 PE=1 SV=2
CUTC000559	GO:0005840,GO:0003735,GO:0009507,GO:0006412,GO:0019843	Similar to ribosomal protein S11 OS=Euphorbia esula GN=RPS11 PE=2 SV=1
CUTC000560	GO:0003723,GO:0006413,GO:0003743	Similar to translation initiation factor 1A OS=Onobrychis viciifolia PE=2 SV=2
CUTC000561	GO:0005751,GO:0009651,GO:0009579,GO:0009060,GO:0009507,GO:0006123	Similar to c oxidase subunit 6B OS=Schizosaccharomyces pombe GN=cox12 PE=2 SV=2
CUTC000562	GO:0009651	Similar to polypeptide-associated complex subunit alpha-like protein 1 OS=Arabidopsis thaliana GN=At3g12390 PE=1 SV=1
CUTC000563
CUTC000564	GO:0005759,GO:0004739,GO:0055114,GO:0006096	Similar to dehydrogenase E1 component subunit alpha-1, mitochondrial OS=Arabidopsis thaliana GN=At1g59900 PE=1 SV=2
CUTC000565	GO:0003935,GO:0009231,GO:0008686,GO:0009536	Similar to biosynthesis protein ribBA, chloroplastic OS=Arabidopsis thaliana GN=RIBBA PE=2 SV=2
CUTC000566	GO:0009536	Similar to AT5G39800.1 | Symbols: | 60S ribosomal protein-related | chr5:15935580-15936936 FORWARD
CUTC000567	GO:0003676,GO:0030529	Similar to ribonucleoprotein complex subunit 2-like protein OS=Arabidopsis thaliana GN=At5g08180 PE=1 SV=1
CUTC000568	GO:0005840,GO:0003735,GO:0006412,GO:0019843	Similar to ribosomal protein L9 OS=Pisum sativum GN=RPL9 PE=2 SV=1
CUTC000569
CUTC000570	GO:0016301,GO:0005488,GO:0009507	Similar to AT3G57090.1 | Symbols: BIGYIN, FIS1A | BIGYIN binding | chr3:21128627-21129981 FORWARD
CUTC000571	GO:0015450,GO:0005743,GO:0046872,GO:0006626
CUTC000572		Similar to finger protein ATL3I OS=Arabidopsis thaliana GN=ATL3I PE=2 SV=2
CUTC000573	GO:0005773,GO:0003735,GO:0005886,GO:0003723,GO:0022625,GO:0006412	Similar to ribosomal protein L18-2 OS=Arabidopsis thaliana GN=RPL18B PE=2 SV=2
CUTC000574	GO:0005093,GO:0015031,GO:0005515,GO:0043087	Similar to GDP dissociation inhibitor alpha OS=Rattus norvegicus GN=Gdi1 PE=1 SV=1
CUTC000575	GO:0005840,GO:0003735,GO:0008270,GO:0006412,GO:0005739	Similar to ribosomal protein L37a OS=Gossypium hirsutum GN=RPL37A PE=3 SV=1
CUTC000576	GO:0051287,GO:0005777,GO:0009854,GO:0055114,GO:0009507,GO:0048046,GO:0008465	Similar to dehydrogenase OS=Cucumis sativus GN=HPR-A PE=2 SV=1
CUTC000577	GO:0006952,GO:0017148,GO:0009405,GO:0030598,GO:0009615	Similar to I ribosome-inactivating protein trichoanguina OS=Trichosanthes anguina GN=TCA PE=1 SV=2
CUTC000578	GO:0006468,GO:0008353,GO:0007067,GO:0005524,GO:0004693,GO:0051301	Similar to division control protein 2 homolog A OS=Antirrhinum majus GN=CDC2A PE=2 SV=2
CUTC000579	GO:0046872	Similar to Type-2 metallothionein n=1 Tax=Citrullus lanatus RepID=Q6I674_CITLA
CUTC000580	GO:0005688,GO:0000381,GO:0005732,GO:0005515	Similar to snRNA-associated Sm-like protein LSm2 OS=Mus musculus GN=Lsm2 PE=2 SV=1
CUTC000581	GO:0006457,GO:0051082,GO:0031072,GO:0009536	Similar to AT1G22630.1 | Symbols: | unknown protein | chr1:8003487-8004167 FORWARD
CUTC000582	GO:0005840,GO:0005975,GO:0016798,GO:0003735,GO:0006412	Similar to ribosomal protein L10 OS=Vitis riparia GN=RPL10 PE=2 SV=1
CUTC000583
CUTC000584	GO:0005739,GO:0045271	Similar to AT4G20150.1 | Symbols: | unknown protein | chr4:10888529-10889500 REVERSE
CUTC000585	GO:0009496,GO:0008121,GO:0005506,GO:0005515,GO:0006810,GO:0051537,GO:0016021,GO:0009535,GO:0022900	Similar to b6-f complex iron-sulfur subunit, chloroplastic OS=Pisum sativum GN=petC PE=2 SV=1
CUTC000586	GO:0006979,GO:0016020	Similar to AT1G27330.1 | Symbols: | FUNCTIONS IN: molecular_function unknown INVOLVED IN: response to oxidative stress LOCATED IN: cellular_component unknown EXPRESSED IN: male gametophyte, pollen tube EXPRESSED DURING: L mature pollen stage, M germinated pollen stage CONTAINS InterPro DOMAIN/s: Ribosome associated membrane RAMP4 (InterPro:IPR010580) BEST Arabidopsis thaliana protein match is: un…
CUTC000587	GO:0005763,GO:0003735,GO:0003723,GO:0009507,GO:0006412	Similar to ribosomal subunit protein S13, mitochondrial OS=Glycine max GN=RSP13 PE=3 SV=1
CUTC000588	GO:0005515	Similar to AT1G53400.1 | Symbols: | unknown protein | chr1:19925009-19926400 FORWARD
CUTC000589
CUTC000590	GO:0006952,GO:0009607,GO:0009507	Similar to protein 28 OS=Arabidopsis thaliana GN=MLP28 PE=1 SV=1
CUTC000591		Similar to Putative uncharacterized protein n=1 Tax=Vitis vinifera RepID=A5BZZ2_VITVI
CUTC000592		Similar to AT2G14045.2 | Symbols: | unknown protein | chr2:5907133-5908154 FORWARD
CUTC000593	GO:0003779,GO:0005622	Similar to factor 2 OS=Petunia hybrida GN=ADF2 PE=2 SV=1
CUTC000594	GO:0016023,GO:0005515,GO:0006886,GO:0016021,GO:0005783	Similar to AT5G17190.1 | Symbols: | unknown protein | chr5:5652310-5652702 FORWARD
CUTC000595	GO:0005739,GO:0000398	Similar to protein At4g14342 OS=Arabidopsis thaliana GN=At4g14342 PE=3 SV=1
CUTC000596	GO:0006979
CUTC000597	GO:0016023
CUTC000598	GO:0005730,GO:0005773,GO:0003735,GO:0005886,GO:0022625,GO:0006412	Similar to ribosomal protein L8 OS=Solanum lycopersicum GN=RPL8 PE=2 SV=1
CUTC000599	GO:0005840,GO:0003735,GO:0009507,GO:0006412,GO:0019843	Similar to ribosomal protein L17, chloroplastic OS=Nicotiana tabacum GN=RPL17 PE=1 SV=1
CUTC000600
CUTC000601	GO:0005515,GO:0016491	Similar to OS=Solanum lycopersicum GN=CALM1 PE=2 SV=2
CUTC000602
CUTC000603	GO:0005739,GO:0005886,GO:0019904	Similar to protein 7 OS=Solanum lycopersicum GN=TFT7 PE=2 SV=2
CUTC000604	GO:0005783	Similar to protein 111 OS=Danio rerio GN=tmem111 PE=2 SV=1
CUTC000605	GO:0005525,GO:0005886,GO:0005515,GO:0005634,GO:0007264,GO:0015031	Similar to protein RHA1 OS=Arabidopsis thaliana GN=RHA1 PE=1 SV=1
CUTC000606	GO:0045735,GO:0004872,GO:0009505,GO:0030145,GO:0009734,GO:0048046	Similar to protein ABP20 OS=Prunus persica GN=ABP20 PE=2 SV=1
CUTC000607	GO:0006810	Similar to lipid-transfer protein OS=Zea mays PE=1 SV=1
CUTC000608		Similar to factor GTPase-activating protein AGD7 OS=Arabidopsis thaliana GN=AGD7 PE=1 SV=1
CUTC000609	GO:0009536
CUTC000610
CUTC000611	GO:0005840	Similar to ribosomal protein S25 OS=Solanum lycopersicum GN=RPS25 PE=3 SV=1
CUTC000612	GO:0005840,GO:0003735,GO:0009507,GO:0006412,GO:0019843	Similar to ribosomal protein L3-1, chloroplastic OS=Arabidopsis thaliana GN=RPL3A PE=1 SV=1
CUTC000613	GO:0016021	Similar to membrane protein PMP22 OS=Arabidopsis thaliana GN=PMP22 PE=1 SV=1
CUTC000614	GO:0009055,GO:0005506,GO:0005515,GO:0009570,GO:0051537,GO:0022900	Similar to chloroplastic OS=Arabidopsis thaliana GN=FD1 PE=1 SV=1
CUTC000615		Similar to AT3G17300.1 | Symbols: | EXPRESSED IN: 22 plant structures EXPRESSED DURING: 13 growth stages CONTAINS InterPro DOMAIN/s: Complex 1 LYR protein (InterPro:IPR008011) Has 28 Blast hits to 28 proteins in 12 species: Archae - 0 Bacteria - 0 Metazoa - 0 Fungi - 0 Plants - 23 Viruses - 0 Other Eukaryotes - 5 (source: NCBI BLink). | chr3:5907616-5908695 FORWARD
CUTC000616		Similar to AT4G38770.1 | Symbols: PRP4, ATPRP4 | PRP4 (PROLINE-RICH PROTEIN 4) | chr4:18097009-18098448 REVERSE
CUTC000617	GO:0006457,GO:0016023,GO:0003755,GO:0005739,GO:0009507	Similar to cis-trans isomerase CYP20-1 OS=Arabidopsis thaliana GN=CYP20-1 PE=1 SV=1
CUTC000618
CUTC000619
CUTC000620	GO:0005739	Similar to AT5G08060.1 | Symbols: | unknown protein | chr5:2580588-2580983 FORWARD
CUTC000621	GO:0005773,GO:0005783	Similar to protein B2 OS=Arabidopsis thaliana GN=RTNLB2 PE=1 SV=1
CUTC000622	GO:0006457,GO:0016021	Similar to protein C119.09c OS=Schizosaccharomyces pombe GN=SPBC119.09c PE=2 SV=3
CUTC000623	GO:0046658,GO:0005773,GO:0016021,GO:0055085,GO:0005215	Similar to PIP2-7 OS=Arabidopsis thaliana GN=PIP2-7 PE=1 SV=2
CUTC000624	GO:0005840,GO:0003735,GO:0006412	Similar to ribosomal protein S7 OS=Avicennia marina GN=RPS7 PE=2 SV=1
CUTC000625	GO:0010287,GO:0009765,GO:0030076,GO:0005515,GO:0009637,GO:0010218,GO:0010114,GO:0009535	Similar to a-b binding protein CP29.1, chloroplastic OS=Arabidopsis thaliana GN=LHCB4.1 PE=1 SV=1
CUTC000626	GO:0006979,GO:0016020	Similar to AT1G27330.1 | Symbols: | FUNCTIONS IN: molecular_function unknown INVOLVED IN: response to oxidative stress LOCATED IN: cellular_component unknown EXPRESSED IN: male gametophyte, pollen tube EXPRESSED DURING: L mature pollen stage, M germinated pollen stage CONTAINS InterPro DOMAIN/s: Ribosome associated membrane RAMP4 (InterPro:IPR010580) BEST Arabidopsis thaliana protein match is: un…
CUTC000627	GO:0005622,GO:0006888	Similar to protein particle 20 kDa subunit OS=Schizosaccharomyces pombe GN=trs20 PE=2 SV=1
CUTC000628	GO:0008287,GO:0004722,GO:0006470,GO:0000287,GO:0005739	Similar to protein phosphatase 2C 76 OS=Arabidopsis thaliana GN=At5g53140 PE=2 SV=1
CUTC000629	GO:0055114,GO:0005506,GO:0051539,GO:0008937,GO:0009507	Similar to reductase catalytic chain, chloroplastic OS=Glycine max GN=FTRC PE=2 SV=1
CUTC000630	GO:0003735,GO:0015935,GO:0009507,GO:0009579,GO:0016020,GO:0006412,GO:0019843,GO:0005739	Similar to ribosomal protein S7, chloroplastic OS=Manihot esculenta GN=rps7-A PE=3 SV=1
CUTC000631	GO:0019941,GO:0051246,GO:0019787,GO:0043687	Similar to enzyme E2 2 OS=Medicago sativa GN=UBC2 PE=2 SV=1
CUTC000632	GO:0005737,GO:0016211,GO:0009698,GO:0009058,GO:0016841,GO:0006559	Similar to ammonia-lyase 1 OS=Prunus avium GN=PAL1 PE=2 SV=1
CUTC000633		Similar to membrane protein At5g07960 OS=Arabidopsis thaliana GN=At5g07960 PE=2 SV=1
CUTC000634	GO:0009941,GO:0005773,GO:0005743,GO:0008565,GO:0015031	Similar to AT2G28900.1 | Symbols: OEP16, ATOEP16-L, ATOEP16-1 | ATOEP16-1 (OUTER PLASTID ENVELOPE PROTEIN 16-1) P-P-bond-hydrolysis-driven protein transmembrane transporter/ protein transporter | chr2:12414423-12415459 REVERSE
CUTC000635	GO:0000502	Similar to proteasome non-ATPase regulatory subunit 12 OS=Dictyostelium discoideum GN=psmD12 PE=2 SV=1
CUTC000636	GO:0033177,GO:0016023,GO:0005515,GO:0005773,GO:0015992	Similar to proton ATPase 16 kDa proteolipid subunit OS=Kalanchoe daigremontiana PE=2 SV=1
CUTC000637	GO:0005739,GO:0005509
CUTC000638	GO:0003676,GO:0005732	Similar to small nuclear ribonucleoprotein E OS=Drosophila melanogaster GN=CG18591 PE=1 SV=1
CUTC000639	GO:0005739,GO:0030163,GO:0008233	Similar to AT1G68660.1 | Symbols: | FUNCTIONS IN: molecular_function unknown INVOLVED IN: protein catabolic process EXPRESSED IN: 23 plant structures EXPRESSED DURING: 14 growth stages CONTAINS InterPro DOMAIN/s: Adaptor protein ClpS, core (InterPro:IPR003769), Ribosomal protein L7/L12, C-terminal/adaptor protein ClpS-like (InterPro:IPR014719) Has 513 Blast hits to 513 proteins in 129 species: Ar…
CUTC000640	GO:0006820,GO:0008308,GO:0055085,GO:0005741,GO:0046930	Similar to outer membrane protein porin of 34 kDa OS=Solanum tuberosum PE=1 SV=2
CUTC000641	GO:0005840,GO:0003735,GO:0003723,GO:0009570,GO:0006412	Similar to ribosomal protein L9, chloroplastic OS=Arabidopsis thaliana GN=RPL9 PE=1 SV=1
CUTC000642	GO:0004386	Similar to protein OS=Dictyostelium discoideum GN=DDB_G0277951 PE=3 SV=1
CUTC000643	GO:0003676,GO:0005732	Similar to nuclear ribonucleoprotein Sm D2 OS=Mus musculus GN=Snrpd2 PE=2 SV=1
CUTC000644	GO:0003735,GO:0005515,GO:0022625,GO:0006412	Similar to ribosomal protein L13a-4 OS=Arabidopsis thaliana GN=RPL13AD PE=2 SV=1
CUTC000645	GO:0003677	Similar to WRKY transcription factor 11 OS=Arabidopsis thaliana GN=WRKY11 PE=1 SV=2
CUTC000646		Similar to AT1G24050.1 | Symbols: | unknown protein | chr1:8507057-8508439 FORWARD
CUTC000647	GO:0009941,GO:0009538,GO:0016021,GO:0015979,GO:0009535	Similar to I reaction center subunit XI, chloroplastic OS=Cucumis sativus GN=PSAL PE=2 SV=1
CUTC000648
CUTC000649	GO:0006888,GO:0030008,GO:0005515	Similar to protein particle complex subunit 1 OS=Dictyostelium discoideum GN=trappc1-1 PE=3 SV=1
CUTC000650	GO:0070290,GO:0005509,GO:0004630,GO:0016020,GO:0046470	Similar to D beta 1 OS=Arabidopsis thaliana GN=PLDBETA1 PE=2 SV=3
CUTC000651
CUTC000652
CUTC000653	GO:0045261,GO:0046933,GO:0008270,GO:0005743,GO:0015986,GO:0046961,GO:0005634	Similar to synthase subunit gamma, mitochondrial OS=Ipomoea batatas GN=ATPC PE=1 SV=2
CUTC000654		Similar to nodulin-93 OS=Glycine max PE=2 SV=1
CUTC000655	GO:0016020	Similar to protein OS=Arabidopsis thaliana GN=At4g15470 PE=2 SV=1
CUTC000656	GO:0016114,GO:0015995,GO:0016787,GO:0000287,GO:0015979,GO:0004452	Similar to Delta-isomerase I OS=Camptotheca acuminata GN=IPI1 PE=2 SV=1
CUTC000657	GO:0003677	Similar to AT4G39250.1 | Symbols: ATRL1 | ATRL1 (ARABIDOPSIS RAD-LIKE 1) DNA binding / transcription factor | chr4:18271457-18271857 REVERSE
CUTC000658	GO:0016021,GO:0009733,GO:0016192,GO:0005886	Similar to membrane protein 722 OS=Arabidopsis thaliana GN=VAMP722 PE=2 SV=2
CUTC000659	GO:0043565,GO:0003700,GO:0005634,GO:0006355	Similar to zipper protein ATHB-6 OS=Arabidopsis thaliana GN=ATHB-6 PE=1 SV=1
CUTC000660	GO:0016023,GO:0005739	Similar to AT2G46540.1 | Symbols: | unknown protein | chr2:19110687-19111681 REVERSE
CUTC000661	GO:0005525,GO:0005794,GO:0005515,GO:0016192,GO:0006886,GO:0016020,GO:0006471,GO:0007264,GO:0005215	Similar to factor 1 OS=Arabidopsis thaliana GN=ARF1 PE=1 SV=2
CUTC000662	GO:0016579,GO:0019941,GO:0004842,GO:0051246	Similar to enzyme ubc9 OS=Dictyostelium discoideum GN=ubc9 PE=3 SV=1
CUTC000663	GO:0022626,GO:0019773,GO:0046686,GO:0005886,GO:0006511,GO:0005634,GO:0004298	Similar to subunit alpha type-5 OS=Glycine max GN=PAE1 PE=2 SV=1
CUTC000664	GO:0003735,GO:0042254,GO:0022625,GO:0006412	Similar to ribosomal protein L27-3 OS=Arabidopsis thaliana GN=RPL27C PE=2 SV=2
CUTC000665	GO:0005737,GO:0006413,GO:0000339,GO:0003743	Similar to translation initiation factor 4E type 3 OS=Arabidopsis thaliana GN=At5g18110 PE=2 SV=1
CUTC000666	GO:0005488
CUTC000667	GO:0005739	Similar to AT5G45590.1 | Symbols: | unknown protein | chr5:18484643-18486227 REVERSE
CUTC000668	GO:0016023
CUTC000669	GO:0005737,GO:0008415,GO:0005488,GO:0030060,GO:0006108,GO:0055114,GO:0006099,GO:0006096	Similar to dehydrogenase, cytoplasmic OS=Medicago sativa GN=CMDH PE=2 SV=1
CUTC000670		Similar to AT3G22440.1 | Symbols: | hydroxyproline-rich glycoprotein family protein | chr3:7959854-7961886 FORWARD
CUTC000671	GO:0006546,GO:0004047,GO:0008483,GO:0005960,GO:0005739	Similar to mitochondrial OS=Solanum tuberosum GN=GDCST PE=2 SV=1
CUTC000672	GO:0009765,GO:0009523,GO:0000287,GO:0018298,GO:0016168,GO:0016021,GO:0009522,GO:0009535	Similar to a-b binding protein 7, chloroplastic OS=Solanum lycopersicum GN=CAB7 PE=3 SV=1
CUTC000673	GO:0005515,GO:0009536,GO:0005525,GO:0007264	Similar to AT4G34190.1 | Symbols: SEP1 | SEP1 (STRESS ENHANCED PROTEIN 1) chlorophyll binding | chr4:16372606-16373511 REVERSE
CUTC000674		Similar to yippee-like OS=Solanum tuberosum PE=2 SV=1
CUTC000675	GO:0005773,GO:0005886	Similar to AT5G20650.1 | Symbols: COPT5 | COPT5 copper ion transmembrane transporter/ high affinity copper ion transmembrane transporter | chr5:6985481-6985921 REVERSE
CUTC000676	GO:0005840,GO:0009941,GO:0003735,GO:0009570,GO:0006412	Similar to ribosomal protein L31, chloroplastic OS=Arabidopsis thaliana GN=RPL31 PE=1 SV=1
CUTC000677	GO:0008152	Similar to AT4G25700.1 | Symbols: BETA-OHASE 1, B1, chy1 | BETA-OHASE 1 (BETA-HYDROXYLASE 1) carotene beta-ring hydroxylase | chr4:13094142-13095866 REVERSE
CUTC000678	GO:0005840,GO:0003735,GO:0006412	Similar to ribosomal protein L18a OS=Castanea sativa GN=RPL18A PE=2 SV=1
CUTC000679	GO:0005840,GO:0003735,GO:0006412,GO:0005739	Similar to AT5G18790.1 | Symbols: | ribosomal protein L33 family protein | chr5:6266324-6266500 REVERSE
CUTC000680	GO:0005789,GO:0005792,GO:0005515,GO:0009703,GO:0020037,GO:0006810,GO:0016021,GO:0022900	Similar to cytochrome b5 isoform 2 OS=Arabidopsis thaliana GN=At2g32720 PE=1 SV=1
CUTC000681	GO:0005739,GO:0009536	Similar to AT4G26410.1 | Symbols: | FUNCTIONS IN: molecular_function unknown INVOLVED IN: biological_process unknown LOCATED IN: cellular_component unknown EXPRESSED IN: 25 plant structures EXPRESSED DURING: 15 growth stages CONTAINS InterPro DOMAIN/s: Uncharacterised conserved protein UCP022280 (InterPro:IPR016803) BEST Arabidopsis thaliana protein match is: unknown protein (TAIR:AT2G45060.1) Ha…
CUTC000682	GO:0015078,GO:0000276,GO:0005730,GO:0009651,GO:0015986,GO:0009579,GO:0005515,GO:0009507,GO:0016787,GO:0022626,GO:0005886	Similar to synthase subunit d, mitochondrial OS=Arabidopsis thaliana GN=At3g52300 PE=1 SV=3
CUTC000683	GO:0009536
CUTC000684	GO:0005506,GO:0016226,GO:0005739,GO:0051536,GO:0005515	Similar to sulfur cluster assembly protein 1, mitochondrial OS=Kluyveromyces lactis GN=ISU1 PE=3 SV=1
CUTC000685	GO:0005737,GO:0005509	Similar to tumor protein homolog OS=Cucurbita maxima GN=TCTP PE=2 SV=1
CUTC000686	GO:0009536,GO:0003723	Similar to group IIA intron splicing facilitator CRS1, chloroplastic OS=Zea mays GN=CRS1 PE=1 SV=1
CUTC000687	GO:0006457,GO:0009941,GO:0046686,GO:0005524,GO:0009570,GO:0048046,GO:0009535,GO:0005739	Similar to kDa chaperonin, chloroplastic OS=Arabidopsis thaliana GN=CPN21 PE=1 SV=2
CUTC000688	GO:0003755,GO:0006457	Similar to cis-trans isomerase-like 1 OS=Emericella nidulans GN=cyp1 PE=3 SV=1
CUTC000689	GO:0005739,GO:0016021	Similar to biosynthetic protein 28 OS=Arabidopsis thaliana GN=At1g10030 PE=2 SV=2
CUTC000690	GO:0006457,GO:0005524,GO:0009507	Similar to AT3G60210.1 | Symbols: | chloroplast chaperonin 10, putative | chr3:22251443-22252709 REVERSE
CUTC000691
CUTC000692	GO:0003735,GO:0022625,GO:0006412	Similar to ribosomal protein L23 OS=Arabidopsis thaliana GN=RPL23A PE=2 SV=3
CUTC000693	GO:0003735,GO:0022627,GO:0016020,GO:0006412	Similar to ribosomal protein S13 OS=Glycine max GN=RPS13 PE=2 SV=1
CUTC000694	GO:0055114,GO:0009540,GO:0009535,GO:0009688,GO:0031969,GO:0006950	Similar to epoxidase, chloroplastic OS=Prunus armeniaca PE=2 SV=1
CUTC000695	GO:0003735,GO:0005515,GO:0022627,GO:0006412,GO:0019843	Similar to ribosomal protein S4 OS=Solanum tuberosum GN=RPS4 PE=2 SV=1
CUTC000696	GO:0003676,GO:0005732	Similar to snRNA-associated Sm-like protein LSm7 OS=Homo sapiens GN=LSM7 PE=1 SV=1
CUTC000697	GO:0009644,GO:0042542,GO:0009408	Similar to shock protein STI OS=Glycine max GN=STI PE=2 SV=1
CUTC000698	GO:0045271,GO:0008137,GO:0009853,GO:0031966	Similar to Predicted protein n=1 Tax=Populus trichocarpa RepID=A9PCK4_POPTR
CUTC000699	GO:0045454,GO:0009055,GO:0015035	Similar to protein At5g39865 OS=Arabidopsis thaliana GN=At5g39865 PE=1 SV=1
CUTC000700	GO:0006468,GO:0005524,GO:0005515	Similar to snRNA-associated Sm-like protein LSm5 OS=Pongo abelii GN=LSM5 PE=3 SV=3
CUTC000701	GO:0070469,GO:0009055,GO:0005759,GO:0020037,GO:0006810,GO:0022900	Similar to c OS=Cucurbita maxima PE=1 SV=1
CUTC000702	GO:0000786,GO:0003677,GO:0006334,GO:0006950,GO:0005634	Similar to H1 OS=Solanum pennellii PE=2 SV=1
CUTC000703
CUTC000704	GO:0015078,GO:0000276,GO:0015986	Similar to AT2G19680.2 | Symbols: | mitochondrial ATP synthase g subunit family protein | chr2:8501865-8502622 FORWARD
CUTC000705	GO:0003735,GO:0015934,GO:0006412	Similar to ribosomal protein L14 OS=Rickettsia bellii (strain RML369-C) GN=rplN PE=3 SV=1
CUTC000706	GO:0005506,GO:0051539,GO:0003994,GO:0009536,GO:0005739,GO:0006097	Similar to hydratase, cytoplasmic OS=Cucurbita maxima PE=2 SV=1
CUTC000707	GO:0005737,GO:0050461,GO:0030170,GO:0004124,GO:0006535,GO:0047458	Similar to synthase OS=Citrullus lanatus PE=2 SV=1
CUTC000708
CUTC000709	GO:0003735,GO:0003723,GO:0022627,GO:0006412	Similar to ribosomal protein S20-2 OS=Arabidopsis thaliana GN=RPS20B PE=2 SV=1
CUTC000710	GO:0030170,GO:0006563,GO:0006730,GO:0004372,GO:0006544,GO:0005739	Similar to hydroxymethyltransferase 2, mitochondrial OS=Flaveria pringlei PE=2 SV=1
CUTC000711	GO:0009707,GO:0005515,GO:0009570,GO:0016021,GO:0009535	Similar to THYLAKOID FORMATION1, chloroplastic OS=Solanum tuberosum GN=THF1 PE=2 SV=1
CUTC000712
CUTC000713
CUTC000714
CUTC000715	GO:0004550,GO:0008270,GO:0005739,GO:0006228,GO:0005524,GO:0000287,GO:0006183,GO:0006241,GO:0009543	Similar to diphosphate kinase III, chloroplastic/mitochondrial OS=Arabidopsis thaliana GN=NDPK3 PE=1 SV=1
CUTC000716	GO:0004081	Similar to hydrolase 26, chloroplastic OS=Arabidopsis thaliana GN=NUDT26 PE=1 SV=1
CUTC000717	GO:0016020	Similar to protein B1 OS=Arabidopsis thaliana GN=RTNLB1 PE=1 SV=1
CUTC000718	GO:0008152,GO:0005737,GO:0004364	Similar to IN2-1 homolog B OS=Oryza sativa subsp. japonica GN=GSTZ5 PE=2 SV=1
CUTC000719
CUTC000720		Similar to AT5G46230.1 | Symbols: | unknown protein | chr5:18742593-18743024 REVERSE
CUTC000721	GO:0003676,GO:0016853,GO:0000166	Similar to cis-trans isomerase E OS=Pongo abelii GN=PPIE PE=2 SV=1
CUTC000722	GO:0005856,GO:0030833,GO:0005515	Similar to protein 2/3 complex subunit 3 OS=Mus musculus GN=Arpc3 PE=1 SV=3
CUTC000723
CUTC000724	GO:0005739	Similar to AT1G70190.1 | Symbols: | ribosomal protein L12 family protein | chr1:26430616-26431242 FORWARD
CUTC000725	GO:0005737,GO:0005525,GO:0005515,GO:0004767,GO:0016020,GO:0007264,GO:0015031	Similar to GTP-binding protein RAC1 OS=Lotus japonicus GN=RAC1 PE=2 SV=1
CUTC000726	GO:0046933,GO:0015986,GO:0046961,GO:0005773,GO:0033180,GO:0005886	Similar to proton ATPase subunit F OS=Arabidopsis thaliana GN=VHA-F PE=2 SV=1
CUTC000727	GO:0003676,GO:0005732	Similar to snRNA-associated Sm-like protein LSm6 OS=Mus musculus GN=Lsm6 PE=2 SV=1
CUTC000728	GO:0005525,GO:0005886,GO:0005515,GO:0016787,GO:0009507,GO:0033116,GO:0007264,GO:0015031	Similar to protein Rab-2-B OS=Zea mays GN=RAB2B PE=2 SV=1
CUTC000729	GO:0016023,GO:0005739
CUTC000730	GO:0020037,GO:0015671,GO:0019825	Similar to hemoglobin 2 OS=Arabidopsis thaliana GN=AHB2 PE=1 SV=1
CUTC000731	GO:0004519,GO:0005886,GO:0019904	Similar to protein A OS=Vicia faba PE=2 SV=1
CUTC000732	GO:0004764,GO:0050661,GO:0015995,GO:0055114,GO:0009507,GO:0008883	Similar to reductase 1, chloroplastic OS=Arabidopsis thaliana GN=HEMA1 PE=2 SV=2
CUTC000733	GO:0009707
CUTC000734	GO:0009678,GO:0016023,GO:0005774,GO:0055114,GO:0000287,GO:0015992,GO:0004427,GO:0016021,GO:0032440	Similar to vacuolar membrane proton pump OS=Phaseolus aureus PE=1 SV=3
CUTC000735	GO:0006511,GO:0009700,GO:0004298,GO:0005515,GO:0019773,GO:0009507,GO:0005773,GO:0022626,GO:0009816,GO:0005634,GO:0005886	Similar to subunit alpha type-7 OS=Solanum lycopersicum GN=PAD1 PE=2 SV=1
CUTC000736	GO:0030528,GO:0003677,GO:0045449	Similar to factor bHLH35 OS=Arabidopsis thaliana GN=BHLH35 PE=2 SV=1
CUTC000737	GO:0005515,GO:0005509,GO:0003824	Similar to B-like protein 10 OS=Arabidopsis thaliana GN=CBL10 PE=1 SV=1
CUTC000738	GO:0003735,GO:0022627,GO:0006412	Similar to ribosomal protein S19-3 OS=Arabidopsis thaliana GN=RPS19C PE=2 SV=1
CUTC000739	GO:0005576	Similar to inhibitor OS=Pyrus communis GN=PGIP PE=1 SV=1
CUTC000740	GO:0016787	Similar to AT5G02230.2 | Symbols: | haloacid dehalogenase-like hydrolase family protein | chr5:449132-450507 FORWARD
CUTC000741	GO:0005634,GO:0005737,GO:0016020	Similar to AT1G50740.1 | Symbols: | unknown protein | chr1:18807861-18808765 FORWARD
CUTC000742	GO:0004375,GO:0004047,GO:0005515,GO:0031405,GO:0009507,GO:0005634,GO:0005960,GO:0005739,GO:0019464	Similar to cleavage system H protein, mitochondrial OS=Flaveria anomala GN=GDCSH PE=2 SV=1
CUTC000743		Similar to Putative uncharacterized protein n=1 Tax=Glycine max RepID=C6TBT4_SOYBN
CUTC000744	GO:0030234	Similar to Phloem filament protein n=1 Tax=Cucurbita maxima RepID=P94012_CUCMA
CUTC000745	GO:0016023,GO:0009536
CUTC000746	GO:0009536	Similar to AT2G24395.1 | Symbols: | chaperone protein dnaJ-related | chr2:10375497-10376081 FORWARD
CUTC000747	GO:0009941,GO:0005773,GO:0005886,GO:0005618,GO:0055085,GO:0016021,GO:0005215	Similar to TIP2-1 OS=Arabidopsis thaliana GN=TIP2-1 PE=1 SV=2
CUTC000748	GO:0016023,GO:0008152,GO:0003824,GO:0050897	Similar to protein At5g10860, mitochondrial OS=Arabidopsis thaliana GN=At5g10860 PE=1 SV=1
CUTC000749	GO:0050896,GO:0009507	Similar to protein 31 OS=Arabidopsis thaliana GN=MLP31 PE=1 SV=2
CUTC000750	GO:0003735,GO:0022627,GO:0006412	Similar to ribosomal protein S29 OS=Arabidopsis thaliana GN=RPS29A PE=3 SV=2
CUTC000751	GO:0005840,GO:0003735,GO:0009507,GO:0006412	Similar to AT3G27160.1 | Symbols: GHS1 | GHS1 (GLUCOSE HYPERSENSITIVE 1) structural constituent of ribosome | chr3:10017531-10018854 FORWARD
CUTC000752	GO:0042802,GO:0004252,GO:0016023,GO:0005886,GO:0043086	Similar to AT1G71950.1 | Symbols: | identical protein binding / serine-type endopeptidase | chr1:27080453-27081573 REVERSE
CUTC000753	GO:0046933,GO:0000275,GO:0015986,GO:0046961	Similar to synthase subunit epsilon, mitochondrial OS=Arabidopsis thaliana GN=At1g51650 PE=1 SV=3
CUTC000754	GO:0042742,GO:0006415,GO:0009570	Similar to factor, chloroplastic OS=Spinacia oleracea GN=RRF PE=1 SV=1
CUTC000755	GO:0003735,GO:0022627,GO:0006412,GO:0005739	Similar to ribosomal protein S30 OS=Arabidopsis thaliana GN=RPS30A PE=1 SV=3
CUTC000756		Similar to protein At4g28440 OS=Arabidopsis thaliana GN=At4g28440 PE=1 SV=1
CUTC000757	GO:0008270,GO:0005515	Similar to protein 1a OS=Arabidopsis thaliana GN=RBX1A PE=1 SV=1
CUTC000758	GO:0003735,GO:0042254,GO:0022625,GO:0006412	Similar to ribosomal protein L38 OS=Arabidopsis thaliana GN=RPL38A PE=2 SV=1
CUTC000759	GO:0005488,GO:0008610,GO:0009536	Similar to carrier protein 1, chloroplastic OS=Cuphea lanceolata GN=ACL1.1 PE=2 SV=1
CUTC000760	GO:0010287,GO:0016491,GO:0009509,GO:0031977,GO:0005515,GO:0006950,GO:0009570,GO:0005634,GO:0009535	Similar to carotenoid-associated protein, chromoplast OS=Cucumis sativus GN=CHRC PE=1 SV=1
CUTC000761	GO:0016597,GO:0010319,GO:0009570,GO:0008152,GO:0009535	Similar to protein DS12 from 2D-PAGE of leaf, chloroplastic OS=Oryza sativa subsp. japonica GN=Os08g0242700 PE=2 SV=2
CUTC000762	GO:0016034,GO:0005737,GO:0004364,GO:0009072	Similar to S-transferase zeta class OS=Euphorbia esula PE=2 SV=1
CUTC000763	GO:0003677,GO:0009507,GO:0006355	Similar to AT1G71260.1 | Symbols: ATWHY2 | ATWHY2 (A. THALIANA WHIRLY 2) DNA binding | chr1:26861849-26863391 REVERSE
CUTC000764	GO:0022626,GO:0005773,GO:0003735,GO:0005886,GO:0003723,GO:0005618,GO:0015935,GO:0009507,GO:0006412	Similar to ribosomal protein S5 (Fragment) OS=Cicer arietinum GN=RPS5 PE=2 SV=1
CUTC000765
CUTC000766	GO:0003824	Similar to AT1G17330.1 | Symbols: | metal-dependent phosphohydrolase HD domain-containing protein-related | chr1:5929966-5931595 FORWARD
CUTC000767	GO:0020037,GO:0022900	Similar to b5 isoform 1 OS=Arabidopsis thaliana GN=At5g53560 PE=2 SV=2
CUTC000768	GO:0005840,GO:0003735,GO:0042254,GO:0006412,GO:0009536	Similar to ribosomal protein L18, chloroplastic OS=Arabidopsis thaliana GN=RPL18 PE=1 SV=1
CUTC000769	GO:0005839,GO:0016023,GO:0005886,GO:0006511,GO:0005634,GO:0004298	Similar to subunit beta type-3-A OS=Arabidopsis thaliana GN=PBC1 PE=1 SV=2
CUTC000770	GO:0032312,GO:0016023,GO:0008060,GO:0008270	Similar to factor GTPase-activating protein AGD12 OS=Arabidopsis thaliana GN=AGD12 PE=1 SV=1
CUTC000771	GO:0031225,GO:0016023
CUTC000772	GO:0030170,GO:0009058,GO:0009570,GO:0008483,GO:0016847	Similar to alanine aminotransferase, mitochondrial OS=Dictyostelium discoideum GN=gpt PE=3 SV=1
CUTC000773	GO:0042742,GO:0009941,GO:0009523,GO:0055114,GO:0009570,GO:0048046,GO:0015979,GO:0009535,GO:0032440	Similar to enhancer protein 2, chloroplastic OS=Cucumis sativus GN=PSBP PE=2 SV=1
CUTC000774
CUTC000775	GO:0005773,GO:0005783,GO:0005794,GO:0016192,GO:0006886,GO:0005488,GO:0005886	Similar to NSF attachment protein 2 OS=Arabidopsis thaliana GN=ASNAP2 PE=1 SV=1
CUTC000776	GO:0004747,GO:0006014,GO:0004001,GO:0009536,GO:0005739	Similar to sugar kinase slr0537 OS=Synechocystis sp. (strain PCC 6803) GN=slr0537 PE=3 SV=1
CUTC000777	GO:0008553,GO:0016021,GO:0006754,GO:0005524,GO:0000287,GO:0042624,GO:0015992,GO:0005886	Similar to membrane ATPase 4 OS=Nicotiana plumbaginifolia GN=PMA4 PE=2 SV=1
CUTC000778	GO:0004519	Similar to Aa1011 n=1 Tax=Rattus norvegicus RepID=Q7TMB1_RAT
CUTC000779	GO:0005840,GO:0003735,GO:0006412,GO:0009536,GO:0005739	Similar to ribosomal protein L15-1 OS=Arabidopsis thaliana GN=RPL15A PE=2 SV=1
CUTC000780
CUTC000781	GO:0009765,GO:0009523,GO:0000287,GO:0018298,GO:0016168,GO:0016021,GO:0009522,GO:0009535	Similar to a-b binding protein 6A, chloroplastic OS=Solanum lycopersicum GN=CAB6A PE=2 SV=1
CUTC000782	GO:0030833,GO:0004674,GO:0005856,GO:0005524,GO:0005886,GO:0006468	Similar to AT4G01710.1 | Symbols: CRK, ARPC5 | CRK (CROOKED) actin binding | chr4:735776-736450 FORWARD
CUTC000783
CUTC000784	GO:0008270	Similar to zinc finger domain-containing protein 1 OS=Macaca fascicularis GN=TRAFD1 PE=2 SV=1
CUTC000785	GO:0005840,GO:0003735,GO:0006412	Similar to ribosomal protein L35, chloroplastic OS=Spinacia oleracea GN=RPL35 PE=1 SV=1
CUTC000786		Similar to AT5G01910.2 | Symbols: | unknown protein | chr5:358077-358655 REVERSE
CUTC000787	GO:0009536	Similar to AT1G67700.2 | Symbols: | unknown protein | chr1:25374295-25375810 FORWARD
CUTC000788	GO:0016021,GO:0043066,GO:0005515	Similar to inhibitor 1 OS=Arabidopsis thaliana GN=BI-1 PE=1 SV=1
CUTC000789	GO:0016023	Similar to Predicted protein n=1 Tax=Populus trichocarpa RepID=B9MWZ5_POPTR
CUTC000790	GO:0003735,GO:0042254,GO:0022625,GO:0006412	Similar to ribosomal protein L29-2 OS=Arabidopsis thaliana GN=RPL29B PE=2 SV=2
CUTC000791	GO:0008152,GO:0005488,GO:0016020	Similar to AT1G64355.1 | Symbols: | unknown protein | chr1:23886152-23886987 FORWARD
CUTC000792	GO:0005838,GO:0006508	Similar to 26S proteasome non-ATPase regulatory subunit 8 OS=Dictyostelium discoideum GN=psmD8-1 PE=2 SV=2
CUTC000793	GO:0009765,GO:0009523,GO:0000287,GO:0018298,GO:0016168,GO:0016021,GO:0009522,GO:0009535	Similar to a-b binding protein 13, chloroplastic OS=Solanum lycopersicum GN=CAB13 PE=1 SV=1
CUTC000794	GO:0006879,GO:0008199,GO:0055114,GO:0004322,GO:0009507,GO:0006826	Similar to chloroplastic OS=Glycine max PE=2 SV=1
CUTC000795	GO:0009765,GO:0009523,GO:0000287,GO:0018298,GO:0016168,GO:0016021,GO:0009522,GO:0009535,GO:0005739	Similar to a-b binding protein P4, chloroplastic OS=Pisum sativum GN=lhcA-P4 PE=1 SV=1
CUTC000796	GO:0055114,GO:0005506,GO:0016702	Similar to 2-beta-dioxygenase 8 OS=Arabidopsis thaliana GN=GA2OX7 PE=1 SV=2
CUTC000797	GO:0005750,GO:0008121,GO:0006810,GO:0006122	Similar to b-c1 complex subunit 9 OS=Solanum tuberosum PE=1 SV=1
CUTC000798	GO:0005739,GO:0045271
CUTC000799		Similar to AT1G26355.1 | Symbols: SP1L1 | SP1L1 (SPIRAL1-LIKE1) | chr1:9117950-9118611 REVERSE
CUTC000800	GO:0042409,GO:0046872,GO:0009809,GO:0005829	Similar to caffeoyl-CoA O-methyltransferase At4g34050 OS=Arabidopsis thaliana GN=At4g34050 PE=2 SV=1
CUTC000801	GO:0016021	Similar to membrane protein PMP22 OS=Arabidopsis thaliana GN=PMP22 PE=1 SV=1
CUTC000802		Similar to AT2G04410.1 | Symbols: | FUNCTIONS IN: molecular_function unknown INVOLVED IN: biological_process unknown LOCATED IN: plasma membrane EXPRESSED IN: 24 plant structures EXPRESSED DURING: 15 growth stages CONTAINS InterPro DOMAIN/s: Defence response, Rin4 (InterPro:IPR008700) BEST Arabidopsis thaliana protein match is: NOI (TAIR:AT5G55850.1) Has 141 Blast hits to 140 proteins in 13 speci…
CUTC000803	GO:0005524	Similar to family CW-type zinc finger protein 3 OS=Homo sapiens GN=MORC3 PE=1 SV=3
CUTC000804	GO:0016787	Similar to esterase OS=Rauvolfia serpentina GN=PNAE PE=1 SV=1
CUTC000805	GO:0019079,GO:0018144,GO:0004386,GO:0003968,GO:0003723,GO:0005524,GO:0004197,GO:0006508,GO:0019028,GO:0005198,GO:0006410	Similar to polyprotein OS=Zucchini yellow mosaic virus (strain California) PE=1 SV=2
CUTC000806	GO:0003676	Similar to protein At2g34160 OS=Arabidopsis thaliana GN=At2g34160 PE=1 SV=1
CUTC000807	GO:0050625,GO:0005886,GO:0010181,GO:0055114,GO:0016481	Similar to wrbA OS=Serratia proteamaculans (strain 568) GN=wrbA PE=3 SV=1
CUTC000808	GO:0050897,GO:0045271,GO:0009055,GO:0008137,GO:0055114,GO:0005739	Similar to NADH dehydrogenase [ubiquinone] 1 alpha subcomplex subunit 12 OS=Arabidopsis thaliana GN=At3g03100 PE=1 SV=1
CUTC000809	GO:0003779,GO:0005622	Similar to factor OS=Vitis vinifera PE=2 SV=1
CUTC000810	GO:0008152,GO:0005739,GO:0003824	Similar to AT3G16190.1 | Symbols: | isochorismatase hydrolase family protein | chr3:5489883-5491195 REVERSE
CUTC000811	GO:0019941,GO:0016567,GO:0004842,GO:0051246	Similar to enzyme E2 4 OS=Arabidopsis thaliana GN=UBC4 PE=2 SV=2
CUTC000812		Similar to AT1G50020.1 | Symbols: | unknown protein | chr1:18520144-18521600 REVERSE
CUTC000813	GO:0005789,GO:0005792,GO:0005773,GO:0009703,GO:0020037,GO:0006810,GO:0016021,GO:0009535,GO:0022900	Similar to b5 isoform 1 OS=Arabidopsis thaliana GN=At5g53560 PE=2 SV=2
CUTC000814	GO:0010287,GO:0042742,GO:0009941,GO:0005773,GO:0005777,GO:0044237,GO:0009570,GO:0050662,GO:0016020,GO:0048046,GO:0003824	Similar to protein At1g09340, chloroplastic OS=Arabidopsis thaliana GN=At1g09340 PE=1 SV=1
CUTC000815		Similar to AT2G42610.2 | Symbols: LSH10 | LSH10 (LIGHT SENSITIVE HYPOCOTYLS 10) | chr2:17748005-17748538 FORWARD
CUTC000816	GO:0016021,GO:0005488,GO:0009536,GO:0005778,GO:0055085	Similar to substrate carrier family protein Q OS=Dictyostelium discoideum GN=mcfQ PE=2 SV=1
CUTC000817	GO:0006820,GO:0008308,GO:0055085,GO:0005741,GO:0046930	Similar to outer membrane protein porin of 34 kDa OS=Solanum tuberosum PE=1 SV=2
CUTC000818	GO:0010167	Similar to PREDICTED: hypothetical protein n=1 Tax=Vitis vinifera RepID=UPI0001985175
CUTC000819	GO:0005634,GO:0003677	Similar to protein OS=Ipomoea nil PE=2 SV=1
CUTC000820	GO:0006810,GO:0008289,GO:0005215	Similar to AT5G58070.1 | Symbols: ATTIL, TIL | TIL (TEMPERATURE-INDUCED LIPOCALIN) binding / transporter | chr5:23500512-23501156 REVERSE
CUTC000821	GO:0016023	Similar to AT1G65295.1 | Symbols: | unknown protein | chr1:24251567-24252054 FORWARD
CUTC000822	GO:0055085,GO:0005886,GO:0016021,GO:0005215	Similar to PIP2-7 OS=Zea mays GN=PIP2-7 PE=2 SV=1
CUTC000823	GO:0009052,GO:0004751,GO:0009536	Similar to ribose-5-phosphate isomerase OS=Arabidopsis thaliana GN=At2g01290 PE=2 SV=1
CUTC000824	GO:0042777,GO:0046933,GO:0016021,GO:0045263,GO:0009535	Similar to synthase subunit a, chloroplastic OS=Cucumis sativus GN=atpI PE=3 SV=1
CUTC000825	GO:0005737,GO:0006000,GO:0042132,GO:0005515,GO:0016051,GO:0055114,GO:0000287,GO:0032440	Similar to cytosolic OS=Spinacia oleracea PE=1 SV=2
CUTC000826	GO:0005840,GO:0003735,GO:0005618,GO:0009507,GO:0016020,GO:0006412,GO:0019843	Similar to ribosomal protein S11 OS=Zea mays GN=RPS11 PE=2 SV=1
CUTC000827	GO:0005488	Similar to AT3G56290.1 | Symbols: | unknown protein | chr3:20878743-20879541 REVERSE
CUTC000828	GO:0042744,GO:0005777,GO:0055114,GO:0004096,GO:0015171,GO:0005515,GO:0020037,GO:0009507,GO:0005773,GO:0022626,GO:0005886,GO:0006865	Similar to isozyme 2 OS=Cucurbita pepo GN=CAT2 PE=2 SV=1
CUTC000829	GO:0009507	Similar to AT4G17600.1 | Symbols: LIL3:1 | LIL3:1 transcription factor | chr4:9803759-9804714 FORWARD
CUTC000830	GO:0003723,GO:0006397,GO:0005732,GO:0005634,GO:0008380	Similar to small nuclear ribonucleoprotein G OS=Arabidopsis thaliana GN=At2g23930 PE=2 SV=1
CUTC000831	GO:0005840,GO:0003735,GO:0009507,GO:0006412,GO:0019843	Similar to ribosomal protein S8 OS=Zea mays GN=RPS8 PE=2 SV=2
CUTC000832	GO:0009409,GO:0003735,GO:0005515,GO:0042254,GO:0022625,GO:0008270,GO:0006412	Similar to ribosomal protein L12-1 OS=Arabidopsis thaliana GN=RPL12A PE=1 SV=2
CUTC000833	GO:0016757	Similar to protein At4g14100 OS=Arabidopsis thaliana GN=At4g14100 PE=2 SV=1
CUTC000834	GO:0005515	Similar to protein dnaJ 8, chloroplastic OS=Arabidopsis thaliana GN=ATJ8 PE=2 SV=1
CUTC000835	GO:0003735,GO:0022625,GO:0006412,GO:0005739	Similar to ribosomal protein L39 OS=Oryza sativa subsp. japonica GN=RPL39 PE=3 SV=2
CUTC000836		Similar to AT1G27435.1 | Symbols: | unknown protein | chr1:9527956-9528814 REVERSE
CUTC000837	GO:0015031,GO:0005739,GO:0008565,GO:0005515	Similar to complex subunit sigma-1 OS=Zea mays GN=AP-17 PE=2 SV=1
CUTC000838	GO:0005730,GO:0005773,GO:0003735,GO:0005886,GO:0022625,GO:0006412	Similar to ribosomal protein L8 OS=Solanum lycopersicum GN=RPL8 PE=2 SV=1
CUTC000839	GO:0009536	Similar to Putative uncharacterized protein n=1 Tax=Ricinus communis RepID=B9RUZ7_RICCO
CUTC000840	GO:0003735,GO:0005515,GO:0022625,GO:0006412,GO:0005783	Similar to ribosomal protein L6-1 OS=Arabidopsis thaliana GN=RPL6A PE=2 SV=1
CUTC000841	GO:0009536	Similar to AT3G21200.1 | Symbols: | unknown protein | chr3:7436091-7437845 FORWARD
CUTC000842	GO:0006810,GO:0008289,GO:0005215	Similar to AT5G58070.1 | Symbols: ATTIL, TIL | TIL (TEMPERATURE-INDUCED LIPOCALIN) binding / transporter | chr5:23500512-23501156 REVERSE
CUTC000843	GO:0043565,GO:0045449,GO:0003700,GO:0005634	Similar to WRKY transcription factor 65 OS=Arabidopsis thaliana GN=WRKY65 PE=2 SV=1
CUTC000844
CUTC000845	GO:0006270,GO:0003677,GO:0005524,GO:0017111,GO:0005634	Similar to PROLIFERA OS=Arabidopsis thaliana GN=PRL PE=1 SV=2
CUTC000846	GO:0006890,GO:0005515,GO:0030126,GO:0005198	Similar to subunit epsilon-1 OS=Arabidopsis thaliana GN=At1g30630 PE=2 SV=1
CUTC000847	GO:0009536	Similar to Putative uncharacterized protein n=1 Tax=Ricinus communis RepID=B9SES2_RICCO
CUTC000848	GO:0009409,GO:0045454,GO:0055114,GO:0010319,GO:0004601,GO:0051920	Similar to peroxiredoxin BAS1-like, chloroplastic OS=Arabidopsis thaliana GN=At5g06290 PE=2 SV=2
CUTC000849	GO:0045454,GO:0009055,GO:0015035,GO:0006662	Similar to H-type 2 OS=Arabidopsis thaliana GN=TRX2 PE=2 SV=2
CUTC000850	GO:0016020	Similar to AT1G44920.1 | Symbols: | unknown protein | chr1:16983229-16984408 REVERSE
CUTC000851	GO:0016788	Similar to AT1G04290.1 | Symbols: | thioesterase family protein | chr1:1147721-1148352 REVERSE
CUTC000852	GO:0009055,GO:0005506,GO:0006099,GO:0051537,GO:0008177,GO:0005739,GO:0022900	Similar to dehydrogenase [ubiquinone] iron-sulfur subunit 2, mitochondrial OS=Arabidopsis thaliana GN=SDH2-2 PE=1 SV=2
CUTC000853
CUTC000854	GO:0016023	Similar to AT5G19590.1 | Symbols: | unknown protein | chr5:6611614-6612069 REVERSE
CUTC000855	GO:0005773,GO:0003735,GO:0005886,GO:0003723,GO:0022625,GO:0006412	Similar to ribosomal protein L18-2 OS=Arabidopsis thaliana GN=RPL18B PE=2 SV=2
CUTC000856	GO:0016020,GO:0009536	Similar to membrane protein ycf1 OS=Cucumis sativus GN=ycf1-A PE=3 SV=2
CUTC000857	GO:0005840,GO:0003735,GO:0006412,GO:0019843,GO:0000166	Similar to ribosomal protein L23a OS=Nicotiana tabacum GN=RPL23A PE=2 SV=1
CUTC000858	GO:0005840,GO:0003735,GO:0005886,GO:0005618,GO:0006412	Similar to ribosomal protein S15a-1 OS=Arabidopsis thaliana GN=RPS15AA PE=2 SV=2
CUTC000859
CUTC000860	GO:0009765,GO:0009523,GO:0000287,GO:0018298,GO:0016168,GO:0016021,GO:0009522,GO:0009535	Similar to a-b binding protein M9, chloroplastic OS=Zea mays GN=CAB-M9 PE=2 SV=1
CUTC000861	GO:0016020,GO:0009507	Similar to membrane protein ycf1 OS=Populus trichocarpa GN=ycf1-A PE=3 SV=1
CUTC000862	GO:0005506,GO:0048529,GO:0015995,GO:0055114,GO:0031969,GO:0015979,GO:0009535	Similar to IX monomethyl ester [oxidative] cyclase, chloroplastic OS=Euphorbia esula GN=CRD1 PE=3 SV=1
CUTC000863	GO:0008536,GO:0000060	Similar to protein 1 homolog a OS=Arabidopsis thaliana GN=RANBP1A PE=1 SV=1
CUTC000864	GO:0005856,GO:0005737,GO:0042802	Similar to BRICK 1 OS=Arabidopsis thaliana GN=BRK1 PE=1 SV=1
CUTC000865	GO:0050832,GO:0020037,GO:0055114,GO:0004601,GO:0005515,GO:0006979	Similar to 21 OS=Arabidopsis thaliana GN=PER21 PE=1 SV=1
CUTC000866	GO:0047066,GO:0004602,GO:0005737,GO:0055114,GO:0005886,GO:0006979	Similar to glutathione peroxidase 5 OS=Arabidopsis thaliana GN=GPX5 PE=2 SV=1
CUTC000867		Similar to AT1G26355.1 | Symbols: SP1L1 | SP1L1 (SPIRAL1-LIKE1) | chr1:9117950-9118611 REVERSE
CUTC000868	GO:0008026,GO:0003723,GO:0005524,GO:0009570,GO:0016020,GO:0005634,GO:0008270	Similar to ATP-dependent RNA helicase 3 OS=Arabidopsis thaliana GN=RH3 PE=1 SV=2
CUTC000869	GO:0005840,GO:0006457,GO:0003735,GO:0005634,GO:0006412,GO:0019843,GO:0003755,GO:0005739,GO:0000027	Similar to cis-trans isomerase Pin1 OS=Malus domestica GN=PIN1 PE=2 SV=1
CUTC000870	GO:0016023,GO:0048046,GO:0018738,GO:0004091,GO:0009536	Similar to hydrolase OS=Arabidopsis thaliana GN=SFGH PE=1 SV=2
CUTC000871	GO:0005737,GO:0006446,GO:0003743,GO:0005634,GO:0000166	Similar to PREDICTED: hypothetical protein n=1 Tax=Vitis vinifera RepID=UPI0001985498
CUTC000872	GO:0016579,GO:0019941,GO:0005515,GO:0004842,GO:0051246	Similar to carrier protein E2 35 OS=Arabidopsis thaliana GN=UBC35 PE=1 SV=1
CUTC000873		Similar to AT1G57540.3 | Symbols: | unknown protein | chr1:21310478-21311215 REVERSE
CUTC000874	GO:0042777,GO:0046933,GO:0008270,GO:0005524,GO:0005754,GO:0046961	Similar to synthase subunit delta', mitochondrial OS=Ipomoea batatas PE=1 SV=1
CUTC000875	GO:0005773,GO:0016042,GO:0005886,GO:0070290,GO:0005509,GO:0004630,GO:0046470,GO:0005783,GO:0009536	Similar to D alpha 1 OS=Ricinus communis GN=PLD1 PE=1 SV=1
CUTC000876	GO:0006979,GO:0016491,GO:0005506,GO:0008152	Similar to 2 (Fragment) OS=Cucumis sativus PE=2 SV=1
CUTC000877	GO:0006511,GO:0005515	Similar to protein 1B OS=Arabidopsis thaliana GN=SKP1B PE=1 SV=1
CUTC000878	GO:0005737,GO:0004356,GO:0009399,GO:0005524,GO:0006542	Similar to synthetase nodule isozyme OS=Vigna aconitifolia PE=2 SV=1
CUTC000879	GO:0004455,GO:0070402,GO:0055114,GO:0000287,GO:0009082,GO:0009536,GO:0042803	Similar to reductoisomerase, chloroplastic OS=Pisum sativum GN=PGAAIR PE=2 SV=1
CUTC000880		Similar to AT2G24020.1 | Symbols: | unknown protein | chr2:10217869-10219269 REVERSE
CUTC000881	GO:0005829,GO:0003979,GO:0055114,GO:0051287,GO:0005634	Similar to 6-dehydrogenase OS=Glycine max PE=2 SV=1
CUTC000882		Similar to AT1G44760.1 | Symbols: | universal stress protein (USP) family protein | chr1:16896894-16898427 REVERSE
CUTC000883	GO:0017111,GO:0008270,GO:0007049,GO:0016021,GO:0051301,GO:0004222,GO:0006508,GO:0005524,GO:0009535,GO:0031969,GO:0030163	Similar to division protease ftsH homolog 1, chloroplastic OS=Oryza sativa subsp. japonica GN=FTSH1 PE=2 SV=1
CUTC000884	GO:0008152,GO:0016787,GO:0009536	Similar to cbbY OS=Rhodobacter capsulatus GN=cbbY PE=3 SV=1
CUTC000885
CUTC000886		Similar to Putative uncharacterized protein (Fragment) n=1 Tax=Glycine max RepID=C6TFE9_SOYBN
CUTC000887		Similar to Putative uncharacterized protein n=1 Tax=Ricinus communis RepID=B9RCN8_RICCO
CUTC000888	GO:0005856,GO:0005737,GO:0005524,GO:0005515	Similar to OS=Arabidopsis thaliana GN=ACT7 PE=1 SV=1
CUTC000889
CUTC000890	GO:0000160,GO:0007264,GO:0006355,GO:0003677,GO:0016023,GO:0016787,GO:0015031,GO:0005525	Similar to protein YPTM2 OS=Zea mays GN=YPTM2 PE=2 SV=1
CUTC000891	GO:0022900,GO:0005506,GO:0009055,GO:0051537,GO:0009536	Similar to AT1G32550.1 | Symbols: | ferredoxin family protein | chr1:11771969-11774117 REVERSE
CUTC000892	GO:0017077,GO:0005488,GO:0005743,GO:0055085,GO:0006839,GO:0016021	Similar to mitochondrial 2-oxoglutarate/malate carrier protein OS=Neurospora crassa GN=NCU10732 PE=3 SV=1
CUTC000893	GO:0005739	Similar to AT3G60150.1 | Symbols: | unknown protein | chr3:22222152-22223350 FORWARD
CUTC000894	GO:0005852,GO:0006446,GO:0003743,GO:0005634,GO:0043022	Similar to translation initiation factor 3 subunit K OS=Arabidopsis thaliana GN=TIF3K1 PE=2 SV=1
CUTC000895	GO:0003676,GO:0000166	Similar to AT1G55310.2 | Symbols: SR33, ATSCL33, SCL33 | SR33 RNA binding / protein binding | chr1:20630676-20632567 FORWARD
CUTC000896
CUTC000897	GO:0005840,GO:0003735,GO:0006412,GO:0005739	Similar to ribosomal protein L17 OS=Magnetococcus sp. (strain MC-1) GN=rplQ PE=3 SV=1
CUTC000898	GO:0005840,GO:0003735,GO:0009507,GO:0006412,GO:0019843	Similar to ribosomal protein S8 OS=Oryza sativa subsp. japonica GN=RPS8 PE=2 SV=2
CUTC000899		Similar to Poly(A)-binding protein C-terminal interacting protein 6 n=1 Tax=Cucumis sativus RepID=Q6ELF9_CUCSA
CUTC000900	GO:0005840,GO:0003735,GO:0003723,GO:0009570,GO:0006412	Similar to ribosomal protein L9, chloroplastic OS=Ipomoea trifida GN=RPL9 PE=3 SV=1
CUTC000901
CUTC000902	GO:0016020	Similar to AT1G67080.1 | Symbols: ABA4 | ABA4 (abscisic acid (ABA)-deficient 4) intramolecular oxidoreductase | chr1:25045405-25046681 REVERSE
CUTC000903	GO:0030170,GO:0016847,GO:0009058,GO:0004069,GO:0009507	Similar to aminotransferase OS=Rickettsia bellii (strain RML369-C) GN=aatA PE=3 SV=1
CUTC000904
CUTC000905	GO:0005525,GO:0005794,GO:0016192,GO:0006886,GO:0016020,GO:0006471,GO:0007264,GO:0005215	Similar to factor 1 OS=Oryza sativa subsp. japonica GN=Os01g0813400 PE=2 SV=3
CUTC000906	GO:0005737,GO:0004356,GO:0009399,GO:0005524,GO:0006542	Similar to synthetase cytosolic isozyme OS=Lotus japonicus GN=GLN1 PE=2 SV=2
CUTC000907	GO:0006446,GO:0003743,GO:0005739	Similar to leucine zipper and W2 domain-containing protein 2 OS=Mus musculus molossinus GN=Bzw2 PE=2 SV=1
CUTC000908	GO:0019904	Similar to protein OS=Lilium longiflorum PE=2 SV=1
CUTC000909	GO:0003677,GO:0009536	Similar to OSB1, mitochondrial OS=Arabidopsis thaliana GN=OSB1 PE=1 SV=1
CUTC000910		Similar to AT5G16060.1 | Symbols: | FUNCTIONS IN: molecular_function unknown INVOLVED IN: biological_process unknown LOCATED IN: cellular_component unknown EXPRESSED IN: 22 plant structures EXPRESSED DURING: 13 growth stages CONTAINS InterPro DOMAIN/s: Cytochrome c oxidase biogenesis protein Cmc1-like (InterPro:IPR013892) Has 47 Blast hits to 47 proteins in 24 species: Archae - 0 Bacteria - 0 Met…
CUTC000911	GO:0005743,GO:0045271,GO:0009055,GO:0008137,GO:0005506,GO:0006810,GO:0051539,GO:0019684,GO:0022900	Similar to dehydrogenase [ubiquinone] iron-sulfur protein 8, mitochondrial OS=Solanum tuberosum GN=TYKY PE=1 SV=2
CUTC000912	GO:0008615,GO:0055114,GO:0004733,GO:0010181	Similar to AT4G24380.1 | Symbols: | unknown protein | chr4:12612554-12613586 FORWARD
CUTC000913	GO:0005509	Similar to AT1G70670.1 | Symbols: | caleosin-related family protein | chr1:26644830-26645970 FORWARD
CUTC000914	GO:0003735,GO:0042254,GO:0022625,GO:0006412	Similar to ribosomal protein L35 OS=Euphorbia esula GN=RPL35 PE=2 SV=1
CUTC000915
CUTC000916	GO:0009536	Similar to Putative uncharacterized protein n=1 Tax=Ricinus communis RepID=B9RBV5_RICCO
CUTC000917	GO:0016023,GO:0005515,GO:0006629,GO:0016298	Similar to esterase/lipase APG OS=Arabidopsis thaliana GN=APG PE=1 SV=1
CUTC000918	GO:0006123,GO:0009060,GO:0005751,GO:0004129	Similar to AT5G57815.1 | Symbols: | cytochrome c oxidase subunit 6b, putative | chr5:23426753-23427637 FORWARD
CUTC000919	GO:0003743,GO:0003746,GO:0003723,GO:0006452,GO:0008612,GO:0045905,GO:0043022,GO:0045901	Similar to translation initiation factor 5A-2 OS=Nicotiana plumbaginifolia GN=EIF-5A2 PE=2 SV=1
CUTC000920	GO:0031969,GO:0016021,GO:0006810,GO:0005215	Similar to phosphate/phosphate translocator, chloroplastic OS=Solanum tuberosum GN=TPT PE=2 SV=1
CUTC000921	GO:0045271,GO:0009853,GO:0031966	Similar to AT2G47690.1 | Symbols: | NADH-ubiquinone oxidoreductase-related | chr2:19551263-19552052 FORWARD
CUTC000922	GO:0030001,GO:0046872	Similar to Putative uncharacterized protein n=1 Tax=Bruguiera gymnorhiza RepID=B1Q4T5_9ROSI
CUTC000923	GO:0044444,GO:0005634,GO:0005515	Similar to attachment factor 1 OS=Solanum lycopersicum GN=MAF1 PE=1 SV=1
CUTC000924	GO:0015078,GO:0000276,GO:0015986	Similar to AT2G19680.2 | Symbols: | mitochondrial ATP synthase g subunit family protein | chr2:8501865-8502622 FORWARD
CUTC000925	GO:0004170,GO:0000287,GO:0046080	Similar to 5'-triphosphate nucleotidohydrolase OS=Solanum lycopersicum PE=2 SV=1
CUTC000926	GO:0015031,GO:0016787,GO:0005525,GO:0007264	Similar to protein RABD2A OS=Arabidopsis thaliana GN=RABD2A PE=1 SV=3
CUTC000927	GO:0045454,GO:0005515,GO:0055114,GO:0004601,GO:0051920,GO:0009534	Similar to Q, chloroplastic OS=Populus jackii GN=PRXQ PE=1 SV=1
CUTC000928	GO:0005488	Similar to inner membrane protease ATP23 OS=Cryptococcus neoformans GN=ATP23 PE=3 SV=1
CUTC000929	GO:0006468,GO:0006970,GO:0005524,GO:0004674	Similar to kinase SAPK2 OS=Oryza sativa subsp. indica GN=SAPK2 PE=2 SV=2
CUTC000930	GO:0005515	Similar to AT3G26510.4 | Symbols: | octicosapeptide/Phox/Bem1p (PB1) domain-containing protein | chr3:9711886-9712588 REVERSE
CUTC000931		Similar to protein At2g23090 OS=Arabidopsis thaliana GN=At2g23090 PE=1 SV=1
CUTC000932		Similar to AT2G31140.1 | Symbols: | FUNCTIONS IN: molecular_function unknown INVOLVED IN: biological_process unknown LOCATED IN: plasma membrane EXPRESSED IN: cultured cell CONTAINS InterPro DOMAIN/s: Peptidase S24, S26A and S26B, C-terminal (InterPro:IPR011056), Peptidase S24, S26A, S26B and S26C (InterPro:IPR015927), Peptidase S26A (InterPro:IPR014037) BEST Arabidopsis thaliana protein match is…
CUTC000933	GO:0005507,GO:0030060,GO:0009409,GO:0055114,GO:0006108,GO:0006099,GO:0006096,GO:0005759	Similar to dehydrogenase, mitochondrial OS=Citrullus lanatus GN=MMDH PE=1 SV=1
CUTC000934	GO:0033587,GO:0009423,GO:0003849,GO:0009073,GO:0016829,GO:0009507	Similar to aldolase 1, chloroplastic OS=Nicotiana tabacum GN=DHAPS-1 PE=2 SV=1
CUTC000935	GO:0016020	Similar to AT1G30845.1 | Symbols: | unknown protein | chr1:10979856-10980427 FORWARD
CUTC000936	GO:0016788,GO:0003676,GO:0046686,GO:0005515,GO:0016442,GO:0016246	Similar to AT5G61780.1 | Symbols: | tudor domain-containing protein / nuclease family protein | chr5:24822012-24826641 FORWARD
CUTC000937	GO:0016023	Similar to protein OS=Arabidopsis thaliana GN=At3g47300 PE=2 SV=2
CUTC000938
CUTC000939	GO:0010287	Similar to protein At4g01150, chloroplastic OS=Arabidopsis thaliana GN=At4g01150 PE=1 SV=1
CUTC000940	GO:0003743,GO:0003746,GO:0003723,GO:0006452,GO:0008612,GO:0045905,GO:0043022,GO:0045901	Similar to translation initiation factor 5A OS=Manihot esculenta PE=2 SV=2
CUTC000941	GO:0005739,GO:0009536	Similar to AT5G42960.1 | Symbols: | unknown protein | chr5:17235184-17236478 FORWARD
CUTC000942	GO:0009536	Similar to AT2G27290.1 | Symbols: | unknown protein | chr2:11678586-11679765 REVERSE
CUTC000943	GO:0004871,GO:0055114,GO:0005515,GO:0032440,GO:0000160	Similar to phosphotransfer protein 1 OS=Arabidopsis thaliana GN=AHP1 PE=1 SV=1
CUTC000944	GO:0044464	Similar to AT5G16010.1 | Symbols: | 3-oxo-5-alpha-steroid 4-dehydrogenase family protein / steroid 5-alpha-reductase family protein | chr5:5227982-5229012 FORWARD
CUTC000945		Similar to Putative uncharacterized protein n=2 Tax=Glycine max RepID=C6T1A5_SOYBN
CUTC000946	GO:0005737,GO:0003746,GO:0005525,GO:0016779,GO:0006414,GO:0003924	Similar to factor 1-alpha OS=Manihot esculenta GN=EF1 PE=3 SV=1
CUTC000947	GO:0003735,GO:0022627,GO:0006412	Similar to ribosomal protein S17-4 OS=Arabidopsis thaliana GN=RPS17D PE=2 SV=3
CUTC000948	GO:0016020,GO:0005484,GO:0006886	Similar to OS=Arabidopsis thaliana GN=SYP71 PE=1 SV=1
CUTC000949	GO:0005840,GO:0003735,GO:0009507,GO:0006412	Similar to ribosomal protein 3, chloroplastic OS=Spinacia oleracea GN=PSRP3 PE=1 SV=1
CUTC000950	GO:0042409,GO:0046872,GO:0009809,GO:0016020	Similar to caffeoyl-CoA O-methyltransferase At1g67980 OS=Arabidopsis thaliana GN=At1g67980 PE=2 SV=1
CUTC000951	GO:0004721,GO:0005634	Similar to protein phosphatase 2C 33 OS=Arabidopsis thaliana GN=PPC6-1 PE=1 SV=1
CUTC000952	GO:0022626,GO:0009409,GO:0005507,GO:0046686,GO:0003735,GO:0042254,GO:0005634,GO:0005829,GO:0003906,GO:0006414	Similar to acidic ribosomal protein P0 OS=Glycine max PE=2 SV=1
CUTC000953	GO:0050625,GO:0055114,GO:0016023,GO:0003960,GO:0016481,GO:0010181,GO:0005886	Similar to wrbA OS=Serratia proteamaculans (strain 568) GN=wrbA PE=3 SV=1
CUTC000954	GO:0004356,GO:0009399,GO:0005524,GO:0009507,GO:0006542	Similar to synthetase leaf isozyme, chloroplastic OS=Phaseolus vulgaris PE=2 SV=1
CUTC000955	GO:0016655,GO:0055114,GO:0005739,GO:0003954,GO:0045271	Similar to AT5G47890.1 | Symbols: | NADH-ubiquinone oxidoreductase B8 subunit, putative | chr5:19388806-19390409 FORWARD
CUTC000956		Similar to AT2G41430.2 | Symbols: ERD15, LSR1, CID1 | ERD15 (EARLY RESPONSIVE TO DEHYDRATION 15) protein binding | chr2:17269736-17270314 FORWARD
CUTC000957	GO:0016023,GO:0016021	Similar to protein 147 OS=Xenopus tropicalis GN=tmem147 PE=2 SV=1
CUTC000958	GO:0005615	Similar to protein C13 OS=Zea mays GN=MGS1 PE=2 SV=1
CUTC000959	GO:0030170,GO:0005777,GO:0005515,GO:0050281,GO:0009570,GO:0008152,GO:0016020,GO:0048046	Similar to aminotransferase OS=Arabidopsis thaliana GN=AGT1 PE=1 SV=2
CUTC000960	GO:0044464	Similar to AT1G77350.2 | Symbols: | unknown protein | chr1:29070497-29071545 FORWARD
CUTC000961	GO:0016491,GO:0005515	Similar to phosphotransfer protein 1 OS=Arabidopsis thaliana GN=AHP1 PE=1 SV=1
CUTC000962	GO:0050897,GO:0005740,GO:0008270,GO:0004129	Similar to AT3G15640.1 | Symbols: | cytochrome c oxidase family protein | chr3:5299273-5301371 FORWARD
CUTC000963	GO:0006546,GO:0004047,GO:0008483,GO:0005960,GO:0005739	Similar to mitochondrial OS=Solanum tuberosum GN=GDCST PE=2 SV=1
CUTC000964	GO:0006810,GO:0022900,GO:0008121,GO:0051537,GO:0016021,GO:0042742,GO:0009496,GO:0005515,GO:0009535,GO:0005506,GO:0005886	Similar to b6-f complex iron-sulfur subunit, chloroplastic OS=Pisum sativum GN=petC PE=2 SV=1
CUTC000965	GO:0005515	Similar to finger A20 and AN1 domain-containing stress-associated protein 5 OS=Arabidopsis thaliana GN=SAP5 PE=1 SV=1
CUTC000966		Similar to phosphatase SAC1-B OS=Danio rerio GN=sacm1lb PE=2 SV=2
CUTC000967	GO:0055114,GO:0051539,GO:0005739,GO:0051287,GO:0008137,GO:0010181	Similar to oxidoreductase 51 kDa subunit, mitochondrial OS=Aspergillus niger GN=NUO51 PE=3 SV=1
CUTC000968	GO:0045941,GO:0003746,GO:0005634,GO:0008270,GO:0008159	Similar to elongation factor SPT4 homolog 2 OS=Arabidopsis thaliana GN=At5g63670 PE=2 SV=1
CUTC000969	GO:0004872,GO:0006820,GO:0008308,GO:0005886,GO:0005515,GO:0055085,GO:0005741	Similar to import receptor subunit TOM40 homolog 1 OS=Arabidopsis thaliana GN=TOM40-1 PE=1 SV=3
CUTC000970		Similar to AT5G55660.1 | Symbols: | LOCATED IN: mitochondrion EXPRESSED IN: 24 plant structures EXPRESSED DURING: 13 growth stages CONTAINS InterPro DOMAIN/s: DEK, C-terminal (InterPro:IPR014876) BEST Arabidopsis thaliana protein match is: unknown protein (TAIR:AT4G26630.2) Has 348612 Blast hits to 121147 proteins in 2910 species: Archae - 1231 Bacteria - 38190 Metazoa - 148268 Fungi - 42547 Plan…
CUTC000971	GO:0016491,GO:0055114,GO:0005488	Similar to AT4G20760.1 | Symbols: | short-chain dehydrogenase/reductase (SDR) family protein | chr4:11129043-11130541 FORWARD
CUTC000972		Similar to ADP-ribosylation factor GTPase-activating protein AGD11 OS=Arabidopsis thaliana GN=AGD11 PE=2 SV=1
CUTC000973	GO:0003690	Similar to AT1G29850.1 | Symbols: | double-stranded DNA-binding family protein | chr1:10447866-10449630 FORWARD
CUTC000974		Similar to AT5G55640.1 | Symbols: | unknown protein | chr5:22533244-22533923 REVERSE
CUTC000975	GO:0005515,GO:0008143	Similar to protein 2-B OS=Xenopus laevis GN=pabpn1-b PE=2 SV=1
CUTC000976		Similar to AT1G05205.1 | Symbols: | unknown protein | chr1:1509352-1510249 REVERSE
CUTC000977	GO:0005739	Similar to AT3G54826.1 | Symbols: | FUNCTIONS IN: molecular_function unknown INVOLVED IN: biological_process unknown LOCATED IN: cellular_component unknown CONTAINS InterPro DOMAIN/s: Zinc finger, Zim17-type (InterPro:IPR007853) Has 284 Blast hits to 284 proteins in 134 species: Archae - 0 Bacteria - 0 Metazoa - 100 Fungi - 79 Plants - 58 Viruses - 0 Other Eukaryotes - 47 (source: NCBI BLink). | …
CUTC000978	GO:0050832,GO:0020037,GO:0055114,GO:0004601,GO:0005515,GO:0006979	Similar to 21 OS=Arabidopsis thaliana GN=PER21 PE=1 SV=1
CUTC000979	GO:0003743,GO:0003746,GO:0003723,GO:0006452,GO:0008612,GO:0045905,GO:0043022,GO:0045901	Similar to translation initiation factor 5A OS=Manihot esculenta PE=2 SV=2
CUTC000980	GO:0003735,GO:0005886,GO:0042254,GO:0005618,GO:0022625,GO:0006412	Similar to ribosomal protein L13-1 OS=Arabidopsis thaliana GN=RPL13B PE=1 SV=1
CUTC000981	GO:0004375,GO:0031405,GO:0005960,GO:0005739,GO:0019464	Similar to cleavage system H protein, mitochondrial OS=Flaveria pringlei GN=GDCSH PE=2 SV=1
CUTC000982	GO:0005773,GO:0005839,GO:0005886,GO:0006511,GO:0005634,GO:0048046,GO:0004298	Similar to subunit beta type-2-A OS=Arabidopsis thaliana GN=PBD1 PE=1 SV=1
CUTC000983	GO:0005622,GO:0006511,GO:0004221	Similar to carboxyl-terminal hydrolase isozyme L3 OS=Bos taurus GN=UCHL3 PE=2 SV=1
CUTC000984	GO:0019898,GO:0031977,GO:0005509,GO:0009570,GO:0048046,GO:0015979,GO:0009535,GO:0009654	Similar to enhancer protein 3-2, chloroplastic OS=Arabidopsis thaliana GN=PSBQ2 PE=1 SV=2
CUTC000985	GO:0009409,GO:0003735,GO:0005515,GO:0022625,GO:0006412,GO:0005739	Similar to ribosomal protein L26-1 OS=Arabidopsis thaliana GN=RPL26A PE=2 SV=2
CUTC000986	GO:0006979,GO:0020037,GO:0055114,GO:0004601	Similar to 2 (Fragment) OS=Cucumis sativus PE=2 SV=1
CUTC000987
CUTC000988	GO:0006437,GO:0004831,GO:0005524,GO:0009536	Similar to synthetase OS=Acanthamoeba polyphaga mimivirus GN=YARS PE=1 SV=1
CUTC000989	GO:0055114,GO:0016720,GO:0006629	Similar to fatty acid desaturase, endoplasmic reticulum isozyme 2 OS=Glycine max GN=FAD2-2 PE=2 SV=1
CUTC000990	GO:0005840,GO:0003735,GO:0006412,GO:0005739	Similar to ribosomal protein L21-2 OS=Arabidopsis thaliana GN=RPL21E PE=2 SV=1
CUTC000991	GO:0009055,GO:0005506,GO:0006099,GO:0051537,GO:0008177,GO:0005739,GO:0022900	Similar to dehydrogenase [ubiquinone] iron-sulfur subunit 2, mitochondrial OS=Arabidopsis thaliana GN=SDH2-2 PE=1 SV=2
CUTC000992	GO:0003735,GO:0022625,GO:0006412	Similar to ribosomal protein L22-2 OS=Arabidopsis thaliana GN=RPL22B PE=2 SV=1
CUTC000993	GO:0005840,GO:0003735,GO:0006412,GO:0009536	Similar to ribosomal protein S8 OS=Zea mays GN=RPS8 PE=2 SV=2
CUTC000994		Similar to AT4G21610.1 | Symbols: LOL2 | LOL2 (LSD ONE LIKE 2) transcription factor | chr4:11489069-11490300 FORWARD
CUTC000995	GO:0003676,GO:0030529,GO:0000166,GO:0009536	Similar to AT4G35785.1 | Symbols: | nucleic acid binding / nucleotide binding | chr4:16953211-16955127 REVERSE
CUTC000996
CUTC000997
CUTC000998		Similar to Putative uncharacterized protein n=2 Tax=Vitis vinifera RepID=A5AD81_VITVI
CUTC000999	GO:0005739,GO:0009409	Similar to AT3G17020.1 | Symbols: | universal stress protein (USP) family protein | chr3:5802728-5804063 REVERSE
CUTC001000	GO:0045271,GO:0009853,GO:0031966	Similar to AT4G34700.1 | Symbols: | complex 1 family protein / LVR family protein | chr4:16556874-16558362 FORWARD
CUTC001001	GO:0005525,GO:0005794,GO:0016192,GO:0006886,GO:0016020,GO:0006471,GO:0007264,GO:0005215	Similar to factor 2 OS=Oryza sativa subsp. japonica GN=ARF PE=2 SV=2
CUTC001002	GO:0009765,GO:0009523,GO:0000287,GO:0018298,GO:0016168,GO:0016021,GO:0009522,GO:0009535	Similar to a-b binding protein of LHCII type I, chloroplastic (Fragment) OS=Cucumis sativus PE=2 SV=1
CUTC001003	GO:0030145,GO:0019898,GO:0005509,GO:0042549,GO:0009535,GO:0009654	Similar to enhancer protein 1, chloroplastic OS=Nicotiana tabacum GN=PSBO PE=2 SV=1
CUTC001004	GO:0005509,GO:0005515,GO:0005886,GO:0008171	Similar to OS=Lilium longiflorum PE=2 SV=2
CUTC001005
CUTC001006	GO:0051116,GO:0016851,GO:0015995,GO:0009507	Similar to subunit H OS=Rhodobacter sphaeroides (strain ATCC 17023 / 2.4.1 / NCIB 8253 / DSM 158) GN=bchH PE=3 SV=1
CUTC001007	GO:0015986,GO:0046961,GO:0033178	Similar to proton ATPase subunit E OS=Citrus limon GN=VATE PE=2 SV=1
CUTC001008	GO:0009536	Similar to membrane protein slr0575 OS=Synechocystis sp. (strain PCC 6803) GN=slr0575 PE=4 SV=1
CUTC001009	GO:0003735,GO:0015935,GO:0006412	Similar to ribosomal protein S23 OS=Fragaria ananassa GN=RPS23 PE=2 SV=1
CUTC001010	GO:0003676,GO:0000166	Similar to post-transcriptional regulator csx1 OS=Schizosaccharomyces pombe GN=csx1 PE=1 SV=1
CUTC001011		Similar to AT5G49550.1 | Symbols: | unknown protein | chr5:20106702-20107156 REVERSE
CUTC001012	GO:0010224,GO:0045449,GO:0003700	Similar to AT3G21890.1 | Symbols: | zinc finger (B-box type) family protein | chr3:7709298-7709663 REVERSE
CUTC001013	GO:0009986,GO:0008415,GO:0000015,GO:0004634,GO:0000287,GO:0006096	Similar to OS=Ricinus communis PE=2 SV=1
CUTC001014	GO:0003746,GO:0005853,GO:0006414	Similar to factor 1-gamma 3 OS=Oryza sativa subsp. japonica GN=Os06g0571400 PE=2 SV=1
CUTC001015	GO:0003735,GO:0022625,GO:0006412,GO:0005739	Similar to ribosomal protein L39 OS=Oryza sativa subsp. japonica GN=RPL39 PE=3 SV=2
CUTC001016	GO:0009536	Similar to AT2G31560.2 | Symbols: | unknown protein | chr2:13436611-13437312 FORWARD
CUTC001017	GO:0009409,GO:0045454,GO:0055114,GO:0010319,GO:0004601,GO:0051920	Similar to peroxiredoxin BAS1, chloroplastic OS=Arabidopsis thaliana GN=BAS1 PE=1 SV=2
CUTC001018	GO:0003735,GO:0042254,GO:0022625,GO:0006412	Similar to ribosomal protein L35 OS=Euphorbia esula GN=RPL35 PE=2 SV=1
CUTC001019	GO:0007018,GO:0003677,GO:0005524,GO:0009536,GO:0003777,GO:0006281,GO:0005874	Similar to AT5G02370.1 | Symbols: | kinesin motor protein-related | chr5:503444-506388 FORWARD
CUTC001020		Similar to AT1G15340.1 | Symbols: MBD10 | MBD10 DNA binding / methyl-CpG binding | chr1:5275895-5277474 REVERSE
CUTC001021	GO:0009536	Similar to AT5G16660.1 | Symbols: | unknown protein | chr5:5465699-5467006 REVERSE
CUTC001022	GO:0005743,GO:0003954,GO:0022900	Similar to dehydrogenase [ubiquinone] iron-sulfur protein 4, mitochondrial OS=Rattus norvegicus GN=Ndufs4 PE=1 SV=1
CUTC001023	GO:0016023,GO:0055085,GO:0016021,GO:0009706,GO:0006814,GO:0005215	Similar to translocator, chloroplastic OS=Spinacia oleracea GN=SODIT1 PE=1 SV=1
CUTC001024	GO:0008270,GO:0005515	Similar to AT3G47160.1 | Symbols: | protein binding / zinc ion binding | chr3:17360238-17361879 REVERSE
CUTC001025	GO:0015031,GO:0016787,GO:0005886,GO:0005525,GO:0007264	Similar to protein RABA2a OS=Arabidopsis thaliana GN=RABA2A PE=2 SV=1
CUTC001026	GO:0006450,GO:0003824,GO:0009536	Similar to AT4G32915.1 | Symbols: | FUNCTIONS IN: molecular_function unknown INVOLVED IN: regulation of translational fidelity LOCATED IN: chloroplast EXPRESSED IN: 22 plant structures EXPRESSED DURING: 13 growth stages CONTAINS InterPro DOMAIN/s: Glu-tRNAGln amidotransferase, C subunit (InterPro:IPR003837) Has 1227 Blast hits to 1227 proteins in 425 species: Archae - 17 Bacteria - 884 Metazoa - …
CUTC001027	GO:0006413,GO:0003743,GO:0006417	Similar to translation factor SUI1 homolog 1 OS=Arabidopsis thaliana GN=At4g27130 PE=2 SV=2
CUTC001028	GO:0006879,GO:0008199,GO:0055114,GO:0004322,GO:0009507,GO:0006826	Similar to chloroplastic OS=Glycine max PE=2 SV=1
CUTC001029		Similar to protein At2g23090 OS=Arabidopsis thaliana GN=At2g23090 PE=1 SV=1
CUTC001030
CUTC001031	GO:0019941	Similar to modifier 1 OS=Oryza sativa subsp. japonica GN=Os01g0962400 PE=3 SV=1
CUTC001032		Similar to AT3G05550.1 | Symbols: | hypoxia-responsive family protein | chr3:1612860-1613748 FORWARD
CUTC001033	GO:0005618,GO:0006633,GO:0008415,GO:0006098,GO:0009651,GO:0004807,GO:0006096,GO:0009570,GO:0006094,GO:0046686,GO:0005886,GO:0048046	Similar to isomerase, cytosolic OS=Coptis japonica PE=2 SV=1
CUTC001034	GO:0055114,GO:0004303,GO:0005488	Similar to reductase OS=Coprinopsis cinerea (strain Okayama-7 / 130 / FGSC 9003) GN=CC1G_02019 PE=3 SV=1
CUTC001035	GO:0009765,GO:0009523,GO:0000287,GO:0018298,GO:0016168,GO:0016021,GO:0009522,GO:0009535	Similar to a-b binding protein 7, chloroplastic OS=Solanum lycopersicum GN=CAB7 PE=3 SV=1
CUTC001036	GO:0005840,GO:0003735,GO:0006412	Similar to ribosomal protein L19-1, chloroplastic OS=Arabidopsis thaliana GN=At4g17560 PE=2 SV=1
CUTC001037	GO:0003677,GO:0045449	Similar to transcription factor RAP2-12 OS=Arabidopsis thaliana GN=RAP2-12 PE=2 SV=1
CUTC001038	GO:0030170,GO:0006563,GO:0006730,GO:0004372,GO:0006544,GO:0005739	Similar to hydroxymethyltransferase, mitochondrial OS=Solanum tuberosum PE=2 SV=1
CUTC001039	GO:0006457,GO:0016272,GO:0016023,GO:0051082	Similar to AT1G29990.1 | Symbols: PDF6 | PDF6 (PREFOLDIN 6) unfolded protein binding | chr1:10507666-10508821 FORWARD
CUTC001040	GO:0000786,GO:0003677,GO:0006334,GO:0005634,GO:0009536	Similar to H3.2 OS=Triticum aestivum PE=1 SV=2
CUTC001041	GO:0000786,GO:0003677,GO:0006334,GO:0005634	Similar to histone H2A.6 OS=Oryza sativa subsp. japonica GN=Os05g0113900 PE=2 SV=2
CUTC001042
CUTC001043		Similar to Putative uncharacterized protein n=2 Tax=Glycine max RepID=C6T100_SOYBN
CUTC001044		Similar to AT3G09980.1 | Symbols: | unknown protein | chr3:3069358-3071145 FORWARD
CUTC001045
CUTC001046		Similar to endoplasmic reticulum membrane protein C16E8.02 OS=Schizosaccharomyces pombe GN=SPAC16E8.02 PE=2 SV=2
CUTC001047	GO:0016023,GO:0005515,GO:0006886,GO:0016021,GO:0005783	Similar to AT3G17780.1 | Symbols: | unknown protein | chr3:6087016-6088128 FORWARD
CUTC001048
CUTC001049
CUTC001050	GO:0005525,GO:0016023,GO:0005886,GO:0016787,GO:0007264,GO:0015031	Similar to protein RABD1 OS=Arabidopsis thaliana GN=RABD1 PE=1 SV=1
CUTC001051	GO:0005681,GO:0005515,GO:0007067,GO:0000245,GO:0009536,GO:0051301	Similar to protein 4A OS=Mus musculus GN=Txnl4a PE=2 SV=1
CUTC001052		Similar to AT5G16550.1 | Symbols: | unknown protein | chr5:5405526-5406641 FORWARD
CUTC001053	GO:0047918,GO:0044237,GO:0050662	Similar to 3,5-epimerase 1 OS=Oryza sativa subsp. indica GN=OsI_032456 PE=2 SV=1
CUTC001054	GO:0046872,GO:0006626,GO:0005740,GO:0016020
CUTC001055
CUTC001056
CUTC001057	GO:0004124,GO:0006535,GO:0016740,GO:0005739	Similar to synthase OS=Oryza sativa subsp. japonica GN=RCS1 PE=2 SV=2
CUTC001058	GO:0005488,GO:0004735,GO:0016023,GO:0055114,GO:0006561,GO:0009536	Similar to reductase OS=Glycine max PE=2 SV=1
CUTC001059
CUTC001060	GO:0009543,GO:0005515	Similar to lumenal 17.4 kDa protein, chloroplastic OS=Arabidopsis thaliana GN=At5g53490 PE=1 SV=2
CUTC001061		Similar to PREDICTED: hypothetical protein n=1 Tax=Vitis vinifera RepID=UPI0001985084
CUTC001062		Similar to AT5G66930.2 | Symbols: | unknown protein | chr5:26725997-26727549 FORWARD
CUTC001063	GO:0003899,GO:0006351,GO:0030880,GO:0003677	Similar to RNA polymerases I, II, and III subunit RPABC2 OS=Rattus norvegicus GN=Polr2f PE=1 SV=1
CUTC001064	GO:0046872,GO:0051287,GO:0006108,GO:0055114,GO:0009507,GO:0004473	Similar to malic enzyme OS=Vitis vinifera PE=2 SV=1
CUTC001065	GO:0019941,GO:0005515,GO:0005524,GO:0004842,GO:0051246,GO:0043687	Similar to carrier protein E2 28 OS=Arabidopsis thaliana GN=UBC28 PE=2 SV=1
CUTC001066	GO:0005634,GO:0007530	Similar to mago nashi homolog OS=Oryza sativa subsp. japonica GN=Os12g0287200 PE=2 SV=2
CUTC001067	GO:0009536	Similar to protein 1A, chloroplastic OS=Arabidopsis thaliana GN=PGRL1A PE=1 SV=1
CUTC001068	GO:0016023,GO:0008152,GO:0003824,GO:0050897	Similar to protein At5g10860, mitochondrial OS=Arabidopsis thaliana GN=At5g10860 PE=1 SV=1
CUTC001069	GO:0005515	Similar to signalosome complex subunit 8 OS=Arabidopsis thaliana GN=CSN8 PE=1 SV=1
CUTC001070	GO:0005840,GO:0003735,GO:0009507,GO:0006412	Similar to AT3G27160.1 | Symbols: GHS1 | GHS1 (GLUCOSE HYPERSENSITIVE 1) structural constituent of ribosome | chr3:10017531-10018854 FORWARD
CUTC001071	GO:0009505,GO:0005794,GO:0009506,GO:0030244,GO:0008466,GO:0005576,GO:0007047	Similar to synthase [UDP-forming] 2 OS=Solanum tuberosum GN=UPTG2 PE=1 SV=1
CUTC001072	GO:0008270,GO:0005515	Similar to finger and CHY zinc finger domain-containing protein 1 OS=Homo sapiens GN=RCHY1 PE=1 SV=1
CUTC001073	GO:0003735,GO:0022625,GO:0006412	Similar to ribosomal protein L7-1 OS=Arabidopsis thaliana GN=RPL7A PE=2 SV=1
CUTC001074	GO:0009987,GO:0005515	Similar to domain-containing protein 9 OS=Mus musculus GN=Txndc9 PE=1 SV=1
CUTC001075	GO:0005622,GO:0045449,GO:0003700,GO:0008270	Similar to AT5G54470.1 | Symbols: | zinc finger (B-box type) family protein | chr5:22114584-22115315 REVERSE
CUTC001076	GO:0005840,GO:0003735,GO:0006412	Similar to ribosomal protein S6 OS=Asparagus officinalis GN=rps6 PE=2 SV=1
CUTC001077		Similar to PREDICTED: hypothetical protein n=3 Tax=Vitis vinifera RepID=UPI0001985BC3
CUTC001078	GO:0008270,GO:0003676,GO:0000166	Similar to AT5G04280.1 | Symbols: | glycine-rich RNA-binding protein | chr5:1192461-1195413 FORWARD
CUTC001079	GO:0009409,GO:0003735,GO:0005515,GO:0022625,GO:0006412,GO:0005739	Similar to ribosomal protein L26-1 OS=Arabidopsis thaliana GN=RPL26A PE=2 SV=2
CUTC001080	GO:0016023	Similar to AT4G39730.1 | Symbols: | lipid-associated family protein | chr4:18432950-18433581 FORWARD
CUTC001081	GO:0005840,GO:0003735,GO:0003702,GO:0009570,GO:0016986,GO:0009579,GO:0005634,GO:0051090,GO:0006412	Similar to ribosomal protein L13, chloroplastic OS=Arabidopsis thaliana GN=RPL13 PE=1 SV=1
CUTC001082	GO:0009523,GO:0009507
CUTC001083	GO:0046686,GO:0005886,GO:0016740,GO:0016853,GO:0005783,GO:0009651	Similar to disulfide-isomerase OS=Ricinus communis PE=2 SV=1
CUTC001084		Similar to AT3G51730.1 | Symbols: | saposin B domain-containing protein | chr3:19186970-19188436 FORWARD
CUTC001085	GO:0004739,GO:0055114,GO:0006096,GO:0009536	Similar to dehydrogenase E1 component subunit alpha OS=Porphyra purpurea GN=pdhA PE=3 SV=1
CUTC001086	GO:0005737,GO:0006260,GO:0005506,GO:0055114,GO:0009186,GO:0004748	Similar to reductase small chain OS=Nicotiana tabacum PE=2 SV=1
CUTC001087	GO:0003777,GO:0040010,GO:0005875,GO:0009792,GO:0040035,GO:0035046,GO:0010171,GO:0002119,GO:0005515,GO:0007017,GO:0040011,GO:0006898,GO:0002009	Similar to light chain 1, cytoplasmic OS=Caenorhabditis elegans GN=dlc-1 PE=1 SV=1
CUTC001088		Similar to AT2G42610.2 | Symbols: LSH10 | LSH10 (LIGHT SENSITIVE HYPOCOTYLS 10) | chr2:17748005-17748538 FORWARD
CUTC001089	GO:0005634,GO:0005737	Similar to AT4G39860.1 | Symbols: | unknown protein | chr4:18499909-18501472 FORWARD
CUTC001090	GO:0006979	Similar to PREDICTED: hypothetical protein n=1 Tax=Vitis vinifera RepID=UPI00019855EC
CUTC001091	GO:0005730,GO:0022626,GO:0003735,GO:0005618,GO:0006412,GO:0019843,GO:0000166	Similar to ribosomal protein L23a OS=Daucus carota GN=RPL23A PE=2 SV=1
CUTC001092	GO:0016020	Similar to AT5G21920.1 | Symbols: | YGGT family protein | chr5:7241350-7242765 REVERSE
CUTC001093	GO:0006144,GO:0005777,GO:0009877,GO:0055114,GO:0004846	Similar to OS=Phaseolus vulgaris GN=URIII PE=1 SV=2
CUTC001094	GO:0009941,GO:0004252,GO:0009570,GO:0006508	Similar to Clp protease proteolytic subunit 6, chloroplastic OS=Arabidopsis thaliana GN=CLPP6 PE=1 SV=1
CUTC001095		Similar to AT3G19900.1 | Symbols: | unknown protein | chr3:6922852-6924557 REVERSE
CUTC001096	GO:0008152,GO:0009987	Similar to H-type OS=Fagopyrum esculentum PE=3 SV=1
CUTC001097
CUTC001098	GO:0009536	Similar to AT3G12345.1 | Symbols: | unknown protein | chr3:3930333-3930893 REVERSE
CUTC001099	GO:0046872
CUTC001100	GO:0006457,GO:0042277,GO:0005737,GO:0003755	Similar to cis-trans isomerase OS=Catharanthus roseus GN=PCKR1 PE=2 SV=1
CUTC001101	GO:0006629,GO:0004091	Similar to esterase/lipase At5g62930 OS=Arabidopsis thaliana GN=At5g62930 PE=2 SV=2
CUTC001102	GO:0016021,GO:0006508,GO:0008236	Similar to inner membrane protease subunit 1 OS=Mus musculus GN=Immp1l PE=2 SV=1
CUTC001103		Similar to AT3G29170.1 | Symbols: | unknown protein | chr3:11136240-11137542 REVERSE
CUTC001104	GO:0044464	Similar to AT3G12180.1 | Symbols: | cornichon family protein | chr3:3883464-3884570 FORWARD
CUTC001105	GO:0009409	Similar to AT3G17020.1 | Symbols: | universal stress protein (USP) family protein | chr3:5802728-5804063 REVERSE
CUTC001106	GO:0006468,GO:0008353,GO:0005515,GO:0007067,GO:0005524,GO:0004693,GO:0051301	Similar to kinase B2-2 OS=Arabidopsis thaliana GN=CDKB2-2 PE=1 SV=2
CUTC001107	GO:0009524,GO:0006468,GO:0004697,GO:0005515,GO:0005524,GO:0005634,GO:0005829	Similar to kinase CBK1 OS=Pneumocystis carinii GN=CBK1 PE=2 SV=1
CUTC001108	GO:0008152,GO:0016787	Similar to AT2G32150.1 | Symbols: | haloacid dehalogenase-like hydrolase family protein | chr2:13659095-13660531 FORWARD
CUTC001109	GO:0016020,GO:0005739,GO:0005515	Similar to Putative uncharacterized protein n=1 Tax=Ricinus communis RepID=B9SA76_RICCO
CUTC001110	GO:0016021,GO:0009733,GO:0016192,GO:0005886	Similar to membrane protein 722 OS=Arabidopsis thaliana GN=VAMP722 PE=2 SV=2
CUTC001111		Similar to DEHYDRATION-INDUCED 19 homolog 3 OS=Arabidopsis thaliana GN=DI19-3 PE=1 SV=1
CUTC001112	GO:0003735,GO:0022625,GO:0006412	Similar to ribosomal protein L23 OS=Arabidopsis thaliana GN=RPL23A PE=2 SV=3
CUTC001113	GO:0005739	Similar to protein At1g47420, mitochondrial OS=Arabidopsis thaliana GN=At1g47420 PE=1 SV=1
CUTC001114	GO:0014047,GO:0019031,GO:0007010,GO:0006468,GO:0044175,GO:0015671,GO:0006868,GO:0031594,GO:0020002,GO:0016032,GO:0055036,GO:0015629,GO:0020037,GO:0004713,GO:0016021,GO:0007635,GO:0008049,GO:0000786,GO:0015813,GO:0003779,GO:0044178,GO:0019825,GO:0003677,GO:0015171,GO:0055085,GO:0006334,GO:0015734,GO:0005634,GO:0005524,GO:0044419,GO:0005833,GO:0005344	Similar to H4 OS=Silene latifolia GN=SlH4 PE=3 SV=3
CUTC001115		Similar to AT5G11090.1 | Symbols: | serine-rich protein-related | chr5:3524796-3525449 FORWARD
CUTC001116	GO:0009536	Similar to AT1G50900.1 | Symbols: | FUNCTIONS IN: molecular_function unknown INVOLVED IN: biological_process unknown LOCATED IN: chloroplast, chloroplast stroma EXPRESSED IN: 22 plant structures EXPRESSED DURING: 13 growth stages CONTAINS InterPro DOMAIN/s: Ankyrin (InterPro:IPR002110) Has 30 Blast hits to 30 proteins in 12 species: Archae - 0 Bacteria - 0 Metazoa - 0 Fungi - 0 Plants - 27 Viruse…
CUTC001117	GO:0016787,GO:0006508	Similar to AT1G23440.1 | Symbols: | pyrrolidone-carboxylate peptidase family protein | chr1:8321940-8324019 FORWARD
CUTC001118	GO:0016023
CUTC001119	GO:0051287,GO:0046686,GO:0008863,GO:0055114,GO:0016616,GO:0009507,GO:0009579,GO:0005739	Similar to dehydrogenase, mitochondrial OS=Solanum tuberosum GN=FDH1 PE=1 SV=2
CUTC001120	GO:0005886,GO:0045454,GO:0008152	Similar to H-type OS=Oryza sativa subsp. japonica GN=TRXH PE=1 SV=1
CUTC001121	GO:0008152,GO:0016787,GO:0009536	Similar to cbbY OS=Rhodobacter sphaeroides GN=cbbY PE=3 SV=1
CUTC001122	GO:0009753,GO:0009739,GO:0003676,GO:0009651,GO:0009751,GO:0009733,GO:0009737,GO:0009723,GO:0046686	Similar to AT1G74840.1 | Symbols: | myb family transcription factor | chr1:28116201-28117317 REVERSE
CUTC001123	GO:0006457,GO:0045271,GO:0005524,GO:0051082,GO:0017111,GO:0005739	Similar to AT5G47570.1 | Symbols: | unknown protein | chr5:19292869-19294666 REVERSE
CUTC001124
CUTC001125	GO:0031225,GO:0016023	Similar to protein LORELEI OS=Arabidopsis thaliana GN=LRE PE=2 SV=1
CUTC001126	GO:0006334,GO:0005634	Similar to SET OS=Homo sapiens GN=SET PE=1 SV=3
CUTC001127		Similar to AT5G53420.1 | Symbols: | FUNCTIONS IN: molecular_function unknown INVOLVED IN: biological_process unknown LOCATED IN: cellular_component unknown EXPRESSED IN: 23 plant structures EXPRESSED DURING: 13 growth stages CONTAINS InterPro DOMAIN/s: CCT domain (InterPro:IPR010402) BEST Arabidopsis thaliana protein match is: unknown protein (TAIR:AT4G27900.2) Has 863 Blast hits to 863 proteins …
CUTC001128	GO:0003676,GO:0030529,GO:0000166
CUTC001129	GO:0050897,GO:0005740,GO:0008270,GO:0004129	Similar to AT3G15640.2 | Symbols: | cytochrome c oxidase family protein | chr3:5299273-5301371 FORWARD
CUTC001130	GO:0009987	Similar to division cycle 5-like protein OS=Arabidopsis thaliana GN=CDC5 PE=1 SV=2
CUTC001131	GO:0006950	Similar to AT3G53990.1 | Symbols: | universal stress protein (USP) family protein | chr3:19989658-19991019 REVERSE
CUTC001132	GO:0009706,GO:0005739	Similar to AT1G42960.1 | Symbols: | expressed protein localized to the inner membrane of the chloroplast. | chr1:16125863-16127080 FORWARD
CUTC001133	GO:0004427,GO:0005737,GO:0006796,GO:0000287	Similar to inorganic pyrophosphatase 2 OS=Arabidopsis thaliana GN=PPA2 PE=2 SV=2
CUTC001134	GO:0019941,GO:0005524,GO:0004842,GO:0051246,GO:0043687	Similar to enzyme E2-17 kDa OS=Solanum lycopersicum PE=2 SV=1
CUTC001135	GO:0008233,GO:0003735,GO:0015934,GO:0006508,GO:0006412	Similar to ribosomal protein L17-1 OS=Arabidopsis thaliana GN=RPL17A PE=1 SV=1
CUTC001136	GO:0042742,GO:0004364,GO:0005886,GO:0005515,GO:0009570,GO:0009579,GO:0005634,GO:0009651,GO:0043295	Similar to S-transferase PARB OS=Nicotiana tabacum GN=PARB PE=2 SV=1
CUTC001137		Similar to AT1G07020.1 | Symbols: | unknown protein | chr1:2155319-2155884 REVERSE
CUTC001138	GO:0005829,GO:0055114,GO:0006950,GO:0008886,GO:0005515	Similar to glyceraldehyde-3-phosphate dehydrogenase OS=Pisum sativum GN=GAPN PE=1 SV=1
CUTC001139		Similar to AT5G24314.1 | Symbols: PDE225, PTAC7 | PTAC7 | chr5:8277750-8279099 FORWARD
CUTC001140
CUTC001141	GO:0003735,GO:0022625,GO:0006412	Similar to ribosomal protein L27a-3 OS=Arabidopsis thaliana GN=RPL27AC PE=2 SV=2
CUTC001142	GO:0005739,GO:0009536	Similar to protein C23G10.2 OS=Caenorhabditis elegans GN=C23G10.2 PE=2 SV=3
CUTC001143	GO:0005840,GO:0003735,GO:0042254,GO:0009507,GO:0006412,GO:0019843	Similar to ribosomal protein S6 alpha, chloroplastic OS=Arabidopsis thaliana GN=RPS6 PE=1 SV=1
CUTC001144	GO:0005975,GO:0016023,GO:0004557	Similar to OS=Cyamopsis tetragonoloba PE=1 SV=1
CUTC001145	GO:0003677,GO:0005515,GO:0009911,GO:0008270,GO:0009845,GO:0006355	Similar to AT4G22140.2 | Symbols: | DNA binding / protein binding / zinc ion binding | chr4:11728093-11730230 REVERSE
CUTC001146	GO:0005840,GO:0003735,GO:0006412	Similar to AT3G13882.1 | Symbols: | structural constituent of ribosome | chr3:4574600-4575852 FORWARD
CUTC001147	GO:0015992,GO:0016471,GO:0016820	Similar to AT3G01390.2 | Symbols: VMA10, AVMA10 | VMA10 (VACUOLAR MEMBRANE ATPASE 10) hydrogen ion transporting ATP synthase, rotational mechanism | chr3:150265-150922 REVERSE
CUTC001148		Similar to deacetylase complex subunit SAP18 OS=Arabidopsis thaliana GN=At2g45640 PE=1 SV=1
CUTC001149	GO:0030599,GO:0042545,GO:0005576,GO:0045330,GO:0005618,GO:0007047,GO:0004857	Similar to 2 OS=Citrus sinensis GN=PECS-2.1 PE=2 SV=1
CUTC001150		Similar to AT5G16790.1 | Symbols: | EXPRESSED IN: shoot apex CONTAINS InterPro DOMAIN/s: Tho complex subunit 7 (InterPro:IPR018018), Tho complex subunit 7/Mft1p (InterPro:IPR008501) BEST Arabidopsis thaliana protein match is: unknown protein (TAIR:AT3G02950.1) Has 1782 Blast hits to 1524 proteins in 231 species: Archae - 15 Bacteria - 107 Metazoa - 987 Fungi - 119 Plants - 63 Viruses - 25 Other E…
CUTC001151	GO:0009536	Similar to AT4G38100.1 | Symbols: | unknown protein | chr4:17887033-17888177 REVERSE
CUTC001152	GO:0005739	Similar to AT1G76065.1 | Symbols: | CONTAINS InterPro DOMAIN/s: Complex 1 LYR protein (InterPro:IPR008011) Has 53 Blast hits to 53 proteins in 27 species: Archae - 0 Bacteria - 0 Metazoa - 32 Fungi - 9 Plants - 12 Viruses - 0 Other Eukaryotes - 0 (source: NCBI BLink). | chr1:28544899-28545306 REVERSE
CUTC001153
CUTC001154	GO:0004767,GO:0016020,GO:0005622,GO:0005515,GO:0005525,GO:0007264	Similar to GTP-binding protein ARAC5 OS=Arabidopsis thaliana GN=ARAC5 PE=1 SV=1
CUTC001155	GO:0005730,GO:0005525,GO:0006911	Similar to GTP-binding protein 2 OS=Kluyveromyces lactis GN=NOG2 PE=3 SV=1
CUTC001156	GO:0005739	Similar to AT1G67620.1 | Symbols: | FUNCTIONS IN: molecular_function unknown INVOLVED IN: biological_process unknown LOCATED IN: cellular_component unknown EXPRESSED IN: 17 plant structures EXPRESSED DURING: 12 growth stages CONTAINS InterPro DOMAIN/s: Iojap-related protein (InterPro:IPR004394) Has 3104 Blast hits to 3104 proteins in 983 species: Archae - 0 Bacteria - 1779 Metazoa - 74 Fungi - 0 …
CUTC001157	GO:0005488,GO:0016630,GO:0015995,GO:0055114,GO:0015979,GO:0009535	Similar to reductase, chloroplastic OS=Cucumis sativus GN=PORA PE=2 SV=1
CUTC001158	GO:0005773,GO:0019773,GO:0046686,GO:0005886,GO:0006511,GO:0005634,GO:0048046,GO:0004298	Similar to subunit alpha type-3 OS=Spinacia oleracea GN=PAG1 PE=2 SV=1
CUTC001159
CUTC001160	GO:0003743	Similar to translation initiation factor 3 subunit H OS=Arabidopsis thaliana GN=TIF3H1 PE=2 SV=2
CUTC001161	GO:0005840,GO:0003735,GO:0006412	Similar to ribosomal protein L19-2 OS=Arabidopsis thaliana GN=RPL19B PE=2 SV=1
CUTC001162	GO:0003735,GO:0005515,GO:0022625,GO:0006412	Similar to ribosomal protein L13a-4 OS=Arabidopsis thaliana GN=RPL13AD PE=2 SV=1
CUTC001163	GO:0003713,GO:0003677,GO:0009536,GO:0006355	Similar to AT5G42070.1 | Symbols: | unknown protein | chr5:16819118-16820119 REVERSE
CUTC001164	GO:0009570,GO:0015979,GO:0009535,GO:0009654	Similar to II reaction center PSB28 protein, chloroplastic OS=Oryza sativa subsp. japonica GN=PSB28 PE=2 SV=2
CUTC001165	GO:0003735,GO:0015934,GO:0006412,GO:0005739	Similar to AT1G26740.1 | Symbols: | structural constituent of ribosome | chr1:9245280-9246555 REVERSE
CUTC001166
CUTC001167	GO:0003899,GO:0016023,GO:0006350,GO:0009536	Similar to RNA polymerases I, II, and III subunit rpabc3 OS=Dictyostelium discoideum GN=polr2h PE=3 SV=1
CUTC001168	GO:0016021	Similar to membrane protein PMP22 OS=Arabidopsis thaliana GN=PMP22 PE=1 SV=1
CUTC001169	GO:0003676,GO:0000166	Similar to AT4G10110.1 | Symbols: | RNA recognition motif (RRM)-containing protein | chr4:6309606-6310809 REVERSE
CUTC001170	GO:0000502,GO:0006511,GO:0005634	Similar to proteasome non-ATPase regulatory subunit 14 OS=Arabidopsis thaliana GN=RPN11 PE=2 SV=1
CUTC001171	GO:0003677,GO:0045449,GO:0005634	Similar to factor MYB86 OS=Arabidopsis thaliana GN=MYB86 PE=2 SV=1
CUTC001172	GO:0051246,GO:0019787,GO:0043687	Similar to enzyme E2 variant 1D OS=Arabidopsis thaliana GN=UEV1D PE=1 SV=1
CUTC001173	GO:0005737,GO:0031408,GO:0005506,GO:0055114,GO:0016165	Similar to 1 OS=Solanum tuberosum GN=LOX1.1 PE=2 SV=1
CUTC001174	GO:0005507,GO:0055114,GO:0006801,GO:0004784,GO:0008270,GO:0009507	Similar to dismutase [Cu-Zn], chloroplastic OS=Pisum sativum GN=SODCP PE=2 SV=1
CUTC001175	GO:0006259,GO:0003676,GO:0003824	Similar to Gag-protease polyprotein n=1 Tax=Cucumis melo RepID=Q84KB1_CUCME
CUTC001176	GO:0045261,GO:0046933,GO:0008270,GO:0005743,GO:0050897,GO:0015986,GO:0005886	Similar to synthase subunit O, mitochondrial OS=Ipomoea batatas PE=1 SV=1
CUTC001177	GO:0008270,GO:0005515	Similar to protein 1a OS=Arabidopsis thaliana GN=RBX1A PE=1 SV=1
CUTC001178	GO:0009536	Similar to plastid-lipid-associated protein 6, chloroplastic OS=Arabidopsis thaliana GN=PAP6 PE=1 SV=1
CUTC001179	GO:0003676,GO:0000166	Similar to branch site p14-like protein OS=Arabidopsis thaliana GN=At5g12190 PE=2 SV=1
CUTC001180	GO:0009765,GO:0009523,GO:0000287,GO:0018298,GO:0016168,GO:0016021,GO:0009522,GO:0009535	Similar to a-b binding protein of LHCII type I, chloroplastic (Fragment) OS=Cucumis sativus PE=2 SV=1
CUTC001181	GO:0003746	Similar to elongation factor 1 homolog OS=Oryza sativa subsp. japonica GN=Os07g0631100 PE=3 SV=1
CUTC001182	GO:0005840,GO:0003735,GO:0006412,GO:0009536,GO:0005739	Similar to AT3G20230.1 | Symbols: | 50S ribosomal protein L18 family | chr3:7055639-7056679 REVERSE
CUTC001183	GO:0000786,GO:0003677,GO:0006334,GO:0009507,GO:0005634	Similar to histone H2B.1 OS=Medicago truncatula PE=3 SV=3
CUTC001184	GO:0003735,GO:0022627,GO:0006412,GO:0019843	Similar to ribosomal protein S9-2 OS=Arabidopsis thaliana GN=RPS9C PE=2 SV=1
CUTC001185	GO:0016023,GO:0009536	Similar to AT1G73885.1 | Symbols: | unknown protein | chr1:27786864-27787708 FORWARD
CUTC001186		Similar to Putative uncharacterized protein n=3 Tax=Glycine max RepID=C6SVW8_SOYBN
CUTC001187		Similar to AT2G04039.1 | Symbols: | unknown protein | chr2:1333464-1334438 FORWARD
CUTC001188	GO:0003899,GO:0003723,GO:0006350,GO:0005739	Similar to AT4G14660.1 | Symbols: NRPE7 | NRPE7 DNA-directed RNA polymerase | chr4:8406500-8407036 REVERSE
CUTC001189	GO:0046686,GO:0045454,GO:0005515,GO:0005759,GO:0055114,GO:0005524,GO:0050660,GO:0048046,GO:0004148,GO:0005960	Similar to dehydrogenase, mitochondrial OS=Pisum sativum GN=LPD PE=1 SV=2
CUTC001190		Similar to H-type 4 OS=Arabidopsis thaliana GN=TRX4 PE=2 SV=2
CUTC001191	GO:0004375,GO:0031405,GO:0005960,GO:0005739,GO:0019464	Similar to cleavage system H protein, mitochondrial OS=Flaveria pringlei GN=GDCSH PE=2 SV=1
CUTC001192	GO:0008233,GO:0004869	Similar to proteinase inhibitor 12 OS=Oryza sativa subsp. japonica GN=Os01g0270100 PE=2 SV=1
CUTC001193	GO:0042742,GO:0005773,GO:0005507,GO:0046686,GO:0016740,GO:0009651	Similar to S-transferase OS=Hyoscyamus muticus PE=1 SV=1
CUTC001194	GO:0005509	Similar to PREDICTED: hypothetical protein n=1 Tax=Vitis vinifera RepID=UPI00015C84A7
CUTC001195
CUTC001196	GO:0009941,GO:0004222,GO:0030163,GO:0005524,GO:0008568,GO:0006508,GO:0009535,GO:0051301	Similar to division protease ftsH homolog 2, chloroplastic OS=Oryza sativa subsp. japonica GN=FTSH2 PE=3 SV=1
CUTC001197		Similar to AT5G25360.1 | Symbols: | unknown protein | chr5:8799934-8802333 REVERSE
CUTC001198	GO:0045449,GO:0005515,GO:0006808,GO:0030234,GO:0009536	Similar to regulatory protein P-II OS=Aquifex aeolicus GN=glnB PE=1 SV=1
CUTC001199	GO:0006098,GO:0030145,GO:0042732,GO:0009045,GO:0016023,GO:0000287	Similar to isomerase OS=Hordeum vulgare GN=XYLA PE=1 SV=1
CUTC001200	GO:0016021,GO:0015662,GO:0006754,GO:0005524,GO:0015914,GO:0000287,GO:0004012	Similar to ATPase 3 OS=Arabidopsis thaliana GN=ALA3 PE=1 SV=2
CUTC001201	GO:0005525,GO:0005886,GO:0005515,GO:0033116,GO:0007264,GO:0015031	Similar to protein Rab-2-B OS=Zea mays GN=RAB2B PE=2 SV=1
CUTC001202	GO:0022626,GO:0005773,GO:0003735,GO:0005886,GO:0003723,GO:0005618,GO:0015935,GO:0009507,GO:0006412	Similar to ribosomal protein S5 (Fragment) OS=Cicer arietinum GN=RPS5 PE=2 SV=1
CUTC001203
CUTC001204	GO:0008233,GO:0017111,GO:0005618,GO:0006289,GO:0005739,GO:0003677,GO:0019538,GO:0005524,GO:0005515,GO:0009535,GO:0009570,GO:0004518	Similar to Clp protease ATP-binding subunit clpA homolog CD4B, chloroplastic OS=Solanum lycopersicum GN=CD4B PE=3 SV=1
CUTC001205	GO:0003713,GO:0003677,GO:0006355	Similar to polymerase II transcriptional coactivator KIWI OS=Arabidopsis thaliana GN=KIWI PE=1 SV=1
CUTC001206		Similar to AT2G36410.2 | Symbols: | unknown protein | chr2:15279041-15280270 FORWARD
CUTC001207	GO:0016023,GO:0005773,GO:0003723,GO:0033897	Similar to 2 OS=Arabidopsis thaliana GN=RNS2 PE=2 SV=1
CUTC001208	GO:0031225,GO:0016023	Similar to AT3G11780.1 | Symbols: | MD-2-related lipid recognition domain-containing protein / ML domain-containing protein | chr3:3724326-3725476 REVERSE
CUTC001209	GO:0046872
CUTC001210	GO:0004633	Similar to decarboxylase OS=Arabidopsis thaliana GN=HAL3A PE=1 SV=1
CUTC001211	GO:0016788,GO:0005777	Similar to AT2G29590.1 | Symbols: | thioesterase family protein | chr2:12654602-12655432 REVERSE
CUTC001212	GO:0003735,GO:0015934,GO:0009570,GO:0006412	Similar to ribosomal protein L15, chloroplastic OS=Arabidopsis thaliana GN=RPL15 PE=1 SV=2
CUTC001213	GO:0005743,GO:0045271,GO:0008137,GO:0009853,GO:0022904	Similar to NADH dehydrogenase [ubiquinone] 1 alpha subcomplex subunit 5, mitochondrial OS=Arabidopsis thaliana GN=At5g52840 PE=1 SV=1
CUTC001214		Similar to protein At3g03773 OS=Arabidopsis thaliana GN=At3g03773 PE=1 SV=1
CUTC001215
CUTC001216	GO:0005875,GO:0003777,GO:0007017	Similar to light chain 1, cytoplasmic OS=Caenorhabditis elegans GN=dlc-1 PE=1 SV=1
CUTC001217		Similar to lyase OS=Oryza sativa subsp. japonica GN=GLX-I PE=1 SV=2
CUTC001218	GO:0009538,GO:0015979,GO:0009535	Similar to I reaction center subunit VI, chloroplastic OS=Spinacia oleracea GN=PSAH PE=1 SV=1
CUTC001219	GO:0022626,GO:0005773,GO:0019773,GO:0046686,GO:0006511,GO:0005634,GO:0004298,GO:0005739	Similar to subunit alpha type-4 OS=Spinacia oleracea GN=PAC1 PE=2 SV=1
CUTC001220	GO:0004802,GO:0005509,GO:0000287,GO:0008152,GO:0009535	Similar to chloroplastic (Fragment) OS=Craterostigma plantagineum GN=TKT3 PE=1 SV=1
CUTC001221	GO:0016023,GO:0008320,GO:0006886,GO:0016021,GO:0005739	Similar to AT1G26690.1 | Symbols: | emp24/gp25L/p24 family protein | chr1:9224299-9225682 REVERSE
CUTC001222	GO:0006820,GO:0008308,GO:0055085,GO:0005741,GO:0046930	Similar to outer membrane protein porin of 36 kDa OS=Solanum tuberosum PE=1 SV=2
CUTC001223	GO:0005730,GO:0004222,GO:0005886,GO:0005618,GO:0009507,GO:0006508,GO:0008270,GO:0005739	Similar to mitochondrial-processing peptidase subunit beta OS=Arabidopsis thaliana GN=At3g02090 PE=1 SV=2
CUTC001224		Similar to AT4G39900.1 | Symbols: | unknown protein | chr4:18508569-18510289 REVERSE
CUTC001225	GO:0005750,GO:0008121,GO:0005506,GO:0006810,GO:0051537,GO:0016021,GO:0022900	Similar to b-c1 complex subunit Rieske-2, mitochondrial OS=Nicotiana tabacum PE=2 SV=1
CUTC001226
CUTC001227		Similar to AT2G03420.1 | Symbols: | unknown protein | chr2:1035100-1035937 REVERSE
CUTC001228	GO:0003735,GO:0016023,GO:0042254,GO:0022627,GO:0006412	Similar to ribosomal protein S21-2 OS=Arabidopsis thaliana GN=RPS21C PE=3 SV=1
CUTC001229	GO:0016023	Similar to AT1G17100.1 | Symbols: | SOUL heme-binding family protein | chr1:5844766-5845539 FORWARD
CUTC001230
CUTC001231	GO:0005739,GO:0009536	Similar to AT1G55160.1 | Symbols: | unknown protein | chr1:20578476-20579803 FORWARD
CUTC001232		Similar to Predicted protein n=1 Tax=Populus trichocarpa RepID=A9PHC0_POPTR
CUTC001233	GO:0004834,GO:0009570,GO:0000162,GO:0030170	Similar to synthase beta chain 2, chloroplastic OS=Camptotheca acuminata GN=TSB PE=2 SV=1
CUTC001234	GO:0006979,GO:0016023,GO:0020037,GO:0055114,GO:0004601	Similar to 25 OS=Arabidopsis thaliana GN=PER25 PE=2 SV=2
CUTC001235	GO:0003735,GO:0022625,GO:0006412	Similar to ribosomal protein L4 OS=Prunus armeniaca GN=RPL4 PE=2 SV=1
CUTC001236	GO:0016023,GO:0046872,GO:0016829	Similar to monodehydroascorbate reductase and carbonic anhydrase nectarin-3 OS=Nicotiana langsdorffii x Nicotiana sanderae GN=NEC3 PE=1 SV=1
CUTC001237	GO:0016021,GO:0016760,GO:0006810	Similar to synthase-like protein E1 OS=Arabidopsis thaliana GN=CSLE1 PE=1 SV=1
CUTC001238
CUTC001239	GO:0009941,GO:0003723,GO:0005515,GO:0009570,GO:0009535	Similar to AT1G55480.1 | Symbols: | binding / protein binding | chr1:20713822-20715351 FORWARD
CUTC001240
CUTC001241	GO:0006633,GO:0016491,GO:0055114,GO:0031969	Similar to fatty acid desaturase, chloroplastic OS=Sesamum indicum GN=FAD7 PE=2 SV=1
CUTC001242
CUTC001243	GO:0005856,GO:0005737,GO:0005524,GO:0005515	Similar to OS=Oryza sativa subsp. japonica GN=ACT3 PE=2 SV=1
CUTC001244	GO:0005840,GO:0003735,GO:0009570,GO:0009579,GO:0006412	Similar to ribosomal protein L27, chloroplastic OS=Nicotiana tabacum GN=RPL27 PE=1 SV=1
CUTC001245
CUTC001246		Similar to AT5G16660.1 | Symbols: | unknown protein | chr5:5465699-5467006 REVERSE
CUTC001247
CUTC001248
CUTC001249	GO:0016579,GO:0004842	Similar to modifier-conjugating enzyme 1 OS=Arabidopsis thaliana GN=At1g27530 PE=2 SV=1
CUTC001250	GO:0005515	Similar to PPLZ12 OS=Lupinus polyphyllus GN=PPLZ12 PE=2 SV=1
CUTC001251	GO:0005545,GO:0030118,GO:0030276,GO:0031072,GO:0048268,GO:0009507,GO:0005739	Similar to AT5G23040.1 | Symbols: CDF1 | CDF1 (CELL GROWTH DEFECT FACTOR 1) | chr5:7729465-7730930 REVERSE
CUTC001252	GO:0005730,GO:0022626,GO:0005773,GO:0008097,GO:0003735,GO:0005886,GO:0006913,GO:0009955,GO:0009507,GO:0006412	Similar to ribosomal protein L5 OS=Cucumis sativus GN=RPL5 PE=2 SV=1
CUTC001253
CUTC001254	GO:0016579,GO:0019941,GO:0005515,GO:0004842,GO:0051246	Similar to carrier protein E2 35 OS=Arabidopsis thaliana GN=UBC35 PE=1 SV=1
CUTC001255
CUTC001256	GO:0004450,GO:0055114,GO:0006102,GO:0051287,GO:0005515,GO:0000287	Similar to dehydrogenase [NADP] OS=Nicotiana tabacum PE=2 SV=1
CUTC001257	GO:0005840,GO:0003735,GO:0006412,GO:0005739	Similar to AT4G37660.1 | Symbols: | ribosomal protein L12 family protein | chr4:17695543-17696046 FORWARD
CUTC001258
CUTC001259	GO:0005875,GO:0003777,GO:0007017,GO:0019861	Similar to AT1G52240.2 | Symbols: ATROPGEF11, ROPGEF11 | ROPGEF11 (RHO GUANYL-NUCLEOTIDE EXCHANGE FACTOR 11) Rho guanyl-nucleotide exchange factor | chr1:19458844-19459235 REVERSE
CUTC001260	GO:0016023,GO:0006979	Similar to AT3G51610.1 | Symbols: | unknown protein | chr3:19139715-19141986 REVERSE
CUTC001261
CUTC001262		Similar to 12.5 kDa protein OS=Fragaria ananassa PE=2 SV=1
CUTC001263	GO:0044237,GO:0048046,GO:0010287,GO:0009579,GO:0003824,GO:0050662,GO:0009570	Similar to protein At3g63140, chloroplastic OS=Arabidopsis thaliana GN=At3g63140 PE=1 SV=1
CUTC001264	GO:0009543	Similar to protein At1g54780, chloroplastic OS=Arabidopsis thaliana GN=At1g54780 PE=1 SV=1
CUTC001265	GO:0005730,GO:0004612,GO:0055114,GO:0016491,GO:0005524,GO:0005515,GO:0016301,GO:0006094,GO:0046686,GO:0005737,GO:0016020	Similar to carboxykinase [ATP] OS=Arabidopsis thaliana GN=PCKA PE=1 SV=1
CUTC001266	GO:0003735,GO:0005515,GO:0022625,GO:0006412,GO:0005783	Similar to ribosomal protein L6-3 OS=Arabidopsis thaliana GN=RPL6C PE=1 SV=1
CUTC001267	GO:0005829,GO:0015037,GO:0045454,GO:0000122,GO:0005515,GO:0009570,GO:0046826,GO:0005634	Similar to AT1G07700.3 | Symbols: | thioredoxin family protein | chr1:2380297-2381127 FORWARD
CUTC001268	GO:0003949,GO:0000105	Similar to imidazole-4-carboxamide isomerase, chloroplastic OS=Arabidopsis thaliana GN=HIS6 PE=2 SV=1
CUTC001269	GO:0006457,GO:0016272,GO:0046872,GO:0051082	Similar to prefoldin subunit 4 OS=Avena fatua GN=VIP3 PE=2 SV=1
CUTC001270		Similar to Putative uncharacterized protein n=1 Tax=Ricinus communis RepID=B9RS89_RICCO
CUTC001271	GO:0005840	Similar to AT3G59650.1 | Symbols: | mitochondrial ribosomal protein L51/S25/CI-B8 family protein | chr3:22033216-22033928 FORWARD
CUTC001272
CUTC001273	GO:0006950	Similar to kDa heat shock protein, chloroplastic OS=Arabidopsis thaliana GN=HSP25.3 PE=2 SV=1
CUTC001274	GO:0019941,GO:0005524,GO:0004842,GO:0051246,GO:0043687	Similar to enzyme Ubc12 OS=Arabidopsis thaliana GN=RCE1 PE=1 SV=1
CUTC001275	GO:0004808,GO:0006400,GO:0005739	Similar to 2-thiouridylase mnmA OS=Borrelia garinii GN=mnmA PE=3 SV=1
CUTC001276	GO:0003861,GO:0008652,GO:0046686,GO:0009570,GO:0051539	Similar to dehydratase OS=Arabidopsis thaliana GN=IIL1 PE=2 SV=1
CUTC001277	GO:0030528,GO:0003677,GO:0045449,GO:0005634,GO:0005739	Similar to factor bHLH96 OS=Arabidopsis thaliana GN=BHLH96 PE=2 SV=1
CUTC001278	GO:0016787,GO:0006508	Similar to AT1G56700.2 | Symbols: | pyrrolidone-carboxylate peptidase family protein | chr1:21256743-21257640 FORWARD
CUTC001279	GO:0005488	Similar to AT4G20030.1 | Symbols: | RNA recognition motif (RRM)-containing protein | chr4:10846362-10847246 FORWARD
CUTC001280	GO:0016023,GO:0006886,GO:0016021,GO:0005783	Similar to AT5G48660.1 | Symbols: | FUNCTIONS IN: molecular_function unknown INVOLVED IN: intracellular protein transport LOCATED IN: endomembrane system, integral to membrane, endoplasmic reticulum CONTAINS InterPro DOMAIN/s: B-cell receptor-associated 31-like (InterPro:IPR008417) BEST Arabidopsis thaliana protein match is: unknown protein (TAIR:AT3G07190.1) Has 2128 Blast hits to 1846 proteins …
CUTC001281	GO:0009693,GO:0009835,GO:0031418,GO:0005506,GO:0009815,GO:0055114	Similar to oxidase 1 OS=Cucumis melo GN=ACO1 PE=2 SV=1
CUTC001282	GO:0032934,GO:0016491,GO:0005777,GO:0016023,GO:0008152	Similar to AT5G42890.1 | Symbols: ATSCP2, SCP2 | SCP2 (STEROL CARRIER PROTEIN 2) oxidoreductase/ sterol carrier | chr5:17194458-17195910 REVERSE
CUTC001283	GO:0009269
CUTC001284	GO:0055085,GO:0005886,GO:0016021,GO:0005215	Similar to PIP1-3 OS=Arabidopsis thaliana GN=PIP1-3 PE=1 SV=1
CUTC001285	GO:0016491,GO:0005506	Similar to 24 OS=Arabidopsis thaliana GN=PER24 PE=2 SV=1
CUTC001286		Similar to protein 2 OS=Mus musculus GN=Dcun1d2 PE=2 SV=3
CUTC001287	GO:0030528,GO:0045449,GO:0016597,GO:0005634	Similar to AT2G40435.1 | Symbols: | EXPRESSED IN: 20 plant structures EXPRESSED DURING: 13 growth stages BEST Arabidopsis thaliana protein match is: transcription regulator (TAIR:AT3G56220.1) Has 165 Blast hits to 165 proteins in 20 species: Archae - 0 Bacteria - 0 Metazoa - 0 Fungi - 0 Plants - 165 Viruses - 0 Other Eukaryotes - 0 (source: NCBI BLink). | chr2:16887048-16888407 FORWARD
CUTC001288	GO:0019941,GO:0051246,GO:0019787,GO:0043687	Similar to enzyme E2 10 OS=Arabidopsis thaliana GN=UBC10 PE=1 SV=1
CUTC001289	GO:0008270,GO:0005622,GO:0005886	Similar to protein SF3 OS=Helianthus annuus GN=SF3 PE=2 SV=1
CUTC001290	GO:0006457,GO:0051082,GO:0006950,GO:0031072,GO:0008270,GO:0005886	Similar to protein homolog OS=Cucumis sativus GN=DNAJ1 PE=2 SV=1
CUTC001291	GO:0045271,GO:0016023,GO:0009853,GO:0031966	Similar to AT2G31490.1 | Symbols: | unknown protein | chr2:13412060-13413002 FORWARD
CUTC001292	GO:0004017,GO:0006139,GO:0005524,GO:0009507,GO:0005739	Similar to adenylate kinase 1, chloroplastic OS=Arabidopsis thaliana GN=At2g37250 PE=2 SV=1
CUTC001293	GO:0008759,GO:0003735,GO:0022627,GO:0006412,GO:0009245	Similar to ribosomal protein S16 OS=Gossypium hirsutum GN=RPS16 PE=2 SV=1
CUTC001294	GO:0016021,GO:0008271,GO:0008272,GO:0055085	Similar to PREDICTED: hypothetical protein n=1 Tax=Vitis vinifera RepID=UPI0001985460
CUTC001295	GO:0005739,GO:0016020	Similar to AT3G59800.1 | Symbols: | unknown protein | chr3:22094597-22096174 REVERSE
CUTC001296		Similar to AT3G09980.1 | Symbols: | unknown protein | chr3:3069358-3071145 FORWARD
CUTC001297	GO:0009089,GO:0008836,GO:0009536	Similar to decarboxylase 2, chloroplastic OS=Arabidopsis thaliana GN=LYSA2 PE=2 SV=1
CUTC001298	GO:0009941,GO:0046686,GO:0005886,GO:0045454,GO:0055114,GO:0004601,GO:0051920	Similar to OS=Arabidopsis thaliana GN=PRXIIB PE=1 SV=1
CUTC001299	GO:0003746,GO:0005525,GO:0005524,GO:0009570,GO:0048046,GO:0005739,GO:0006414,GO:0003924	Similar to factor G, chloroplastic OS=Glycine max GN=FUSA PE=3 SV=1
CUTC001300	GO:0016021,GO:0016760,GO:0008270,GO:0005515	Similar to synthase A catalytic subunit 2 [UDP-forming] OS=Arabidopsis thaliana GN=CESA2 PE=1 SV=1
CUTC001301	GO:0008270,GO:0003676	Similar to protein 4 OS=Arabidopsis thaliana GN=CXIP4 PE=1 SV=2
CUTC001302	GO:0009055,GO:0006508,GO:0004252,GO:0009536	Similar to Clp protease proteolytic subunit-related protein 4, chloroplastic OS=Arabidopsis thaliana GN=CLPR4 PE=1 SV=1
CUTC001303	GO:0005783	Similar to AT1G04340.1 | Symbols: | lesion inducing protein-related | chr1:1163345-1164737 REVERSE
CUTC001304	GO:0046686,GO:0016905,GO:0004872,GO:0009507	Similar to nucleotide-binding protein subunit beta-like protein OS=Medicago sativa GN=GB1 PE=2 SV=1
CUTC001305	GO:0005730,GO:0000786,GO:0003677,GO:0006334,GO:0005618	Similar to H2A.6 OS=Arabidopsis thaliana GN=RAT5 PE=1 SV=1
CUTC001306	GO:0008283	Similar to Putative uncharacterized protein n=1 Tax=Ricinus communis RepID=B9SSN8_RICCO
CUTC001307	GO:0005975,GO:0044237,GO:0048040,GO:0050662,GO:0005886,GO:0016857	Similar to acid decarboxylase 1 OS=Rattus norvegicus GN=Uxs1 PE=1 SV=1
CUTC001308	GO:0016021,GO:0009522,GO:0015979,GO:0009535	Similar to I reaction center subunit V, chloroplastic OS=Spinacia oleracea GN=PSAG PE=1 SV=1
CUTC001309	GO:0045261,GO:0042777,GO:0008553,GO:0046933,GO:0005524,GO:0046961,GO:0009535	Similar to synthase subunit beta, chloroplastic OS=Gossypium hirsutum GN=atpB PE=3 SV=1
CUTC001310	GO:0016020	Similar to AT4G26240.1 | Symbols: | unknown protein | chr4:13287011-13288896 REVERSE
CUTC001311	GO:0030130,GO:0005515,GO:0008565,GO:0016192,GO:0006886,GO:0030131,GO:0005739	Similar to complex subunit sigma-2 OS=Dictyostelium discoideum GN=ap1s2 PE=3 SV=1
CUTC001312	GO:0015991,GO:0005773,GO:0016023,GO:0033179,GO:0016787,GO:0015078	Similar to AT5G55290.2 | Symbols: | ATP synthase subunit H family protein | chr5:22423037-22424086 REVERSE
CUTC001313		Similar to AT3G02220.1 | Symbols: | unknown protein | chr3:412210-413536 REVERSE
CUTC001314	GO:0005730,GO:0006457,GO:0005886,GO:0006950,GO:0005524,GO:0051082,GO:0005739	Similar to shock cognate protein 80 OS=Solanum lycopersicum GN=HSC80 PE=2 SV=1
CUTC001315	GO:0044424
CUTC001316		Similar to OS=Richadella dulcifica PE=1 SV=3
CUTC001317	GO:0030170,GO:0003962,GO:0006520,GO:0016829,GO:0009507	Similar to gamma-synthase, chloroplastic OS=Arabidopsis thaliana GN=CGS1 PE=2 SV=3
CUTC001318	GO:0006457,GO:0009543,GO:0005515,GO:0003755	Similar to FKBP-type peptidyl-prolyl cis-trans isomerase 4, chloroplastic OS=Arabidopsis thaliana GN=FKBP23I PE=1 SV=1
CUTC001319	GO:0005515	Similar to finger A20 and AN1 domain-containing stress-associated protein 5 OS=Arabidopsis thaliana GN=SAP5 PE=1 SV=1
CUTC001320	GO:0045454,GO:0055114,GO:0009055,GO:0015035,GO:0009536	Similar to glutaredoxin-S7, chloroplastic OS=Oryza sativa subsp. japonica GN=GRXS7 PE=2 SV=1
CUTC001321	GO:0003735,GO:0022627,GO:0006412	Similar to ribosomal protein S29 OS=Arabidopsis thaliana GN=RPS29A PE=3 SV=2
CUTC001322	GO:0016023,GO:0005886,GO:0008559,GO:0055085,GO:0015415,GO:0005524,GO:0016021,GO:0043190	Similar to transporter B family member 21 OS=Arabidopsis thaliana GN=ABCB21 PE=1 SV=1
CUTC001323	GO:0016992,GO:0055114,GO:0008937,GO:0009507,GO:0015979,GO:0009107	Similar to reductase, variable chain OS=Zea mays PE=1 SV=1
CUTC001324	GO:0004721,GO:0007049,GO:0005506,GO:0030145,GO:0005886	Similar to phosphatase PP2A-2 catalytic subunit OS=Oryza sativa subsp. japonica GN=PP2A2 PE=2 SV=1
CUTC001325	GO:0006900,GO:0006886,GO:0000166	Similar to SEC13 homolog OS=Rattus norvegicus GN=Sec13 PE=1 SV=1
CUTC001326	GO:0043565,GO:0003700,GO:0005634,GO:0006355	Similar to MADS-box protein AGL11 OS=Arabidopsis thaliana GN=AGL11 PE=2 SV=1
CUTC001327		Similar to protein C13 OS=Zea mays GN=MGS1 PE=2 SV=1
CUTC001328	GO:0005840,GO:0005488,GO:0003735,GO:0009507,GO:0006412	Similar to ribosomal protein 1, chloroplastic OS=Spinacia oleracea GN=RPS30 PE=1 SV=2
CUTC001329	GO:0005622,GO:0006810,GO:0005215	Similar to OS=Arabidopsis thaliana GN=PATL2 PE=1 SV=2
CUTC001330		Similar to AT5G46020.1 | Symbols: | unknown protein | chr5:18663075-18664629 REVERSE
CUTC001331	GO:0007018,GO:0005525,GO:0051258,GO:0005198,GO:0003924,GO:0005874	Similar to alpha chain OS=Prunus dulcis GN=TUBA PE=2 SV=1
CUTC001332	GO:0016020	Similar to protein 19 OS=Rattus norvegicus GN=Tmem19 PE=2 SV=2
CUTC001333	GO:0009536	Similar to AT1G62780.1 | Symbols: | unknown protein | chr1:23249349-23251066 REVERSE
CUTC001334		Similar to AT5G42330.1 | Symbols: | unknown protein | chr5:16926672-16927370 FORWARD
CUTC001335	GO:0005739	Similar to AT1G71730.1 | Symbols: | unknown protein | chr1:26986298-26986831 REVERSE
CUTC001336
CUTC001337	GO:0030750,GO:0004766,GO:0008295	Similar to synthase OS=Coffea arabica PE=2 SV=1
CUTC001338	GO:0016787,GO:0047268,GO:0047274	Similar to galactinol--sucrose galactosyltransferase 6 OS=Arabidopsis thaliana GN=RFS6 PE=2 SV=2
CUTC001339	GO:0005773,GO:0008237,GO:0006508,GO:0008270,GO:0004177	Similar to aminopeptidase OS=Homo sapiens GN=DNPEP PE=1 SV=1
CUTC001340	GO:0004842,GO:0000151,GO:0005488,GO:0016567	Similar to domain-containing protein 26 OS=Arabidopsis thaliana GN=PUB26 PE=2 SV=1
CUTC001341	GO:0003899,GO:0003723,GO:0004672,GO:0006367,GO:0008380,GO:0005665,GO:0005515,GO:0006368	Similar to RNA polymerase II subunit RPB7 OS=Glycine max PE=2 SV=1
CUTC001342	GO:0004300,GO:0008152,GO:0016853,GO:0009536	Similar to enoyl-CoA hydratase, mitochondrial OS=Dictyostelium discoideum GN=echs1 PE=3 SV=1
CUTC001343
CUTC001344	GO:0019253,GO:0042132,GO:0009409,GO:0016491,GO:0009773,GO:0010319,GO:0000287,GO:0009570	Similar to chloroplastic OS=Brassica napus GN=FBP PE=2 SV=1
CUTC001345	GO:0004872	Similar to protein 8f OS=Arabidopsis thaliana GN=ATG8F PE=2 SV=1
CUTC001346	GO:0008233,GO:0016023,GO:0006465,GO:0016021,GO:0005787	Similar to peptidase complex subunit 3B OS=Arabidopsis thaliana GN=At5g27430 PE=2 SV=1
CUTC001347	GO:0005737,GO:0003746,GO:0005525,GO:0016779,GO:0006414,GO:0003924	Similar to factor 1-alpha OS=Manihot esculenta GN=EF1 PE=3 SV=1
CUTC001348	GO:0016788,GO:0005777	Similar to AT3G61200.1 | Symbols: | thioesterase family protein | chr3:22657599-22658350 REVERSE
CUTC001349	GO:0009536	Similar to protein C19orf29 OS=Homo sapiens GN=C19orf29 PE=1 SV=2
CUTC001350	GO:0003735,GO:0003723,GO:0015935,GO:0006412	Similar to ribosomal protein S3-3 OS=Arabidopsis thaliana GN=RPS3C PE=1 SV=1
CUTC001351		Similar to AT5G07020.1 | Symbols: | proline-rich family protein | chr5:2180669-2182284 REVERSE
CUTC001352	GO:0009853,GO:0008887,GO:0009507	Similar to 3-kinase, chloroplastic OS=Arabidopsis thaliana GN=GLYK PE=1 SV=2
CUTC001353		Similar to AT5G22870.1 | Symbols: | harpin-induced protein-related / HIN1-related / harpin-responsive protein-related | chr5:7647056-7647679 REVERSE
CUTC001354	GO:0005515	Similar to finger A20 and AN1 domain-containing stress-associated protein 5 OS=Arabidopsis thaliana GN=SAP5 PE=1 SV=1
CUTC001355	GO:0005789,GO:0010259,GO:0043234,GO:0005506,GO:0051537,GO:0016021,GO:0005741,GO:0010506,GO:0009536,GO:0042803	Similar to AT5G51720.1 | Symbols: | unknown protein | chr5:21009645-21010227 FORWARD
CUTC001356		Similar to AT1G02816.1 | Symbols: | unknown protein | chr1:621637-622137 FORWARD
CUTC001357	GO:0009507,GO:0009579,GO:0016020	Similar to II 22 kDa protein, chloroplastic OS=Spinacia oleracea GN=PSBS PE=1 SV=1
CUTC001358	GO:0003735,GO:0022625,GO:0009507,GO:0006412,GO:0019843	Similar to ribosomal protein L5, chloroplastic OS=Spinacia oleracea GN=RPL5 PE=1 SV=2
CUTC001359	GO:0005743,GO:0016021,GO:0005488,GO:0055085	Similar to mitochondrial 2-oxoglutarate/malate carrier protein OS=Neurospora crassa GN=NCU10732 PE=3 SV=1
CUTC001360	GO:0042742,GO:0005515,GO:0016567,GO:0080008,GO:0004842,GO:0005634	Similar to factor 19 homolog 1 OS=Arabidopsis thaliana GN=PRP19A PE=1 SV=1
CUTC001361		Similar to AT4G12700.1 | Symbols: | unknown protein | chr4:7482643-7484328 REVERSE
CUTC001362	GO:0006470,GO:0016020,GO:0008138	Similar to Putative uncharacterized protein n=2 Tax=Vitis vinifera RepID=A5BMX4_VITVI
CUTC001363	GO:0008152,GO:0008080,GO:0009536	Similar to NSI OS=Arabidopsis thaliana GN=NSI PE=1 SV=1
CUTC001364	GO:0032502	Similar to AT1G10657.2 | Symbols: | unknown protein | chr1:3530652-3531522 FORWARD
CUTC001365	GO:0005739	Similar to AT2G24440.1 | Symbols: | selenium binding | chr2:10391124-10392492 FORWARD
CUTC001366	GO:0016021,GO:0005783,GO:0005739	Similar to membrane protein cnrB OS=Dictyostelium discoideum GN=cnrB PE=3 SV=1
CUTC001367	GO:0009611
CUTC001368	GO:0015986,GO:0046961,GO:0033178	Similar to proton ATPase subunit D OS=Arabidopsis thaliana GN=VHA-D PE=1 SV=2
CUTC001369	GO:0005840,GO:0006950,GO:0003735,GO:0006412	Similar to stress protein A-like protein OS=Arabidopsis thaliana GN=At3g01520 PE=1 SV=2
CUTC001370	GO:0015031	Similar to protein sorting-associated protein 2 homolog 3 OS=Arabidopsis thaliana GN=VPS2.3 PE=2 SV=1
CUTC001371	GO:0005840,GO:0003735,GO:0006412,GO:0019843	Similar to AT3G18760.1 | Symbols: | ribosomal protein S6 family protein | chr3:6457930-6459558 REVERSE
CUTC001372	GO:0009536	Similar to AT5G57860.2 | Symbols: | ubiquitin family protein | chr5:23437991-23439087 FORWARD
CUTC001373	GO:0004519,GO:0005886,GO:0019904	Similar to protein A OS=Vicia faba PE=2 SV=1
CUTC001374	GO:0005737,GO:0005839,GO:0046686,GO:0006511,GO:0005634,GO:0004298	Similar to subunit beta type-5-B OS=Arabidopsis thaliana GN=PBE2 PE=1 SV=1
CUTC001375		Similar to AT2G44360.1 | Symbols: | unknown protein | chr2:18320855-18321584 REVERSE
CUTC001376	GO:0008233,GO:0003735,GO:0015934,GO:0006508,GO:0006412	Similar to ribosomal protein L17-2 OS=Arabidopsis thaliana GN=RPL17B PE=2 SV=2
CUTC001377	GO:0014047,GO:0019031,GO:0007010,GO:0006468,GO:0044175,GO:0015671,GO:0006868,GO:0031594,GO:0020002,GO:0016032,GO:0055036,GO:0015629,GO:0020037,GO:0004713,GO:0016021,GO:0007635,GO:0008049,GO:0000786,GO:0015813,GO:0003779,GO:0044178,GO:0019825,GO:0003677,GO:0015171,GO:0055085,GO:0006334,GO:0015734,GO:0005634,GO:0005524,GO:0044419,GO:0005833,GO:0005344	Similar to H4 OS=Silene latifolia GN=SlH4 PE=3 SV=3
CUTC001378	GO:0005743,GO:0008565,GO:0009507,GO:0015031	Similar to AT2G42210.4 | Symbols: ATOEP16-3, OEP16-3 | mitochondrial import inner membrane translocase subunit Tim17/Tim22/Tim23 family protein | chr2:17590642-17591591 FORWARD
CUTC001379	GO:0000786,GO:0003677,GO:0006334,GO:0005634	Similar to histone H2A.1 OS=Medicago truncatula GN=MtrDRAFT_AC149210g1v1 PE=3 SV=1
CUTC001380	GO:0005840,GO:0003735,GO:0003723,GO:0042254,GO:0006412,GO:0009536	Similar to ribosomal protein L10, chloroplastic OS=Nicotiana tabacum GN=RPL10 PE=2 SV=1
CUTC001381		Similar to AT1G15270.1 | Symbols: | FUNCTIONS IN: molecular_function unknown INVOLVED IN: biological_process unknown LOCATED IN: plasma membrane EXPRESSED IN: 24 plant structures EXPRESSED DURING: 15 growth stages CONTAINS InterPro DOMAIN/s: Translation machinery associated TMA7 (InterPro:IPR015157) BEST Arabidopsis thaliana protein match is: unknown protein (TAIR:AT3G16040.1) Has 263 Blast hits …
CUTC001382	GO:0030912,GO:0008930,GO:0009693,GO:0019284	Similar to AT4G38800.1 | Symbols: ATMTN1, ATMTAN1, MTN1, MTAN1 | ATMTN1 catalytic/ methylthioadenosine nucleosidase | chr4:18113355-18114996 REVERSE
CUTC001383	GO:0009941,GO:0009570,GO:0003824,GO:0016020	Similar to A carboxylase carboxyl transferase subunit alpha, chloroplastic OS=Arabidopsis thaliana GN=CAC3 PE=1 SV=1
CUTC001384	GO:0005978,GO:0009501,GO:0009011,GO:0019252,GO:0009507	Similar to starch synthase 1, chloroplastic/amyloplastic OS=Antirrhinum majus GN=WAXY PE=2 SV=1
CUTC001385	GO:0003735,GO:0003723,GO:0022627,GO:0006412	Similar to ribosomal protein S20-2 OS=Arabidopsis thaliana GN=RPS20B PE=2 SV=1
CUTC001386	GO:0006457,GO:0005737,GO:0051082,GO:0005524	Similar to protein 1 subunit alpha OS=Arabidopsis thaliana GN=CCT1 PE=2 SV=1
CUTC001387	GO:0009543	Similar to lumenal protein At1g12250, chloroplastic OS=Arabidopsis thaliana GN=At1g12250 PE=1 SV=1
CUTC001388	GO:0008270	Similar to protein SF3 OS=Helianthus annuus GN=SF3 PE=2 SV=1
CUTC001389		Similar to AT4G26850.1 | Symbols: VTC2 | VTC2 (vitamin c defective 2) GDP-D-glucose phosphorylase/ GDP-galactose:glucose-1-phosphate guanyltransferase/ GDP-galactose:mannose-1-phosphate guanyltransferase/ GDP-galactose:myoinositol-1-phosphate guanyltransferase/ galactose-1-phosphate guanylyltra | chr4:13499262-13501145 REVERSE
CUTC001390		Similar to lipid-transfer protein 3 OS=Prunus dulcis PE=2 SV=1
CUTC001391
CUTC001392	GO:0045454,GO:0005515,GO:0055114,GO:0004601,GO:0051920,GO:0009534	Similar to Q, chloroplastic OS=Populus jackii GN=PRXQ PE=1 SV=1
CUTC001393	GO:0005515,GO:0005886	Similar to AT2G45140.1 | Symbols: PVA12 | PVA12 (PLANT VAP HOMOLOG 12) structural molecule | chr2:18611029-18612971 FORWARD
CUTC001394	GO:0005525,GO:0005794,GO:0005886,GO:0016192,GO:0006886,GO:0005783	Similar to protein SAR1A OS=Arabidopsis thaliana GN=SAR1A PE=2 SV=1
CUTC001395	GO:0046872,GO:0005739	Similar to ubiquitin-protein ligase At3g02290 OS=Arabidopsis thaliana GN=At3g02290 PE=2 SV=1
CUTC001396	GO:0009536,GO:0000166	Similar to AT2G21530.1 | Symbols: | forkhead-associated domain-containing protein / FHA domain-containing protein | chr2:9219372-9220464 FORWARD
CUTC001397	GO:0030528	Similar to AT5G09830.1 | Symbols: | BolA-like family protein | chr5:3057816-3058769 REVERSE
CUTC001398	GO:0004791,GO:0019430,GO:0045454,GO:0055114,GO:0050660,GO:0009536,GO:0005739	Similar to AT4G00585.1 | Symbols: | unknown protein | chr4:251157-252284 REVERSE
CUTC001399	GO:0009809,GO:0055114,GO:0016621,GO:0050662,GO:0045552	Similar to OS=Zea mays GN=A1 PE=3 SV=1
CUTC001400	GO:0005886	Similar to ubiquitin-fold protein 4 OS=Arabidopsis thaliana GN=MUB4 PE=1 SV=1
CUTC001401	GO:0003735,GO:0005515,GO:0042254,GO:0022625,GO:0008270,GO:0006412	Similar to ribosomal protein L7a OS=Oryza sativa subsp. japonica GN=RPL7A PE=2 SV=1
CUTC001402	GO:0009505,GO:0043086,GO:0048046,GO:0006508,GO:0042802,GO:0004252	Similar to protease OS=Arabidopsis thaliana GN=ARA12 PE=1 SV=1
CUTC001403	GO:0051252,GO:0008428	Similar to of ribonuclease-like protein 3 OS=Arabidopsis thaliana GN=At5g56260 PE=2 SV=1
CUTC001404	GO:0016020,GO:0009507	Similar to a-b binding protein 4, chloroplastic OS=Arabidopsis thaliana GN=LHCA4 PE=1 SV=1
CUTC001405	GO:0004872	Similar to protein 8C OS=Oryza sativa subsp. japonica GN=ATG8C PE=2 SV=1
CUTC001406
CUTC001407	GO:0050896,GO:0009507	Similar to protein 43 OS=Arabidopsis thaliana GN=MLP43 PE=2 SV=1
CUTC001408	GO:0005682,GO:0005515,GO:0000375,GO:0080008,GO:0004402,GO:0000166	Similar to small nuclear ribonucleoprotein 40 kDa protein OS=Homo sapiens GN=SNRNP40 PE=1 SV=1
CUTC001409	GO:0003735,GO:0022627,GO:0006412	Similar to ribosomal protein S25-2 OS=Arabidopsis thaliana GN=RPS25B PE=2 SV=1
CUTC001410	GO:0035091,GO:0008270,GO:0005515	Similar to oxide synthase-interacting protein OS=Xenopus tropicalis GN=nosip PE=2 SV=1
CUTC001411	GO:0005681,GO:0000398	Similar to AT3G13200.1 | Symbols: EMB2769 | EMB2769 (EMBRYO DEFECTIVE 2769) | chr3:4242239-4243976 FORWARD
CUTC001412	GO:0016023	Similar to AT1G05720.1 | Symbols: | selenoprotein family protein | chr1:1717677-1718849 REVERSE
CUTC001413	GO:0030036,GO:0005737,GO:0003779,GO:0015629	Similar to OS=Prunus persica PE=1 SV=1
CUTC001414
CUTC001415	GO:0016021,GO:0055085,GO:0005215	Similar to TIP4-1 OS=Arabidopsis thaliana GN=TIP4-1 PE=2 SV=1
CUTC001416	GO:0005488	Similar to small nuclear ribonucleoprotein B'' OS=Homo sapiens GN=SNRPB2 PE=1 SV=1
CUTC001417	GO:0006952,GO:0017148,GO:0009405,GO:0030598,GO:0009615	Similar to ribosome-inactivating protein OS=Cucumis figarei PE=2 SV=1
CUTC001418	GO:0005773,GO:0005839,GO:0005886,GO:0006511,GO:0005634,GO:0048046,GO:0004298	Similar to subunit beta type-2-A OS=Arabidopsis thaliana GN=PBD1 PE=1 SV=1
CUTC001419	GO:0015078,GO:0000276,GO:0015986	Similar to AT4G29480.1 | Symbols: | mitochondrial ATP synthase g subunit family protein | chr4:14486265-14487257 REVERSE
CUTC001420	GO:0005840,GO:0003735,GO:0006412,GO:0005739	Similar to AT3G26360.1 | Symbols: | unknown protein | chr3:9655963-9656373 REVERSE
CUTC001421	GO:0008233,GO:0005509	Similar to calcium-binding protein CML50 OS=Arabidopsis thaliana GN=CML50 PE=2 SV=1
CUTC001422		Similar to Putative uncharacterized protein n=1 Tax=Vitis vinifera RepID=A5BNN5_VITVI
CUTC001423	GO:0016023	Similar to AT1G02180.1 | Symbols: | ferredoxin-related | chr1:413619-414505 REVERSE
CUTC001424	GO:0004017,GO:0006139,GO:0005524,GO:0009570	Similar to adenylate kinase 2, chloroplastic OS=Arabidopsis thaliana GN=At5g47840 PE=2 SV=1
CUTC001425
CUTC001426	GO:0005507,GO:0045271,GO:0009853,GO:0031966	Similar to protein At2g27730, mitochondrial OS=Arabidopsis thaliana GN=At2g27730 PE=1 SV=1
CUTC001427	GO:0016023	Similar to AT1G42480.1 | Symbols: | unknown protein | chr1:15936297-15938692 FORWARD
CUTC001428	GO:0010181,GO:0055114,GO:0016629	Similar to reductase 2 OS=Arabidopsis thaliana GN=OPR2 PE=2 SV=2
CUTC001429	GO:0043817,GO:0019295	Similar to AT4G21320.1 | Symbols: HSA32 | HSA32 (HEAT-STRESS-ASSOCIATED 32) catalytic | chr4:11340492-11341732 FORWARD
CUTC001430	GO:0008270,GO:0005515	Similar to AT2G04240.2 | Symbols: XERICO | XERICO protein binding / zinc ion binding | chr2:1461816-1462304 REVERSE
CUTC001431	GO:0004017,GO:0006163,GO:0005507,GO:0046686,GO:0005886,GO:0005524,GO:0046899,GO:0048046,GO:0005739	Similar to kinase B OS=Oryza sativa subsp. japonica GN=ADK-B PE=2 SV=1
CUTC001432	GO:0007010,GO:0003779,GO:0015629	Similar to AT4G19400.1 | Symbols: | actin binding | chr4:10581037-10581909 REVERSE
CUTC001433		Similar to repeat domain-containing protein 2 OS=Arabidopsis thaliana GN=AKR2 PE=1 SV=2
CUTC001434	GO:0016491,GO:0006139,GO:0003677,GO:0034645,GO:0005634	Similar to complex subunit SSRP1 OS=Vicia faba GN=SSRP1 PE=2 SV=1
CUTC001435	GO:0016020,GO:0016023	Similar to AT5G17210.1 | Symbols: | unknown protein | chr5:5656519-5657970 FORWARD
CUTC001436	GO:0006457,GO:0016491,GO:0009543,GO:0005528,GO:0005515,GO:0003755	Similar to FKBP-type peptidyl-prolyl cis-trans isomerase 2, chloroplastic OS=Arabidopsis thaliana GN=At2g43560 PE=1 SV=2
CUTC001437	GO:0009536	Similar to AT4G33350.1 | Symbols: | chloroplast inner membrane import protein Tic22, putative | chr4:16064638-16066715 REVERSE
CUTC001438	GO:0009533,GO:0006457,GO:0009543,GO:0005515,GO:0010275,GO:0003755	Similar to cis-trans isomerase CYP20-2, chloroplastic OS=Arabidopsis thaliana GN=CYP20-2 PE=1 SV=1
CUTC001439	GO:0005515	Similar to AT3G09890.1 | Symbols: | ankyrin repeat family protein | chr3:3032678-3034158 FORWARD
CUTC001440		Similar to factor MYB44 OS=Arabidopsis thaliana GN=MYB44 PE=2 SV=1
CUTC001441	GO:0009536	Similar to plastid-lipid-associated protein 8, chloroplastic OS=Arabidopsis thaliana GN=PAP8 PE=2 SV=1
CUTC001442	GO:0006350,GO:0003899,GO:0000166	Similar to RNA polymerase II subunit RPB4 OS=Mus musculus GN=Polr2d PE=2 SV=2
CUTC001443	GO:0009607,GO:0006952	Similar to protein 328 OS=Arabidopsis thaliana GN=MLP328 PE=1 SV=1
CUTC001444	GO:0005739	Similar to of rudimentary homolog OS=Arabidopsis thaliana GN=At5g10810 PE=2 SV=1
CUTC001445	GO:0005739,GO:0045271	Similar to AT3G08610.1 | Symbols: | unknown protein | chr3:2616435-2616768 REVERSE
CUTC001446	GO:0005840,GO:0042254	Similar to protein 1 OS=Xenopus tropicalis GN=nhp2l1 PE=2 SV=1
CUTC001447	GO:0016023	Similar to AT1G16810.2 | Symbols: | unknown protein | chr1:5756150-5756694 FORWARD
CUTC001448	GO:0003676,GO:0005515,GO:0000166
CUTC001449	GO:0003735,GO:0022627,GO:0016020,GO:0006412	Similar to ribosomal protein S13 OS=Glycine max GN=RPS13 PE=2 SV=1
CUTC001450	GO:0007018,GO:0005525,GO:0005886,GO:0051258,GO:0005198,GO:0003924,GO:0005874	Similar to alpha-6 chain OS=Zea mays GN=TUBA6 PE=2 SV=1
CUTC001451	GO:0009538,GO:0015979,GO:0009535	Similar to I reaction center subunit VI, chloroplastic OS=Spinacia oleracea GN=PSAH PE=1 SV=1
CUTC001452	GO:0000325,GO:0005515,GO:0005886	Similar to transport v-SNARE 13 OS=Arabidopsis thaliana GN=VTI13 PE=2 SV=1
CUTC001453	GO:0003735,GO:0022625,GO:0006412	Similar to ribosomal protein L23 OS=Arabidopsis thaliana GN=RPL23A PE=2 SV=3
CUTC001454	GO:0000786,GO:0003677,GO:0006334,GO:0005634	Similar to H3.3 OS=Vitis vinifera PE=2 SV=3
CUTC001455	GO:0005509,GO:0005515,GO:0005886,GO:0008171	Similar to OS=Lilium longiflorum PE=2 SV=2
CUTC001456	GO:0014047,GO:0019031,GO:0007010,GO:0006468,GO:0044175,GO:0015671,GO:0006868,GO:0031594,GO:0020002,GO:0016032,GO:0055036,GO:0015629,GO:0020037,GO:0004713,GO:0016021,GO:0007635,GO:0008049,GO:0000786,GO:0015813,GO:0003779,GO:0044178,GO:0019825,GO:0003677,GO:0015171,GO:0055085,GO:0006334,GO:0015734,GO:0005634,GO:0005524,GO:0044419,GO:0005833,GO:0005344	Similar to H4 OS=Silene latifolia GN=SlH4 PE=3 SV=3
CUTC001457	GO:0008453,GO:0030170,GO:0005886,GO:0005739,GO:0019544	Similar to aminotransferase 2 homolog 1, mitochondrial OS=Arabidopsis thaliana GN=AGT2 PE=1 SV=1
CUTC001458	GO:0016787,GO:0009536,GO:0016020	Similar to and polyadenylation specificity factor subunit 5 OS=Rattus norvegicus GN=Nudt21 PE=2 SV=1
CUTC001459	GO:0004535,GO:0009611,GO:0003676,GO:0009607,GO:0005634,GO:0009451	Similar to CCR4-associated factor 1 homolog 11 OS=Arabidopsis thaliana GN=CAF1-11 PE=2 SV=1
CUTC001460	GO:0003746,GO:0005853,GO:0006414	Similar to factor 1-gamma OS=Prunus avium PE=2 SV=1
CUTC001461	GO:0030170,GO:0005739,GO:0003992,GO:0003867,GO:0005886	Similar to aminotransferase y4uB OS=Rhizobium sp. (strain NGR234) GN=NGR_a01380 PE=3 SV=1
CUTC001462	GO:0009941	Similar to AT1G76405.2 | Symbols: | unknown protein | chr1:28661994-28663673 FORWARD
CUTC001463
CUTC001464	GO:0005840,GO:0003735,GO:0006412	Similar to ribosomal protein L32-1 OS=Arabidopsis thaliana GN=RPL32A PE=2 SV=2
CUTC001465	GO:0005840,GO:0003735,GO:0006412,GO:0005739	Similar to ribosomal protein L24 OS=Prunus avium GN=RPL24 PE=2 SV=1
CUTC001466	GO:0004872,GO:0016595,GO:0009826,GO:0016021,GO:0009742,GO:0005739	Similar to protein OS=Arabidopsis thaliana GN=At4g15470 PE=2 SV=1
CUTC001467	GO:0009507,GO:0016020	Similar to AT5G22790.1 | Symbols: RER1 | RER1 (RETICULATA-RELATED 1) | chr5:7599395-7601573 REVERSE
CUTC001468		Similar to PREDICTED: similar to putative protein n=1 Tax=Vitis vinifera RepID=UPI0001983C7C
CUTC001469	GO:0030528,GO:0005488	Similar to AT5G17560.1 | Symbols: | BolA-like family protein | chr5:5788474-5789671 FORWARD
CUTC001470	GO:0055114,GO:0008270,GO:0032440,GO:0006979	Similar to NADP-dependent oxidoreductase P2 OS=Arabidopsis thaliana GN=P2 PE=2 SV=2
CUTC001471	GO:0003676	Similar to protein At2g34160 OS=Arabidopsis thaliana GN=At2g34160 PE=1 SV=1
CUTC001472	GO:0050162,GO:0055114,GO:0048046,GO:0004872,GO:0045735,GO:0030145	Similar to protein subfamily 1 member 7 OS=Arabidopsis thaliana GN=At3g05950 PE=2 SV=1
CUTC001473	GO:0009941,GO:0004252,GO:0009570,GO:0006508	Similar to Clp protease proteolytic subunit 6, chloroplastic OS=Arabidopsis thaliana GN=CLPP6 PE=1 SV=1
CUTC001474	GO:0046686,GO:0016020,GO:0016023,GO:0055114,GO:0050088,GO:0047641,GO:0009536	Similar to D-sorbitol-6-phosphate dehydrogenase OS=Malus domestica GN=S6PDH PE=2 SV=1
CUTC001475	GO:0016023	Similar to Os02g0823600 protein n=1 Tax=Oryza sativa Japonica Group RepID=Q6K9X2_ORYSJ
CUTC001476	GO:0005488	Similar to exoribonuclease CSL4 homolog OS=Homo sapiens GN=EXOSC1 PE=1 SV=1
CUTC001477	GO:0005524,GO:0016740,GO:0017111,GO:0005739	Similar to C1orf57 homolog OS=Bos taurus PE=2 SV=1
CUTC001478	GO:0020037,GO:0022900,GO:0005792	Similar to AT1G60660.1 | Symbols: B5 #5, ATCB5LP, CB5LP | CB5LP (CYTOCHROME B5-LIKE PROTEIN) heme binding | chr1:22342589-22342954 REVERSE
CUTC001479	GO:0009505	Similar to AT5G11420.1 | Symbols: | FUNCTIONS IN: molecular_function unknown INVOLVED IN: biological_process unknown LOCATED IN: cell wall, plant-type cell wall EXPRESSED IN: 23 plant structures EXPRESSED DURING: 13 growth stages CONTAINS InterPro DOMAIN/s: Protein of unknown function DUF642 (InterPro:IPR006946), Galactose-binding like (InterPro:IPR008979) BEST Arabidopsis thaliana protein match …
CUTC001480	GO:0016992,GO:0055114,GO:0008937,GO:0009507,GO:0015979,GO:0009107	Similar to reductase, variable chain OS=Zea mays PE=1 SV=1
CUTC001481		Similar to protein At4g28440 OS=Arabidopsis thaliana GN=At4g28440 PE=1 SV=1
CUTC001482	GO:0019538	Similar to AT4G27030.1 | Symbols: | small conjugating protein ligase | chr4:13571951-13572922 FORWARD
CUTC001483	GO:0050896	Similar to protein 328 OS=Arabidopsis thaliana GN=MLP328 PE=1 SV=1
CUTC001484	GO:0008270,GO:0003676,GO:0005622	Similar to AT2G36930.1 | Symbols: | zinc finger (C2H2 type) family protein | chr2:15510002-15511347 REVERSE
CUTC001485	GO:0003735,GO:0022627,GO:0006412,GO:0019843	Similar to ribosomal protein S9-2 OS=Arabidopsis thaliana GN=RPS9C PE=2 SV=1
CUTC001486		Similar to AT1G09815.1 | Symbols: POLD4 | POLD4 (POLYMERASE DELTA 4) DNA-directed DNA polymerase | chr1:3189460-3190050 FORWARD
CUTC001487		Similar to CHUP1, chloroplastic OS=Arabidopsis thaliana GN=CHUP1 PE=1 SV=1
CUTC001488	GO:0016020,GO:0016023	Similar to protein 205 OS=Xenopus laevis GN=tmem205 PE=2 SV=1
CUTC001489	GO:0016020,GO:0016023,GO:0009507	Similar to b561 OS=Sus scrofa GN=CYB561 PE=2 SV=1
CUTC001490	GO:0009536
CUTC001491	GO:0005739	Similar to Protein C6orf149, putative n=1 Tax=Ricinus communis RepID=B9RLS6_RICCO
CUTC001492	GO:0005634,GO:0005515,GO:0005737	Similar to OS=Triticum aestivum PE=3 SV=1
CUTC001493	GO:0003735,GO:0022627,GO:0016020,GO:0006412	Similar to ribosomal protein S13 OS=Glycine max GN=RPS13 PE=2 SV=1
CUTC001494	GO:0006413,GO:0005525,GO:0003743,GO:0009507,GO:0003924	Similar to initiation factor IF-2, chloroplastic OS=Phaseolus vulgaris GN=IF2CP PE=2 SV=1
CUTC001495	GO:0043231	Similar to family transcription factor APL OS=Arabidopsis thaliana GN=APL PE=2 SV=2
CUTC001496
CUTC001497	GO:0045454,GO:0022900,GO:0005737,GO:0009055,GO:0015035,GO:0008794,GO:0006810	Similar to OS=Arabidopsis thaliana GN=GRXC1 PE=2 SV=2
CUTC001498	GO:0016020,GO:0016023	Similar to AT1G32400.3 | Symbols: TOM2A | TOM2A (TOBAMOVIRUS MULTIPLICATION 2A) protein binding | chr1:11689393-11690873 REVERSE
CUTC001499	GO:0006597,GO:0004014,GO:0008295	Similar to decarboxylase proenzyme OS=Catharanthus roseus GN=SAMDC PE=1 SV=1
CUTC001500		Similar to Putative uncharacterized protein n=1 Tax=Glycine max RepID=C6SZ44_SOYBN
CUTC001501	GO:0003755,GO:0006457	Similar to cis-trans isomerase H OS=Homo sapiens GN=PPIH PE=1 SV=1
CUTC001502	GO:0005739,GO:0016020,GO:0005783	Similar to protein B8 OS=Arabidopsis thaliana GN=RTNLB8 PE=1 SV=1
CUTC001503	GO:0005515	Similar to AT5G60680.1 | Symbols: | unknown protein | chr5:24386247-24386738 FORWARD
CUTC001504	GO:0005840,GO:0003735,GO:0006412,GO:0019843,GO:0000166	Similar to ribosomal protein L23a OS=Daucus carota GN=RPL23A PE=2 SV=1
CUTC001505
CUTC001506	GO:0009536	Similar to AT2G32650.2 | Symbols: | FUNCTIONS IN: molecular_function unknown INVOLVED IN: biological_process unknown CONTAINS InterPro DOMAIN/s: Cupin, RmlC-type (InterPro:IPR011051), Protein of unknown function DUF861, cupin-3 (InterPro:IPR008579), RmlC-like jelly roll fold (InterPro:IPR014710) BEST Arabidopsis thaliana protein match is: PTAC18 (PLASTID TRANSCRIPTIONALLY ACTIVE 18) (TAIR:AT2G321…
CUTC001507
CUTC001508	GO:0000325,GO:0016491,GO:0016887,GO:0005886,GO:0006810,GO:0048046,GO:0044425,GO:0000166	Similar to transporter C family member 14 OS=Arabidopsis thaliana GN=ABCC14 PE=1 SV=1
CUTC001509	GO:0005739,GO:0009536	Similar to AT4G30010.1 | Symbols: | unknown protein | chr4:14672947-14673219 FORWARD
CUTC001510		Similar to AT4G15790.1 | Symbols: | unknown protein | chr4:8982390-8984069 FORWARD
CUTC001511	GO:0006996,GO:0043232,GO:0008152,GO:0016846	Similar to protein V OS=Mus musculus GN=Cenpv PE=2 SV=2
CUTC001512	GO:0003735,GO:0022627,GO:0006412	Similar to ribosomal protein S19-3 OS=Arabidopsis thaliana GN=RPS19C PE=2 SV=1
CUTC001513	GO:0005737,GO:0006950	Similar to kDa class I heat shock protein OS=Glycine max GN=HSP18.5-C PE=3 SV=1
CUTC001514	GO:0009509,GO:0016117,GO:0042170,GO:0016705,GO:0009507	Similar to beta cyclase, chloroplastic/chromoplastic OS=Narcissus pseudonarcissus GN=LCY1 PE=2 SV=1
CUTC001515	GO:0051252,GO:0008428	Similar to of ribonuclease-like protein 2 OS=Arabidopsis thaliana GN=At5g16450 PE=2 SV=1
CUTC001516	GO:0045449,GO:0003700,GO:0005634	Similar to factor ILR3 OS=Arabidopsis thaliana GN=ILR3 PE=1 SV=1
CUTC001517	GO:0005737,GO:0004337,GO:0008299,GO:0000287,GO:0006695,GO:0004161	Similar to pyrophosphate synthase 1 OS=Lupinus albus GN=FPS1 PE=2 SV=1
CUTC001518	GO:0055114,GO:0045552,GO:0044237,GO:0050662	Similar to dihydroflavonol 4-reductase/flavanone 4-reductase OS=Malus domestica GN=DFR PE=1 SV=1
CUTC001519
CUTC001520	GO:0008168	Similar to protein C16E8.14c OS=Schizosaccharomyces pombe GN=SPAC16E8.14c PE=2 SV=1
CUTC001521	GO:0050311,GO:0020037,GO:0055114,GO:0009570,GO:0051539,GO:0016020,GO:0048046,GO:0009651	Similar to reductase [ferredoxin] OS=Synechocystis sp. (strain PCC 6803) GN=sir PE=1 SV=1
CUTC001522	GO:0005730,GO:0005773,GO:0003735,GO:0005886,GO:0022625,GO:0006412	Similar to ribosomal protein L8 OS=Solanum lycopersicum GN=RPL8 PE=2 SV=1
CUTC001523	GO:0000502	Similar to 26S proteasome non-ATPase regulatory subunit 7 OS=Arabidopsis thaliana GN=RPN8 PE=2 SV=1
CUTC001524	GO:0006541,GO:0009617,GO:0009058,GO:0009507,GO:0009651,GO:0004049	Similar to synthase component II OS=Cyanophora paradoxa GN=trpG PE=3 SV=1
CUTC001525	GO:0005739,GO:0009536	Similar to AT3G03590.1 | Symbols: | SWIB complex BAF60b domain-containing protein | chr3:865341-866669 REVERSE
CUTC001526	GO:0016491,GO:0016020,GO:0009536,GO:0005739	Similar to AT1G70760.1 | Symbols: CRR23 | CRR23 ((chlororespiratory reduction 23) | chr1:26687267-26688201 FORWARD
CUTC001527	GO:0003713,GO:0003677,GO:0009536,GO:0006355	Similar to AT5G42070.1 | Symbols: | unknown protein | chr5:16819118-16820119 REVERSE
CUTC001528	GO:0046686,GO:0004427,GO:0005737,GO:0006796,GO:0000287	Similar to inorganic pyrophosphatase OS=Solanum tuberosum GN=PPA PE=2 SV=1
CUTC001529	GO:0004013,GO:0006730,GO:0006950,GO:0005488	Similar to OS=Catharanthus roseus GN=SAHH PE=2 SV=1
CUTC001530		Similar to esterase PIR7A OS=Oryza sativa subsp. japonica GN=PIR7A PE=2 SV=2
CUTC001531	GO:0045454	Similar to protein At3g04780 OS=Arabidopsis thaliana GN=At3g04780 PE=1 SV=2
CUTC001532	GO:0006457,GO:0016023,GO:0003755,GO:0005739,GO:0009507	Similar to cis-trans isomerase CYP20-1 OS=Arabidopsis thaliana GN=CYP20-1 PE=1 SV=1
CUTC001533	GO:0005739	Similar to AT5G51220.1 | Symbols: | ubiquinol-cytochrome C chaperone family protein | chr5:20821405-20823125 REVERSE
CUTC001534	GO:0009055,GO:0004129,GO:0005746	Similar to AT4G21105.1 | Symbols: | cytochrome-c oxidase/ electron carrier | chr4:11266273-11266724 FORWARD
CUTC001535	GO:0003735,GO:0042254,GO:0022625,GO:0006412	Similar to ribosomal protein L27-3 OS=Arabidopsis thaliana GN=RPL27C PE=2 SV=2
CUTC001536	GO:0005840,GO:0003735,GO:0006412	Similar to ribosomal protein L10 OS=Vitis riparia GN=RPL10 PE=2 SV=1
CUTC001537	GO:0019941,GO:0051246,GO:0019787,GO:0043687	Similar to enzyme E2-17 kDa OS=Solanum lycopersicum PE=2 SV=1
CUTC001538	GO:0016023,GO:0006950	Similar to AT1G01170.2 | Symbols: | ozone-responsive stress-related protein, putative | chr1:74105-74443 REVERSE
CUTC001539	GO:0006952,GO:0017148,GO:0009405,GO:0030598,GO:0009615	Similar to protein luffin-alpha OS=Luffa cylindrica PE=1 SV=1
CUTC001540	GO:0016740	Similar to hydrolase 2 OS=Rattus norvegicus GN=Ephx2 PE=1 SV=1
CUTC001541	GO:0030170,GO:0019752,GO:0004398	Similar to decarboxylase OS=Solanum lycopersicum GN=HDC PE=2 SV=1
CUTC001542		Similar to AT1G56460.1 | Symbols: | PAPA-1-like family protein / zinc finger (HIT type) family protein | chr1:21146765-21149468 FORWARD
CUTC001543		Similar to AT1G24050.1 | Symbols: | unknown protein | chr1:8507057-8508439 FORWARD
CUTC001544		Similar to repeat domain-containing protein 2 OS=Arabidopsis thaliana GN=AKR2 PE=1 SV=2
CUTC001545	GO:0005488,GO:0016023,GO:0016567,GO:0004842,GO:0000151
CUTC001546	GO:0015031,GO:0009651	Similar to polypeptide-associated complex subunit alpha-like protein 1 OS=Arabidopsis thaliana GN=At3g12390 PE=1 SV=1
CUTC001547	GO:0055114,GO:0005737,GO:0051903,GO:0008270,GO:0006069,GO:0004022	Similar to dehydrogenase class-3 OS=Arabidopsis thaliana GN=ADH2 PE=1 SV=2
CUTC001548	GO:0005737,GO:0009505,GO:0006979,GO:0016757,GO:0005515,GO:0020037,GO:0055114,GO:0004601,GO:0005634	Similar to 39 OS=Arabidopsis thaliana GN=PER39 PE=1 SV=1
CUTC001549	GO:0005773,GO:0005525,GO:0003677,GO:0005886,GO:0016787,GO:0005634,GO:0007264,GO:0015031	Similar to protein RABA1c OS=Arabidopsis thaliana GN=RABA1C PE=1 SV=1
CUTC001550	GO:0005975,GO:0005516,GO:0006950,GO:0008270,GO:0009536,GO:0004462	Similar to lyase OS=Glycine max GN=GLXI PE=1 SV=1
CUTC001551	GO:0004853,GO:0009941,GO:0015995,GO:0009570	Similar to decarboxylase, chloroplastic OS=Nicotiana tabacum GN=DCUP PE=1 SV=1
CUTC001552	GO:0005737,GO:0007018,GO:0005525,GO:0051258,GO:0009651,GO:0005198,GO:0003924,GO:0005874	Similar to beta-1 chain OS=Lupinus albus GN=TUBB1 PE=3 SV=1
CUTC001553
CUTC001554	GO:0031225,GO:0016023	Similar to protein LORELEI OS=Arabidopsis thaliana GN=LRE PE=2 SV=1
CUTC001555		Similar to BPS1, chloroplastic OS=Arabidopsis thaliana GN=BPS1 PE=2 SV=1
CUTC001556	GO:0005515,GO:0009536	Similar to AT4G09350.1 | Symbols: | DNAJ heat shock N-terminal domain-containing protein | chr4:5931317-5932152 REVERSE
CUTC001557	GO:0003735,GO:0005886,GO:0003723,GO:0009570,GO:0022627,GO:0006412	Similar to ribosomal protein S15-4 OS=Arabidopsis thaliana GN=RPS15D PE=2 SV=1
CUTC001558	GO:0016023	Similar to AT3G07760.2 | Symbols: | FUNCTIONS IN: molecular_function unknown INVOLVED IN: biological_process unknown LOCATED IN: cellular_component unknown EXPRESSED IN: 24 plant structures EXPRESSED DURING: 15 growth stages CONTAINS InterPro DOMAIN/s: Sterile alpha motif SAM (InterPro:IPR001660), Sterile alpha motif homology (InterPro:IPR010993), Sterile alpha motif homology 2 (InterPro:IPR01151…
CUTC001559	GO:0046872,GO:0005975,GO:0009409,GO:0010319,GO:0004462,GO:0005739	Similar to lactoylglutathione lyase, chloroplast OS=Arabidopsis thaliana GN=At1g67280 PE=2 SV=1
CUTC001560	GO:0000786,GO:0003677,GO:0006334,GO:0009507,GO:0005634	Similar to histone H2B.1 OS=Medicago truncatula PE=3 SV=3
CUTC001561	GO:0005506,GO:0016226,GO:0051536	Similar to protein 3, chloroplastic OS=Arabidopsis thaliana GN=NIFU3 PE=2 SV=1
CUTC001562	GO:0008152,GO:0008967,GO:0005739	Similar to AT2G41250.1 | Symbols: | haloacid dehalogenase-like hydrolase family protein | chr2:17200862-17202551 REVERSE
CUTC001563
CUTC001564	GO:0055114,GO:0009536,GO:0004032	Similar to oxidoreductase At1g06690, chloroplastic OS=Arabidopsis thaliana GN=At1g06690 PE=1 SV=1
CUTC001565	GO:0022900,GO:0005506,GO:0009055,GO:0051537,GO:0009536	Similar to chloroplastic OS=Zea mays GN=FDX3 PE=2 SV=1
CUTC001566	GO:0005732	Similar to snRNA-associated Sm-like protein LSm3 OS=Mus musculus GN=Lsm3 PE=2 SV=2
CUTC001567	GO:0004568,GO:0016998,GO:0006032	Similar to OS=Carica papaya PE=1 SV=1
CUTC001568
CUTC001569	GO:0016491,GO:0005515	Similar to phosphotransfer protein 1 OS=Arabidopsis thaliana GN=AHP1 PE=1 SV=1
CUTC001570	GO:0005759,GO:0004739,GO:0055114,GO:0006096	Similar to dehydrogenase E1 component subunit alpha, mitochondrial OS=Pisum sativum PE=2 SV=1
CUTC001571
CUTC001572	GO:0003676,GO:0005732	Similar to snRNA-associated Sm-like protein LSm6 OS=Mus musculus GN=Lsm6 PE=2 SV=1
CUTC001573		Similar to ADP-ribosylation factor GTPase-activating protein AGD11 OS=Arabidopsis thaliana GN=AGD11 PE=2 SV=1
CUTC001574	GO:0008289,GO:0006869	Similar to lipid-transfer protein 8 OS=Arabidopsis thaliana GN=LTP8 PE=2 SV=1
CUTC001575	GO:0030371,GO:0009411,GO:0003730,GO:0070181,GO:0009409,GO:0048255,GO:0045727,GO:0010494,GO:0005515,GO:0000166,GO:0034063,GO:0005634	Similar to AT3G46020.1 | Symbols: | RNA-binding protein, putative | chr3:16912511-16913250 REVERSE
CUTC001576	GO:0009765,GO:0009523,GO:0000287,GO:0018298,GO:0016168,GO:0016021,GO:0009522,GO:0009535	Similar to a-b binding protein 6A, chloroplastic OS=Solanum lycopersicum GN=CAB6A PE=2 SV=1
CUTC001577
CUTC001578	GO:0005739	Similar to AT2G35790.1 | Symbols: | unknown protein | chr2:15040735-15041976 FORWARD
CUTC001579	GO:0016021	Similar to transporter C22E12.01 OS=Schizosaccharomyces pombe GN=SPAC22E12.01 PE=2 SV=2
CUTC001580	GO:0030145,GO:0009409,GO:0016023,GO:0005740,GO:0004619,GO:0006096,GO:0005829	Similar to phosphoglycerate mutase OS=Mesembryanthemum crystallinum GN=PGM1 PE=2 SV=1
CUTC001581	GO:0000786,GO:0003677,GO:0006334,GO:0009507,GO:0005634	Similar to H2B.1 OS=Arabidopsis thaliana GN=At1g07790 PE=1 SV=3
CUTC001582	GO:0003735,GO:0042254,GO:0022625,GO:0008270,GO:0006412,GO:0019843,GO:0009536	Similar to ribosomal protein L37-3 OS=Arabidopsis thaliana GN=RPL37C PE=3 SV=1
CUTC001583	GO:0015031,GO:0016021,GO:0005739	Similar to carrier-associated membrane protein 4 OS=Arabidopsis thaliana GN=SCAMP4 PE=2 SV=1
CUTC001584	GO:0016702	Similar to dioxygenase NCED3, chloroplastic OS=Arabidopsis thaliana GN=NCED3 PE=2 SV=1
CUTC001585	GO:0046933,GO:0015986,GO:0046961,GO:0005773,GO:0033180,GO:0005886	Similar to proton ATPase subunit F OS=Arabidopsis thaliana GN=VHA-F PE=2 SV=1
CUTC001586	GO:0006950	Similar to AT1G44760.1 | Symbols: | universal stress protein (USP) family protein | chr1:16896894-16898427 REVERSE
CUTC001587		Similar to AT1G06460.1 | Symbols: ACD32.1, ACD31.2 | ACD32.1 (ALPHA-CRYSTALLIN DOMAIN 32.1) | chr1:1967308-1969414 REVERSE
CUTC001588	GO:0005737,GO:0006979,GO:0020037,GO:0055114,GO:0004601,GO:0005634	Similar to 10 OS=Arabidopsis thaliana GN=PER10 PE=1 SV=1
CUTC001589	GO:0019205,GO:0006139,GO:0005524,GO:0005739	Similar to adenylate kinase isoenzyme 6 OS=Dictyostelium discoideum GN=DDB_G0278493 PE=3 SV=1
CUTC001590
CUTC001591	GO:0005773,GO:0016021,GO:0005886,GO:0055085,GO:0005215	Similar to TIP1-1 OS=Arabidopsis thaliana GN=TIP1-1 PE=1 SV=1
CUTC001592	GO:0016851,GO:0015995,GO:0005524,GO:0009570,GO:0017111,GO:0015979	Similar to subunit chlI, chloroplastic OS=Glycine max GN=CHLI PE=2 SV=1
CUTC001593	GO:0005750,GO:0008121,GO:0005506,GO:0006810,GO:0051537,GO:0016021,GO:0022900	Similar to b-c1 complex subunit Rieske-2, mitochondrial OS=Nicotiana tabacum PE=2 SV=1
CUTC001594
CUTC001595
CUTC001596	GO:0016020,GO:0005737,GO:0005524,GO:0016151	Similar to accessory protein ureG OS=Anaeromyxobacter sp. (strain Fw109-5) GN=ureG PE=3 SV=1
CUTC001597		Similar to protein At5g01610 OS=Arabidopsis thaliana GN=At5g01610 PE=1 SV=1
CUTC001598
CUTC001599	GO:0009536	Similar to protein sll1770 OS=Synechocystis sp. (strain PCC 6803) GN=sll1770 PE=3 SV=1
CUTC001600	GO:0006457,GO:0051082,GO:0006950,GO:0031072,GO:0008270,GO:0005886	Similar to protein homolog OS=Cucumis sativus GN=DNAJ1 PE=2 SV=1
CUTC001601	GO:0003723,GO:0006413,GO:0003743	Similar to translation initiation factor 1A OS=Onobrychis viciifolia PE=2 SV=2
CUTC001602	GO:0046872,GO:0005622	Similar to finger protein 511 OS=Danio rerio GN=znf511 PE=2 SV=1
CUTC001603		Similar to PREDICTED: hypothetical protein n=1 Tax=Vitis vinifera RepID=UPI00019853FE
CUTC001604	GO:0005773,GO:0006508,GO:0004190,GO:0006629	Similar to proteinase OS=Cucurbita pepo PE=2 SV=1
CUTC001605	GO:0006888,GO:0009536	Similar to protein particle complex subunit 2-like protein OS=Dictyostelium discoideum GN=trappc2l PE=3 SV=1
CUTC001606	GO:0009414,GO:0016762,GO:0004553,GO:0005618,GO:0006073,GO:0048046	Similar to xyloglucan endotransglucosylase/hydrolase protein 7 OS=Arabidopsis thaliana GN=XTH7 PE=2 SV=2
CUTC001607	GO:0016021	Similar to RER1A OS=Arabidopsis thaliana GN=RER1A PE=2 SV=1
CUTC001608	GO:0006457,GO:0051082,GO:0005739,GO:0031072	Similar to AT5G17840.1 | Symbols: | chaperone protein dnaJ-related | chr5:5895879-5897055 REVERSE
CUTC001609	GO:0005737,GO:0016787,GO:0005634	Similar to OS=Zea mays PE=1 SV=1
CUTC001610	GO:0006457,GO:0031072,GO:0051082	Similar to protein dnaJ 10 OS=Arabidopsis thaliana GN=ATJ10 PE=2 SV=2
CUTC001611	GO:0005488	Similar to and export factor-binding protein 2 OS=Mus musculus GN=Refbp2 PE=1 SV=1
CUTC001612	GO:0009536,GO:0016020	Similar to AT3G43520.1 | Symbols: | unknown protein | chr3:15406088-15407699 FORWARD
CUTC001613	GO:0009409,GO:0003723,GO:0030529,GO:0009536	Similar to ribosomal protein L21, chloroplastic OS=Arabidopsis thaliana GN=RPL21 PE=2 SV=1
CUTC001614	GO:0016772	Similar to AT1G26270.1 | Symbols: | phosphatidylinositol 3- and 4-kinase family protein | chr1:9089822-9091714 REVERSE
CUTC001615	GO:0042777,GO:0008553,GO:0046933,GO:0005524,GO:0046961,GO:0005754,GO:0009535	Similar to synthase subunit beta, mitochondrial OS=Nicotiana plumbaginifolia GN=ATPB PE=1 SV=1
CUTC001616	GO:0047763,GO:0009809,GO:0046983	Similar to acid 3-O-methyltransferase OS=Prunus dulcis GN=COMT1 PE=2 SV=1
CUTC001617	GO:0003746,GO:0005853,GO:0006414	Similar to factor 1-delta 2 OS=Arabidopsis thaliana GN=At2g18110 PE=2 SV=1
CUTC001618		Similar to OS=Dictyostelium discoideum GN=ubqln PE=1 SV=1
CUTC001619	GO:0016020	Similar to YIPF1 homolog OS=Dictyostelium discoideum GN=yipf1 PE=3 SV=1
CUTC001620		Similar to AT5G41050.1 | Symbols: | unknown protein | chr5:16433478-16434076 REVERSE
CUTC001621	GO:0003735,GO:0022625,GO:0006412	Similar to ribosomal protein L27a-3 OS=Arabidopsis thaliana GN=RPL27AC PE=2 SV=2
CUTC001622	GO:0008568,GO:0005524,GO:0005739,GO:0008233
CUTC001623	GO:0008152,GO:0005488,GO:0003824	Similar to mitochondrial saccharopine dehydrogenase At5g39410 OS=Arabidopsis thaliana GN=At5g39410 PE=1 SV=2
CUTC001624	GO:0003677,GO:0005515,GO:0000166	Similar to zinc finger protein PBF OS=Zea mays GN=PBF PE=1 SV=1
CUTC001625	GO:0005515,GO:0006950,GO:0005634,GO:0009789	Similar to acid receptor PYL8 OS=Arabidopsis thaliana GN=PYL8 PE=1 SV=1
CUTC001626	GO:0003735,GO:0042254,GO:0022627,GO:0006412,GO:0000166	Similar to ribosomal protein S24-1 OS=Arabidopsis thaliana GN=RPS24A PE=2 SV=1
CUTC001627	GO:0050660,GO:0016491,GO:0005886	Similar to elongation protein diminuto OS=Pisum sativum GN=DIM PE=2 SV=1
CUTC001628	GO:0005509,GO:0005544	Similar to protein RJ4 OS=Fragaria ananassa PE=2 SV=2
CUTC001629	GO:0005488	Similar to AT4G27000.1 | Symbols: ATRBP45C | ATRBP45C RNA binding | chr4:13554983-13557763 REVERSE
CUTC001630	GO:0006099,GO:0008964	Similar to carboxylase 4 OS=Arabidopsis thaliana GN=PPC4 PE=2 SV=1
CUTC001631		Similar to Putative uncharacterized protein n=2 Tax=Glycine max RepID=C6T331_SOYBN
CUTC001632	GO:0005488	Similar to protein sorting-associated protein 18 homolog OS=Mus musculus GN=Vps18 PE=1 SV=2
CUTC001633	GO:0030170,GO:0005739,GO:0008483	Similar to AT3G22200.1 | Symbols: POP2, GABA-T, HER1 | POP2 (POLLEN-PISTIL INCOMPATIBILITY 2) 4-aminobutyrate transaminase/ 4-aminobutyrate:pyruvate transaminase | chr3:7835286-7838863 FORWARD
CUTC001634	GO:0004872,GO:0006886,GO:0005741
CUTC001635	GO:0008233,GO:0017111,GO:0005618,GO:0006289,GO:0005739,GO:0003677,GO:0019538,GO:0005524,GO:0005515,GO:0009535,GO:0009570,GO:0004518	Similar to Clp protease ATP-binding subunit clpC homolog, chloroplastic OS=Pisum sativum PE=2 SV=1
CUTC001636	GO:0042802,GO:0043565,GO:0003700,GO:0005634,GO:0006355	Similar to MADS-box protein AGL9 homolog OS=Petunia hybrida GN=FBP2 PE=1 SV=2
CUTC001637	GO:0006633,GO:0009941,GO:0005506,GO:0055114,GO:0000254,GO:0005783	Similar to C-4 methylsterol oxidase DDB_G0269788 OS=Dictyostelium discoideum GN=DDB_G0269788 PE=3 SV=1
CUTC001638	GO:0015031,GO:0016787,GO:0005525,GO:0007264	Similar to protein RABH1B OS=Arabidopsis thaliana GN=RABH1B PE=1 SV=1
CUTC001639		Similar to AT5G48500.1 | Symbols: | unknown protein | chr5:19653235-19654017 FORWARD
CUTC001640	GO:0009941,GO:0004252,GO:0009570,GO:0006508,GO:0009579	Similar to Clp protease proteolytic subunit 4, chloroplastic OS=Arabidopsis thaliana GN=CLPP4 PE=1 SV=1
CUTC001641	GO:0005777,GO:0003676,GO:0005739,GO:0008270,GO:0005515	Similar to AT5G17550.1 | Symbols: PEX19-2, PEROXIN 19-2 | PEX19-2 | chr5:5786743-5788166 REVERSE
CUTC001642	GO:0016023,GO:0006508,GO:0004190	Similar to AT3G54400.1 | Symbols: | aspartyl protease family protein | chr3:20140291-20142599 REVERSE
CUTC001643		Similar to AT1G13360.1 | Symbols: | unknown protein | chr1:4577229-4577813 REVERSE
CUTC001644	GO:0005506,GO:0051539,GO:0003994,GO:0009536,GO:0005739,GO:0006097	Similar to hydratase, cytoplasmic OS=Cucurbita maxima PE=2 SV=1
CUTC001645	GO:0005198,GO:0005515,GO:0005886	Similar to AT2G45140.1 | Symbols: PVA12 | PVA12 (PLANT VAP HOMOLOG 12) structural molecule | chr2:18611029-18612971 FORWARD
CUTC001646	GO:0016023,GO:0005739	Similar to AT2G46540.1 | Symbols: | unknown protein | chr2:19110687-19111681 REVERSE
CUTC001647	GO:0015450,GO:0015031	Similar to AT4G26670.1 | Symbols: | mitochondrial import inner membrane translocase subunit Tim17/Tim22/Tim23 family protein | chr4:13452257-13453579 FORWARD
CUTC001648		Similar to PREDICTED: hypothetical protein isoform 1 n=2 Tax=Vitis vinifera RepID=UPI00019843A7
CUTC001649	GO:0005488	Similar to CCA1 OS=Arabidopsis thaliana GN=CCA1 PE=1 SV=1
CUTC001650	GO:0009648,GO:0006788,GO:0004392,GO:0010229,GO:0055114,GO:0003700,GO:0009536	Similar to AT2G26670.1 | Symbols: ATHO1, HO1, TED4, GUN2, HY6 | TED4 (REVERSAL OF THE DET PHENOTYPE 4) heme oxygenase (decyclizing) | chr2:11341816-11343394 FORWARD
CUTC001651	GO:0009536,GO:0031072	Similar to protein dnaJ 20, chloroplastic OS=Arabidopsis thaliana GN=ATJ20 PE=2 SV=2
CUTC001652
CUTC001653		Similar to AT5G45410.3 | Symbols: | unknown protein | chr5:18402071-18403282 REVERSE
CUTC001654	GO:0016023,GO:0005777,GO:0010150	Similar to AT3G48140.1 | Symbols: | senescence-associated protein, putative | chr3:17778471-17779299 FORWARD
CUTC001655	GO:0009536
CUTC001656	GO:0003735,GO:0015935,GO:0006412,GO:0019843	Similar to ribosomal protein S9-2 OS=Arabidopsis thaliana GN=RPS9C PE=2 SV=1
CUTC001657	GO:0000166,GO:0003723	Similar to protein 2 OS=Arabidopsis thaliana GN=PAB2 PE=1 SV=1
CUTC001658	GO:0016023,GO:0006886,GO:0016021,GO:0005783	Similar to AT1G48440.1 | Symbols: | unknown protein | chr1:17907075-17908327 FORWARD
CUTC001659	GO:0006457,GO:0031072,GO:0051082,GO:0009535	Similar to AT2G34860.2 | Symbols: EDA3 | EDA3 (embryo sac development arrest 3) heat shock protein binding / unfolded protein binding | chr2:14708380-14709804 FORWARD
CUTC001660	GO:0033741,GO:0045454,GO:0055114,GO:0019344,GO:0009570,GO:0016740,GO:0019419,GO:0004604	Similar to reductase 1, chloroplastic OS=Arabidopsis thaliana GN=APR1 PE=1 SV=2
CUTC001661	GO:0019253,GO:0004807,GO:0009941,GO:0005515,GO:0009570,GO:0009579,GO:0048046	Similar to isomerase, chloroplastic OS=Spinacia oleracea GN=TPIP1 PE=1 SV=1
CUTC001662	GO:0005515,GO:0019031	Similar to of chloroplast 159, chloroplastic OS=Arabidopsis thaliana GN=TOC159 PE=1 SV=1
CUTC001663	GO:0006760,GO:0005488,GO:0004316,GO:0055114,GO:0005829	Similar to reductase OS=Staphylococcus epidermidis (strain ATCC 12228) GN=fabG PE=3 SV=1
CUTC001664	GO:0006520	Similar to AT5G12320.1 | Symbols: | ankyrin repeat family protein | chr5:3982762-3983899 FORWARD
CUTC001665	GO:0046686,GO:0042742,GO:0005618,GO:0009507,GO:0005886,GO:0019904	Similar to protein 10 OS=Solanum lycopersicum GN=TFT10 PE=2 SV=2
CUTC001666	GO:0004872	Similar to protein 8C OS=Oryza sativa subsp. japonica GN=ATG8C PE=2 SV=1
CUTC001667	GO:0003899,GO:0006351,GO:0030880,GO:0003677	Similar to RNA polymerases I, II, and III subunit RPABC2 OS=Rattus norvegicus GN=Polr2f PE=1 SV=1
CUTC001668	GO:0000160,GO:0007264,GO:0006355,GO:0003677,GO:0016023,GO:0016787,GO:0015031,GO:0005525	Similar to protein YPTM2 OS=Zea mays GN=YPTM2 PE=2 SV=1
CUTC001669
CUTC001670	GO:0050896	Similar to allergen Pru ar 1 OS=Prunus armeniaca PE=1 SV=1
CUTC001671	GO:0005737,GO:0009086,GO:0008270,GO:0003871	Similar to methyltransferase OS=Solenostemon scutellarioides GN=MET PE=1 SV=2
CUTC001672	GO:0003824,GO:0008152,GO:0005488	Similar to protein At2g37660, chloroplastic OS=Arabidopsis thaliana GN=At2g37660 PE=1 SV=2
CUTC001673	GO:0030414	Similar to proteinase inhibitor OS=Vigna unguiculata PE=3 SV=1
CUTC001674	GO:0003755,GO:0006457	Similar to cis-trans isomerase OS=Catharanthus roseus GN=PCKR1 PE=2 SV=1
CUTC001675
CUTC001676	GO:0005840,GO:0003735,GO:0009507,GO:0006412,GO:0019843	Similar to ribosomal protein L24, chloroplastic OS=Nicotiana tabacum GN=RPL24 PE=1 SV=1
CUTC001677	GO:0019941,GO:0051246,GO:0019787,GO:0043687	Similar to enzyme E2 2 OS=Medicago sativa GN=UBC2 PE=2 SV=1
CUTC001678
CUTC001679	GO:0005737,GO:0004618,GO:0005886,GO:0005524,GO:0006096,GO:0005634,GO:0048046	Similar to kinase, cytosolic OS=Nicotiana tabacum PE=2 SV=1
CUTC001680		Similar to protein At4g17486 OS=Arabidopsis thaliana GN=At4g17486 PE=2 SV=1
CUTC001681	GO:0016023,GO:0009536	Similar to polymerase II transcriptional coactivator KIWI OS=Arabidopsis thaliana GN=KIWI PE=1 SV=1
CUTC001682	GO:0009536
CUTC001683	GO:0000145,GO:0006887	Similar to AT2G24550.1 | Symbols: | unknown protein | chr2:10428060-10429051 REVERSE
CUTC001684	GO:0005737,GO:0055114,GO:0005506,GO:0016702,GO:0005886	Similar to 9,10(9',10')-cleavage dioxygenase 1 OS=Arabidopsis thaliana GN=CCD1 PE=1 SV=2
CUTC001685	GO:0005777,GO:0005886,GO:0016656,GO:0055114,GO:0050660,GO:0009507,GO:0048046	Similar to reductase, seedling isozyme OS=Cucumis sativus PE=2 SV=1
CUTC001686	GO:0015450,GO:0009306,GO:0016020,GO:0005739	Similar to transport protein Sec61 subunit alpha OS=Dictyostelium discoideum GN=sec61a PE=3 SV=1
CUTC001687		Similar to protein OS=Daucus carota PE=2 SV=1
CUTC001688	GO:0030001,GO:0046872,GO:0055114,GO:0006801,GO:0009507	Similar to chaperone for superoxide dismutase OS=Mus musculus GN=Ccs PE=1 SV=1
CUTC001689		Similar to AT2G38640.1 | Symbols: | unknown protein | chr2:16157725-16158474 REVERSE
CUTC001690	GO:0006470,GO:0007264,GO:0005622,GO:0006355,GO:0008287,GO:0004767,GO:0005524,GO:0004722,GO:0000287,GO:0008134,GO:0015031,GO:0005525,GO:0005886	Similar to protein yptV3 OS=Volvox carteri GN=YPTV3 PE=3 SV=1
CUTC001691	GO:0016491,GO:0005739,GO:0016740	Similar to protein At3g48680, mitochondrial OS=Arabidopsis thaliana GN=At3g48680 PE=1 SV=1
CUTC001692	GO:0051745,GO:0016114,GO:0055114,GO:0009570,GO:0019288	Similar to diphosphate reductase OS=Acaryochloris marina (strain MBIC 11017) GN=ispH PE=3 SV=1
CUTC001693	GO:0004197,GO:0006508	Similar to enzyme OS=Citrus sinensis PE=2 SV=1
CUTC001694	GO:0016023	Similar to AT4G14420.1 | Symbols: | lesion inducing protein-related | chr4:8302171-8303738 REVERSE
CUTC001695	GO:0003824,GO:0008152,GO:0005488	Similar to protein At2g37660, chloroplastic OS=Arabidopsis thaliana GN=At2g37660 PE=1 SV=2
CUTC001696		Similar to AT1G54460.1 | Symbols: | FUNCTIONS IN: molecular_function unknown INVOLVED IN: biological_process unknown LOCATED IN: cellular_component unknown EXPRESSED IN: 24 plant structures EXPRESSED DURING: 15 growth stages CONTAINS InterPro DOMAIN/s: Targeting for Xklp2 (InterPro:IPR009675) BEST Arabidopsis thaliana protein match is: WDL1 (TAIR:AT3G04630.3) Has 393 Blast hits to 375 proteins in…
CUTC001697		Similar to factor BTF3 homolog 4 OS=Danio rerio GN=btf3l4 PE=2 SV=1
CUTC001698	GO:0005739,GO:0009507	Similar to AT1G74880.1 | Symbols: NDH-O | NDH-O (NAD(P)H:plastoquinone dehydrogenase complex subunit O) | chr1:28130112-28131020 REVERSE
CUTC001699	GO:0006457,GO:0006950,GO:0005524,GO:0051082,GO:0005739	Similar to shock cognate protein 80 OS=Solanum lycopersicum GN=HSC80 PE=2 SV=1
CUTC001700	GO:0045271,GO:0009853,GO:0055114,GO:0031966,GO:0003954	Similar to dehydrogenase [ubiquinone] 1 alpha subcomplex subunit 13 OS=Bos taurus GN=NDUFA13 PE=1 SV=3
CUTC001701	GO:0009538,GO:0005515,GO:0015979,GO:0009535	Similar to I reaction center subunit II, chloroplastic OS=Cucumis sativus GN=psaD PE=1 SV=1
CUTC001702	GO:0000786,GO:0003677,GO:0006334,GO:0005634
CUTC001703	GO:0030528,GO:0005488,GO:0005743,GO:0045449,GO:0055085,GO:0016021,GO:0005634,GO:0005215	Similar to substrate carrier family protein B OS=Dictyostelium discoideum GN=mcfB PE=3 SV=1
CUTC001704	GO:0016579,GO:0019941,GO:0016567,GO:0005524,GO:0004842,GO:0051246	Similar to carrier protein E2 20 OS=Arabidopsis thaliana GN=UBC20 PE=2 SV=1
CUTC001705	GO:0016787	Similar to AT5G02230.2 | Symbols: | haloacid dehalogenase-like hydrolase family protein | chr5:449132-450507 FORWARD
CUTC001706	GO:0016301,GO:0005737,GO:0055114,GO:0005509,GO:0009409,GO:0032440	Similar to calcium-binding protein CML13 OS=Arabidopsis thaliana GN=CML13 PE=1 SV=1
CUTC001707	GO:0015078,GO:0000276,GO:0015986
CUTC001708	GO:0005773,GO:0006979,GO:0005777,GO:0005886,GO:0020037,GO:0055114,GO:0016688,GO:0009507,GO:0005739	Similar to peroxidase 3, peroxisomal OS=Arabidopsis thaliana GN=APX3 PE=1 SV=1
CUTC001709	GO:0016740	Similar to AT1G18670.1 | Symbols: IBS1 | IBS1 (IMPAIRED IN BABA-INDUCED STERILITY 1) ATP binding / kinase/ protein kinase/ protein serine/threonine kinase/ protein tyrosine kinase | chr1:6427242-6430696 REVERSE
CUTC001710	GO:0004806,GO:0005739,GO:0006629	Similar to AT2G31100.1 | Symbols: | triacylglycerol lipase | chr2:13256738-13258174 REVERSE
CUTC001711	GO:0047911,GO:0005975,GO:0004650,GO:0007047	Similar to At1g48100 OS=Arabidopsis thaliana GN=At1g48100 PE=2 SV=1
CUTC001712
CUTC001713	GO:0004066,GO:0006541,GO:0006529,GO:0005524	Similar to synthetase [glutamine-hydrolyzing] OS=Triphysaria versicolor GN=AS PE=2 SV=3
CUTC001714	GO:0005737,GO:0005488,GO:0008654,GO:0004512,GO:0006021	Similar to synthase OS=Nicotiana paniculata GN=INPS1 PE=2 SV=1
CUTC001715	GO:0004365,GO:0019253,GO:0047100,GO:0055114,GO:0051287,GO:0005515,GO:0009535,GO:0006096,GO:0009570,GO:0046686,GO:0048046	Similar to dehydrogenase B, chloroplastic OS=Pisum sativum GN=GAPB PE=2 SV=2
CUTC001716	GO:0046872,GO:0019509,GO:0055114,GO:0016702	Similar to dioxygenase 3 OS=Arabidopsis thaliana GN=ARD3 PE=2 SV=1
CUTC001717		Similar to AT4G39900.1 | Symbols: | unknown protein | chr4:18508569-18510289 REVERSE
CUTC001718	GO:0006511,GO:0008270,GO:0009651,GO:0006355,GO:0004298,GO:0003677,GO:0005773,GO:0005839,GO:0005634,GO:0005886	Similar to subunit beta type-6 OS=Arabidopsis thaliana GN=PBA1 PE=1 SV=2
CUTC001719	GO:0003779,GO:0005622	Similar to factor OS=Vitis vinifera PE=2 SV=1
CUTC001720	GO:0009941,GO:0009538,GO:0016021,GO:0015979,GO:0009535	Similar to I reaction center subunit XI, chloroplastic OS=Cucumis sativus GN=PSAL PE=2 SV=1
CUTC001721	GO:0016887,GO:0005524,GO:0009536	Similar to transporter F family member 5 OS=Arabidopsis thaliana GN=ABCF5 PE=2 SV=1
CUTC001722	GO:0016020,GO:0017089,GO:0005737,GO:0006857,GO:0051861,GO:0046836,GO:0005515	Similar to AT2G34690.1 | Symbols: ACD11 | ACD11 (ACCELERATED CELL DEATH 11) sphingosine transmembrane transporter | chr2:14630425-14631779 FORWARD
CUTC001723	GO:0043229
CUTC001724	GO:0022626,GO:0005773,GO:0003735,GO:0005886,GO:0003723,GO:0005618,GO:0015935,GO:0009507,GO:0006412	Similar to ribosomal protein S5 (Fragment) OS=Cicer arietinum GN=RPS5 PE=2 SV=1
CUTC001725	GO:0005730,GO:0008026,GO:0003676,GO:0005524,GO:0016020,GO:0005739	Similar to signal cointegrator 1 complex subunit 3-like OS=Dictyostelium discoideum GN=ascc3l PE=3 SV=1
CUTC001726	GO:0043565	Similar to factor 1a OS=Arabidopsis thaliana GN=MBF1A PE=2 SV=1
CUTC001727	GO:0008825,GO:0008610,GO:0005739	Similar to synthase OS=Escherichia coli (strain K12) GN=cfa PE=1 SV=2
CUTC001728	GO:0006081,GO:0055114,GO:0005515,GO:0004030	Similar to dehydrogenase family 3 member F1 OS=Arabidopsis thaliana GN=ALDH3F1 PE=1 SV=2
CUTC001729	GO:0016787	Similar to esterase/lipase At1g71250 OS=Arabidopsis thaliana GN=At1g71250 PE=2 SV=1
CUTC001730	GO:0015450,GO:0016023,GO:0016020,GO:0005739,GO:0015031	Similar to transport protein Sec61 subunit alpha OS=Dictyostelium discoideum GN=sec61a PE=3 SV=1
CUTC001731		Similar to kDa class I heat shock protein OS=Glycine max GN=HSP18.5-C PE=3 SV=1
CUTC001732	GO:0005840,GO:0003735,GO:0009507,GO:0006412,GO:0019843	Similar to ribosomal protein S11 OS=Euphorbia esula GN=RPS11 PE=2 SV=1
CUTC001733	GO:0004091	Similar to thioesterase 2 OS=Homo sapiens GN=LYPLA2 PE=1 SV=1
CUTC001734	GO:0005515,GO:0008143,GO:0000166	Similar to protein 2 OS=Schizosaccharomyces pombe GN=pab2 PE=2 SV=1
CUTC001735	GO:0046853,GO:0047325,GO:0005524,GO:0000287,GO:0032957,GO:0035300,GO:0005739	Similar to 1-kinase 1 OS=Zea mays GN=ITPK1 PE=2 SV=1
CUTC001736	GO:0017148,GO:0009405,GO:0050688,GO:0030598	Similar to protein momordin II OS=Momordica balsamina PE=3 SV=1
CUTC001737		Similar to protein sorting-associated protein 25 OS=Arabidopsis thaliana GN=VPS25 PE=2 SV=1
CUTC001738	GO:0008398,GO:0009055,GO:0020037,GO:0055114,GO:0016021,GO:0008168,GO:0016126	Similar to 14-alpha demethylase OS=Sorghum bicolor GN=CYP51 PE=1 SV=1
CUTC001739		Similar to BPS1, chloroplastic OS=Arabidopsis thaliana GN=BPS1 PE=2 SV=1
CUTC001740	GO:0005840,GO:0003735,GO:0006777,GO:0006412	Similar to synthase catalytic subunit OS=Arabidopsis thaliana GN=MOCS2 PE=2 SV=1
CUTC001741	GO:0016023	Similar to AT1G18650.1 | Symbols: PDCB3 | PDCB3 (PLASMODESMATA CALLOSE-BINDING PROTEIN 3) callose binding / polysaccharide binding | chr1:6419036-6420413 REVERSE
CUTC001742	GO:0015995,GO:0000287,GO:0009570,GO:0004655	Similar to acid dehydratase, chloroplastic (Fragment) OS=Pisum sativum GN=HEMB PE=1 SV=1
CUTC001743
CUTC001744	GO:0055085,GO:0016021,GO:0005215	Similar to PIP2-1 OS=Arabidopsis thaliana GN=PIP2-1 PE=1 SV=1
CUTC001745	GO:0009269,GO:0009793	Similar to AT2G44060.2 | Symbols: | late embryogenesis abundant family protein / LEA family protein | chr2:18226922-18227988 FORWARD
CUTC001746	GO:0006555,GO:0055114,GO:0004489	Similar to methylenetetrahydrofolate reductase OS=Oryza sativa subsp. japonica GN=Os03g0815200 PE=2 SV=1
CUTC001747	GO:0046784,GO:0080008	Similar to complex subunit 3 OS=Mus musculus GN=Thoc3 PE=2 SV=1
CUTC001748		Similar to AT5G24610.1 | Symbols: | unknown protein | chr5:8428577-8429017 FORWARD
CUTC001749		Similar to AT1G15340.1 | Symbols: MBD10 | MBD10 DNA binding / methyl-CpG binding | chr1:5275895-5277474 REVERSE
CUTC001750	GO:0030599,GO:0042545,GO:0005576,GO:0045330,GO:0005618,GO:0007047,GO:0004857,GO:0009835	Similar to inhibitor OS=Ficus awkeotsang PE=1 SV=1
CUTC001751	GO:0006355	Similar to AT1G27000.1 | Symbols: | bZIP family transcription factor | chr1:9374068-9376422 FORWARD
CUTC001752	GO:0003735,GO:0015935,GO:0006412	Similar to ribosomal protein S23 OS=Fragaria ananassa GN=RPS23 PE=2 SV=1
CUTC001753	GO:0005773,GO:0005488,GO:0006810	Similar to proton ATPase subunit G1 OS=Arabidopsis thaliana GN=VHA-G1 PE=1 SV=1
CUTC001754		Similar to AT2G04410.1 | Symbols: | FUNCTIONS IN: molecular_function unknown INVOLVED IN: biological_process unknown LOCATED IN: plasma membrane EXPRESSED IN: 24 plant structures EXPRESSED DURING: 15 growth stages CONTAINS InterPro DOMAIN/s: Defence response, Rin4 (InterPro:IPR008700) BEST Arabidopsis thaliana protein match is: NOI (TAIR:AT5G55850.1) Has 141 Blast hits to 140 proteins in 13 speci…
CUTC001755	GO:0033385,GO:0033521,GO:0010189,GO:0009536,GO:0015995,GO:0005515,GO:0015979,GO:0045550	Similar to Geranylgeranyl hydrogenase, putative n=1 Tax=Ricinus communis RepID=B9S6M0_RICCO
CUTC001756	GO:0016023,GO:0005783	Similar to protein B22 OS=Arabidopsis thaliana GN=RTNLB22 PE=2 SV=1
CUTC001757	GO:0005515	Similar to protein 4 OS=Arabidopsis thaliana GN=GASA4 PE=1 SV=2
CUTC001758		Similar to factor sigB regulation protein rsbQ OS=Bacillus subtilis GN=rsbQ PE=1 SV=1
CUTC001759	GO:0005840,GO:0003735,GO:0006412	Similar to ribosomal protein S7-1 OS=Arabidopsis thaliana GN=RPS7A PE=2 SV=1
CUTC001760	GO:0008152,GO:0004596	Similar to 20, NatB catalytic subunit OS=Dictyostelium discoideum GN=nat5 PE=3 SV=2
CUTC001761	GO:0005975,GO:0004750	Similar to 3-epimerase, cytoplasmic isoform OS=Oryza sativa subsp. japonica GN=Os09g0505700 PE=1 SV=1
CUTC001762	GO:0009982,GO:0005730,GO:0003723,GO:0005515,GO:0001522,GO:0006396	Similar to ribonucleoprotein complex subunit 4 OS=Arabidopsis thaliana GN=NAP57 PE=1 SV=1
CUTC001763	GO:0004402	Similar to repeat-containing protein MSI4 OS=Arabidopsis thaliana GN=MSI4 PE=1 SV=3
CUTC001764		Similar to membrane protein 14 OS=Ricinus communis GN=RCOM_0864260 PE=2 SV=1
CUTC001765	GO:0016491,GO:0003677,GO:0045449,GO:0005515	Similar to protein SOC1 OS=Arabidopsis thaliana GN=SOC1 PE=1 SV=1
CUTC001766	GO:0003676,GO:0000166	Similar to protein 2 OS=Schizosaccharomyces pombe GN=pab2 PE=2 SV=1
CUTC001767	GO:0005783	Similar to AT5G52420.1 | Symbols: | unknown protein | chr5:21281817-21282545 FORWARD
CUTC001768	GO:0005515	Similar to F-box protein 1 OS=Arabidopsis thaliana GN=EBF1 PE=1 SV=1
CUTC001769	GO:0046872	Similar to finger protein At5g26210 OS=Arabidopsis thaliana GN=At5g26210 PE=1 SV=2
CUTC001770	GO:0009941,GO:0003723,GO:0006397,GO:0009570,GO:0030529,GO:0009535,GO:0000166	Similar to kDa ribonucleoprotein, chloroplastic OS=Nicotiana sylvestris PE=1 SV=1
CUTC001771	GO:0015031,GO:0016787,GO:0005525,GO:0007264	Similar to protein ARA-3 OS=Arabidopsis thaliana GN=ARA-3 PE=2 SV=1
CUTC001772
CUTC001773	GO:0006511,GO:0005515	Similar to protein 1B OS=Arabidopsis thaliana GN=SKP1B PE=1 SV=1
CUTC001774	GO:0005840,GO:0003735,GO:0006412	Similar to ribosomal protein L24 OS=Rickettsia felis GN=rplX PE=3 SV=1
CUTC001775	GO:0008429	Similar to AT5G01300.1 | Symbols: | phosphatidylethanolamine-binding family protein | chr5:121643-122448 REVERSE
CUTC001776	GO:0016787,GO:0009536	Similar to hydrolase 10 OS=Arabidopsis thaliana GN=NUDT10 PE=1 SV=1
CUTC001777	GO:0045454,GO:0016023	Similar to AT1G34780.1 | Symbols: ATAPRL4 | ATAPRL4 (APR-like 4) | chr1:12748835-12750124 REVERSE
CUTC001778
CUTC001779		Similar to glutathione S-transferase OS=Glycine max GN=HSP26-A PE=2 SV=1
CUTC001780	GO:0006633,GO:0046872,GO:0000036,GO:0005515,GO:0048037,GO:0031177,GO:0005739	Similar to carrier protein, mitochondrial OS=Arabidopsis thaliana GN=At2g44620 PE=2 SV=1
CUTC001781	GO:0009536,GO:0016020	Similar to AT1G29390.1 | Symbols: COR314-TM2 | COR314-TM2 | chr1:10286409-10287878 REVERSE
CUTC001782		Similar to AT4G08950.1 | Symbols: EXO | EXO (EXORDIUM) | chr4:5740378-5741322 FORWARD
CUTC001783	GO:0006614,GO:0048500,GO:0008312	Similar to recognition particle 19 kDa protein OS=Arabidopsis thaliana GN=SRP19 PE=2 SV=1
CUTC001784	GO:0005524,GO:0055114,GO:0006950,GO:0032440	Similar to shock cognate 70 kDa protein 2 OS=Solanum lycopersicum GN=HSC-2 PE=2 SV=1
CUTC001785
CUTC001786	GO:0005524,GO:0055114,GO:0006950,GO:0032440	Similar to shock cognate 70 kDa protein 1 OS=Arabidopsis thaliana GN=HSC70-1 PE=1 SV=3
CUTC001787	GO:0080008,GO:0016905	Similar to LST8 homolog OS=Dictyostelium discoideum GN=lst8 PE=1 SV=1
CUTC001788	GO:0030528,GO:0008152	Similar to factor bHLH35 OS=Arabidopsis thaliana GN=BHLH35 PE=2 SV=1
CUTC001789	GO:0003746	Similar to elongation factor 1 homolog OS=Oryza sativa subsp. japonica GN=Os07g0631100 PE=3 SV=1
CUTC001790	GO:0005739,GO:0009570	Similar to protein, chloroplastic OS=Antirrhinum majus GN=DAG PE=2 SV=1
CUTC001791	GO:0008759,GO:0003735,GO:0022627,GO:0006412,GO:0009245	Similar to ribosomal protein S16 OS=Gossypium hirsutum GN=RPS16 PE=2 SV=1
CUTC001792	GO:0003735,GO:0042254,GO:0022625,GO:0006412	Similar to ribosomal protein L35 OS=Euphorbia esula GN=RPL35 PE=2 SV=1
CUTC001793		Similar to AT1G20770.1 | Symbols: | unknown protein | chr1:7215345-7216648 REVERSE
CUTC001794	GO:0031403,GO:0000287,GO:0008934	Similar to monophosphatase 1 OS=Solanum lycopersicum GN=IMP1 PE=2 SV=1
CUTC001795
CUTC001796	GO:0005488,GO:0008610,GO:0009536	Similar to carrier protein 1, chloroplastic OS=Casuarina glauca GN=ACP1 PE=2 SV=1
CUTC001797	GO:0005488	Similar to AT1G79200.1 | Symbols: | unknown protein | chr1:29794404-29795711 FORWARD
CUTC001798		Similar to AT3G10210.1 | Symbols: | FUNCTIONS IN: molecular_function unknown INVOLVED IN: biological_process unknown LOCATED IN: cellular_component unknown EXPRESSED IN: 23 plant structures EXPRESSED DURING: 13 growth stages CONTAINS InterPro DOMAIN/s: Cellular retinaldehyde-binding/triple function, C-terminal (InterPro:IPR001251) BEST Arabidopsis thaliana protein match is: Rho-GTPase-activating …
CUTC001799
CUTC001800	GO:0016579,GO:0019941,GO:0004842,GO:0051246	Similar to ubiquitin carrier protein E2 16 OS=Arabidopsis thaliana GN=UBC16 PE=2 SV=1
CUTC001801		Similar to Putative uncharacterized protein n=1 Tax=Ricinus communis RepID=B9RIC8_RICCO
CUTC001802	GO:0005215,GO:0006810	Similar to AT1G14820.3 | Symbols: | SEC14 cytosolic factor family protein / phosphoglyceride transfer family protein | chr1:5105237-5106793 REVERSE
CUTC001803	GO:0042744,GO:0020037,GO:0055114,GO:0005509,GO:0004601,GO:0005576	Similar to 4 OS=Vitis vinifera GN=GSVIVT00023967001 PE=1 SV=1
CUTC001804	GO:0003676,GO:0005732	Similar to nuclear ribonucleoprotein Sm D3 OS=Xenopus laevis GN=snrpd3 PE=2 SV=1
CUTC001805		Similar to AT5G59460.1 | Symbols: | scarecrow-like transcription factor 11 (SCL11) | chr5:23976968-23978291 REVERSE
CUTC001806	GO:0030528,GO:0045449,GO:0005634	Similar to factor bHLH71 OS=Arabidopsis thaliana GN=BHLH71 PE=1 SV=1
CUTC001807	GO:0003735,GO:0022625,GO:0006412,GO:0009536,GO:0005739	Similar to ribosomal protein L15-2 OS=Arabidopsis thaliana GN=RPL15B PE=2 SV=1
CUTC001808	GO:0016655,GO:0048038,GO:0055114,GO:0009535	Similar to oxidoreductase subunit M, chloroplastic OS=Vitis vinifera GN=ndhM PE=2 SV=1
CUTC001809	GO:0006457,GO:0016272,GO:0051082	Similar to prefoldin subunit 5 OS=Arabidopsis thaliana GN=At5g23290 PE=1 SV=1
CUTC001810	GO:0003960,GO:0004156,GO:0009409,GO:0055114,GO:0010319,GO:0009396,GO:0008270	Similar to oxidoreductase-like protein At1g23740, chloroplastic OS=Arabidopsis thaliana GN=At1g23740 PE=1 SV=2
CUTC001811	GO:0003735,GO:0022625,GO:0006412	Similar to ribosomal protein L27 OS=Pisum sativum GN=RPL27 PE=2 SV=1
CUTC001812	GO:0002103,GO:0009657,GO:0009507,GO:0005739	Similar to protein, chloroplastic OS=Antirrhinum majus GN=DAG PE=2 SV=1
CUTC001813	GO:0003677,GO:0005634,GO:0006355	Similar to AT5G24800.1 | Symbols: ATBZIP9, BZO2H2, BZIP9 | BZIP9 (BASIC LEUCINE ZIPPER 9) DNA binding / protein heterodimerization/ transcription factor | chr5:8515259-8516541 FORWARD
CUTC001814	GO:0005737,GO:0004827,GO:0006433,GO:0005515,GO:0005524	Similar to prolyl-tRNA synthetase C19C7.06 OS=Schizosaccharomyces pombe GN=SPBC19C7.06 PE=2 SV=1
CUTC001815	GO:0046933,GO:0015986,GO:0005754,GO:0005886	Similar to synthase subunit O, mitochondrial OS=Ipomoea batatas PE=1 SV=1
CUTC001816	GO:0008380,GO:0005681,GO:0005739	Similar to factor 18 OS=Rattus norvegicus GN=Prpf18 PE=2 SV=1
CUTC001817	GO:0003735,GO:0042254,GO:0022625,GO:0006412	Similar to ribosomal protein L31 OS=Nicotiana glutinosa GN=RPL31 PE=2 SV=1
CUTC001818		Similar to membrane protein At5g07960 OS=Arabidopsis thaliana GN=At5g07960 PE=2 SV=1
CUTC001819	GO:0005886	Similar to arabinogalactan protein 7 OS=Arabidopsis thaliana GN=FLA7 PE=1 SV=1
CUTC001820	GO:0009607,GO:0006952	Similar to protein 329 OS=Arabidopsis thaliana GN=MLP329 PE=2 SV=1
CUTC001821	GO:0005739,GO:0005886,GO:0019904	Similar to protein 7 OS=Solanum lycopersicum GN=TFT7 PE=2 SV=2
CUTC001822	GO:0022627,GO:0006412	Similar to ribosomal protein S10-3 OS=Arabidopsis thaliana GN=RPS10C PE=2 SV=2
CUTC001823	GO:0005681,GO:0000398	Similar to AT3G13200.1 | Symbols: EMB2769 | EMB2769 (EMBRYO DEFECTIVE 2769) | chr3:4242239-4243976 FORWARD
CUTC001824	GO:0005730,GO:0000786,GO:0003677,GO:0006334,GO:0005515	Similar to H2A variant 1 OS=Arabidopsis thaliana GN=H2AV PE=1 SV=1
CUTC001825	GO:0000786,GO:0003677,GO:0006334,GO:0009507,GO:0005634	Similar to H2B.1 OS=Arabidopsis thaliana GN=At1g07790 PE=1 SV=3
CUTC001826	GO:0009941,GO:0005507,GO:0005886,GO:0004784,GO:0055114,GO:0009295,GO:0009570,GO:0006801,GO:0005739	Similar to dismutase [Fe], chloroplastic OS=Glycine max GN=SODB PE=2 SV=1
CUTC001827	GO:0003735,GO:0005515,GO:0022627,GO:0006412,GO:0019843	Similar to ribosomal protein S4-3 OS=Arabidopsis thaliana GN=RPS4D PE=2 SV=2
CUTC001828	GO:0005739,GO:0009536	Similar to Predicted protein n=2 Tax=Populus trichocarpa RepID=B9P620_POPTR
CUTC001829	GO:0005840,GO:0003735,GO:0006412	Similar to ribosomal protein L3 OS=Oryza sativa subsp. japonica GN=RPL3 PE=2 SV=2
CUTC001830		Similar to domain-containing protein 21 OS=Arabidopsis thaliana GN=LBD21 PE=2 SV=1
CUTC001831	GO:0004739,GO:0005739,GO:0006098,GO:0055114,GO:0004616,GO:0050661	Similar to dehydrogenase E1 component subunit beta, mitochondrial OS=Pisum sativum PE=2 SV=1
CUTC001832		Similar to PREDICTED: hypothetical protein n=1 Tax=Vitis vinifera RepID=UPI000198474F
CUTC001833	GO:0004746,GO:0009231,GO:0009570,GO:0009349	Similar to synthase, chloroplastic OS=Arabidopsis thaliana GN=At2g44050 PE=2 SV=1
CUTC001834	GO:0009536	Similar to AT4G17010.1 | Symbols: | unknown protein | chr4:9576442-9577627 FORWARD
CUTC001835	GO:0003676,GO:0000166,GO:0030529	Similar to nuclear ribonucleoprotein F OS=Macaca fascicularis GN=HNRNPF PE=2 SV=3
CUTC001836	GO:0042802,GO:0004252,GO:0016023,GO:0005886,GO:0043086	Similar to AT1G71950.1 | Symbols: | identical protein binding / serine-type endopeptidase | chr1:27080453-27081573 REVERSE
CUTC001837	GO:0003676	Similar to AT3G56680.1 | Symbols: | nucleic acid binding | chr3:20991537-20993446 FORWARD
CUTC001838	GO:0009532,GO:0005739,GO:0006508,GO:0004252	Similar to Clp protease proteolytic subunit 2, mitochondrial OS=Arabidopsis thaliana GN=CLPP2 PE=1 SV=1
CUTC001839		Similar to AT4G09620.1 | Symbols: | FUNCTIONS IN: molecular_function unknown INVOLVED IN: biological_process unknown LOCATED IN: chloroplast EXPRESSED IN: 24 plant structures EXPRESSED DURING: 15 growth stages CONTAINS InterPro DOMAIN/s: Mitochodrial transcription termination factor-related (InterPro:IPR003690) Has 120 Blast hits to 97 proteins in 13 species: Archae - 0 Bacteria - 0 Metazoa - 0 F…
CUTC001840	GO:0006511,GO:0009700,GO:0004298,GO:0005515,GO:0019773,GO:0009507,GO:0005773,GO:0022626,GO:0009816,GO:0005634,GO:0005886	Similar to subunit alpha type-7 OS=Solanum lycopersicum GN=PAD1 PE=2 SV=1
CUTC001841	GO:0055114,GO:0016491,GO:0006629	Similar to fatty acid desaturase, endoplasmic reticulum OS=Nicotiana tabacum GN=FAD3 PE=2 SV=1
CUTC001842	GO:0003735,GO:0042254,GO:0022625,GO:0006412	Similar to ribosomal protein L35a-3 OS=Arabidopsis thaliana GN=RPL35AC PE=2 SV=1
CUTC001843
CUTC001844
CUTC001845	GO:0005525,GO:0005515,GO:0006913,GO:0006886,GO:0007165,GO:0005634,GO:0003924	Similar to nuclear protein Ran/TC4 OS=Vicia faba PE=2 SV=1
CUTC001846	GO:0005737,GO:0009086,GO:0008270,GO:0003871	Similar to methyltransferase OS=Solenostemon scutellarioides GN=MET PE=1 SV=2
CUTC001847	GO:0006952,GO:0009607,GO:0009507	Similar to protein 43 OS=Arabidopsis thaliana GN=MLP43 PE=2 SV=1
CUTC001848	GO:0004812,GO:0006412,GO:0043039,GO:0005739,GO:0000166	Similar to synthetase, mitochondrial OS=Arabidopsis thaliana GN=ALATS PE=1 SV=3
CUTC001849	GO:0005850,GO:0003723,GO:0006412,GO:0003743	Similar to translation initiation factor 2 subunit alpha OS=Schizosaccharomyces pombe GN=tif211 PE=1 SV=1
CUTC001850	GO:0005739	Similar to AT2G41600.5 | Symbols: | FUNCTIONS IN: molecular_function unknown INVOLVED IN: biological_process unknown LOCATED IN: mitochondrial matrix EXPRESSED IN: 21 plant structures EXPRESSED DURING: 13 growth stages CONTAINS InterPro DOMAIN/s: Mitochondrial glycoprotein (InterPro:IPR003428) BEST Arabidopsis thaliana protein match is: mitochondrial glycoprotein family protein / MAM33 family pro…
CUTC001851		Similar to AT4G35270.1 | Symbols: | RWP-RK domain-containing protein | chr4:16777657-16780824 REVERSE
CUTC001852	GO:0016740,GO:0005739	Similar to protein DDB_G0288155 OS=Dictyostelium discoideum GN=DDB_G0288155 PE=1 SV=1
CUTC001853	GO:0016023,GO:0009505,GO:0016787	Similar to AT4G19420.1 | Symbols: | pectinacetylesterase family protein | chr4:10587504-10589807 REVERSE
CUTC001854
CUTC001855	GO:0045226,GO:0008831,GO:0050662	Similar to rhamnose biosynthetic enzyme 1 OS=Arabidopsis thaliana GN=RHM1 PE=2 SV=1
CUTC001856	GO:0009570	Similar to chlorophyll catabolite reductase, chloroplastic OS=Arabidopsis thaliana GN=RCCR PE=1 SV=2
CUTC001857	GO:0003735,GO:0003723,GO:0022627,GO:0006412	Similar to ribosomal protein S17 OS=Desulforudis audaxviator (strain MP104C) GN=rpsQ PE=3 SV=1
CUTC001858	GO:0044237,GO:0048040,GO:0050662,GO:0005886	Similar to acid decarboxylase 1 OS=Rattus norvegicus GN=Uxs1 PE=1 SV=1
CUTC001859	GO:0009536,GO:0003723	Similar to AT4G39040.2 | Symbols: | RNA binding | chr4:18189292-18190535 REVERSE
CUTC001860
CUTC001861	GO:0009536	Similar to AT5G52960.1 | Symbols: | unknown protein | chr5:21477250-21478269 FORWARD
CUTC001862
CUTC001863	GO:0005509,GO:0005515,GO:0005886,GO:0008171	Similar to OS=Capsicum annuum GN=CCM1 PE=2 SV=3
CUTC001864	GO:0006457,GO:0042277,GO:0005737,GO:0003755,GO:0005515	Similar to cis-trans isomerase CYP19-3 OS=Arabidopsis thaliana GN=CYP19-3 PE=1 SV=2
CUTC001865	GO:0009753,GO:0009739,GO:0009751	Similar to factor MYB48 OS=Arabidopsis thaliana GN=MYB48 PE=2 SV=1
CUTC001866	GO:0009941,GO:0004252,GO:0009570,GO:0006508	Similar to Clp protease proteolytic subunit-related protein 2, chloroplastic OS=Arabidopsis thaliana GN=CLPR2 PE=1 SV=1
CUTC001867	GO:0045454,GO:0009055,GO:0015035	Similar to OS=Arabidopsis thaliana GN=GRXC4 PE=2 SV=2
CUTC001868	GO:0005840,GO:0003735,GO:0006412	Similar to ribosomal protein S7 OS=Avicennia marina GN=RPS7 PE=2 SV=1
CUTC001869		Similar to AT5G13560.1 | Symbols: | unknown protein | chr5:4361579-4366318 REVERSE
CUTC001870
CUTC001871	GO:0016757	Similar to synthase 1 OS=Arabidopsis thaliana GN=SUS1 PE=2 SV=3
CUTC001872	GO:0003723,GO:0055114,GO:0006397,GO:0005634,GO:0000166,GO:0032440	Similar to tract-binding protein homolog 3 OS=Arabidopsis thaliana GN=At1g43190 PE=2 SV=1
CUTC001873	GO:0009507,GO:0031977	Similar to protein 1, chloroplastic OS=Arabidopsis thaliana GN=PPL1 PE=1 SV=1
CUTC001874
CUTC001875		Similar to AT5G64130.1 | Symbols: | FUNCTIONS IN: molecular_function unknown INVOLVED IN: biological_process unknown LOCATED IN: plasma membrane EXPRESSED IN: 24 plant structures EXPRESSED DURING: 15 growth stages CONTAINS InterPro DOMAIN/s: Lg106-like (InterPro:IPR012482) BEST Arabidopsis thaliana protein match is: unknown protein (TAIR:AT1G69510.3) Has 93 Blast hits to 93 proteins in 12 species…
CUTC001876	GO:0003735,GO:0022625,GO:0006412	Similar to ribosomal protein L4 OS=Prunus armeniaca GN=RPL4 PE=2 SV=1
CUTC001877	GO:0005840,GO:0003735,GO:0006412	Similar to ribosomal protein L14-2 OS=Arabidopsis thaliana GN=RPL14B PE=2 SV=1
CUTC001878	GO:0007186,GO:0016301,GO:0016021	Similar to AT4G34150.1 | Symbols: | C2 domain-containing protein | chr4:16355035-16356955 FORWARD
CUTC001879
CUTC001880	GO:0005777,GO:0055114,GO:0008802,GO:0005618,GO:0009507	Similar to aldehyde dehydrogenase 1, chloroplastic OS=Arabidopsis thaliana GN=ALDH10A8 PE=2 SV=1
CUTC001881	GO:0006364,GO:0032040	Similar to U3 small nucleolar RNA-associated protein 11 OS=Oryza sativa subsp. japonica GN=Os01g0810000 PE=2 SV=2
CUTC001882	GO:0042742,GO:0009941,GO:0005515,GO:0004089,GO:0009570,GO:0015976,GO:0008270,GO:0048046,GO:0009535	Similar to anhydrase, chloroplastic OS=Pisum sativum PE=1 SV=1
CUTC001883	GO:0005794	Similar to protein At3g49720 OS=Arabidopsis thaliana GN=At3g49720 PE=1 SV=1
CUTC001884	GO:0003735,GO:0005515,GO:0022625,GO:0006412	Similar to ribosomal protein L13a-1 OS=Arabidopsis thaliana GN=RPL13AA PE=2 SV=1
CUTC001885	GO:0016020,GO:0016023,GO:0006508	Similar to peptide peptidase-like 2B OS=Rattus norvegicus GN=Sppl2b PE=2 SV=1
CUTC001886	GO:0005730,GO:0042256,GO:0003743,GO:0043022	Similar to translation initiation factor 6 OS=Bos taurus GN=EIF6 PE=2 SV=2
CUTC001887	GO:0003677,GO:0045449	Similar to AT2G39050.1 | Symbols: | hydroxyproline-rich glycoprotein family protein | chr2:16303427-16305336 FORWARD
CUTC001888	GO:0016020,GO:0016023,GO:0030246	Similar to protein At4g32130 OS=Arabidopsis thaliana GN=At4g32130 PE=1 SV=1
CUTC001889
CUTC001890	GO:0009941,GO:0004252,GO:0009570,GO:0006508,GO:0009579	Similar to Clp protease proteolytic subunit 5, chloroplastic OS=Arabidopsis thaliana GN=CLPP5 PE=1 SV=1
CUTC001891	GO:0003735,GO:0042254,GO:0022627,GO:0006412,GO:0000166	Similar to ribosomal protein S24-1 OS=Arabidopsis thaliana GN=RPS24A PE=2 SV=1
CUTC001892	GO:0005975,GO:0030259,GO:0030246,GO:0016758,GO:0009058	Similar to transferase subunit ALG13 homolog OS=Homo sapiens GN=ALG13 PE=1 SV=1
CUTC001893	GO:0008233,GO:0006465,GO:0016021,GO:0005787	Similar to signal peptidase complex subunit 2 OS=Arabidopsis thaliana GN=At2g39960 PE=2 SV=1
CUTC001894	GO:0030170,GO:0006563,GO:0006730,GO:0004372,GO:0006544,GO:0005739	Similar to hydroxymethyltransferase 1, mitochondrial OS=Flaveria pringlei PE=2 SV=1
CUTC001895	GO:0015031,GO:0016787,GO:0005515,GO:0005525,GO:0007264	Similar to protein RHN1 OS=Nicotiana plumbaginifolia GN=RHN1 PE=2 SV=1
CUTC001896	GO:0009505,GO:0005794,GO:0009506,GO:0030244,GO:0008466,GO:0005576,GO:0007047	Similar to synthase [UDP-forming] 2 OS=Solanum tuberosum GN=UPTG2 PE=1 SV=1
CUTC001897		Similar to protein At1g67480 OS=Arabidopsis thaliana GN=At1g67480 PE=2 SV=1
CUTC001898	GO:0030528,GO:0003735,GO:0005515,GO:0022625,GO:0006412	Similar to ribosomal protein L7-4 OS=Arabidopsis thaliana GN=RPL7D PE=2 SV=1
CUTC001899	GO:0019941,GO:0051246,GO:0019787,GO:0043687	Similar to ubiquitin carrier protein E2 21 OS=Arabidopsis thaliana GN=UBC21 PE=1 SV=1
CUTC001900		Similar to AT4G22320.1 | Symbols: | unknown protein | chr4:11793129-11794596 REVERSE
CUTC001901		Similar to Putative uncharacterized protein n=1 Tax=Glycine max RepID=C6SZU2_SOYBN
CUTC001902	GO:0005515,GO:0009522,GO:0015979,GO:0009535	Similar to I reaction center subunit N, chloroplastic OS=Arabidopsis thaliana GN=PSAN PE=1 SV=2
CUTC001903	GO:0005515,GO:0009416,GO:0004871	Similar to phototropism protein 2 OS=Arabidopsis thaliana GN=RPT2 PE=1 SV=2
CUTC001904	GO:0005634	Similar to AT2G45850.2 | Symbols: | DNA-binding family protein | chr2:18871901-18873457 REVERSE
CUTC001905	GO:0014047,GO:0019031,GO:0007010,GO:0006468,GO:0044175,GO:0015671,GO:0006868,GO:0031594,GO:0020002,GO:0016032,GO:0055036,GO:0015629,GO:0020037,GO:0004713,GO:0016021,GO:0007635,GO:0008049,GO:0000786,GO:0015813,GO:0003779,GO:0044178,GO:0019825,GO:0003677,GO:0015171,GO:0055085,GO:0006334,GO:0015734,GO:0005634,GO:0005524,GO:0044419,GO:0005833,GO:0005344	Similar to H4 OS=Silene latifolia GN=SlH4 PE=3 SV=3
CUTC001906	GO:0010200,GO:0005488	Similar to finger A20 and AN1 domain-containing stress-associated protein 4 OS=Arabidopsis thaliana GN=SAP4 PE=1 SV=1
CUTC001907
CUTC001908	GO:0016020,GO:0004871,GO:0005622,GO:0005515,GO:0005525,GO:0007264	Similar to factor 1 OS=Salix bakko GN=ARF1 PE=2 SV=3
CUTC001909	GO:0005525,GO:0005794,GO:0005886,GO:0016192,GO:0007264,GO:0015031	Similar to factor 3 OS=Arabidopsis thaliana GN=ARF3 PE=1 SV=2
CUTC001910	GO:0009536	Similar to AT1G67700.2 | Symbols: | unknown protein | chr1:25374295-25375810 FORWARD
CUTC001911	GO:0006457,GO:0015031	Similar to AT2G30695.2 | Symbols: | FUNCTIONS IN: molecular_function unknown INVOLVED IN: protein folding, protein transport LOCATED IN: chloroplast EXPRESSED IN: 23 plant structures EXPRESSED DURING: 13 growth stages CONTAINS InterPro DOMAIN/s: Trigger factor, ribosome-binding, bacterial (InterPro:IPR008881) Has 207 Blast hits to 207 proteins in 55 species: Archae - 0 Bacteria - 110 Metazoa - 0 …
CUTC001912		Similar to AT1G22790.2 | Symbols: | unknown protein | chr1:8070271-8071292 FORWARD
CUTC001913	GO:0005507,GO:0005739,GO:0050897,GO:0008270	Similar to ATP synthase 24 kDa subunit, mitochondrial OS=Arabidopsis thaliana GN=At2g21870 PE=1 SV=1
CUTC001914	GO:0016020	Similar to ABCI12, chloroplastic OS=Arabidopsis thaliana GN=ABCI12 PE=1 SV=1
CUTC001915	GO:0015031	Similar to protein sorting-associated protein 2 homolog 2 OS=Arabidopsis thaliana GN=VPS2.2 PE=2 SV=2
CUTC001916	GO:0005515,GO:0016192,GO:0016020	Similar to OS=Arabidopsis thaliana GN=SYP51 PE=1 SV=1
CUTC001917	GO:0015450,GO:0005743,GO:0015031	Similar to AT4G26670.1 | Symbols: | mitochondrial import inner membrane translocase subunit Tim17/Tim22/Tim23 family protein | chr4:13452257-13453579 FORWARD
CUTC001918	GO:0005545,GO:0030118,GO:0030276,GO:0031072,GO:0048268,GO:0009507,GO:0005739	Similar to AT5G23040.1 | Symbols: CDF1 | CDF1 (CELL GROWTH DEFECT FACTOR 1) | chr5:7729465-7730930 REVERSE
CUTC001919	GO:0005525,GO:0005886,GO:0005515,GO:0016787,GO:0007264,GO:0015031	Similar to protein ARA-1 OS=Arabidopsis thaliana GN=ARA-1 PE=2 SV=1
CUTC001920		Similar to AT3G12685.1 | Symbols: | FUNCTIONS IN: molecular_function unknown INVOLVED IN: biological_process unknown LOCATED IN: cellular_component unknown EXPRESSED IN: 20 plant structures EXPRESSED DURING: 14 growth stages CONTAINS InterPro DOMAIN/s: Acid phosphatase/vanadium-dependent haloperoxidase related (InterPro:IPR003832) BEST Arabidopsis thaliana protein match is: unknown protein (TAIR:…
CUTC001921	GO:0005743,GO:0005515,GO:0055085,GO:0016021	Similar to carrier protein, mitochondrial OS=Pongo abelii GN=SLC25A3 PE=2 SV=1
CUTC001922	GO:0009543	Similar to lumenal 15 kDa protein 1, chloroplastic OS=Arabidopsis thaliana GN=At2g44920 PE=1 SV=2
CUTC001923	GO:0005622,GO:0005525,GO:0007264	Similar to factor-related protein 1 OS=Rattus norvegicus GN=Arfrp1 PE=2 SV=1
CUTC001924	GO:0016023,GO:0005783	Similar to protein subunit alpha OS=Arabidopsis thaliana GN=At2g21160 PE=2 SV=3
CUTC001925	GO:0000785,GO:0006333,GO:0003682,GO:0008152,GO:0016020,GO:0005634,GO:0008168,GO:0006897	Similar to Predicted protein n=1 Tax=Populus trichocarpa RepID=B9IQP4_POPTR
CUTC001926	GO:0016023,GO:0003881,GO:0008654,GO:0016020	Similar to 3-phosphatidyltransferase 1 OS=Arabidopsis thaliana GN=PIS1 PE=1 SV=2
CUTC001927	GO:0016021,GO:0008236,GO:0006508,GO:0009536	Similar to processing peptidase OS=Arabidopsis thaliana GN=PLSP1 PE=2 SV=2
CUTC001928		Similar to protein At1g68310 OS=Arabidopsis thaliana GN=At1g68310 PE=2 SV=2
CUTC001929	GO:0006457,GO:0009941,GO:0046686,GO:0005524,GO:0009570,GO:0048046,GO:0009535,GO:0005739	Similar to kDa chaperonin, chloroplastic OS=Arabidopsis thaliana GN=CPN21 PE=1 SV=2
CUTC001930		Similar to protein OS=Mus musculus GN=Cacybp PE=1 SV=1
CUTC001931		Similar to AT1G01110.2 | Symbols: IQD18 | IQD18 (IQ-domain 18) | chr1:52239-54494 FORWARD
CUTC001932	GO:0006457,GO:0005524,GO:0009507	Similar to AT3G60210.1 | Symbols: | chloroplast chaperonin 10, putative | chr3:22251443-22252709 REVERSE
CUTC001933	GO:0010181,GO:0055114,GO:0008891	Similar to peroxisomal (S)-2-hydroxy-acid oxidase 2 OS=Arabidopsis thaliana GN=At3g14420 PE=1 SV=1
CUTC001934		Similar to AT5G39600.1 | Symbols: | unknown protein | chr5:15854188-15854771 REVERSE
CUTC001935	GO:0010224,GO:0009536	Similar to AT3G17800.2 | Symbols: | mRNA level of the MEB5.2 gene (At3g17800) remains unchanged after cutting the inflorescence stem | chr3:6091248-6092873 REVERSE
CUTC001936	GO:0030001,GO:0046872	Similar to AT1G01490.2 | Symbols: | heavy-metal-associated domain-containing protein | chr1:180401-182066 REVERSE
CUTC001937	GO:0003676,GO:0005515,GO:0000166,GO:0030529	Similar to Heterogeneous nuclear ribonucleoprotein A1, putative n=1 Tax=Ricinus communis RepID=B9SU32_RICCO
CUTC001938	GO:0020037,GO:0016710,GO:0055114,GO:0009055	Similar to 4-monooxygenase OS=Populus kitakamiensis GN=CYP73A16 PE=2 SV=1
CUTC001939	GO:0005783	Similar to AT1G71780.1 | Symbols: | unknown protein | chr1:26995406-26996638 REVERSE
CUTC001940	GO:0005739	Similar to mitochondrial protein AtMg00030 OS=Arabidopsis thaliana GN=AtMg00030 PE=4 SV=1
CUTC001941	GO:0003743	Similar to AT1G66070.1 | Symbols: | translation initiation factor-related | chr1:24596194-24597520 REVERSE
CUTC001942		Similar to AT5G11640.1 | Symbols: | EXPRESSED IN: 22 plant structures EXPRESSED DURING: 13 growth stages CONTAINS InterPro DOMAIN/s: Thioredoxin fold (InterPro:IPR012335), Thioredoxin-like fold (InterPro:IPR012336) Has 154 Blast hits to 154 proteins in 61 species: Archae - 0 Bacteria - 0 Metazoa - 125 Fungi - 0 Plants - 20 Viruses - 0 Other Eukaryotes - 9 (source: NCBI BLink). | chr5:3742008-3743…
CUTC001943	GO:0003723,GO:0006364,GO:0005515,GO:0008168,GO:0008033	Similar to 2'-O-methyltransferase fibrillarin 2 OS=Arabidopsis thaliana GN=FIB2 PE=1 SV=2
CUTC001944	GO:0033385,GO:0033521,GO:0055114,GO:0010189,GO:0008033,GO:0015995,GO:0004497,GO:0005515,GO:0015979,GO:0050660,GO:0009507,GO:0045550	Similar to diphosphate reductase, chloroplastic OS=Nicotiana tabacum GN=CHLP PE=2 SV=1
CUTC001945	GO:0009507	Similar to chlorophyll catabolite reductase, chloroplastic OS=Arabidopsis thaliana GN=RCCR PE=1 SV=2
CUTC001946	GO:0005515	Similar to PPLZ12 OS=Lupinus polyphyllus GN=PPLZ12 PE=2 SV=1
CUTC001947	GO:0005840,GO:0003735,GO:0009252,GO:0016021,GO:0006412,GO:0008963	Similar to ribosomal protein S14 OS=Zea mays PE=3 SV=1
CUTC001948	GO:0005525,GO:0005794,GO:0005886,GO:0016192,GO:0006886,GO:0005783	Similar to protein SAR1A OS=Arabidopsis thaliana GN=SAR1A PE=2 SV=1
CUTC001949	GO:0055114,GO:0004024,GO:0008270,GO:0003960	Similar to oxidoreductase PIG3 OS=Homo sapiens GN=TP53I3 PE=1 SV=2
CUTC001950	GO:0004721,GO:0005737,GO:0005506,GO:0030145	Similar to phosphatase PP2A catalytic subunit OS=Hevea brasiliensis GN=PP2A PE=2 SV=1
CUTC001951	GO:0031072,GO:0009706	Similar to AT3G51140.1 | Symbols: | INVOLVED IN: biological_process unknown LOCATED IN: chloroplast, chloroplast inner membrane, chloroplast envelope EXPRESSED IN: 22 plant structures EXPRESSED DURING: 13 growth stages BEST Arabidopsis thaliana protein match is: CDF1 (CELL GROWTH DEFECT FACTOR 1) (TAIR:AT5G23040.1) Has 133 Blast hits to 133 proteins in 42 species: Archae - 0 Bacteria - 60 Metazoa…
CUTC001952	GO:0005488,GO:0005743,GO:0006810,GO:0009507,GO:0005215	Similar to carnitine/acylcarnitine carrier-like protein OS=Arabidopsis thaliana GN=BOU PE=1 SV=1
CUTC001953	GO:0004776,GO:0005507,GO:0005524,GO:0004775,GO:0008152,GO:0005739	Similar to ligase [GDP-forming] subunit beta, mitochondrial OS=Oryza sativa subsp. japonica GN=Os02g0621700 PE=1 SV=1
CUTC001954	GO:0016020	Similar to protein OS=Arabidopsis thaliana GN=At4g15470 PE=2 SV=1
CUTC001955		Similar to protein 8h OS=Arabidopsis thaliana GN=ATG8H PE=2 SV=1
CUTC001956	GO:0005488	Similar to Putative uncharacterized protein n=2 Tax=Vitis vinifera RepID=A5ASH9_VITVI
CUTC001957	GO:0009523,GO:0009507,GO:0015979
CUTC001958	GO:0006457,GO:0031072,GO:0051082	Similar to Putative DnaJ protein n=1 Tax=Camellia sinensis RepID=Q2L989_CAMSI
CUTC001959	GO:0005737,GO:0005506,GO:0055114,GO:0019310,GO:0050113	Similar to oxygenase 4 OS=Arabidopsis thaliana GN=MIOX4 PE=2 SV=1
CUTC001960		Similar to plant protein 4 OS=Arabidopsis thaliana GN=FPP4 PE=2 SV=1
CUTC001961
CUTC001962	GO:0005840,GO:0003735,GO:0006412	Similar to ribosomal protein S3a OS=Cicer arietinum PE=2 SV=1
CUTC001963
CUTC001964	GO:0008806,GO:0005739	Similar to AT2G32520.1 | Symbols: | dienelactone hydrolase family protein | chr2:13805823-13807442 REVERSE
CUTC001965	GO:0022626,GO:0005839,GO:0046686,GO:0006511,GO:0005634,GO:0004298,GO:0009651	Similar to subunit beta type-4 OS=Arabidopsis thaliana GN=PBG1 PE=1 SV=2
CUTC001966	GO:0015992,GO:0016471,GO:0016820	Similar to proton ATPase subunit G1 OS=Arabidopsis thaliana GN=VHA-G1 PE=1 SV=1
CUTC001967	GO:0003677,GO:0006289	Similar to AT1G12400.1 | Symbols: | DNA binding | chr1:4222296-4222603 FORWARD
CUTC001968	GO:0009536,GO:0002238	Similar to AT4G27320.1 | Symbols: ATPHOS34, PHOS34 | universal stress protein (USP) family protein | chr4:13678860-13680717 REVERSE
CUTC001969	GO:0016021,GO:0043066,GO:0005515	Similar to inhibitor 1 OS=Arabidopsis thaliana GN=BI-1 PE=1 SV=1
CUTC001970	GO:0003779,GO:0007010	Similar to cyclase-associated protein OS=Dictyostelium discoideum GN=cap PE=1 SV=1
CUTC001971	GO:0004801,GO:0006098,GO:0009536,GO:0005739	Similar to OS=Frankia sp. (strain EAN1pec) GN=tal PE=3 SV=1
CUTC001972	GO:0006596,GO:0016831	Similar to decarboxylase proenzyme OS=Solanum tuberosum GN=SAMDC PE=1 SV=1
CUTC001973	GO:0016023,GO:0016021	Similar to AT2G23810.1 | Symbols: TET8 | TET8 (TETRASPANIN8) | chr2:10135859-10137352 REVERSE
CUTC001974		Similar to AT3G09980.1 | Symbols: | unknown protein | chr3:3069358-3071145 FORWARD
CUTC001975	GO:0009523,GO:0009507
CUTC001976
CUTC001977	GO:0008270,GO:0005515	Similar to of growth protein 4 OS=Homo sapiens GN=ING4 PE=1 SV=1
CUTC001978
CUTC001979	GO:0005681,GO:0000398	Similar to AT3G13200.1 | Symbols: EMB2769 | EMB2769 (EMBRYO DEFECTIVE 2769) | chr3:4242239-4243976 FORWARD
CUTC001980	GO:0005839,GO:0005886,GO:0006511,GO:0009507,GO:0005634,GO:0004298	Similar to subunit beta type-1 OS=Petunia hybrida GN=PBF1 PE=2 SV=1
CUTC001981	GO:0005488	Similar to finger protein CONSTANS-LIKE 5 OS=Arabidopsis thaliana GN=COL5 PE=2 SV=2
CUTC001982	GO:0006465,GO:0016020,GO:0005783,GO:0008233	Similar to peptidase complex catalytic subunit SEC11A OS=Mus musculus GN=Sec11a PE=2 SV=1
CUTC001983	GO:0006950	Similar to AT3G53990.1 | Symbols: | universal stress protein (USP) family protein | chr3:19989658-19991019 REVERSE
CUTC001984	GO:0004364,GO:0004601,GO:0009734,GO:0016829	Similar to glutathione S-transferase OS=Nicotiana tabacum PE=2 SV=1
CUTC001985	GO:0003677,GO:0045449,GO:0005634,GO:0008270	Similar to promoter-binding-like protein 3 OS=Arabidopsis thaliana GN=SPL3 PE=1 SV=2
CUTC001986	GO:0006097,GO:0030060,GO:0005488,GO:0055114,GO:0006108,GO:0006099,GO:0006096,GO:0009507,GO:0005773,GO:0009514,GO:0048046	Similar to dehydrogenase, glyoxysomal OS=Citrullus lanatus PE=1 SV=1
CUTC001987	GO:0006468,GO:0005524,GO:0005515	Similar to snRNA-associated Sm-like protein LSm5 OS=Pongo abelii GN=LSM5 PE=3 SV=3
CUTC001988	GO:0046686,GO:0005622,GO:0005525	Similar to GTP-binding protein C27E2.03c OS=Schizosaccharomyces pombe GN=SPAC27E2.03c PE=1 SV=1
CUTC001989	GO:0000139,GO:0015780,GO:0005338,GO:0005351,GO:0016021	Similar to AT5G65000.1 | Symbols: | nucleotide-sugar transporter family protein | chr5:25965123-25967307 REVERSE
CUTC001990	GO:0031969,GO:0016021	Similar to membrane protein ycf1 OS=Cucumis sativus GN=ycf1-A PE=3 SV=2
CUTC001991		Similar to protein OS=Dictyostelium discoideum GN=DDB_G0288723 PE=3 SV=1
CUTC001992	GO:0045454,GO:0022900,GO:0009055,GO:0009507,GO:0006810	Similar to F-type, chloroplastic OS=Pisum sativum PE=2 SV=1
CUTC001993	GO:0006506,GO:0016021,GO:0033185,GO:0016023,GO:0004582,GO:0005792,GO:0005515,GO:0005789,GO:0019348	Similar to AT1G74340.1 | Symbols: | dolichol phosphate-mannose biosynthesis regulatory protein-related | chr1:27948288-27948654 REVERSE
CUTC001994	GO:0006952,GO:0017148,GO:0009405,GO:0030598,GO:0009615	Similar to protein luffin-alpha OS=Luffa cylindrica PE=1 SV=1
CUTC001995	GO:0015031,GO:0016787,GO:0005525,GO:0007264	Similar to protein YPTM2 OS=Zea mays GN=YPTM2 PE=2 SV=1
CUTC001996	GO:0005829,GO:0006950,GO:0005634,GO:0002238	Similar to AT4G27320.1 | Symbols: ATPHOS34, PHOS34 | universal stress protein (USP) family protein | chr4:13678860-13680717 REVERSE
CUTC001997	GO:0000786,GO:0003677,GO:0006334,GO:0006950,GO:0005634	Similar to H1 OS=Solanum pennellii PE=2 SV=1
CUTC001998	GO:0016747,GO:0005840,GO:0003735,GO:0006412,GO:0005739,GO:0000166	Similar to AT1G20430.1 | Symbols: | unknown protein | chr1:7083471-7083821 REVERSE
CUTC001999	GO:0016023	Similar to AT1G16810.2 | Symbols: | unknown protein | chr1:5756150-5756694 FORWARD
[truncated: 47,611 more rows]
[truncated: 1 more columns]
