# Supplementary material for: Transcriptome characterization and high throughput SSRs and SNPs discovery in Cucurbita pepo (Cucurbitaceae)
Source: BMC Genomics. 2011 Feb 10;12:104. doi: 10.1186/1471-2164-12-104 (PMC3049757; doi:10.1186/1471-2164-12-104)
Supplement: Additional file 4 — Arabidopsis and melon orthologs. Orthologs found by reciprocal search with Arabidopsis and melon databases [12,61] are indicated. [file 1471-2164-12-104-S4.XLS]

## Sheet: ADDITIONALFILE3
Cucurbita Unigene ID	Database	Ortholog
CUTC000001	melon_icugi	MU37394
CUTC000002	arabidopsis_pep	AT3G01500.3
CUTC000002	melon_icugi	MU23444
CUTC000003	arabidopsis_pep	AT1G31812.1
CUTC000003	melon_icugi	MU20037
CUTC000004	melon_icugi	MU27336
CUTC000005	melon_icugi	MU19621
CUTC000006	arabidopsis_pep	AT4G33640.1
CUTC000006	melon_icugi	MU21977
CUTC000007	arabidopsis_pep	ATCG00070.1
CUTC000007	melon_icugi	MU38093
CUTC000008	arabidopsis_pep	AT3G46560.1
CUTC000008	melon_icugi	MU24367
CUTC000011	arabidopsis_pep	AT4G31985.1
CUTC000012	melon_icugi	MU37922
CUTC000013	arabidopsis_pep	AT3G16490.1
CUTC000014	arabidopsis_pep	AT5G38430.1,AT5G38410.1
CUTC000014	melon_icugi	MU19684
CUTC000015	melon_icugi	MU26650
CUTC000016	arabidopsis_pep	AT2G25080.1,AT4G31870.1
CUTC000016	melon_icugi	MU28237
CUTC000017	arabidopsis_pep	AT4G24920.1,AT5G50460.1
CUTC000018	arabidopsis_pep	AT1G15820.1
CUTC000018	melon_icugi	MU19717
CUTC000019	arabidopsis_pep	AT1G60950.1
CUTC000019	melon_icugi	MU22159
CUTC000020	melon_icugi	MU27256
CUTC000021	arabidopsis_pep	AT1G34350.1
CUTC000021	melon_icugi	MU23742
CUTC000023	arabidopsis_pep	AT2G05070.1,AT3G27690.1
CUTC000023	melon_icugi	MU19420
CUTC000025	arabidopsis_pep	AT3G07910.1
CUTC000025	melon_icugi	MU23288
CUTC000026	arabidopsis_pep	AT3G09860.1
CUTC000026	melon_icugi	MU27055
CUTC000027	arabidopsis_pep	AT5G08040.1
CUTC000027	melon_icugi	MU27232
CUTC000028	arabidopsis_pep	AT3G11500.1
CUTC000029	arabidopsis_pep	AT1G04420.1
CUTC000029	melon_icugi	MU21996
CUTC000030	melon_icugi	MU38453
CUTC000032	arabidopsis_pep	AT3G06320.1,AT5G18790.1
CUTC000032	melon_icugi	MU21408
CUTC000036	arabidopsis_pep	AT5G13560.1
CUTC000036	melon_icugi	MU29875
CUTC000037	arabidopsis_pep	AT4G30220.1
CUTC000039	arabidopsis_pep	AT3G48140.1
CUTC000039	melon_icugi	MU21273
CUTC000040	arabidopsis_pep	AT5G64350.1
CUTC000040	melon_icugi	MU19838,MU30013
CUTC000041	melon_icugi	MU27125
CUTC000042	arabidopsis_pep	AT2G21330.1,AT4G38970.1
CUTC000042	melon_icugi	MU20969,MU28127
CUTC000043	melon_icugi	MU21428
CUTC000044	melon_icugi	MU21578
CUTC000046	arabidopsis_pep	AT5G02130.1
CUTC000046	melon_icugi	MU37871
CUTC000048	arabidopsis_pep	AT5G17640.1
CUTC000048	melon_icugi	MU35086
CUTC000049	arabidopsis_pep	AT1G61520.1
CUTC000049	melon_icugi	MU19529
CUTC000050	melon_icugi	MU19870
CUTC000051	melon_icugi	MU20552
CUTC000052	melon_icugi	MU19894
CUTC000054	arabidopsis_pep	AT5G62350.1
CUTC000054	melon_icugi	MU28251
CUTC000055	arabidopsis_pep	AT5G42300.1
CUTC000056	arabidopsis_pep	AT1G79040.1
CUTC000059	arabidopsis_pep	AT4G14710.1,AT4G14710.2
CUTC000059	melon_icugi	MU19611
CUTC000060	arabidopsis_pep	AT5G14320.1
CUTC000060	melon_icugi	MU27151
CUTC000061	arabidopsis_pep	AT5G20180.1,AT5G20180.2
CUTC000063	arabidopsis_pep	AT5G24165.1
CUTC000064	melon_icugi	MU38054
CUTC000066	melon_icugi	MU25595
CUTC000068	arabidopsis_pep	AT5G25940.1
CUTC000068	melon_icugi	MU20163
CUTC000069	arabidopsis_pep	AT2G02050.1
CUTC000070	arabidopsis_pep	AT3G10230.1,AT3G10230.2
CUTC000070	melon_icugi	MU39711
CUTC000071	melon_icugi	MU27247
CUTC000072	arabidopsis_pep	AT4G03210.1
CUTC000073	arabidopsis_pep	AT3G15353.1
CUTC000073	melon_icugi	MU29863
CUTC000074	arabidopsis_pep	AT1G36240.1,AT1G77940.1
CUTC000075	melon_icugi	MU27659
CUTC000077	arabidopsis_pep	AT4G10300.1
CUTC000077	melon_icugi	MU27273
CUTC000078	arabidopsis_pep	AT4G32610.1
CUTC000079	melon_icugi	MU37584
CUTC000080	arabidopsis_pep	AT3G23390.1,AT4G14320.1
CUTC000080	melon_icugi	MU27728
CUTC000082	arabidopsis_pep	AT5G17330.1
CUTC000082	melon_icugi	MU21820
CUTC000084	arabidopsis_pep	AT1G09310.1
CUTC000084	melon_icugi	MU20589
CUTC000085	arabidopsis_pep	AT2G18740.1,AT4G30330.1
CUTC000085	melon_icugi	MU29413
CUTC000086	melon_icugi	MU37999
CUTC000087	arabidopsis_pep	AT3G13677.2
CUTC000088	melon_icugi	MU21446
CUTC000091	melon_icugi	MU21752
CUTC000092	arabidopsis_pep	AT3G46430.1,AT5G59613.1
CUTC000092	melon_icugi	MU19714
CUTC000094	arabidopsis_pep	AT1G31330.1
CUTC000094	melon_icugi	MU19874
CUTC000096	arabidopsis_pep	AT3G01500.2
CUTC000096	melon_icugi	MU23444
CUTC000097	melon_icugi	MU23343
CUTC000098	arabidopsis_pep	AT3G56490.1
CUTC000099	arabidopsis_pep	AT1G78380.1
CUTC000099	melon_icugi	MU23208
CUTC000100	arabidopsis_pep	AT2G19790.1
CUTC000100	melon_icugi	MU21658
CUTC000101	melon_icugi	MU20509
CUTC000102	arabidopsis_pep	AT1G11530.1
CUTC000103	melon_icugi	MU19427
CUTC000104	arabidopsis_pep	AT2G47690.1,AT3G62790.1
CUTC000105	melon_icugi	MU38103
CUTC000106	arabidopsis_pep	AT1G31817.1
CUTC000106	melon_icugi	MU22661
CUTC000107	melon_icugi	MU27218
CUTC000108	melon_icugi	MU26957
CUTC000109	arabidopsis_pep	AT3G55280.1,AT3G55280.2
CUTC000110	arabidopsis_pep	AT4G08230.1
CUTC000111	arabidopsis_pep	AT5G17870.1
CUTC000112	arabidopsis_pep	AT3G03070.1
CUTC000112	melon_icugi	MU26151
CUTC000113	arabidopsis_pep	AT2G40510.1,AT2G40590.1,AT3G56340.1
CUTC000113	melon_icugi	MU21431
CUTC000114	arabidopsis_pep	AT5G57815.1
CUTC000115	melon_icugi	MU20939
CUTC000116	arabidopsis_pep	AT2G37990.1
CUTC000116	melon_icugi	MU21762
CUTC000118	arabidopsis_pep	AT1G22140.1
CUTC000120	arabidopsis_pep	AT3G10860.1,AT5G05370.1
CUTC000120	melon_icugi	MU23626
CUTC000121	arabidopsis_pep	AT4G18100.1,AT5G46430.1,AT5G46430.2
CUTC000121	melon_icugi	MU19610,MU28202
CUTC000122	melon_icugi	MU27334
CUTC000123	arabidopsis_pep	AT1G52300.1
CUTC000124	arabidopsis_pep	AT4G10840.1
CUTC000127	arabidopsis_pep	AT2G31490.1
CUTC000127	melon_icugi	MU28758
CUTC000129	melon_icugi	MU19626,MU30527
CUTC000130	arabidopsis_pep	AT1G55500.1,AT3G13460.1,AT3G13460.2,AT3G13460.4
CUTC000130	melon_icugi	MU20958
CUTC000132	arabidopsis_pep	AT2G35040.1
CUTC000133	arabidopsis_pep	AT2G21580.1,AT2G21580.2
CUTC000133	melon_icugi	MU27193
CUTC000136	arabidopsis_pep	AT1G33810.1
CUTC000138	arabidopsis_pep	AT1G61570.1
CUTC000139	arabidopsis_pep	ATCG00800.1
CUTC000139	melon_icugi	MU25700
CUTC000141	melon_icugi	MU28179
CUTC000143	arabidopsis_pep	AT1G03330.1
CUTC000143	melon_icugi	MU21978
CUTC000145	arabidopsis_pep	AT4G16450.1
CUTC000145	melon_icugi	MU20554
CUTC000147	arabidopsis_pep	AT1G36240.1,AT1G77940.1,AT3G18740.1
CUTC000149	arabidopsis_pep	AT1G70830.2,AT1G70840.1,AT1G70890.1,AT1G70830.1,AT1G70830.3,AT1G70830.5
CUTC000151	arabidopsis_pep	AT1G22360.1,AT1G22370.2
CUTC000153	arabidopsis_pep	AT1G80160.1
CUTC000154	arabidopsis_pep	AT4G33100.1
CUTC000154	melon_icugi	MU22240
CUTC000155	arabidopsis_pep	AT1G08830.1,AT1G08830.2
CUTC000155	melon_icugi	MU27941
CUTC000156	arabidopsis_pep	AT4G28088.1
CUTC000156	melon_icugi	MU39553
CUTC000157	arabidopsis_pep	AT4G26840.1
CUTC000158	melon_icugi	MU38814
CUTC000159	melon_icugi	MU37881
CUTC000160	arabidopsis_pep	AT5G09590.1
CUTC000160	melon_icugi	MU22745
CUTC000161	melon_icugi	MU27176
CUTC000162	arabidopsis_pep	AT3G18410.1,AT3G18410.2
CUTC000162	melon_icugi	MU27933
CUTC000163	arabidopsis_pep	AT3G10090.1,AT5G03850.1,AT5G64140.1
CUTC000164	arabidopsis_pep	AT1G24020.1
CUTC000164	melon_icugi	MU27653
CUTC000165	arabidopsis_pep	AT1G36240.1,AT1G77940.1
CUTC000166	arabidopsis_pep	AT2G31490.1
CUTC000168	melon_icugi	MU29748,MU21600
CUTC000171	melon_icugi	MU23875
CUTC000172	melon_icugi	MU27986
CUTC000173	arabidopsis_pep	AT4G37930.1,AT5G26780.1,AT5G26780.3,AT5G26780.2
CUTC000173	melon_icugi	MU22352
CUTC000174	arabidopsis_pep	AT5G16110.1
CUTC000176	arabidopsis_pep	AT1G26880.1,AT1G69620.1
CUTC000181	arabidopsis_pep	AT1G32470.1
CUTC000182	melon_icugi	MU28205
CUTC000184	melon_icugi	MU29413
CUTC000185	arabidopsis_pep	AT5G28050.1,AT5G28050.2
CUTC000185	melon_icugi	MU20490
CUTC000186	arabidopsis_pep	AT1G67430.1,AT1G27400.1
CUTC000186	melon_icugi	MU28028
CUTC000187	arabidopsis_pep	AT1G75690.1
CUTC000187	melon_icugi	MU23637
CUTC000188	arabidopsis_pep	AT3G22400.1
CUTC000188	melon_icugi	MU39058,MU39682,MU24075
CUTC000189	arabidopsis_pep	AT3G06145.1
CUTC000190	melon_icugi	MU24985
CUTC000191	arabidopsis_pep	AT5G46020.1
CUTC000191	melon_icugi	MU19868
CUTC000192	arabidopsis_pep	AT2G24090.1
CUTC000193	arabidopsis_pep	AT1G64720.1
CUTC000193	melon_icugi	MU28422
CUTC000195	melon_icugi	MU21961
CUTC000196	melon_icugi	MU19717
CUTC000197	arabidopsis_pep	AT2G36460.1
CUTC000197	melon_icugi	MU19797,MU28158
CUTC000198	arabidopsis_pep	AT3G19508.1
CUTC000199	arabidopsis_pep	AT2G05310.1,AT4G13500.1
CUTC000199	melon_icugi	MU21988
CUTC000200	arabidopsis_pep	AT2G40510.1,AT2G40590.1,AT3G56340.1
CUTC000201	arabidopsis_pep	AT1G15250.1
CUTC000202	arabidopsis_pep	AT5G12380.1
CUTC000202	melon_icugi	MU19832
CUTC000203	melon_icugi	MU38540
CUTC000204	arabidopsis_pep	AT4G16380.1
CUTC000204	melon_icugi	MU22153
CUTC000205	arabidopsis_pep	AT5G25770.1,AT5G25770.2,AT5G25770.3
CUTC000205	melon_icugi	MU42418
CUTC000206	melon_icugi	MU27662
CUTC000207	arabidopsis_pep	AT3G26960.1
CUTC000210	arabidopsis_pep	AT5G57170.1
CUTC000210	melon_icugi	MU28037
CUTC000211	arabidopsis_pep	AT2G31200.1
CUTC000213	arabidopsis_pep	AT4G29410.1,AT4G29410.2
CUTC000213	melon_icugi	MU19784
CUTC000214	arabidopsis_pep	AT3G06610.1
CUTC000214	melon_icugi	MU24427
CUTC000215	arabidopsis_pep	AT4G24920.1,AT5G50460.1
CUTC000217	melon_icugi	MU24778
CUTC000218	melon_icugi	MU38910
CUTC000221	melon_icugi	MU25631
CUTC000222	arabidopsis_pep	AT3G15360.1
CUTC000223	arabidopsis_pep	AT5G35630.1,AT5G35630.2,AT5G35630.3
CUTC000223	melon_icugi	MU22814,MU26478
CUTC000224	melon_icugi	MU27190
CUTC000225	arabidopsis_pep	AT3G56680.1
CUTC000225	melon_icugi	MU21763
CUTC000226	arabidopsis_pep	AT5G13120.1
CUTC000226	melon_icugi	MU19646
CUTC000227	arabidopsis_pep	AT4G09320.1
CUTC000227	melon_icugi	MU27594
CUTC000229	melon_icugi	MU23532
CUTC000230	melon_icugi	MU28179
CUTC000231	arabidopsis_pep	AT3G07680.1
CUTC000231	melon_icugi	MU23685
CUTC000232	melon_icugi	MU27229
CUTC000233	arabidopsis_pep	AT1G67785.1
CUTC000234	arabidopsis_pep	AT5G06860.1
CUTC000234	melon_icugi	MU24903
CUTC000235	arabidopsis_pep	AT5G61220.1
CUTC000235	melon_icugi	MU23507
CUTC000236	melon_icugi	MU21286
CUTC000237	arabidopsis_pep	AT2G43350.1,AT2G31570.1
CUTC000237	melon_icugi	MU21479
CUTC000241	arabidopsis_pep	AT1G79750.1,AT2G19900.1,AT5G11670.1,AT5G25880.1
CUTC000241	melon_icugi	MU20838,MU21434,MU27915
CUTC000242	arabidopsis_pep	AT2G32720.1
CUTC000242	melon_icugi	MU27899
CUTC000243	arabidopsis_pep	AT1G14980.1,AT1G23100.1
CUTC000243	melon_icugi	MU19775,MU27615
CUTC000244	arabidopsis_pep	AT3G04120.1
CUTC000244	melon_icugi	MU19886,MU27524
CUTC000245	arabidopsis_pep	AT2G24940.1
CUTC000245	melon_icugi	MU21391
CUTC000250	melon_icugi	MU24597
CUTC000251	arabidopsis_pep	AT1G04480.1,AT2G33370.1,AT3G04400.1
CUTC000251	melon_icugi	MU26588
CUTC000254	melon_icugi	MU39076
CUTC000255	arabidopsis_pep	AT2G02100.1,AT2G02130.1
CUTC000255	melon_icugi	MU20067,MU20068
CUTC000257	arabidopsis_pep	AT5G20090.1,AT5G20090.2
CUTC000257	melon_icugi	MU22906
CUTC000259	melon_icugi	MU30605
CUTC000260	arabidopsis_pep	AT5G16450.1,AT5G16450.2
CUTC000260	melon_icugi	MU20691
CUTC000261	arabidopsis_pep	AT1G44575.1
CUTC000261	melon_icugi	MU27716
CUTC000262	arabidopsis_pep	AT5G44710.1
CUTC000262	melon_icugi	MU23173
CUTC000263	melon_icugi	MU19786
CUTC000264	arabidopsis_pep	AT4G16450.1
CUTC000266	arabidopsis_pep	AT4G27435.1
CUTC000266	melon_icugi	MU21371
CUTC000267	arabidopsis_pep	AT3G47650.1
CUTC000267	melon_icugi	MU19829
CUTC000269	melon_icugi	MU39333
CUTC000270	melon_icugi	MU27461
CUTC000271	arabidopsis_pep	AT2G06925.1
CUTC000271	melon_icugi	MU24988
CUTC000272	melon_icugi	MU28707,MU24473
CUTC000273	arabidopsis_pep	AT1G53030.1,AT3G15352.1
CUTC000273	melon_icugi	MU37595
CUTC000274	arabidopsis_pep	AT2G26080.1
CUTC000274	melon_icugi	MU27420
CUTC000277	arabidopsis_pep	AT2G40880.1
CUTC000277	melon_icugi	MU26440
CUTC000278	arabidopsis_pep	AT4G14110.1
CUTC000278	melon_icugi	MU23926
CUTC000279	melon_icugi	MU23034
CUTC000280	arabidopsis_pep	AT2G44670.1
CUTC000281	arabidopsis_pep	AT1G20050.1
CUTC000281	melon_icugi	MU23197
CUTC000283	arabidopsis_pep	AT3G01130.1,AT3G01130.2,AT5G15320.1,AT5G15320.2
CUTC000283	melon_icugi	MU27158
CUTC000284	arabidopsis_pep	AT3G49100.1
CUTC000285	melon_icugi	MU28730
CUTC000287	arabidopsis_pep	AT4G10340.1
CUTC000287	melon_icugi	MU21166
CUTC000288	arabidopsis_pep	AT5G54940.1,AT5G54940.2
CUTC000289	arabidopsis_pep	AT1G69230.1,AT1G69230.2,AT1G26355.1
CUTC000290	arabidopsis_pep	AT1G11905.1
CUTC000290	melon_icugi	MU24387
CUTC000291	arabidopsis_pep	AT4G11080.1
CUTC000292	melon_icugi	MU19879,MU22013
CUTC000293	arabidopsis_pep	AT5G18800.1,AT5G18800.2
CUTC000293	melon_icugi	MU21666
CUTC000294	arabidopsis_pep	AT1G27530.1
CUTC000296	melon_icugi	MU28274
CUTC000297	arabidopsis_pep	AT1G26550.1
CUTC000297	melon_icugi	MU27985
CUTC000298	melon_icugi	MU39666
CUTC000299	arabidopsis_pep	AT1G07960.2,AT1G07960.3,AT1G07960.1
CUTC000299	melon_icugi	MU20672
CUTC000300	melon_icugi	MU19757
CUTC000301	arabidopsis_pep	AT3G47370.2,AT3G45030.1,AT3G47370.1,AT3G47370.3,AT5G62300.1,AT5G62300.2
CUTC000301	melon_icugi	MU20930
CUTC000304	arabidopsis_pep	AT2G01250.1,AT3G13580.3,AT3G13580.2,AT3G13580.1
CUTC000305	arabidopsis_pep	AT2G04410.1
CUTC000305	melon_icugi	MU28113
CUTC000306	arabidopsis_pep	AT1G07070.1,AT1G74270.1
CUTC000306	melon_icugi	MU21614
CUTC000307	arabidopsis_pep	AT5G37070.1
CUTC000307	melon_icugi	MU27828
CUTC000308	arabidopsis_pep	AT1G32990.1
CUTC000309	arabidopsis_pep	AT4G02840.1
CUTC000310	arabidopsis_pep	AT1G52740.1
CUTC000310	melon_icugi	MU21689
CUTC000311	arabidopsis_pep	AT1G01820.1,AT2G45740.1,AT2G45740.2,AT2G45740.3
CUTC000311	melon_icugi	MU23822
CUTC000312	melon_icugi	MU21194,MU26876
CUTC000313	melon_icugi	MU27954
CUTC000314	arabidopsis_pep	AT2G45200.1
CUTC000314	melon_icugi	MU39291
CUTC000315	arabidopsis_pep	AT1G72020.1
CUTC000315	melon_icugi	MU20537
CUTC000316	melon_icugi	MU19715
CUTC000317	melon_icugi	MU32929,MU35868
CUTC000318	melon_icugi	MU26946
CUTC000319	arabidopsis_pep	AT2G33740.2
CUTC000319	melon_icugi	MU22175
CUTC000320	arabidopsis_pep	AT2G41430.3
CUTC000321	arabidopsis_pep	AT5G03460.1
CUTC000321	melon_icugi	MU22042
CUTC000322	arabidopsis_pep	AT3G23325.1,AT4G14342.1
CUTC000322	melon_icugi	MU20191
CUTC000323	arabidopsis_pep	AT2G23090.1
CUTC000323	melon_icugi	MU28789
CUTC000324	melon_icugi	MU27128
CUTC000327	arabidopsis_pep	AT2G04700.1
CUTC000327	melon_icugi	MU21484
CUTC000328	arabidopsis_pep	AT1G27970.1
CUTC000328	melon_icugi	MU19863
CUTC000329	arabidopsis_pep	AT2G13360.1,AT2G13360.2
CUTC000329	melon_icugi	MU21409,MU24379
CUTC000330	arabidopsis_pep	AT1G68660.1
CUTC000331	arabidopsis_pep	AT2G02850.1
CUTC000331	melon_icugi	MU24829
CUTC000332	melon_icugi	MU19759
CUTC000333	arabidopsis_pep	AT1G65000.1
CUTC000333	melon_icugi	MU32604
CUTC000335	arabidopsis_pep	AT3G58680.1
CUTC000335	melon_icugi	MU21471
CUTC000336	arabidopsis_pep	AT3G05560.1,AT3G05560.2,AT3G05560.3,AT5G27770.1
CUTC000336	melon_icugi	MU20083,MU20092
CUTC000337	melon_icugi	MU22251
CUTC000339	arabidopsis_pep	AT1G09750.1
CUTC000339	melon_icugi	MU25640
CUTC000340	arabidopsis_pep	AT3G22845.1
CUTC000340	melon_icugi	MU21367
CUTC000341	melon_icugi	MU21204
CUTC000342	arabidopsis_pep	AT4G38495.1
CUTC000344	melon_icugi	MU23344
CUTC000345	melon_icugi	MU20417
CUTC000346	arabidopsis_pep	AT4G21960.1
CUTC000346	melon_icugi	MU24714
CUTC000347	arabidopsis_pep	AT4G39090.1
CUTC000347	melon_icugi	MU27503
CUTC000348	arabidopsis_pep	AT5G17920.1,AT5G17920.2
CUTC000348	melon_icugi	MU20551,MU37684,MU26225
CUTC000349	arabidopsis_pep	AT3G25220.1
CUTC000349	melon_icugi	MU21405
CUTC000351	melon_icugi	MU29622
CUTC000353	arabidopsis_pep	AT4G09550.1
CUTC000353	melon_icugi	MU31974,MU38335
CUTC000358	melon_icugi	MU26884
CUTC000360	arabidopsis_pep	AT4G14890.1
CUTC000360	melon_icugi	MU21362
CUTC000361	arabidopsis_pep	AT4G35980.1
CUTC000361	melon_icugi	MU23270
CUTC000362	arabidopsis_pep	AT1G74970.1
CUTC000362	melon_icugi	MU24037
CUTC000363	arabidopsis_pep	AT3G51880.1,AT3G51880.2,AT3G51880.3
CUTC000363	melon_icugi	MU20783
CUTC000364	arabidopsis_pep	AT4G10100.1,AT4G10100.2,AT4G10100.3
CUTC000364	melon_icugi	MU27983
CUTC000367	arabidopsis_pep	AT4G32260.1
CUTC000367	melon_icugi	MU28154
CUTC000368	arabidopsis_pep	AT5G36790.1,AT5G36700.1,AT5G36700.2,AT5G36790.2
CUTC000368	melon_icugi	MU21841
CUTC000369	melon_icugi	MU19902
CUTC000371	arabidopsis_pep	AT1G07080.1
CUTC000373	arabidopsis_pep	AT1G52220.1
CUTC000373	melon_icugi	MU20604
CUTC000374	arabidopsis_pep	AT1G15120.1
CUTC000374	melon_icugi	MU21193
CUTC000375	arabidopsis_pep	AT2G46600.1
CUTC000375	melon_icugi	MU30415
CUTC000376	arabidopsis_pep	AT1G33120.1,AT1G33140.1
CUTC000376	melon_icugi	MU28231
CUTC000377	melon_icugi	MU27246
CUTC000378	arabidopsis_pep	AT5G22580.1
CUTC000380	arabidopsis_pep	AT1G64220.1,AT5G41685.1
CUTC000380	melon_icugi	MU21225
CUTC000381	arabidopsis_pep	AT5G64040.1
CUTC000381	melon_icugi	MU27969
CUTC000382	arabidopsis_pep	AT2G39730.1,AT2G39730.2,AT2G39730.3
CUTC000382	melon_icugi	MU19715
CUTC000384	arabidopsis_pep	AT3G14110.2,AT3G14110.1
CUTC000385	arabidopsis_pep	AT3G62410.1
CUTC000385	melon_icugi	MU25056
CUTC000386	arabidopsis_pep	AT3G56010.1
CUTC000386	melon_icugi	MU20567
CUTC000387	melon_icugi	MU38766
CUTC000388	arabidopsis_pep	AT1G28150.1
CUTC000388	melon_icugi	MU20675
CUTC000389	arabidopsis_pep	AT3G55800.1
CUTC000389	melon_icugi	MU38587
CUTC000390	arabidopsis_pep	AT2G42780.1
CUTC000390	melon_icugi	MU22544
CUTC000391	arabidopsis_pep	AT2G42590.2
CUTC000392	arabidopsis_pep	AT1G27450.1
CUTC000394	arabidopsis_pep	AT4G15802.1
CUTC000395	arabidopsis_pep	AT2G27960.1
CUTC000395	melon_icugi	MU27914
CUTC000396	melon_icugi	MU21106
CUTC000397	melon_icugi	MU21456
CUTC000398	arabidopsis_pep	AT2G42220.1
CUTC000398	melon_icugi	MU22554
CUTC000401	arabidopsis_pep	AT3G51730.1,AT5G01800.1
CUTC000401	melon_icugi	MU21607
CUTC000402	melon_icugi	MU19630
CUTC000403	melon_icugi	MU21633
CUTC000405	arabidopsis_pep	AT4G04640.1
CUTC000405	melon_icugi	MU26044
CUTC000406	melon_icugi	MU21400
CUTC000407	melon_icugi	MU19415
CUTC000408	arabidopsis_pep	AT1G11840.2,AT1G11840.3,AT1G11840.1,AT1G11840.4
CUTC000408	melon_icugi	MU27502,MU28214
CUTC000412	arabidopsis_pep	AT3G23490.1
CUTC000412	melon_icugi	MU23055
CUTC000414	melon_icugi	MU20550
CUTC000416	arabidopsis_pep	AT4G23885.1
CUTC000416	melon_icugi	MU37964
CUTC000417	melon_icugi	MU22587
CUTC000418	melon_icugi	MU20131
CUTC000419	arabidopsis_pep	AT2G32060.1,AT2G32060.3,AT2G32060.2
CUTC000419	melon_icugi	MU19772
CUTC000420	arabidopsis_pep	AT2G24860.1
CUTC000420	melon_icugi	MU27332
CUTC000422	arabidopsis_pep	AT3G57870.1
CUTC000422	melon_icugi	MU21782
CUTC000424	arabidopsis_pep	AT1G61150.1
CUTC000424	melon_icugi	MU37723
CUTC000425	arabidopsis_pep	AT3G18680.1
CUTC000426	arabidopsis_pep	AT1G79850.1
CUTC000427	arabidopsis_pep	AT5G41010.1
CUTC000427	melon_icugi	MU27419
CUTC000428	arabidopsis_pep	AT1G61780.1
CUTC000428	melon_icugi	MU21558
CUTC000429	arabidopsis_pep	AT2G47610.1
CUTC000429	melon_icugi	MU19837
CUTC000430	melon_icugi	MU31754
CUTC000432	arabidopsis_pep	AT3G15190.1
CUTC000436	melon_icugi	MU19424
CUTC000437	arabidopsis_pep	AT1G47128.1,AT5G43060.1
CUTC000437	melon_icugi	MU27715
CUTC000439	arabidopsis_pep	AT4G16380.1
CUTC000440	arabidopsis_pep	AT5G63030.1
CUTC000440	melon_icugi	MU27905
CUTC000441	arabidopsis_pep	AT2G26580.1,AT2G26580.2
CUTC000442	arabidopsis_pep	AT5G16780.1
CUTC000442	melon_icugi	MU42524
CUTC000443	melon_icugi	MU28196,MU28197
CUTC000444	arabidopsis_pep	AT5G21090.1
CUTC000445	melon_icugi	MU23184
CUTC000447	melon_icugi	MU26293
CUTC000448	arabidopsis_pep	AT3G12490.1
CUTC000448	melon_icugi	MU24954
CUTC000449	arabidopsis_pep	AT5G67490.1
CUTC000449	melon_icugi	MU27241
CUTC000450	arabidopsis_pep	AT2G14820.1
CUTC000450	melon_icugi	MU42410
CUTC000451	arabidopsis_pep	AT1G12000.1,AT4G04040.1
CUTC000451	melon_icugi	MU21842
CUTC000452	melon_icugi	MU27664
CUTC000453	melon_icugi	MU27616
CUTC000454	arabidopsis_pep	AT1G54270.1,AT1G72730.1,AT3G13920.1,AT3G13920.3
CUTC000454	melon_icugi	MU20362,MU27636
CUTC000455	arabidopsis_pep	AT2G01590.1
CUTC000456	arabidopsis_pep	AT4G32915.1
CUTC000456	melon_icugi	MU22217
CUTC000457	melon_icugi	MU27214
CUTC000458	arabidopsis_pep	AT3G55470.2
CUTC000459	arabidopsis_pep	AT1G18730.1
CUTC000460	melon_icugi	MU27422
CUTC000461	melon_icugi	MU21047,MU21048,MU21049,MU21050,MU21051
CUTC000462	melon_icugi	MU27640
CUTC000463	arabidopsis_pep	AT2G34480.1,AT3G14600.1
CUTC000464	arabidopsis_pep	AT5G59950.1
CUTC000464	melon_icugi	MU21921
CUTC000465	melon_icugi	MU19886
CUTC000466	arabidopsis_pep	AT4G05180.1
CUTC000466	melon_icugi	MU28203
CUTC000467	arabidopsis_pep	AT3G11090.1
CUTC000468	arabidopsis_pep	AT1G02920.1,AT2G02930.1
CUTC000468	melon_icugi	MU27746
CUTC000470	arabidopsis_pep	AT2G39960.1
CUTC000470	melon_icugi	MU21425
CUTC000471	arabidopsis_pep	AT2G42770.1
CUTC000471	melon_icugi	MU37508
CUTC000472	arabidopsis_pep	AT2G14110.1
CUTC000473	arabidopsis_pep	AT1G66400.1,AT5G37770.1
CUTC000476	arabidopsis_pep	AT1G08480.1
CUTC000477	melon_icugi	MU27091
CUTC000478	melon_icugi	MU37363
CUTC000479	arabidopsis_pep	AT3G10920.1
CUTC000479	melon_icugi	MU21525
CUTC000481	arabidopsis_pep	AT2G42975.1
CUTC000481	melon_icugi	MU39223
CUTC000482	melon_icugi	MU20178
CUTC000483	melon_icugi	MU19402,MU19404
CUTC000484	melon_icugi	MU20998
CUTC000485	arabidopsis_pep	AT4G25050.1
CUTC000485	melon_icugi	MU27141
CUTC000486	arabidopsis_pep	AT2G45520.1
CUTC000486	melon_icugi	MU34331
CUTC000487	arabidopsis_pep	AT5G11280.1
CUTC000487	melon_icugi	MU37438
CUTC000488	arabidopsis_pep	AT5G37680.1
CUTC000488	melon_icugi	MU24292
CUTC000489	arabidopsis_pep	AT2G36160.1,AT3G11510.1,AT3G52580.1
CUTC000490	arabidopsis_pep	AT4G35905.1
CUTC000490	melon_icugi	MU24430
CUTC000491	arabidopsis_pep	AT2G22425.1,AT2G22425.2
CUTC000492	arabidopsis_pep	AT3G18820.1
CUTC000492	melon_icugi	MU26141
CUTC000493	arabidopsis_pep	AT2G27775.1
CUTC000494	arabidopsis_pep	AT2G26800.2
CUTC000494	melon_icugi	MU35280
CUTC000495	melon_icugi	MU26183
CUTC000498	arabidopsis_pep	AT5G62350.1
CUTC000499	arabidopsis_pep	AT5G65020.1
CUTC000499	melon_icugi	MU33962
CUTC000500	melon_icugi	MU38242
CUTC000501	arabidopsis_pep	AT2G33450.1
CUTC000501	melon_icugi	MU20572
CUTC000502	arabidopsis_pep	AT3G26650.1
CUTC000502	melon_icugi	MU20058
CUTC000503	arabidopsis_pep	AT1G67740.1
CUTC000503	melon_icugi	MU34755
CUTC000504	arabidopsis_pep	AT3G12550.1
CUTC000504	melon_icugi	MU24087
CUTC000505	melon_icugi	MU20448
CUTC000506	arabidopsis_pep	AT3G47470.1
CUTC000506	melon_icugi	MU19412
CUTC000507	arabidopsis_pep	AT2G33470.1,AT2G33470.2
CUTC000507	melon_icugi	MU21552
CUTC000508	arabidopsis_pep	AT5G19151.1
CUTC000509	arabidopsis_pep	AT3G52720.1
CUTC000510	arabidopsis_pep	AT1G67360.2,AT1G67360.1
CUTC000512	arabidopsis_pep	AT1G32060.1
CUTC000512	melon_icugi	MU37424
CUTC000514	arabidopsis_pep	AT4G16160.1
CUTC000514	melon_icugi	MU21657
CUTC000515	arabidopsis_pep	AT5G62575.2,AT5G62575.1
CUTC000515	melon_icugi	MU20303
CUTC000516	arabidopsis_pep	AT5G14670.1
CUTC000516	melon_icugi	MU28097
CUTC000517	arabidopsis_pep	AT1G20630.1,AT1G20620.2,AT1G20620.1,AT1G20620.4,AT1G20620.5,AT4G35090.1,AT4G35090.2
CUTC000517	melon_icugi	MU27222,MU28257
CUTC000518	arabidopsis_pep	AT4G11600.1
CUTC000518	melon_icugi	MU27515
CUTC000519	arabidopsis_pep	AT1G04270.1,AT5G09510.1
CUTC000519	melon_icugi	MU27816
CUTC000520	arabidopsis_pep	AT3G54340.1
CUTC000521	arabidopsis_pep	AT1G73600.2,AT1G73600.1
CUTC000521	melon_icugi	MU38095
CUTC000522	arabidopsis_pep	AT3G15580.1
CUTC000522	melon_icugi	MU19766,MU21279
CUTC000523	arabidopsis_pep	AT1G04270.1,AT5G09510.1
CUTC000524	arabidopsis_pep	AT1G72170.1
CUTC000524	melon_icugi	MU21807
CUTC000525	melon_icugi	MU27259
CUTC000526	arabidopsis_pep	AT5G61410.1,AT5G61410.2
CUTC000526	melon_icugi	MU22557
CUTC000527	arabidopsis_pep	AT5G11500.1
CUTC000527	melon_icugi	MU28080
CUTC000529	arabidopsis_pep	AT4G02530.1
CUTC000529	melon_icugi	MU21432
CUTC000531	arabidopsis_pep	AT5G50810.1
CUTC000531	melon_icugi	MU23142
CUTC000532	arabidopsis_pep	AT1G29070.1
CUTC000534	melon_icugi	MU27981
CUTC000536	arabidopsis_pep	AT3G62810.1
CUTC000536	melon_icugi	MU20275
CUTC000537	arabidopsis_pep	AT1G67785.1
CUTC000538	arabidopsis_pep	ATCG00740.1
CUTC000538	melon_icugi	MU27063
CUTC000540	melon_icugi	MU19876
CUTC000541	arabidopsis_pep	AT1G29850.1
CUTC000543	arabidopsis_pep	AT2G26990.1
CUTC000543	melon_icugi	MU26335
CUTC000544	arabidopsis_pep	AT1G56450.1
CUTC000546	arabidopsis_pep	AT1G43890.1,AT1G43890.2,AT1G43890.3
CUTC000546	melon_icugi	MU32333,MU33795,MU22879
CUTC000547	arabidopsis_pep	AT1G70660.1
CUTC000547	melon_icugi	MU23135
CUTC000548	arabidopsis_pep	AT1G07890.3,AT1G07890.1,AT1G07890.2,AT1G07890.4,AT1G07890.5,AT1G07890.7,AT1G07890.8
CUTC000549	arabidopsis_pep	AT5G40950.1
CUTC000550	arabidopsis_pep	AT3G23805.1,AT4G13950.1
CUTC000551	arabidopsis_pep	AT1G26355.1
CUTC000552	arabidopsis_pep	AT1G49410.1
CUTC000555	melon_icugi	MU22129
CUTC000556	arabidopsis_pep	AT1G42970.1
CUTC000556	melon_icugi	MU20470
CUTC000557	melon_icugi	MU39965
CUTC000558	arabidopsis_pep	AT5G53490.2,AT5G53490.1
CUTC000560	arabidopsis_pep	AT2G04520.1
CUTC000560	melon_icugi	MU23035
CUTC000561	melon_icugi	MU19773
CUTC000562	arabidopsis_pep	AT3G12390.1,AT5G13850.1
CUTC000562	melon_icugi	MU19399,MU30245
CUTC000563	melon_icugi	MU36715
CUTC000564	arabidopsis_pep	AT1G59900.1
CUTC000564	melon_icugi	MU25771,MU27182
CUTC000565	arabidopsis_pep	AT5G59750.1
CUTC000565	melon_icugi	MU23382
CUTC000566	arabidopsis_pep	AT5G40080.1,AT5G39800.1
CUTC000566	melon_icugi	MU20172
CUTC000567	melon_icugi	MU22797
CUTC000570	arabidopsis_pep	AT3G57090.1
CUTC000570	melon_icugi	MU21139
CUTC000571	arabidopsis_pep	AT1G61570.1
CUTC000572	arabidopsis_pep	AT3G48030.1
CUTC000572	melon_icugi	MU27144
CUTC000573	arabidopsis_pep	AT3G05590.1,AT5G27850.1
CUTC000573	melon_icugi	MU19777
CUTC000575	melon_icugi	MU20609
CUTC000576	arabidopsis_pep	AT1G68010.1
CUTC000576	melon_icugi	MU19706
CUTC000578	arabidopsis_pep	AT3G48750.1
CUTC000578	melon_icugi	MU26689
CUTC000579	melon_icugi	MU21050
CUTC000580	arabidopsis_pep	AT1G03330.1
CUTC000581	arabidopsis_pep	AT1G22630.1
CUTC000582	arabidopsis_pep	AT1G26910.1
CUTC000582	melon_icugi	MU20841
CUTC000583	melon_icugi	MU27330
CUTC000584	melon_icugi	MU19543
CUTC000585	arabidopsis_pep	AT4G03280.1
CUTC000585	melon_icugi	MU23991
CUTC000588	arabidopsis_pep	AT1G53400.1
CUTC000588	melon_icugi	MU22195
CUTC000589	arabidopsis_pep	AT1G16916.1
CUTC000589	melon_icugi	MU21424
CUTC000590	arabidopsis_pep	AT1G70830.2,AT1G70840.1,AT1G70890.1,AT1G70830.1,AT1G70830.3,AT1G70830.5
CUTC000591	melon_icugi	MU22885
CUTC000592	arabidopsis_pep	AT2G14045.1,AT2G14045.2
CUTC000592	melon_icugi	MU22681
CUTC000594	arabidopsis_pep	AT5G17190.1
CUTC000595	arabidopsis_pep	AT3G23325.1,AT4G14342.1
CUTC000595	melon_icugi	MU19562
CUTC000596	melon_icugi	MU27238
CUTC000597	arabidopsis_pep	AT5G02502.1
CUTC000597	melon_icugi	MU37639
CUTC000598	arabidopsis_pep	AT4G36130.1
CUTC000598	melon_icugi	MU27906
CUTC000599	arabidopsis_pep	AT3G54210.1
CUTC000599	melon_icugi	MU21727
CUTC000600	melon_icugi	MU21751
CUTC000601	melon_icugi	MU30390
CUTC000604	arabidopsis_pep	AT4G12590.1
CUTC000604	melon_icugi	MU19695
CUTC000605	arabidopsis_pep	AT4G19640.1
CUTC000605	melon_icugi	MU20504
CUTC000606	arabidopsis_pep	AT5G20630.1
CUTC000606	melon_icugi	MU21493
CUTC000607	arabidopsis_pep	AT5G59320.1
CUTC000607	melon_icugi	MU20987
CUTC000608	arabidopsis_pep	AT2G37550.1,AT2G37550.2
CUTC000608	melon_icugi	MU22384
CUTC000609	arabidopsis_pep	AT3G15900.1
CUTC000609	melon_icugi	MU24405
CUTC000611	melon_icugi	MU19415
CUTC000612	arabidopsis_pep	AT2G43030.1
CUTC000613	melon_icugi	MU21956
CUTC000614	arabidopsis_pep	AT1G10960.1
CUTC000614	melon_icugi	MU20481
CUTC000615	arabidopsis_pep	AT3G17300.1
CUTC000616	melon_icugi	MU34663
CUTC000618	melon_icugi	MU38142
CUTC000619	melon_icugi	MU19902
CUTC000620	arabidopsis_pep	AT5G08060.1
CUTC000624	arabidopsis_pep	AT1G48830.1,AT1G48830.2
CUTC000625	arabidopsis_pep	AT3G08940.2,AT5G01530.1
CUTC000625	melon_icugi	MU20602
CUTC000626	arabidopsis_pep	AT1G27350.1,AT1G27330.1
CUTC000628	arabidopsis_pep	AT5G53140.1
CUTC000628	melon_icugi	MU25460
CUTC000629	arabidopsis_pep	AT2G04700.1
CUTC000629	melon_icugi	MU21484
CUTC000630	arabidopsis_pep	ATCG01240.1,ATCG00900.1
CUTC000632	arabidopsis_pep	AT2G37040.1,AT3G10340.1,AT3G53260.1
CUTC000632	melon_icugi	MU20335,MU31311,MU27104,MU27438
CUTC000633	arabidopsis_pep	AT5G07960.1
CUTC000633	melon_icugi	MU20021
CUTC000634	arabidopsis_pep	AT2G28900.1
CUTC000634	melon_icugi	MU21516
CUTC000635	melon_icugi	MU27588
CUTC000636	arabidopsis_pep	AT1G19910.1
CUTC000638	melon_icugi	MU27122
CUTC000639	arabidopsis_pep	AT1G68660.1
CUTC000640	melon_icugi	MU27683
CUTC000641	melon_icugi	MU21665
CUTC000642	arabidopsis_pep	AT2G25950.1
CUTC000642	melon_icugi	MU22938
CUTC000643	melon_icugi	MU19762
CUTC000644	melon_icugi	MU20098
CUTC000645	arabidopsis_pep	AT2G24570.1,AT4G31550.1
CUTC000645	melon_icugi	MU27704
CUTC000646	arabidopsis_pep	AT1G24050.1
CUTC000646	melon_icugi	MU20781
CUTC000649	arabidopsis_pep	AT1G51160.1,AT1G51160.2
CUTC000649	melon_icugi	MU37524
CUTC000652	melon_icugi	MU25270
CUTC000653	arabidopsis_pep	AT2G33040.1
CUTC000653	melon_icugi	MU27742
CUTC000655	arabidopsis_pep	AT4G15470.1
CUTC000655	melon_icugi	MU21353
CUTC000656	arabidopsis_pep	AT3G02780.1
CUTC000656	melon_icugi	MU21191
CUTC000658	melon_icugi	MU26191
CUTC000661	arabidopsis_pep	AT1G10630.1,AT2G47170.1,AT3G62290.1
CUTC000661	melon_icugi	MU19512
CUTC000663	arabidopsis_pep	AT1G53850.1,AT1G53850.2,AT3G14290.1
CUTC000663	melon_icugi	MU20944
CUTC000664	arabidopsis_pep	AT4G15000.1
CUTC000665	arabidopsis_pep	AT5G18110.1
CUTC000665	melon_icugi	MU22181
CUTC000667	arabidopsis_pep	AT5G45590.1
CUTC000668	melon_icugi	MU28099
CUTC000669	arabidopsis_pep	AT1G04410.1,AT5G43330.1
CUTC000669	melon_icugi	MU27675
CUTC000670	melon_icugi	MU27559
CUTC000671	arabidopsis_pep	AT1G11860.1,AT1G11860.2
CUTC000671	melon_icugi	MU37410
CUTC000672	arabidopsis_pep	AT3G61470.1
CUTC000672	melon_icugi	MU19701
CUTC000673	arabidopsis_pep	AT4G34190.1
CUTC000674	melon_icugi	MU21112
CUTC000675	arabidopsis_pep	AT5G20650.1
CUTC000675	melon_icugi	MU20938
CUTC000677	arabidopsis_pep	AT4G25700.1
CUTC000677	melon_icugi	MU25068
CUTC000678	arabidopsis_pep	AT2G34480.1
CUTC000678	melon_icugi	MU21456
CUTC000679	arabidopsis_pep	AT3G06320.1,AT5G18790.1
CUTC000679	melon_icugi	MU21408
CUTC000681	arabidopsis_pep	AT4G26410.1
CUTC000681	melon_icugi	MU23760
CUTC000682	arabidopsis_pep	AT3G52300.1
CUTC000683	melon_icugi	MU20123
CUTC000684	melon_icugi	MU20218
CUTC000685	arabidopsis_pep	AT3G16640.1
CUTC000685	melon_icugi	MU19844
CUTC000686	arabidopsis_pep	AT3G23070.1
CUTC000688	arabidopsis_pep	AT2G36130.1
CUTC000688	melon_icugi	MU20106
CUTC000689	melon_icugi	MU37742
CUTC000693	arabidopsis_pep	AT4G00100.1
CUTC000694	arabidopsis_pep	AT5G67030.1
CUTC000694	melon_icugi	MU38824
CUTC000695	arabidopsis_pep	AT2G17360.1,AT5G58420.1,AT5G07090.1
CUTC000695	melon_icugi	MU26844
CUTC000696	arabidopsis_pep	AT2G03870.2,AT2G03870.1
CUTC000696	melon_icugi	MU27311
CUTC000697	arabidopsis_pep	AT4G12400.2
CUTC000697	melon_icugi	MU32028
CUTC000698	arabidopsis_pep	AT2G02510.1
CUTC000699	arabidopsis_pep	AT5G13810.1
CUTC000699	melon_icugi	MU20922
CUTC000700	arabidopsis_pep	AT5G48870.1
CUTC000701	arabidopsis_pep	AT4G10040.1
CUTC000701	melon_icugi	MU20574
CUTC000702	melon_icugi	MU27738
CUTC000705	arabidopsis_pep	AT5G46160.1,AT5G46160.2
CUTC000705	melon_icugi	MU19841
CUTC000706	arabidopsis_pep	AT2G05710.1
CUTC000706	melon_icugi	MU37698,MU23665
CUTC000707	melon_icugi	MU23568
CUTC000709	melon_icugi	MU20108
CUTC000710	melon_icugi	MU38223
CUTC000711	arabidopsis_pep	AT2G20890.1
CUTC000711	melon_icugi	MU24411
CUTC000714	melon_icugi	MU21005
CUTC000715	arabidopsis_pep	AT4G11010.1,AT4G23900.1
CUTC000715	melon_icugi	MU39413
CUTC000716	arabidopsis_pep	AT3G10620.1
CUTC000716	melon_icugi	MU37488
CUTC000717	melon_icugi	MU22328
CUTC000718	arabidopsis_pep	AT5G02790.1
CUTC000718	melon_icugi	MU33763
CUTC000720	arabidopsis_pep	AT5G46230.1
CUTC000720	melon_icugi	MU38194
CUTC000721	arabidopsis_pep	AT1G13690.1
CUTC000721	melon_icugi	MU24380
CUTC000722	arabidopsis_pep	AT1G60430.1,AT1G60430.2
CUTC000722	melon_icugi	MU38905
CUTC000723	melon_icugi	MU39470
CUTC000724	arabidopsis_pep	AT1G70190.1
CUTC000724	melon_icugi	MU28236
CUTC000725	arabidopsis_pep	AT4G35020.1
CUTC000725	melon_icugi	MU37045,MU22064
CUTC000726	melon_icugi	MU37538,MU27958
CUTC000727	arabidopsis_pep	AT2G43810.1,AT2G43810.2
CUTC000727	melon_icugi	MU39164
CUTC000728	arabidopsis_pep	AT4G35860.1
CUTC000728	melon_icugi	MU23153
CUTC000729	arabidopsis_pep	AT2G43780.1,AT2G43780.2
CUTC000729	melon_icugi	MU20308
CUTC000730	arabidopsis_pep	AT3G10520.1
CUTC000730	melon_icugi	MU19914,MU24895
CUTC000732	arabidopsis_pep	AT1G09940.1,AT1G58290.1
CUTC000732	melon_icugi	MU25516
CUTC000733	arabidopsis_pep	AT3G52230.1
CUTC000733	melon_icugi	MU24269
CUTC000734	arabidopsis_pep	AT1G15690.1
CUTC000735	arabidopsis_pep	AT3G51260.1
CUTC000735	melon_icugi	MU27992
CUTC000736	arabidopsis_pep	AT5G57150.3,AT5G57150.2
CUTC000736	melon_icugi	MU22224
CUTC000740	arabidopsis_pep	AT5G02230.1,AT5G02230.2
CUTC000740	melon_icugi	MU21114
CUTC000741	arabidopsis_pep	AT1G50740.1
CUTC000741	melon_icugi	MU19494
CUTC000742	arabidopsis_pep	AT1G32470.1,AT2G35370.1
CUTC000742	melon_icugi	MU19419
CUTC000743	melon_icugi	MU23884
CUTC000744	melon_icugi	MU28196
CUTC000746	arabidopsis_pep	AT2G24395.1
CUTC000746	melon_icugi	MU20188
CUTC000747	arabidopsis_pep	AT3G16240.1
CUTC000747	melon_icugi	MU38724
CUTC000748	arabidopsis_pep	AT5G10860.1
CUTC000750	arabidopsis_pep	AT3G43980.1,AT3G44010.1,AT4G33865.1
CUTC000751	arabidopsis_pep	AT3G27160.1
CUTC000751	melon_icugi	MU21987
CUTC000752	arabidopsis_pep	AT1G71950.1
CUTC000753	arabidopsis_pep	AT1G51650.1
CUTC000753	melon_icugi	MU27112,MU27638
CUTC000754	arabidopsis_pep	AT3G63190.1
CUTC000759	arabidopsis_pep	AT3G05020.1
CUTC000760	arabidopsis_pep	AT4G04020.1
CUTC000760	melon_icugi	MU23688
CUTC000761	arabidopsis_pep	AT1G16880.1
CUTC000761	melon_icugi	MU24615
CUTC000762	arabidopsis_pep	AT2G02390.1
CUTC000762	melon_icugi	MU21933
CUTC000763	arabidopsis_pep	AT1G71260.1
CUTC000763	melon_icugi	MU27691
CUTC000766	arabidopsis_pep	AT1G17330.1
CUTC000766	melon_icugi	MU32908
CUTC000767	melon_icugi	MU37391
CUTC000768	arabidopsis_pep	AT1G48350.1
CUTC000768	melon_icugi	MU20571
CUTC000769	arabidopsis_pep	AT1G21720.1
CUTC000769	melon_icugi	MU20652
CUTC000770	arabidopsis_pep	AT4G21160.1,AT4G21160.3,AT4G21160.2,AT4G21160.4
CUTC000770	melon_icugi	MU26983
CUTC000771	melon_icugi	MU30126
CUTC000773	arabidopsis_pep	AT1G06680.1
CUTC000773	melon_icugi	MU21010
CUTC000774	melon_icugi	MU21744
CUTC000775	arabidopsis_pep	AT3G56190.1
CUTC000775	melon_icugi	MU27928
CUTC000776	arabidopsis_pep	AT4G27600.1
CUTC000776	melon_icugi	MU39197
CUTC000778	melon_icugi	MU24351
CUTC000781	arabidopsis_pep	AT3G54890.1
CUTC000781	melon_icugi	MU19907
CUTC000782	arabidopsis_pep	AT4G01710.1
CUTC000782	melon_icugi	MU37378
CUTC000783	melon_icugi	MU23058
CUTC000785	arabidopsis_pep	AT2G24090.1
CUTC000785	melon_icugi	MU19601
CUTC000786	arabidopsis_pep	AT5G01910.1,AT5G01910.2
CUTC000788	arabidopsis_pep	AT5G47120.1
CUTC000788	melon_icugi	MU19733
CUTC000789	arabidopsis_pep	AT1G65720.1
CUTC000790	melon_icugi	MU21392
CUTC000791	arabidopsis_pep	AT1G64355.1
CUTC000791	melon_icugi	MU37437
CUTC000792	arabidopsis_pep	AT1G64520.1
CUTC000792	melon_icugi	MU21719
CUTC000794	arabidopsis_pep	AT2G40300.1
CUTC000794	melon_icugi	MU27275
CUTC000795	melon_icugi	MU19412
CUTC000796	arabidopsis_pep	AT4G21200.1
CUTC000797	arabidopsis_pep	AT3G52730.1
CUTC000797	melon_icugi	MU19502
CUTC000798	arabidopsis_pep	AT1G67785.1
CUTC000800	arabidopsis_pep	AT4G34050.1
CUTC000800	melon_icugi	MU26579
CUTC000802	melon_icugi	MU28113
CUTC000803	arabidopsis_pep	AT1G19100.1
CUTC000804	arabidopsis_pep	AT2G23610.1
CUTC000804	melon_icugi	MU21527
CUTC000806	melon_icugi	MU19782
CUTC000807	arabidopsis_pep	AT4G27270.1,AT5G54500.1
CUTC000807	melon_icugi	MU22087
CUTC000808	melon_icugi	MU27575
CUTC000809	arabidopsis_pep	AT2G31200.1
CUTC000809	melon_icugi	MU20334
CUTC000811	arabidopsis_pep	AT5G41340.1
CUTC000811	melon_icugi	MU20487
CUTC000812	arabidopsis_pep	AT1G50020.1
CUTC000812	melon_icugi	MU23922
CUTC000813	arabidopsis_pep	AT5G53560.1
CUTC000813	melon_icugi	MU20200,MU21346
CUTC000814	arabidopsis_pep	AT1G09340.1
CUTC000814	melon_icugi	MU22423
CUTC000817	arabidopsis_pep	AT3G01280.1
CUTC000818	arabidopsis_pep	AT5G63270.1
CUTC000818	melon_icugi	MU31285
CUTC000819	melon_icugi	MU21002,MU26952
CUTC000820	arabidopsis_pep	AT5G58070.1
CUTC000820	melon_icugi	MU25262
CUTC000821	arabidopsis_pep	AT1G65295.1
CUTC000823	arabidopsis_pep	AT3G04790.1
CUTC000824	arabidopsis_pep	ATCG00150.1
CUTC000824	melon_icugi	MU34874
CUTC000825	melon_icugi	MU20382
CUTC000826	arabidopsis_pep	AT5G23740.1
CUTC000827	arabidopsis_pep	AT3G56290.1
CUTC000827	melon_icugi	MU22068
CUTC000829	arabidopsis_pep	AT4G17600.1
CUTC000830	arabidopsis_pep	AT2G23930.1,AT3G11500.1
CUTC000831	arabidopsis_pep	AT5G20290.1
CUTC000831	melon_icugi	MU19810
CUTC000832	melon_icugi	MU20168
CUTC000833	arabidopsis_pep	AT4G14100.1
CUTC000833	melon_icugi	MU38800
CUTC000834	arabidopsis_pep	AT1G80920.1
CUTC000834	melon_icugi	MU19428
CUTC000836	melon_icugi	MU22166
CUTC000837	melon_icugi	MU37434
CUTC000838	arabidopsis_pep	AT4G36130.1
CUTC000838	melon_icugi	MU19707
CUTC000839	melon_icugi	MU30565
CUTC000840	arabidopsis_pep	AT1G18540.1,AT1G74050.1,AT1G74060.1
CUTC000840	melon_icugi	MU27520
CUTC000841	arabidopsis_pep	AT3G21200.1
CUTC000841	melon_icugi	MU22049
CUTC000842	arabidopsis_pep	AT5G58070.1
CUTC000842	melon_icugi	MU39040
CUTC000843	arabidopsis_pep	AT1G29280.1,AT3G58710.2
CUTC000844	melon_icugi	MU19792,MU19793,MU19794,MU20127
CUTC000846	arabidopsis_pep	AT1G30630.1
CUTC000846	melon_icugi	MU27684
CUTC000847	melon_icugi	MU21885
CUTC000850	arabidopsis_pep	AT1G44920.1
CUTC000850	melon_icugi	MU22478
CUTC000854	arabidopsis_pep	AT5G19590.1
CUTC000854	melon_icugi	MU20532
CUTC000855	arabidopsis_pep	AT5G27850.1
CUTC000856	melon_icugi	MU37833
CUTC000857	arabidopsis_pep	AT2G39460.1,AT2G39460.2
CUTC000857	melon_icugi	MU27585
CUTC000858	arabidopsis_pep	AT1G07770.1,AT1G07770.2,AT3G46040.1,AT5G59850.1
CUTC000858	melon_icugi	MU27560
CUTC000860	melon_icugi	MU19876
CUTC000861	arabidopsis_pep	ATCG01130.1
CUTC000861	melon_icugi	MU35922
CUTC000862	arabidopsis_pep	AT3G56940.1
CUTC000862	melon_icugi	MU20122
CUTC000864	arabidopsis_pep	AT2G22640.1
CUTC000864	melon_icugi	MU20617
CUTC000866	arabidopsis_pep	AT2G48150.1,AT3G63080.1
CUTC000866	melon_icugi	MU29856,MU27943
CUTC000867	arabidopsis_pep	AT1G26355.1
CUTC000867	melon_icugi	MU21200
CUTC000868	arabidopsis_pep	AT5G26742.1,AT5G26742.2
CUTC000868	melon_icugi	MU39337
CUTC000869	arabidopsis_pep	AT2G18040.1
CUTC000869	melon_icugi	MU20541
CUTC000870	arabidopsis_pep	AT2G41530.1
CUTC000870	melon_icugi	MU23052
CUTC000873	arabidopsis_pep	AT1G57540.1,AT1G57540.2,AT1G57540.3
CUTC000873	melon_icugi	MU19668,MU22973
CUTC000874	arabidopsis_pep	AT5G47030.1
CUTC000875	arabidopsis_pep	AT1G52570.1,AT3G15730.1,AT5G25370.1
CUTC000875	melon_icugi	MU20578,MU21481
CUTC000876	melon_icugi	MU19801
CUTC000877	arabidopsis_pep	AT5G42190.1
CUTC000878	arabidopsis_pep	AT1G66200.1
CUTC000878	melon_icugi	MU22814,MU26478
CUTC000879	arabidopsis_pep	AT3G58610.1,AT3G58610.2
CUTC000879	melon_icugi	MU20491
CUTC000880	arabidopsis_pep	AT2G24020.1,AT4G30620.1
CUTC000881	arabidopsis_pep	AT1G26570.1,AT3G29360.1,AT3G29360.2,AT5G39320.1,AT5G15490.1
CUTC000881	melon_icugi	MU28022
CUTC000882	melon_icugi	MU24231
CUTC000883	arabidopsis_pep	AT1G50250.1
CUTC000884	arabidopsis_pep	AT4G39970.1
CUTC000884	melon_icugi	MU22313
CUTC000887	arabidopsis_pep	AT5G41761.1
CUTC000888	arabidopsis_pep	AT1G49240.1,AT2G37620.1,AT2G42100.1,AT2G37620.2,AT3G46520.1,AT3G12110.1,AT3G53750.1,AT3G18780.1,AT3G18780.2,AT5G09810.1,AT5G59370.1,AT5G59370.2
CUTC000888	melon_icugi	MU21029,MU39598,MU26962,MU28069
CUTC000889	arabidopsis_pep	AT1G28270.1
CUTC000889	melon_icugi	MU28797
CUTC000890	melon_icugi	MU21816
CUTC000891	arabidopsis_pep	AT1G32550.1
CUTC000891	melon_icugi	MU20143
CUTC000892	arabidopsis_pep	AT5G19760.1
CUTC000892	melon_icugi	MU21475
CUTC000893	arabidopsis_pep	AT2G44525.1,AT3G60150.1
CUTC000893	melon_icugi	MU38820,MU22648
CUTC000894	arabidopsis_pep	AT4G33250.1
CUTC000895	melon_icugi	MU30360,MU24279
CUTC000896	arabidopsis_pep	AT5G53650.1
CUTC000896	melon_icugi	MU20125
CUTC000897	arabidopsis_pep	AT5G09770.1,AT5G64650.1
CUTC000897	melon_icugi	MU38118
CUTC000898	arabidopsis_pep	AT5G59240.1
CUTC000898	melon_icugi	MU20607
CUTC000900	arabidopsis_pep	AT3G44890.1
CUTC000902	arabidopsis_pep	AT1G67080.1
CUTC000902	melon_icugi	MU24215
CUTC000903	arabidopsis_pep	AT2G22250.1,AT2G22250.2,AT2G22250.3
CUTC000903	melon_icugi	MU37757
CUTC000906	arabidopsis_pep	AT5G37600.1
CUTC000906	melon_icugi	MU22814,MU26478
CUTC000907	arabidopsis_pep	AT1G65220.1,AT5G36230.1
CUTC000907	melon_icugi	MU27647
CUTC000908	arabidopsis_pep	AT3G02520.1
CUTC000909	arabidopsis_pep	AT1G47720.1
CUTC000909	melon_icugi	MU23488
CUTC000910	melon_icugi	MU21903
CUTC000911	arabidopsis_pep	AT1G16700.1,AT1G79010.1
CUTC000911	melon_icugi	MU22285
CUTC000912	arabidopsis_pep	AT4G24380.1
CUTC000912	melon_icugi	MU21912
CUTC000913	arabidopsis_pep	AT1G70670.1
CUTC000913	melon_icugi	MU19742
CUTC000914	arabidopsis_pep	AT2G39390.1,AT3G09500.1,AT5G02610.1
CUTC000914	melon_icugi	MU20954
CUTC000915	arabidopsis_pep	AT3G11600.1
CUTC000918	arabidopsis_pep	AT5G57815.1
CUTC000918	melon_icugi	MU21627
CUTC000919	arabidopsis_pep	AT1G13950.1,AT1G69410.1
CUTC000919	melon_icugi	MU22172
CUTC000920	arabidopsis_pep	AT5G46110.1,AT5G46110.2,AT5G46110.4
CUTC000920	melon_icugi	MU21411
CUTC000921	arabidopsis_pep	AT2G47690.1,AT3G62790.1
CUTC000922	arabidopsis_pep	AT5G52740.1
CUTC000922	melon_icugi	MU22678
CUTC000923	melon_icugi	MU37498
CUTC000924	melon_icugi	MU27564
CUTC000925	arabidopsis_pep	AT3G46940.1
CUTC000925	melon_icugi	MU21794
CUTC000926	melon_icugi	MU22040
CUTC000927	arabidopsis_pep	AT3G26060.1
CUTC000927	melon_icugi	MU27175
CUTC000928	arabidopsis_pep	AT3G03420.1
CUTC000929	melon_icugi	MU25750
CUTC000930	arabidopsis_pep	AT3G26510.3,AT3G26510.1,AT3G26510.2,AT3G26510.4
CUTC000932	arabidopsis_pep	AT2G31140.1
CUTC000932	melon_icugi	MU25494
CUTC000933	arabidopsis_pep	AT1G53240.1
CUTC000933	melon_icugi	MU26123
CUTC000934	arabidopsis_pep	AT1G22410.1,AT4G39980.1,AT4G33510.1
CUTC000934	melon_icugi	MU28000
CUTC000935	arabidopsis_pep	AT1G30845.1
CUTC000937	arabidopsis_pep	AT3G47300.1,AT5G58640.1,AT5G58640.2
CUTC000937	melon_icugi	MU22876
CUTC000939	arabidopsis_pep	AT4G01150.1
CUTC000939	melon_icugi	MU27643
CUTC000940	melon_icugi	MU21423
CUTC000942	arabidopsis_pep	AT2G27290.1
CUTC000942	melon_icugi	MU39350
CUTC000943	arabidopsis_pep	AT3G21510.1
CUTC000943	melon_icugi	MU22575
CUTC000944	arabidopsis_pep	AT5G16010.1
CUTC000944	melon_icugi	MU19761
CUTC000945	arabidopsis_pep	AT4G14010.1
CUTC000946	arabidopsis_pep	AT1G07920.1,AT1G07930.1,AT1G07940.1,AT1G07940.2,AT5G60390.1,AT5G60390.2,AT5G60390.3
CUTC000946	melon_icugi	MU19727,MU21199,MU26919,MU28087
CUTC000947	arabidopsis_pep	AT2G05220.1,AT2G05220.2,AT5G04800.1,AT5G04800.2,AT5G04800.3,AT5G04800.4
CUTC000949	arabidopsis_pep	AT1G68590.1,AT1G68590.2,AT5G15760.1
CUTC000949	melon_icugi	MU37526
CUTC000951	arabidopsis_pep	AT3G02750.1,AT3G02750.2
CUTC000952	arabidopsis_pep	AT2G40010.1,AT3G09200.1,AT3G11250.1
CUTC000952	melon_icugi	MU27646
CUTC000953	melon_icugi	MU19461
CUTC000955	melon_icugi	MU27230
CUTC000956	arabidopsis_pep	AT2G41430.3,AT2G41430.1,AT2G41430.4,AT2G41430.2
CUTC000956	melon_icugi	MU19883
CUTC000957	arabidopsis_pep	AT1G47640.1
CUTC000957	melon_icugi	MU22845
CUTC000958	arabidopsis_pep	AT4G08685.1
CUTC000959	arabidopsis_pep	AT2G13360.1,AT2G13360.2
CUTC000959	melon_icugi	MU21409,MU24379
CUTC000960	arabidopsis_pep	AT1G77350.1,AT1G77350.2
CUTC000961	melon_icugi	MU20773
CUTC000962	arabidopsis_pep	AT1G80230.1,AT3G15640.1
CUTC000962	melon_icugi	MU24480
CUTC000965	arabidopsis_pep	AT3G12630.1
CUTC000966	arabidopsis_pep	AT5G66020.1
CUTC000966	melon_icugi	MU32897
CUTC000968	arabidopsis_pep	AT5G63670.1
CUTC000968	melon_icugi	MU34859,MU38467
CUTC000969	arabidopsis_pep	AT3G20000.1
CUTC000969	melon_icugi	MU22383
CUTC000970	arabidopsis_pep	AT5G55660.1
CUTC000971	arabidopsis_pep	AT4G20760.1
CUTC000971	melon_icugi	MU38275
CUTC000972	arabidopsis_pep	AT1G73580.1,AT5G37740.1
CUTC000972	melon_icugi	MU27290
CUTC000973	arabidopsis_pep	AT1G29850.1,AT1G29850.2
CUTC000973	melon_icugi	MU19423
CUTC000974	arabidopsis_pep	AT5G55640.1
CUTC000975	arabidopsis_pep	AT5G10350.2,AT5G10350.1
CUTC000975	melon_icugi	MU21704
CUTC000976	arabidopsis_pep	AT1G05205.1
CUTC000976	melon_icugi	MU29824
CUTC000977	arabidopsis_pep	AT3G54826.1
CUTC000977	melon_icugi	MU39650,MU22869
CUTC000978	arabidopsis_pep	AT2G37130.1
CUTC000978	melon_icugi	MU20081
CUTC000979	melon_icugi	MU20032
CUTC000980	arabidopsis_pep	AT3G49010.1,AT3G49010.2,AT3G49010.3,AT5G23900.1
CUTC000980	melon_icugi	MU27117
CUTC000982	arabidopsis_pep	AT3G22630.1
CUTC000985	arabidopsis_pep	AT3G49910.1,AT5G67510.1
CUTC000986	arabidopsis_pep	AT2G38390.1
CUTC000986	melon_icugi	MU26839
CUTC000988	arabidopsis_pep	AT2G33840.1
CUTC000988	melon_icugi	MU23755
CUTC000989	arabidopsis_pep	AT3G12120.1,AT3G12120.2
CUTC000989	melon_icugi	MU24963
CUTC000990	arabidopsis_pep	AT1G09590.1,AT1G09690.1,AT1G57660.1,AT1G57860.1
CUTC000990	melon_icugi	MU27603
CUTC000991	arabidopsis_pep	AT5G40650.1
CUTC000991	melon_icugi	MU27267
CUTC000992	arabidopsis_pep	AT3G05560.1,AT3G05560.2,AT3G05560.3,AT5G27770.1
CUTC000994	arabidopsis_pep	AT4G21610.1
CUTC000994	melon_icugi	MU23130
CUTC000995	arabidopsis_pep	AT4G35785.1,AT4G35785.2
CUTC000995	melon_icugi	MU24329
CUTC000996	melon_icugi	MU27637
CUTC000997	arabidopsis_pep	AT1G67910.1
CUTC000997	melon_icugi	MU35252
CUTC000999	arabidopsis_pep	AT3G17020.1
CUTC000999	melon_icugi	MU28174
CUTC001001	arabidopsis_pep	AT5G14670.1
CUTC001002	arabidopsis_pep	AT1G29930.1,AT2G34430.1
CUTC001002	melon_icugi	MU21282,MU21293
CUTC001003	arabidopsis_pep	AT3G50820.1
CUTC001003	melon_icugi	MU27954
CUTC001004	arabidopsis_pep	AT2G41110.1,AT2G27030.1,AT2G27030.3,AT3G56800.1,AT3G43810.1,AT5G21274.1
CUTC001005	melon_icugi	MU39104
CUTC001006	arabidopsis_pep	AT5G13630.1
CUTC001006	melon_icugi	MU37984
CUTC001007	arabidopsis_pep	AT4G11150.1
CUTC001008	arabidopsis_pep	AT5G38660.1
CUTC001008	melon_icugi	MU21188
CUTC001009	arabidopsis_pep	AT5G02960.1
CUTC001009	melon_icugi	MU27179
CUTC001010	melon_icugi	MU27712
CUTC001011	arabidopsis_pep	AT5G49550.1
CUTC001011	melon_icugi	MU20254
CUTC001012	arabidopsis_pep	AT3G21890.1
CUTC001012	melon_icugi	MU27298
CUTC001014	arabidopsis_pep	AT1G57720.1,AT1G57720.2
CUTC001014	melon_icugi	MU19828,MU21670
CUTC001015	melon_icugi	MU22311
CUTC001016	arabidopsis_pep	AT1G05870.1,AT1G05870.2,AT2G31560.1,AT2G31560.2
CUTC001017	melon_icugi	MU19433
CUTC001018	arabidopsis_pep	AT2G39390.1,AT3G09500.1,AT3G55170.1,AT3G55170.2,AT5G02610.1
CUTC001018	melon_icugi	MU19603
CUTC001020	melon_icugi	MU24389
CUTC001021	arabidopsis_pep	AT5G16660.1
CUTC001022	arabidopsis_pep	AT5G67590.1
CUTC001022	melon_icugi	MU22187
CUTC001023	arabidopsis_pep	AT5G12860.1
CUTC001024	melon_icugi	MU20267,MU26714
CUTC001025	arabidopsis_pep	AT1G09630.1
CUTC001025	melon_icugi	MU22524
CUTC001026	arabidopsis_pep	AT4G32915.1
CUTC001027	melon_icugi	MU21294
CUTC001028	arabidopsis_pep	AT2G40300.1,AT3G11050.1
CUTC001029	melon_icugi	MU20626
CUTC001031	arabidopsis_pep	AT1G77710.1
CUTC001031	melon_icugi	MU25207
CUTC001033	melon_icugi	MU21168
CUTC001034	arabidopsis_pep	AT1G67730.1
CUTC001034	melon_icugi	MU22622
CUTC001036	arabidopsis_pep	AT4G17560.1
CUTC001037	arabidopsis_pep	AT1G53910.1,AT1G53910.2,AT1G53910.3
CUTC001037	melon_icugi	MU27236,MU28096
CUTC001038	melon_icugi	MU38011
CUTC001039	arabidopsis_pep	AT1G29990.1
CUTC001040	melon_icugi	MU28007
CUTC001041	arabidopsis_pep	AT5G02560.1
CUTC001043	melon_icugi	MU27573
CUTC001044	arabidopsis_pep	AT3G09980.1
CUTC001044	melon_icugi	MU21825
CUTC001046	arabidopsis_pep	AT1G18720.1,AT1G74440.1
CUTC001046	melon_icugi	MU32884
CUTC001047	arabidopsis_pep	AT1G48440.1,AT3G17780.1
CUTC001047	melon_icugi	MU22148
CUTC001048	melon_icugi	MU19414
CUTC001049	melon_icugi	MU26377
CUTC001051	arabidopsis_pep	AT5G08290.1
CUTC001051	melon_icugi	MU27872
CUTC001052	arabidopsis_pep	AT5G16550.1
CUTC001052	melon_icugi	MU25230
CUTC001053	arabidopsis_pep	AT5G28840.1
CUTC001053	melon_icugi	MU27492
CUTC001054	arabidopsis_pep	AT1G61570.1
CUTC001056	arabidopsis_pep	AT4G13520.1
CUTC001056	melon_icugi	MU37626
CUTC001058	arabidopsis_pep	AT5G14800.1
CUTC001058	melon_icugi	MU26352
CUTC001059	arabidopsis_pep	AT2G20562.1
CUTC001059	melon_icugi	MU24856
CUTC001060	arabidopsis_pep	AT5G53490.2,AT5G53490.1
CUTC001061	arabidopsis_pep	AT3G17930.1
CUTC001062	arabidopsis_pep	AT5G66930.2
CUTC001062	melon_icugi	MU22647
CUTC001063	melon_icugi	MU29940
CUTC001064	melon_icugi	MU21434,MU27915
CUTC001067	arabidopsis_pep	AT4G22890.1,AT4G11960.1,AT4G22890.3,AT4G22890.2
CUTC001067	melon_icugi	MU28410
CUTC001068	arabidopsis_pep	AT5G10860.1
CUTC001068	melon_icugi	MU21133
CUTC001070	melon_icugi	MU21987
CUTC001071	melon_icugi	MU27494
CUTC001072	arabidopsis_pep	AT5G18650.1
CUTC001072	melon_icugi	MU19551
CUTC001073	arabidopsis_pep	AT1G80750.1
CUTC001073	melon_icugi	MU23325
CUTC001074	arabidopsis_pep	AT5G66410.1
CUTC001074	melon_icugi	MU27756
CUTC001075	arabidopsis_pep	AT4G27310.1,AT5G54470.1
CUTC001076	melon_icugi	MU19691
CUTC001077	melon_icugi	MU24720
CUTC001078	melon_icugi	MU25333
CUTC001079	melon_icugi	MU21333
CUTC001080	arabidopsis_pep	AT4G39730.1
CUTC001080	melon_icugi	MU24348,MU27565
CUTC001081	arabidopsis_pep	AT1G78630.1
CUTC001082	melon_icugi	MU27209
CUTC001084	arabidopsis_pep	AT3G51730.1
CUTC001085	arabidopsis_pep	AT1G01090.1
CUTC001085	melon_icugi	MU22287
CUTC001086	arabidopsis_pep	AT3G27060.1
CUTC001086	melon_icugi	MU22162
CUTC001087	arabidopsis_pep	AT4G15930.1
CUTC001088	arabidopsis_pep	AT2G42610.1,AT2G42610.2
CUTC001088	melon_icugi	MU20528
CUTC001090	arabidopsis_pep	AT2G21195.1
CUTC001090	melon_icugi	MU23714
CUTC001091	arabidopsis_pep	AT2G39460.1,AT2G39460.2,AT3G55280.1,AT3G55280.2
CUTC001091	melon_icugi	MU28192
CUTC001092	arabidopsis_pep	AT5G21920.1
CUTC001092	melon_icugi	MU23683
CUTC001093	arabidopsis_pep	AT2G26230.1
CUTC001093	melon_icugi	MU21564
CUTC001095	arabidopsis_pep	AT3G19900.1
CUTC001095	melon_icugi	MU22184
CUTC001096	arabidopsis_pep	AT5G42980.1
CUTC001096	melon_icugi	MU28277
CUTC001098	arabidopsis_pep	AT3G12345.1
CUTC001098	melon_icugi	MU22090
CUTC001099	melon_icugi	MU27634
CUTC001100	melon_icugi	MU19627
CUTC001101	arabidopsis_pep	AT5G62930.1
CUTC001101	melon_icugi	MU20234
CUTC001102	melon_icugi	MU28298
CUTC001103	melon_icugi	MU39543
CUTC001105	melon_icugi	MU28174
CUTC001106	arabidopsis_pep	AT1G20930.1
CUTC001107	melon_icugi	MU37500
CUTC001111	arabidopsis_pep	AT3G05700.1
CUTC001111	melon_icugi	MU20317
CUTC001112	arabidopsis_pep	AT1G04480.1,AT2G33370.1,AT3G04400.1
CUTC001112	melon_icugi	MU21165
CUTC001113	melon_icugi	MU27859
CUTC001114	melon_icugi	MU20027,MU20028
CUTC001115	melon_icugi	MU27681
CUTC001116	arabidopsis_pep	AT1G50900.1
CUTC001116	melon_icugi	MU27929
CUTC001117	arabidopsis_pep	AT1G23440.1
CUTC001117	melon_icugi	MU21672
CUTC001118	melon_icugi	MU37203
CUTC001119	arabidopsis_pep	AT5G14780.1
CUTC001119	melon_icugi	MU19645
CUTC001121	arabidopsis_pep	AT3G48420.1
CUTC001121	melon_icugi	MU24183
CUTC001122	melon_icugi	MU19871
CUTC001123	arabidopsis_pep	AT5G47570.1
CUTC001123	melon_icugi	MU20177
CUTC001124	melon_icugi	MU39059
CUTC001126	arabidopsis_pep	AT1G74560.1
CUTC001126	melon_icugi	MU21383
CUTC001127	arabidopsis_pep	AT5G53420.1
CUTC001127	melon_icugi	MU24162
CUTC001129	arabidopsis_pep	AT1G80230.1
CUTC001129	melon_icugi	MU25268
CUTC001131	melon_icugi	MU28229
CUTC001132	arabidopsis_pep	AT1G42960.1
CUTC001134	melon_icugi	MU26783
CUTC001135	arabidopsis_pep	AT1G27400.1
CUTC001136	arabidopsis_pep	AT2G47730.1
CUTC001136	melon_icugi	MU27919
CUTC001137	arabidopsis_pep	AT1G07020.1
CUTC001137	melon_icugi	MU24834
CUTC001138	arabidopsis_pep	AT2G24270.2,AT2G24270.1
CUTC001138	melon_icugi	MU37746
CUTC001139	arabidopsis_pep	AT5G24314.1
CUTC001140	melon_icugi	MU21701
CUTC001141	melon_icugi	MU20605
CUTC001142	arabidopsis_pep	AT3G20390.1
CUTC001144	arabidopsis_pep	AT3G56310.1
CUTC001145	arabidopsis_pep	AT4G22140.2
CUTC001145	melon_icugi	MU26550
CUTC001146	arabidopsis_pep	AT3G13882.1
CUTC001146	melon_icugi	MU22360
CUTC001148	melon_icugi	MU22193
CUTC001149	melon_icugi	MU27499
CUTC001150	arabidopsis_pep	AT5G16790.1
CUTC001150	melon_icugi	MU25625
CUTC001151	arabidopsis_pep	AT4G38100.1
CUTC001151	melon_icugi	MU27544
CUTC001152	melon_icugi	MU37680
CUTC001153	arabidopsis_pep	AT4G24026.1
CUTC001153	melon_icugi	MU37366
CUTC001154	arabidopsis_pep	AT1G75840.1
CUTC001156	arabidopsis_pep	AT1G67620.1
CUTC001156	melon_icugi	MU27726
CUTC001157	melon_icugi	MU21833
CUTC001158	arabidopsis_pep	AT2G27020.1
CUTC001159	melon_icugi	MU32837,MU36905
CUTC001160	arabidopsis_pep	AT1G10840.1
CUTC001160	melon_icugi	MU22547
CUTC001161	arabidopsis_pep	AT1G02780.1,AT3G16780.1
CUTC001161	melon_icugi	MU27522
CUTC001162	arabidopsis_pep	AT3G07110.1,AT5G48760.1,AT5G48760.2
CUTC001163	arabidopsis_pep	AT5G42070.1
CUTC001163	melon_icugi	MU21115
CUTC001164	arabidopsis_pep	AT4G28660.1
CUTC001165	arabidopsis_pep	AT1G26740.1
CUTC001165	melon_icugi	MU20109
CUTC001166	melon_icugi	MU19422
CUTC001167	arabidopsis_pep	AT1G54250.1,AT3G59600.1
CUTC001167	melon_icugi	MU38291
CUTC001168	arabidopsis_pep	AT4G14305.1
CUTC001168	melon_icugi	MU21604
CUTC001169	arabidopsis_pep	AT4G10110.1
CUTC001169	melon_icugi	MU20688
CUTC001170	melon_icugi	MU20983,MU27553
CUTC001171	arabidopsis_pep	AT1G57560.1
CUTC001171	melon_icugi	MU33707
CUTC001172	arabidopsis_pep	AT3G52560.1
CUTC001174	arabidopsis_pep	AT2G28190.1
CUTC001174	melon_icugi	MU27248
CUTC001175	melon_icugi	MU23893
CUTC001176	melon_icugi	MU27147
CUTC001177	arabidopsis_pep	AT5G20570.1
CUTC001177	melon_icugi	MU22937
CUTC001178	arabidopsis_pep	AT3G23400.1
CUTC001178	melon_icugi	MU26601
CUTC001179	arabidopsis_pep	AT5G12190.1
CUTC001179	melon_icugi	MU24328
CUTC001180	arabidopsis_pep	AT1G29910.1,AT1G29920.1,AT1G29930.1,AT2G34420.1
CUTC001180	melon_icugi	MU20991
CUTC001181	arabidopsis_pep	AT5G46030.1
CUTC001182	arabidopsis_pep	AT3G20230.1
CUTC001182	melon_icugi	MU24107
CUTC001184	arabidopsis_pep	AT5G39850.1
CUTC001184	melon_icugi	MU19700
CUTC001185	arabidopsis_pep	AT1G73885.1
CUTC001185	melon_icugi	MU27569
CUTC001186	arabidopsis_pep	AT5G12240.1
CUTC001186	melon_icugi	MU39492
CUTC001187	melon_icugi	MU23928
CUTC001188	arabidopsis_pep	AT4G14660.1
CUTC001188	melon_icugi	MU20539
CUTC001189	arabidopsis_pep	AT1G48030.1,AT1G48030.2,AT3G17240.1,AT3G17240.3
CUTC001189	melon_icugi	MU28148
CUTC001191	arabidopsis_pep	AT2G35120.1
CUTC001191	melon_icugi	MU26209
CUTC001192	arabidopsis_pep	AT3G12490.1
CUTC001192	melon_icugi	MU24954
CUTC001193	arabidopsis_pep	AT1G02920.1,AT2G02930.1
CUTC001194	melon_icugi	MU30465
CUTC001196	arabidopsis_pep	AT1G06430.1,AT2G30950.1,AT5G15250.1
CUTC001196	melon_icugi	MU20235
CUTC001198	arabidopsis_pep	AT4G01900.1
CUTC001198	melon_icugi	MU37637
CUTC001200	arabidopsis_pep	AT1G59820.1
CUTC001200	melon_icugi	MU37624
CUTC001201	arabidopsis_pep	AT4G17170.1
CUTC001201	melon_icugi	MU28125
CUTC001202	arabidopsis_pep	AT2G37270.1,AT2G37270.2
CUTC001203	melon_icugi	MU38224
CUTC001204	arabidopsis_pep	AT5G50920.1
CUTC001204	melon_icugi	MU24072
CUTC001205	melon_icugi	MU23698
CUTC001207	arabidopsis_pep	AT2G39780.1
CUTC001207	melon_icugi	MU21733
CUTC001208	arabidopsis_pep	AT3G11780.1,AT3G44100.1
CUTC001208	melon_icugi	MU20993
CUTC001210	arabidopsis_pep	AT3G18030.1
CUTC001210	melon_icugi	MU22721
CUTC001211	arabidopsis_pep	AT2G29590.1
CUTC001211	melon_icugi	MU25933
CUTC001212	arabidopsis_pep	AT3G25920.1
CUTC001214	arabidopsis_pep	AT3G03773.1,AT3G03773.2
CUTC001214	melon_icugi	MU21435
CUTC001215	arabidopsis_pep	AT1G28270.1
CUTC001215	melon_icugi	MU28797
CUTC001216	arabidopsis_pep	AT4G15930.1
CUTC001216	melon_icugi	MU26762
CUTC001217	melon_icugi	MU37493
CUTC001218	arabidopsis_pep	AT1G52230.1,AT3G16140.1
CUTC001220	arabidopsis_pep	AT2G45290.1
CUTC001220	melon_icugi	MU38054,MU23392
CUTC001221	arabidopsis_pep	AT1G26690.1,AT1G69460.1
CUTC001222	melon_icugi	MU23020
CUTC001223	arabidopsis_pep	AT3G02090.1,AT3G02090.2
CUTC001223	melon_icugi	MU26760
CUTC001224	melon_icugi	MU40394
CUTC001225	melon_icugi	MU23712
CUTC001226	arabidopsis_pep	AT5G53650.1
CUTC001227	arabidopsis_pep	AT2G03420.1
CUTC001228	arabidopsis_pep	AT5G27700.1
CUTC001228	melon_icugi	MU19465,MU33769
CUTC001229	arabidopsis_pep	AT1G17100.1
CUTC001229	melon_icugi	MU28243
CUTC001231	melon_icugi	MU28006
CUTC001232	arabidopsis_pep	AT1G72690.1
CUTC001232	melon_icugi	MU21436
CUTC001233	arabidopsis_pep	AT4G27070.1,AT5G54810.1
CUTC001233	melon_icugi	MU22248
CUTC001234	arabidopsis_pep	AT2G41480.1
CUTC001235	melon_icugi	MU21551
CUTC001236	arabidopsis_pep	AT1G08080.1
CUTC001236	melon_icugi	MU34816
CUTC001237	melon_icugi	MU39067
CUTC001239	arabidopsis_pep	AT1G55480.1
CUTC001239	melon_icugi	MU33189
CUTC001241	arabidopsis_pep	AT5G05580.1
CUTC001244	arabidopsis_pep	AT5G40950.1
CUTC001244	melon_icugi	MU38209
CUTC001245	melon_icugi	MU36468
CUTC001246	melon_icugi	MU27159
CUTC001247	melon_icugi	MU27708
CUTC001248	arabidopsis_pep	AT1G62045.1
CUTC001249	arabidopsis_pep	AT1G27530.1
CUTC001249	melon_icugi	MU21615
CUTC001250	arabidopsis_pep	AT5G62740.1
CUTC001250	melon_icugi	MU23374
CUTC001251	melon_icugi	MU27448
CUTC001253	melon_icugi	MU22492
CUTC001254	arabidopsis_pep	AT1G78870.2,AT1G16890.2
CUTC001255	arabidopsis_pep	AT1G06010.1
CUTC001256	arabidopsis_pep	AT1G65930.1,AT1G54340.1,AT5G14590.1
CUTC001256	melon_icugi	MU20924
CUTC001257	arabidopsis_pep	AT4G37660.1
CUTC001257	melon_icugi	MU24002
CUTC001258	melon_icugi	MU24419
CUTC001259	arabidopsis_pep	AT1G52240.2,AT3G16120.1
CUTC001259	melon_icugi	MU22444
CUTC001260	arabidopsis_pep	AT3G51610.1
CUTC001260	melon_icugi	MU23844
CUTC001261	melon_icugi	MU25734
CUTC001262	arabidopsis_pep	AT1G28330.1,AT1G28330.4
CUTC001263	arabidopsis_pep	AT3G63140.1
CUTC001263	melon_icugi	MU38661
CUTC001264	arabidopsis_pep	AT1G54780.1
CUTC001264	melon_icugi	MU37823
CUTC001265	arabidopsis_pep	AT4G37870.1,AT5G65690.1
CUTC001265	melon_icugi	MU21724
CUTC001266	arabidopsis_pep	AT1G18540.1,AT1G74050.1
CUTC001266	melon_icugi	MU20279
CUTC001267	arabidopsis_pep	AT1G07700.1,AT1G07700.3
CUTC001267	melon_icugi	MU31213
CUTC001268	melon_icugi	MU40984
CUTC001269	melon_icugi	MU20915
CUTC001270	arabidopsis_pep	AT5G25540.1
CUTC001271	arabidopsis_pep	AT3G59650.1
CUTC001271	melon_icugi	MU37842,MU22348
CUTC001273	arabidopsis_pep	AT4G27670.1
CUTC001273	melon_icugi	MU19575
CUTC001274	melon_icugi	MU28100
CUTC001276	arabidopsis_pep	AT4G13430.1
CUTC001276	melon_icugi	MU37753
CUTC001277	arabidopsis_pep	AT1G72210.1
CUTC001277	melon_icugi	MU22202
CUTC001278	arabidopsis_pep	AT1G56700.1,AT1G56700.2
CUTC001278	melon_icugi	MU27597
CUTC001279	arabidopsis_pep	AT4G20030.1
CUTC001279	melon_icugi	MU20887
CUTC001280	arabidopsis_pep	AT3G07190.1,AT5G48660.1
CUTC001281	arabidopsis_pep	AT1G05010.1
CUTC001281	melon_icugi	MU19416
CUTC001284	arabidopsis_pep	AT1G01620.1
CUTC001284	melon_icugi	MU28167
CUTC001285	arabidopsis_pep	AT2G39040.1
CUTC001285	melon_icugi	MU24408
CUTC001286	melon_icugi	MU19636
CUTC001287	arabidopsis_pep	AT2G40435.1
CUTC001287	melon_icugi	MU19574
CUTC001288	arabidopsis_pep	AT4G27960.2
CUTC001291	arabidopsis_pep	AT2G31490.1
CUTC001292	arabidopsis_pep	AT2G37250.1
CUTC001292	melon_icugi	MU29925
CUTC001293	arabidopsis_pep	AT2G09990.1,AT5G18380.1
CUTC001293	melon_icugi	MU20118
CUTC001294	arabidopsis_pep	AT1G22140.1
CUTC001294	melon_icugi	MU27343
CUTC001295	melon_icugi	MU24150
CUTC001297	arabidopsis_pep	AT3G14390.1,AT5G11880.1
CUTC001297	melon_icugi	MU25379
CUTC001298	arabidopsis_pep	AT1G65980.1
CUTC001298	melon_icugi	MU19493
CUTC001300	arabidopsis_pep	AT2G25540.1,AT2G21770.1,AT4G39350.1,AT4G18780.1,AT4G32410.1,AT5G17420.1,AT5G09870.1,AT5G05170.1,AT5G64740.1
CUTC001300	melon_icugi	MU24792,MU28020
CUTC001301	arabidopsis_pep	AT2G28910.1
CUTC001301	melon_icugi	MU39031
CUTC001302	arabidopsis_pep	AT4G17040.1
CUTC001302	melon_icugi	MU22508
CUTC001303	arabidopsis_pep	AT1G04340.1
CUTC001303	melon_icugi	MU22730
CUTC001304	arabidopsis_pep	AT1G48630.1
CUTC001304	melon_icugi	MU19413
CUTC001305	arabidopsis_pep	AT1G51060.1,AT3G20670.1,AT4G27230.1,AT5G54640.1
CUTC001306	melon_icugi	MU35497
CUTC001309	arabidopsis_pep	ATCG00480.1
CUTC001309	melon_icugi	MU26074
CUTC001310	arabidopsis_pep	AT4G26240.1
CUTC001310	melon_icugi	MU23846
CUTC001311	arabidopsis_pep	AT2G17380.1,AT4G35410.2
CUTC001312	arabidopsis_pep	AT5G55290.1,AT5G55290.2
CUTC001313	arabidopsis_pep	AT3G02220.1
CUTC001314	arabidopsis_pep	AT5G52640.1,AT5G56030.1,AT5G56000.1,AT5G56010.1
CUTC001314	melon_icugi	MU28088,MU28225
CUTC001315	arabidopsis_pep	AT2G38140.1
CUTC001315	melon_icugi	MU20613
CUTC001316	arabidopsis_pep	AT1G17860.1
CUTC001316	melon_icugi	MU20956
CUTC001317	arabidopsis_pep	AT3G01120.1
CUTC001317	melon_icugi	MU21509
CUTC001318	arabidopsis_pep	AT4G39710.1
CUTC001318	melon_icugi	MU20726
CUTC001319	arabidopsis_pep	AT3G12630.1
CUTC001320	arabidopsis_pep	AT3G54900.1
CUTC001320	melon_icugi	MU37657
CUTC001321	arabidopsis_pep	AT3G43980.1,AT3G44010.1,AT4G33865.1
CUTC001321	melon_icugi	MU23532
CUTC001323	arabidopsis_pep	AT5G08410.1
CUTC001324	arabidopsis_pep	AT2G42500.2
CUTC001324	melon_icugi	MU20927
CUTC001325	melon_icugi	MU27748
CUTC001326	arabidopsis_pep	AT4G09960.1,AT4G09960.3
CUTC001326	melon_icugi	MU20300
CUTC001327	melon_icugi	MU27955
CUTC001328	arabidopsis_pep	AT5G24490.1
CUTC001328	melon_icugi	MU27557
CUTC001332	arabidopsis_pep	AT5G19930.1
CUTC001332	melon_icugi	MU23881
CUTC001333	arabidopsis_pep	AT1G62780.1
CUTC001333	melon_icugi	MU26978
CUTC001334	arabidopsis_pep	AT5G42330.1
CUTC001334	melon_icugi	MU22382
CUTC001335	arabidopsis_pep	AT1G71730.1
CUTC001335	melon_icugi	MU32014
CUTC001337	arabidopsis_pep	AT1G23820.1
CUTC001337	melon_icugi	MU27168
CUTC001338	arabidopsis_pep	AT5G20250.1,AT5G20250.2,AT5G20250.3
CUTC001340	arabidopsis_pep	AT1G49780.1
CUTC001340	melon_icugi	MU25719
CUTC001341	arabidopsis_pep	AT5G59180.1
CUTC001341	melon_icugi	MU38336
CUTC001342	arabidopsis_pep	AT4G16210.1
CUTC001342	melon_icugi	MU26838
CUTC001344	melon_icugi	MU39096
CUTC001345	arabidopsis_pep	AT4G16520.1,AT4G16520.2
CUTC001345	melon_icugi	MU26985
CUTC001346	arabidopsis_pep	AT3G05230.1,AT5G27430.1
CUTC001346	melon_icugi	MU21135
CUTC001347	arabidopsis_pep	AT1G07920.1,AT1G07930.1,AT1G07940.1,AT1G07940.2,AT5G60390.1,AT5G60390.2,AT5G60390.3
CUTC001347	melon_icugi	MU19727,MU21199,MU26919,MU28087
CUTC001348	arabidopsis_pep	AT3G61200.1
CUTC001349	arabidopsis_pep	AT1G03910.1
CUTC001349	melon_icugi	MU24628
CUTC001350	arabidopsis_pep	AT5G35530.1
CUTC001350	melon_icugi	MU23181
CUTC001351	arabidopsis_pep	AT5G07020.1
CUTC001352	arabidopsis_pep	AT1G80380.2
CUTC001352	melon_icugi	MU38609
CUTC001353	arabidopsis_pep	AT5G22870.1
CUTC001353	melon_icugi	MU23602
CUTC001354	melon_icugi	MU27623
CUTC001355	arabidopsis_pep	AT5G51720.1
CUTC001355	melon_icugi	MU25250
CUTC001356	arabidopsis_pep	AT1G02816.1
CUTC001356	melon_icugi	MU20502
CUTC001357	melon_icugi	MU27716
CUTC001358	arabidopsis_pep	AT4G01310.1
CUTC001358	melon_icugi	MU42697
CUTC001359	arabidopsis_pep	AT5G19760.1
CUTC001360	arabidopsis_pep	AT1G04510.1,AT1G04510.2,AT2G33340.1,AT2G33340.2,AT2G33340.3
CUTC001360	melon_icugi	MU21923
CUTC001361	melon_icugi	MU26197
CUTC001362	melon_icugi	MU24773
CUTC001363	arabidopsis_pep	AT1G32070.1,AT1G32070.2,AT1G32070.3
CUTC001363	melon_icugi	MU37376
CUTC001365	arabidopsis_pep	AT2G24440.1
CUTC001365	melon_icugi	MU27516
CUTC001366	arabidopsis_pep	AT5G08500.1,AT5G23575.1
CUTC001366	melon_icugi	MU25975
CUTC001367	arabidopsis_pep	AT1G32928.1
CUTC001368	arabidopsis_pep	AT3G58730.1
CUTC001368	melon_icugi	MU21347
CUTC001369	arabidopsis_pep	AT5G14680.1
CUTC001369	melon_icugi	MU39676,MU23615
CUTC001371	arabidopsis_pep	AT3G18760.1
CUTC001371	melon_icugi	MU29691
CUTC001372	arabidopsis_pep	AT5G57860.1,AT5G57860.3,AT5G57860.2
CUTC001372	melon_icugi	MU22785
CUTC001373	melon_icugi	MU26763
CUTC001375	arabidopsis_pep	AT2G44360.1
CUTC001375	melon_icugi	MU24205
CUTC001376	arabidopsis_pep	AT1G67430.1
CUTC001376	melon_icugi	MU21422
CUTC001378	arabidopsis_pep	AT2G42210.1,AT2G42210.2,AT2G42210.3,AT2G42210.4
CUTC001379	arabidopsis_pep	AT5G02560.1
CUTC001380	arabidopsis_pep	AT5G13510.1
CUTC001380	melon_icugi	MU22486
CUTC001382	arabidopsis_pep	AT4G38800.1
CUTC001382	melon_icugi	MU21494
CUTC001383	melon_icugi	MU24880
CUTC001386	arabidopsis_pep	AT3G20050.1
CUTC001386	melon_icugi	MU27470
CUTC001387	arabidopsis_pep	AT1G12250.1
CUTC001388	arabidopsis_pep	AT3G55770.1,AT3G55770.2,AT3G55770.3,AT3G55770.4,AT3G55770.5
CUTC001388	melon_icugi	MU24353
CUTC001390	arabidopsis_pep	AT3G08770.1,AT5G01870.1
CUTC001390	melon_icugi	MU20273
CUTC001391	arabidopsis_pep	AT3G17580.1
CUTC001391	melon_icugi	MU38029
CUTC001392	arabidopsis_pep	AT3G26060.1
CUTC001393	arabidopsis_pep	AT2G45140.1,AT3G60600.1
CUTC001393	melon_icugi	MU22703
CUTC001394	arabidopsis_pep	AT3G62560.1,AT4G02080.1
CUTC001394	melon_icugi	MU25816
CUTC001395	arabidopsis_pep	AT5G41350.1
CUTC001395	melon_icugi	MU34389
CUTC001396	arabidopsis_pep	AT2G21530.1
CUTC001396	melon_icugi	MU38302
CUTC001397	arabidopsis_pep	AT5G09830.1
CUTC001397	melon_icugi	MU27755
CUTC001399	arabidopsis_pep	AT5G58490.1
CUTC001400	melon_icugi	MU21732
CUTC001401	melon_icugi	MU26863
CUTC001402	arabidopsis_pep	AT5G67360.1
CUTC001402	melon_icugi	MU26056
CUTC001403	arabidopsis_pep	AT5G56260.1
CUTC001403	melon_icugi	MU39457
CUTC001404	arabidopsis_pep	AT1G45474.1,AT1G45474.2
CUTC001405	arabidopsis_pep	AT1G62040.1
CUTC001405	melon_icugi	MU27001
CUTC001406	melon_icugi	MU22271
CUTC001408	arabidopsis_pep	AT2G43770.1
CUTC001408	melon_icugi	MU37431
CUTC001409	arabidopsis_pep	AT2G21580.1,AT2G21580.2
CUTC001410	arabidopsis_pep	AT1G61620.1
CUTC001410	melon_icugi	MU25796
CUTC001411	melon_icugi	MU21774
CUTC001412	arabidopsis_pep	AT1G05720.1
CUTC001412	melon_icugi	MU23699
CUTC001413	arabidopsis_pep	AT5G56600.1
CUTC001413	melon_icugi	MU28254
CUTC001415	arabidopsis_pep	AT2G25810.1
CUTC001416	arabidopsis_pep	AT1G06960.1,AT1G06960.2
CUTC001416	melon_icugi	MU38319
CUTC001418	melon_icugi	MU20513
CUTC001419	melon_icugi	MU22376
CUTC001420	arabidopsis_pep	AT3G26360.1
CUTC001421	melon_icugi	MU21844
CUTC001422	melon_icugi	MU19417
CUTC001423	melon_icugi	MU20585
CUTC001424	arabidopsis_pep	AT5G47840.1
CUTC001424	melon_icugi	MU20923
CUTC001426	arabidopsis_pep	AT2G27730.1
CUTC001426	melon_icugi	MU19783
CUTC001429	arabidopsis_pep	AT4G21320.1
CUTC001429	melon_icugi	MU38284
CUTC001430	arabidopsis_pep	AT2G04240.1,AT2G04240.2
CUTC001430	melon_icugi	MU21891
CUTC001431	arabidopsis_pep	AT5G63400.1
CUTC001431	melon_icugi	MU19754
CUTC001432	arabidopsis_pep	AT4G19400.1
CUTC001432	melon_icugi	MU20909
CUTC001433	melon_icugi	MU27745
CUTC001434	melon_icugi	MU20747
CUTC001435	arabidopsis_pep	AT5G17210.1
CUTC001435	melon_icugi	MU24051
CUTC001436	arabidopsis_pep	AT2G43560.1
CUTC001436	melon_icugi	MU38265
CUTC001437	arabidopsis_pep	AT4G33350.1
CUTC001438	arabidopsis_pep	AT5G13120.1
CUTC001439	melon_icugi	MU27463
CUTC001440	arabidopsis_pep	AT2G23290.1,AT4G37260.1
CUTC001440	melon_icugi	MU21132
CUTC001441	arabidopsis_pep	AT5G19940.1
CUTC001442	melon_icugi	MU23240
CUTC001443	arabidopsis_pep	AT1G14960.1
CUTC001445	arabidopsis_pep	AT3G08610.1
CUTC001445	melon_icugi	MU20094
CUTC001446	arabidopsis_pep	AT4G22380.1,AT4G12600.1,AT5G20160.1
CUTC001446	melon_icugi	MU37453
CUTC001447	arabidopsis_pep	AT1G16810.1,AT1G16810.2
CUTC001448	melon_icugi	MU37910
CUTC001449	arabidopsis_pep	AT3G60770.1,AT4G00100.1
CUTC001450	arabidopsis_pep	AT1G04820.1,AT1G64740.1,AT1G50010.1,AT4G14960.1,AT4G14960.2,AT5G19770.1,AT5G19780.1
CUTC001450	melon_icugi	MU19630,MU21174
CUTC001451	melon_icugi	MU19497
CUTC001454	arabidopsis_pep	AT4G40030.2
CUTC001454	melon_icugi	MU19789
CUTC001455	melon_icugi	MU21121
CUTC001456	melon_icugi	MU28114
CUTC001457	arabidopsis_pep	AT4G39660.1
CUTC001457	melon_icugi	MU21916
CUTC001458	arabidopsis_pep	AT4G25550.1
CUTC001458	melon_icugi	MU21128
CUTC001459	arabidopsis_pep	AT5G22250.1
CUTC001459	melon_icugi	MU27587
CUTC001460	melon_icugi	MU19828
CUTC001464	melon_icugi	MU19610
CUTC001466	arabidopsis_pep	AT1G03070.1,AT3G63310.1
CUTC001466	melon_icugi	MU39556
CUTC001467	melon_icugi	MU38222
CUTC001468	arabidopsis_pep	AT5G01350.1
CUTC001468	melon_icugi	MU25023
CUTC001469	arabidopsis_pep	AT5G17560.1
CUTC001469	melon_icugi	MU27904
CUTC001470	arabidopsis_pep	AT5G17000.1
CUTC001471	melon_icugi	MU26830
CUTC001472	arabidopsis_pep	AT3G05950.1
CUTC001472	melon_icugi	MU27783
CUTC001473	arabidopsis_pep	AT1G11750.1
CUTC001473	melon_icugi	MU22581
CUTC001474	arabidopsis_pep	AT2G21250.1
CUTC001474	melon_icugi	MU26959
CUTC001476	arabidopsis_pep	AT5G38890.1
CUTC001476	melon_icugi	MU21283
CUTC001477	arabidopsis_pep	AT5G66005.3
CUTC001477	melon_icugi	MU38390
CUTC001478	arabidopsis_pep	AT1G60660.1
CUTC001480	arabidopsis_pep	AT5G23440.1
CUTC001480	melon_icugi	MU28191
CUTC001481	arabidopsis_pep	AT4G28440.1
CUTC001481	melon_icugi	MU20126
CUTC001482	arabidopsis_pep	AT4G27030.1
CUTC001482	melon_icugi	MU27405
CUTC001483	melon_icugi	MU22922
CUTC001484	arabidopsis_pep	AT2G36930.1
CUTC001484	melon_icugi	MU20981
CUTC001485	arabidopsis_pep	AT5G39850.1
CUTC001485	melon_icugi	MU21415
CUTC001486	arabidopsis_pep	AT1G09815.1
CUTC001486	melon_icugi	MU36577
CUTC001488	arabidopsis_pep	AT3G62580.1
CUTC001488	melon_icugi	MU24604
CUTC001489	arabidopsis_pep	AT4G25570.1
CUTC001490	melon_icugi	MU24218
CUTC001491	arabidopsis_pep	AT5G61220.1
CUTC001492	arabidopsis_pep	AT1G31340.1,AT2G35635.1
CUTC001492	melon_icugi	MU28098
CUTC001493	arabidopsis_pep	AT4G00100.1
CUTC001493	melon_icugi	MU27167
CUTC001494	melon_icugi	MU35617
CUTC001496	arabidopsis_pep	AT5G43150.1
CUTC001496	melon_icugi	MU23162
CUTC001497	arabidopsis_pep	AT5G63030.1
CUTC001497	melon_icugi	MU27905
CUTC001499	melon_icugi	MU21233
CUTC001500	arabidopsis_pep	AT4G13200.1
CUTC001500	melon_icugi	MU38602
CUTC001501	arabidopsis_pep	AT2G38730.1
CUTC001501	melon_icugi	MU26376
CUTC001502	melon_icugi	MU34557
CUTC001503	arabidopsis_pep	AT5G60680.1
CUTC001503	melon_icugi	MU19480
CUTC001504	arabidopsis_pep	AT2G39460.1,AT2G39460.2,AT3G55280.1,AT3G55280.2
CUTC001506	arabidopsis_pep	AT2G32650.1,AT2G32180.1,AT2G32650.2
CUTC001506	melon_icugi	MU39025
CUTC001508	arabidopsis_pep	AT2G47800.1,AT3G62700.1
CUTC001508	melon_icugi	MU21772
CUTC001510	melon_icugi	MU20107
CUTC001511	arabidopsis_pep	AT5G16940.1,AT5G16940.2
CUTC001511	melon_icugi	MU31760
CUTC001516	melon_icugi	MU25363
CUTC001517	arabidopsis_pep	AT4G17190.1,AT5G47770.1
CUTC001517	melon_icugi	MU22177
CUTC001518	arabidopsis_pep	AT5G19440.1
CUTC001518	melon_icugi	MU26102
CUTC001520	arabidopsis_pep	AT5G44450.1
CUTC001521	melon_icugi	MU26673
CUTC001523	arabidopsis_pep	AT5G05780.1
CUTC001523	melon_icugi	MU27713
CUTC001524	arabidopsis_pep	AT1G25220.1
CUTC001525	melon_icugi	MU27925
CUTC001526	arabidopsis_pep	AT1G70760.1
CUTC001526	melon_icugi	MU26907
CUTC001527	melon_icugi	MU21115
CUTC001528	arabidopsis_pep	AT3G53620.1
CUTC001528	melon_icugi	MU21626
CUTC001529	arabidopsis_pep	AT3G23810.1,AT4G13940.1,AT4G13940.2,AT4G13940.3
CUTC001529	melon_icugi	MU27667
CUTC001531	arabidopsis_pep	AT3G04780.1
CUTC001532	arabidopsis_pep	AT5G58710.1
CUTC001532	melon_icugi	MU27938
CUTC001533	arabidopsis_pep	AT5G51220.1
CUTC001533	melon_icugi	MU37446
CUTC001534	arabidopsis_pep	AT4G21105.1
CUTC001535	arabidopsis_pep	AT4G15000.1
CUTC001535	melon_icugi	MU27997
CUTC001536	arabidopsis_pep	AT1G26910.1
CUTC001536	melon_icugi	MU20841
CUTC001538	arabidopsis_pep	AT1G01170.1,AT1G01170.2
CUTC001538	melon_icugi	MU19674,MU30618,MU37377,MU24671,MU24885
CUTC001540	melon_icugi	MU36568
CUTC001541	arabidopsis_pep	AT1G43710.1
CUTC001541	melon_icugi	MU34212
CUTC001542	arabidopsis_pep	AT1G56460.1
CUTC001544	arabidopsis_pep	AT2G17390.1
CUTC001544	melon_icugi	MU19442
CUTC001546	melon_icugi	MU28043
CUTC001547	arabidopsis_pep	AT5G43940.1
CUTC001548	arabidopsis_pep	AT1G05260.1,AT4G11290.1
CUTC001548	melon_icugi	MU22055
CUTC001549	arabidopsis_pep	AT5G45750.1
CUTC001550	arabidopsis_pep	AT1G08110.4
CUTC001551	arabidopsis_pep	AT2G40490.1
CUTC001551	melon_icugi	MU22733
CUTC001552	arabidopsis_pep	AT1G75780.1,AT1G20010.1,AT2G29550.1,AT4G20890.1,AT5G44340.1,AT5G12250.1,AT5G62690.1,AT5G62700.1,AT5G23860.1
CUTC001552	melon_icugi	MU24959,MU27172
CUTC001553	melon_icugi	MU24129
CUTC001555	melon_icugi	MU25489
CUTC001556	arabidopsis_pep	AT4G09350.1
CUTC001556	melon_icugi	MU20735
CUTC001557	arabidopsis_pep	AT1G04270.1,AT5G09510.1
CUTC001557	melon_icugi	MU19748
CUTC001558	arabidopsis_pep	AT3G07760.1,AT3G07760.2
CUTC001559	arabidopsis_pep	AT1G67280.1
CUTC001560	arabidopsis_pep	AT2G37470.1,AT5G22880.1
CUTC001561	arabidopsis_pep	AT4G25910.1
CUTC001561	melon_icugi	MU35397
CUTC001562	arabidopsis_pep	AT2G41250.1
CUTC001562	melon_icugi	MU20128
CUTC001563	melon_icugi	MU31623
CUTC001565	arabidopsis_pep	AT2G27510.1
CUTC001565	melon_icugi	MU20132
CUTC001566	arabidopsis_pep	AT1G21190.1,AT1G76860.1
CUTC001567	melon_icugi	MU19786
CUTC001573	arabidopsis_pep	AT2G01540.1
CUTC001573	melon_icugi	MU37505
CUTC001574	arabidopsis_pep	AT2G18370.1
CUTC001574	melon_icugi	MU26380
CUTC001575	arabidopsis_pep	AT3G46020.1
CUTC001575	melon_icugi	MU23235
CUTC001577	melon_icugi	MU39109
CUTC001578	arabidopsis_pep	AT2G35790.1
CUTC001579	arabidopsis_pep	AT2G25520.1,AT4G32390.1,AT5G25400.1
CUTC001579	melon_icugi	MU37755
CUTC001580	arabidopsis_pep	AT1G09780.1,AT3G08590.1,AT3G08590.2
CUTC001580	melon_icugi	MU21570
CUTC001582	arabidopsis_pep	AT1G15250.1
CUTC001583	arabidopsis_pep	AT1G32050.1
CUTC001583	melon_icugi	MU21413
CUTC001585	arabidopsis_pep	AT4G02620.1
CUTC001586	arabidopsis_pep	AT1G44760.1
CUTC001586	melon_icugi	MU20498
CUTC001587	arabidopsis_pep	AT1G06460.1
CUTC001587	melon_icugi	MU23510
CUTC001588	arabidopsis_pep	AT1G49570.1
CUTC001588	melon_icugi	MU23791
CUTC001589	melon_icugi	MU22392
CUTC001590	melon_icugi	MU21384
CUTC001591	arabidopsis_pep	AT2G36830.1
CUTC001591	melon_icugi	MU21159
CUTC001593	arabidopsis_pep	AT5G13440.1
CUTC001594	melon_icugi	MU28242
CUTC001596	arabidopsis_pep	AT2G34470.1,AT2G34470.2
CUTC001597	arabidopsis_pep	AT2G03350.1
CUTC001597	melon_icugi	MU21950
CUTC001600	arabidopsis_pep	AT3G44110.1
CUTC001600	melon_icugi	MU21155
CUTC001602	arabidopsis_pep	AT5G14140.1
CUTC001602	melon_icugi	MU40253
CUTC001603	melon_icugi	MU22081
CUTC001604	melon_icugi	MU22763
CUTC001605	arabidopsis_pep	AT2G20930.1
CUTC001605	melon_icugi	MU27794
CUTC001606	arabidopsis_pep	AT4G37800.1
CUTC001606	melon_icugi	MU34610
CUTC001607	arabidopsis_pep	AT4G39220.1
CUTC001607	melon_icugi	MU23564
CUTC001608	arabidopsis_pep	AT5G17840.1
CUTC001608	melon_icugi	MU24543
CUTC001609	arabidopsis_pep	AT3G23600.1
CUTC001609	melon_icugi	MU28194
CUTC001610	arabidopsis_pep	AT1G21080.1,AT1G76700.1
CUTC001610	melon_icugi	MU23128
CUTC001612	arabidopsis_pep	AT3G43520.1
CUTC001613	arabidopsis_pep	AT1G35680.1
CUTC001613	melon_icugi	MU27153
CUTC001614	melon_icugi	MU27790
CUTC001616	arabidopsis_pep	AT5G54160.1
CUTC001616	melon_icugi	MU22609
CUTC001618	arabidopsis_pep	AT2G17190.1
CUTC001618	melon_icugi	MU38197
CUTC001619	arabidopsis_pep	AT5G27490.1
CUTC001619	melon_icugi	MU24059
CUTC001622	melon_icugi	MU31032
CUTC001627	arabidopsis_pep	AT3G19820.1,AT3G19820.2
CUTC001627	melon_icugi	MU20736
CUTC001630	arabidopsis_pep	AT1G68750.1
CUTC001630	melon_icugi	MU25605
CUTC001631	arabidopsis_pep	AT4G02380.1
CUTC001631	melon_icugi	MU19889,MU42836
CUTC001632	arabidopsis_pep	AT1G12470.1
CUTC001632	melon_icugi	MU38300
CUTC001633	melon_icugi	MU22112
CUTC001634	melon_icugi	MU27890
CUTC001636	arabidopsis_pep	AT1G24260.1,AT1G24260.2
CUTC001636	melon_icugi	MU39209
CUTC001637	arabidopsis_pep	AT1G07420.1
CUTC001637	melon_icugi	MU39504
CUTC001638	melon_icugi	MU19740
CUTC001639	arabidopsis_pep	AT5G48500.1
CUTC001639	melon_icugi	MU21075,MU26873
CUTC001640	arabidopsis_pep	AT5G45390.1
CUTC001640	melon_icugi	MU24100
CUTC001641	arabidopsis_pep	AT5G17550.1
CUTC001641	melon_icugi	MU24025
CUTC001643	arabidopsis_pep	AT1G13360.1
CUTC001643	melon_icugi	MU19604
CUTC001646	arabidopsis_pep	AT2G46540.1
CUTC001647	arabidopsis_pep	AT4G26670.1
CUTC001648	arabidopsis_pep	AT5G20700.1
CUTC001649	arabidopsis_pep	AT2G46830.2
CUTC001649	melon_icugi	MU24441
CUTC001650	arabidopsis_pep	AT2G26670.1
CUTC001650	melon_icugi	MU33417
CUTC001651	arabidopsis_pep	AT4G13830.2
CUTC001653	arabidopsis_pep	AT4G25030.1,AT4G25030.2,AT5G45410.1,AT5G45410.2,AT5G45410.3
CUTC001653	melon_icugi	MU23209
CUTC001654	arabidopsis_pep	AT3G48140.1
CUTC001655	melon_icugi	MU27255
CUTC001657	melon_icugi	MU22837
CUTC001658	arabidopsis_pep	AT1G48440.1
CUTC001659	arabidopsis_pep	AT2G34860.1,AT2G34860.2
CUTC001660	arabidopsis_pep	AT4G04610.1,AT4G21990.1
CUTC001660	melon_icugi	MU20075
CUTC001661	arabidopsis_pep	AT2G21170.1
CUTC001661	melon_icugi	MU28238
CUTC001662	arabidopsis_pep	AT4G02510.1
[truncated: 21,484 more rows]
