# Supplementary material for: Transcriptome characterization and high throughput SSRs and SNPs discovery in Cucurbita pepo (Cucurbitaceae)
Source: BMC Genomics. 2011 Feb 10;12:104. doi: 10.1186/1471-2164-12-104 (PMC3049757; doi:10.1186/1471-2164-12-104)
Supplement: Additional file 5 — Genes potentially encoding pathogen resistance, flowering, fruit and root traits. Genes were identified in the Cucurbita data set by comparison with the Arabidopsis and melon databases [12,61]. A brief description and the corresponding Arabidopsis and melon locus are given for each unigene. [file 1471-2164-12-104-S5.XLSX]

## Sheet: Hoja1
Cucurbita Unigene ID	Melon orthologe	Arabidopsis locus	Gene name	Description
CUTC005035		AT4G21790	TOM1,TOBAMOVIRUS MULTIPLICATION 1	encodes a host factor that is required for TMV virus multiplication.
CUTC008078	MU22896	AT1G32400	TOM2A, TOBAMOVIRUS MULTIPLICATION 2A	encodes a protein essential for efficient multiplication of tobacco mosaic viruses.
CUTC010570	MU23145	AT1G14530	TTH1, TOM THREE HOMOLOG 1	tobamovirus multiplication protein 3 homolog.
CUTC002274		AT4G18040	EIF4E, EUKARYOTIC TRANSLATION INITATION FACTOR 4E	eIF4E protein, mutation in this gene affects the local spreading of CMV within the inoculated leaf, delaying accumulation of cucumber mosaic virus coat protein.
CUTC002671	MU27694	AT5G35620	EIF(ISO)4E, EUKARYOTIC INITIATION FACTOR (ISO)4E	cap-binding protein, binds to the 5' cap structure of nuclear-encoded mRNAs. Mutant is resistant to potyvirus infection.
CUTC015038		AT3G60240	EIF4G, EUKARYOTIC TRANSLATION INITIATION FACTOR 4G	protein synthesis initiation factor 4G (EIF4G). Likely affects cell-to-cell movement of the virus, also affects TCV multiplication.
CUTC012288	MU20711	AT2G48070	RPH1, RESISTANCE TO PHYTOPHTHORA 1	encodes a chloroplast protein involved in immune response to Phytophthora brassicae. rph1 mutant plants (in Ws background) are susceptible to P. brassicae.
CUTC023610	MU35278	AT3G20600	NDR1, NON RACE-SPECIFIC DISEASE RESISTANCE 1	required for non-race specific resistance to bacterial and fungal pathogens.Mediates systemic acquired resistance (SAR) response.
CUTC012351		AT5G58600	PMR5, POWDERY MILDEW RESISTANT 5	involved in resistance to the powdery mildew species Erysiphe cichoracearum and Erysiphe orontii.
CUTC015551	MU40351	AT5G65970	MLO10, MILDEW RESISTANCE LOCUS O 10	a member of a large family of seven-transmembrane domain proteins specific to plants, homologs of the barley mildew resistance locus o (MLO) protein.
CUTC024742	MU23039	AT5G48485	DIR1, DEFECTIVE IN INDUCED RESISTANCE 1	encodes a putative apoplastic lipid transfer protein that is involved in systemic acquired resistance.
CUTC048687		AT3G55270	MKP1, MITOGEN-ACTIVATED PROTEIN KINASE PHOSPHATASE 1	MAP kinase phosphatase.
CUTC019909	MU20582	AT1G12663	PR, PATHOGENESIS-RELATED PROTEIN	predicted to encode a PR (pathogenesis-related) protein. Belongs to the plant thionin (PR-13) family.
CUTC003551	MU20323	AT3G12500	PR3, PATHOGENESIS-RELATED 3	encodes a basic chitinase involved in ethylene/jasmonic acid mediated signalling pathway during systemic acquired resistance based on expression analyses.
CUTC002195	MU19711	AT3G57240	BG3, BETA-1,3-GLUCANASE 3	encodes a member of glycosyl hydrolase family 17.
CUTC009976	MU38258	AT3G48090	EDS1, ENHANCED DISEASE SUSCEPTIBILITY 1	component of R gene-mediated disease resistance in Arabidopsis thaliana with homology to eukaryotic lipases.
CUTC000188	MU39058	AT3G22400	LOX5	electron carrier activity, oxidoreductase activity, acting on single donors with incorporation of molecular oxygen.
CUTC000520		AT3G54340	AP3, APETALA 3	floral homeotic gene encoding a MADS domain protein homologous to SRF transcription factors. Specifies petal and stamen identities. Associates with PISTILLATA.
CUTC006811	MU39209	AT1G24260	SEP3, SEPALLATA3	member of the MADs box transcription factor family.
CUTC004669	MU37795	AT4G18960	AG, AGAMOUS	floral homeotic gene encoding a MADS domain transcription factor. Specifies floral meristem and carpel and stamen identity.
CUTC012264	MU36044	AT5G20240	PI, PISTILLATA	floral homeotic gene encoding a MADS domain transcription factor. Required for the specification of petal and stamen identities.
CUTC011992	MU21913	AT2G22540	SVP, SHORT VEGETATIVE PHASE	encodes a nuclear protein that acts as a floral repressor and that functions within the thermosensory pathway.
CUTC001281		AT1G05010	ACO4, ETHYLENE FORMING ENZYME	encodes 1-aminocyclopropane-1-carboxylate oxidase.
CUTC007864	MU38718	AT5G03280	EIN2, ETHYLENE INSENSITIVE 2	involved in ethylene signal transduction. Acts downstream of CTR1.
CUTC018880		AT1G73730	EIN3, ETHYLENE-INSENSITIVE3	encodes EIN3 (ethylene-insensitive3), a nuclear transcription factor that initiates downstream transcriptional cascades for ethylene responses.
CUTC006726	MU22881	AT1G66340	ETR1, ETHYLENE RESPONSE 1	ethylene receptor. Has histidine kinase activity.
CUTC007832	MU22519	AT3G04580	ETR2, ETHYLENE RESPONSE 2	involved in ethylene perception in Arabidopsis.
CUTC018942	MU32555	AT1G33410	SAR1, SUPPRESSOR OF AUXIN RESISTANCE 1	response to auxin stimulus, mRNA export from nucleus, developmental process.
CUTC020219	MU34900	AT1G80680	SAR3, SUPPRESSOR OF AUXIN RESISTANCE 3	mutant has early-flowering phenotype, encodes a putative nucleoporin. Involved in basal resistance against bacterial pathogens.
CUTC006834	MU23736	AT1G75080	BZR1, BRASSINAZOLE-RESISTANT 1	encodes a positive regulator of the brassinosteroid (BR) signalling pathway that mediates both downstream BR responses and negative feedback regulation of BR biosynthesis.
CUTC010803	MU41646	AT3G63010	GID1B, GA INSENSITIVE DWARF1B	encodes a gibberellin (GA) receptor ortholog of the rice GA receptor gene (OsGID1). Has GA-binding activity, showing higher affinity to GA4.
CUTC013398	MU28605	AT5G24860	FPF1, ARABIDOPSIS FLOWERING PROMOTING FACTOR 1	encodes a small protein of 12.6 kDa that regulates flowering and is involved in gibberellin signalling pathway. It is expressed in apical meristems immediately after the photoperiodic induction of flowering.
CUTC010776	MU26623	AT3G11540	SPY, SPINDLY, F24K9.29	encodes a N-acetyl glucosamine transferase that may glycosylate other molecules involved in GA signaling. SPY acts as both a repressor of GA responses and as a positive regulation of cytokinin signalling. SPY may be involved in reducing ROS accumulation in response to stress.
CUTC007012	MU21831	AT3G55470	T22E16.130/AAY96409	Calcium-dependent lipid-binding (CaLB domain) family protein/16-kDa phloem protein 2 (C. maxima).
CUTC004588	MU22215	AT1G47710	T2E6.22/AAG02411	Serine protease inhibitor (SERPIN) family protein/phloem serpin-1 (C. maxima).
CUTC024962			AAC12676	phloem filament protein; PP1 (C. maxima).
CUTC040044	MU39074	AT1G06920	OFP4, ARABIDOPSIS THALIANA OVATE FAMILY PROTEIN 4	ovate protein.
CUTC040977	MU39045	AT5G04820	OFP13, ARABIDOPSIS THALIANA OVATE FAMILY PROTEIN 13	ovate protein.
CUTC022812		AT5G50570	MBA10.13	squamosa promoter-binding protein, putative.
CUTC000656	MU21191	AT3G02780	IPP2,DIMETHYLLALLYL PYROPHOSPHATE ISOMERASE 2	encodes a protein with isopentenyl diphosphate:dimethylallyl diphosphate isomerase activity.
CUTC002720	MU38244	AT4G38460	GGR, GERANYLGERANYL REDUCTASE	involved in the isoprenoid byosinththic pathway.
CUTC006367	MU23116	AT5G17230	PSY, PHYTOENE SYNTHASE	phytoene synthase homolog1, involved in carotenoid byosinthetic process.
CUTC006741	MU25127	AT4G14210	PDS, PHYTOENE DESATURASE	encodes phytoene desaturase an enzyme that catalyzes the desaturation of phytoene to zeta-carotene during carotenoid biosynthesis.
CUTC048729		AT3G04870	ZDS, ZETA-CAROTENE DESATURASE	involved in the biosynthesis of carotenes and xanthophylls, reduces zeta-carotene to lycopene.
CUTC031026	MU37581	AT1G06820	CCR2,CAROTENOID ISOMERASE	encodes carotenoid isomerase. Catalyzes the isomerization of poly-cis-carotenoids to all-trans-carotenoids. Together with PDS and ZDS, CRTiso is required to complete the synthesis of lycopene from phytoene.
CUTC004331	MU35689	AT5G57030	LUT2, LUTEIN DEFICIENT 2	lutein-deficient 2 (LUT2) required for lutein biosynthesis, member of the xanthophyll class of carotenoids. Encodes lycopene epsilon cyclase.
CUTC001684	MU22637	AT3G63520	CCD1, CAROTENOID CLEAVAGE DIOXYGENASE 1	encodes a protein with 9-cis-epoxycarotenoid dioxygenase activity. The enzyme was shown to act on a variety of carotenoid including β-carotene, lutein, zeaxanthin, and all-trans-violaxanthin.
CUTC002689	MU26771	AT1G14720	XRT2, ENDOXYLOGLUCAN TRANSFERASE A2	endo-xyloglucan transferase (XTR2).
CUTC009298	MU26152	AT1G23460	F28C11.9	polygalacturonase.
CUTC000054	MU28251	AT5G62350	MMI9.21	invertase/pectin methylesterase inhibitor family protein.
CUTC010053	MU20203	AT1G23205	F26F24.4	invertase/pectin methylesterase inhibitor family protein.
CUTC016278		AT1G18650	PDCB3, PD CALLOSE BINDING PROTEIN 3	endoglucanase homolog2, Encodes a member of the X8-GPI family of proteins. It localizes to the plasmodesmata and is predicted to bind callose.
CUTC016402	MU35168	AT5G18830	SPL7, SQUAMOSA PROMOTER BINDING PROTEIN-LIKE 7	encodes a member of the Squamosa Binding Protein family of transcriptional regulators. SPL7 is expressed highly in roots and appears to play a role in copper homeostasis. Mutants are hypersensitive to copper deficient conditions and display a retarded growth phenotype.
CUTC012329		AT2G39700	EXP4, EXPANSIN A4	putative expansin, Involved in the formation of nematode-induced syncytia in roots of Arabidopsis thaliana.
CUTC005946	MU38286	AT1G12560	EXPA7, EXPANSIN A7	member of Alpha-Expansin Gene FamilyContaining a conserved root hair-specific cis-element RHE. Expressed specifically in root hair cell.
CUTC015740		AT3G49180	RID3, ROOT INITIATION DEFECTIVE 3	involved in nucleotide binding.
CUTC026511		AT5G12330	LRP1, LATERAL ROOT PRIMORDIUM 1	expressed in lateral root primordia and induced by auxin.
