# Supplementary material for: Transcriptome characterization and high throughput SSRs and SNPs discovery in Cucurbita pepo (Cucurbitaceae)
Source: BMC Genomics. 2011 Feb 10;12:104. doi: 10.1186/1471-2164-12-104 (PMC3049757; doi:10.1186/1471-2164-12-104)
Supplement: Additional file 6 — Cucurbita SSRs. The table provides the list of SSRs identified from the Cucurbita unigene dataset, their length, motif sequences, position in the unigene, and scores. [file 1471-2164-12-104-S6.XLSX]

## Sheet: cucurbita ssr
Cucurbita unigene ID	SSR motif	number of repeats	start	end	length	score
CUTC000009	AAG	6	442	461	20	11
CUTC000019	AACT	5	572	591	20	16
CUTC000047	AAG	12	313	348	36	33
CUTC000055	AAG	9	75	101	27	17
CUTC000153	AAG	7	98	118	21	11
CUTC000160	AAC	7	1611	1631	21	18
CUTC000280	AAG	10	375	404	30	13
CUTC000296	AGCC	5	408	427	20	16
CUTC000312	AAG	6	59	76	18	15
CUTC000345	AAG	7	651	671	21	11
CUTC000400	AATC	5	28	47	20	16
CUTC000403	AATC	5	0	19	20	16
CUTC000415	ACAG	5	49	68	20	16
CUTC000439	CCG	7	354	374	21	18
CUTC000467	AGC	6	97	114	18	15
CUTC000479	AG	14	26	53	28	21
CUTC000482	AAG	6	320	337	18	15
CUTC000483	AGG	6	65	83	19	9
CUTC000488	AAG	12	1084	1119	36	32
CUTC000502	AGC	7	58	78	21	18
CUTC000524	AAG	7	694	714	21	18
CUTC000542	AG	10	8	27	20	17
CUTC000565	AGC	9	240	266	27	16
CUTC000565	AAAT	7	1603	1630	28	17
CUTC000569	AAG	10	292	321	30	20
CUTC000576	AAT	9	1594	1620	27	17
CUTC000590	AGAT	5	636	655	20	16
CUTC000618	ATC	7	628	648	21	11
CUTC000623	AAG	8	1044	1067	24	14
CUTC000627	AG	12	447	471	25	14
CUTC000674	AG	14	27	54	28	19
CUTC000679	AAAT	6	2	25	24	20
CUTC000732	AAG	9	59	85	27	24
CUTC000734	AAG	8	1137	1162	26	17
CUTC000768	AAG	7	86	106	21	18
CUTC000771	AAG	7	354	374	21	18
CUTC000773	AGC	7	196	216	21	18
CUTC000774	AG	10	75	94	20	16
CUTC000815	AAG	7	581	601	21	18
CUTC000843	AAG	10	743	774	32	14
CUTC000861	AAG	11	1770	1802	33	9
CUTC000877	AG	13	83	108	26	17
CUTC000882	AAG	9	454	480	27	24
CUTC000906	AAG	12	86	121	36	26
CUTC000913	AAG	9	93	119	27	24
CUTC000922	AG	10	613	632	20	18
CUTC000933	AAG	8	30	53	24	21
CUTC001016	AAG	10	640	669	30	20
CUTC001032	AATG	6	656	679	24	20
CUTC001044	AATC	6	752	775	24	20
CUTC001051	AG	35	690	760	71	27
CUTC001060	AGCG	5	8	27	20	14
CUTC001075	AGG	7	546	566	21	18
CUTC001088	AT	10	823	842	20	18
CUTC001127	ATC	13	26	64	39	18
CUTC001131	AAG	15	674	718	45	42
CUTC001137	AAG	7	641	661	21	18
CUTC001156	AAG	7	726	746	21	18
CUTC001186	AG	11	18	39	22	20
CUTC001231	AAG	6	813	830	18	15
CUTC001239	AAG	13	141	179	39	36
CUTC001251	AAG	8	133	156	24	21
CUTC001261	AG	10	32	51	20	11
CUTC001273	AAG	6	401	418	18	15
CUTC001285	AAT	8	1077	1100	24	14
CUTC001288	AT	11	789	810	22	13
CUTC001300	AAG	7	1920	1940	21	18
CUTC001326	AAAG	5	43	62	20	16
CUTC001326	ATC	6	877	896	20	11
CUTC001328	AAG	7	209	229	21	18
CUTC001356	AAG	15	51	96	46	36
CUTC001391	AAG	8	8	31	24	14
CUTC001425	AGG	11	298	330	33	23
CUTC001459	AAAT	5	948	967	20	16
CUTC001479	AAG	13	21	60	40	21
CUTC001488	AAG	8	835	858	24	21
CUTC001489	AG	11	72	93	22	20
CUTC001499	ACT	7	271	291	21	18
CUTC001505	ACTC	8	414	445	32	28
CUTC001516	AAC	6	127	144	18	15
CUTC001542	ATC	6	50	67	18	15
CUTC001556	AAT	6	246	263	18	15
CUTC001570	AAAC	6	120	143	24	20
CUTC001600	AGC	8	1456	1480	25	15
CUTC001620	AAG	10	166	195	30	20
CUTC001624	ATC	9	520	546	27	17
CUTC001628	ATC	8	146	169	24	21
CUTC001639	AAG	12	288	323	36	33
CUTC001665	AG	30	5	64	60	34
CUTC001668	AG	12	833	856	24	21
CUTC001697	AGC	7	457	477	21	18
CUTC001704	AG	12	52	75	24	22
CUTC001749	AG	11	35	56	22	20
CUTC001855	AAG	9	71	97	27	24
CUTC001862	AAG	8	94	117	24	21
CUTC001863	AG	12	601	624	24	18
CUTC001863	AAG	7	650	670	21	18
CUTC001903	AG	11	875	896	22	20
CUTC001906	ACGG	7	792	819	28	24
CUTC001918	AAG	8	87	110	24	21
CUTC001921	AG	10	57	76	20	18
CUTC001936	AG	13	5	30	26	24
CUTC001956	AAG	13	469	507	39	36
CUTC001961	AGC	8	97	120	24	21
CUTC001974	AATC	7	223	250	28	24
CUTC002003	AAG	6	1080	1097	18	8
CUTC002061	AG	11	582	603	22	19
CUTC002061	AAG	7	679	699	21	18
CUTC002071	AAG	10	106	135	30	13
CUTC002079	AAG	8	106	131	26	10
CUTC002079	AACG	5	156	175	20	16
CUTC002093	AAG	7	956	976	21	18
CUTC002117	ATC	8	1032	1055	24	21
CUTC002121	AGG	7	1562	1582	21	18
CUTC002132	AATG	7	647	674	28	24
CUTC002144	AAC	6	1119	1137	19	9
CUTC002183	AAG	8	43	66	24	14
CUTC002225	CCG	8	1062	1085	24	21
CUTC002278	AAG	13	235	275	41	32
CUTC002281	AAG	10	877	906	30	13
CUTC002285	AAG	12	94	129	36	33
CUTC002290	AAC	7	866	886	21	18
CUTC002326	AAG	9	741	767	27	17
CUTC002342	AG	11	805	826	22	13
CUTC002350	AAG	7	315	335	21	11
CUTC002386	AAG	9	905	931	27	24
CUTC002392	AATC	6	1015	1038	24	20
CUTC002400	AAG	11	1320	1352	33	27
CUTC002424	AAG	9	665	691	27	10
CUTC002460	AAG	7	100	120	21	18
CUTC002480	AG	10	60	79	20	11
CUTC002492	AG	10	21	40	20	18
CUTC002518	AT	10	219	238	20	18
CUTC002531	AAAT	5	70	89	20	16
CUTC002544	AG	10	586	605	20	18
CUTC002575	AG	10	455	474	20	18
CUTC002576	AG	11	4	25	22	20
CUTC002632	AAG	6	340	357	18	15
CUTC002663	AAAG	5	289	308	20	16
CUTC002663	AGC	10	495	524	30	27
CUTC002689	AG	10	69	89	21	13
CUTC002692	AGG	6	1395	1412	18	8
CUTC002719	AAT	6	464	481	18	15
CUTC002730	AG	10	618	637	20	18
CUTC002736	ATC	7	87	107	21	11
CUTC002737	AAG	7	1079	1099	21	11
CUTC002777	AGCT	5	472	491	20	16
CUTC002797	ACAT	7	111	138	28	24
CUTC002835	AAG	7	909	929	21	18
CUTC002849	AACC	5	1166	1185	20	16
CUTC002931	ACC	7	1417	1437	21	18
CUTC002942	AAC	7	130	150	21	18
CUTC003001	AAG	7	732	752	21	11
CUTC003001	AAT	12	883	918	36	26
CUTC003057	AGC	7	96	116	21	11
CUTC003068	AGC	7	696	716	21	18
CUTC003143	AAAC	5	1578	1597	20	16
CUTC003159	AG	11	1844	1865	22	20
CUTC003161	ACAT	5	859	878	20	16
CUTC003166	AAAG	6	70	93	24	20
CUTC003186	ACG	9	1243	1269	27	10
CUTC003189	AAG	7	154	174	21	18
CUTC003191	AAC	9	487	513	27	10
CUTC003228	AAG	7	78	98	21	18
CUTC003291	AAT	7	901	921	21	18
CUTC003307	AATC	4	133	149	17	6
CUTC003360	AATG	6	668	691	24	20
CUTC003385	AAG	10	127	156	30	27
CUTC003435	AGC	7	128	148	21	18
CUTC003444	AAG	7	2013	2033	21	18
CUTC003447	AG	11	7	28	22	16
CUTC003458	AAG	10	190	219	30	27
CUTC003499	AAG	7	41	61	21	18
CUTC003521	AAG	6	1099	1116	18	15
CUTC003529	AAG	9	19	45	27	24
CUTC003535	ACG	8	417	440	24	21
CUTC003586	AATG	6	233	256	24	13
CUTC003599	ATC	6	867	884	18	14
CUTC003626	AC	10	55	74	20	11
CUTC003632	AAG	9	123	149	27	24
CUTC003719	AG	14	36	63	28	12
CUTC003750	AAG	18	17	70	54	25
CUTC003781	AAG	8	483	506	24	14
CUTC003850	AAC	9	520	546	27	24
CUTC003876	AAG	6	1746	1763	18	8
CUTC003886	AGG	7	208	229	22	12
CUTC003892	AAGG	6	578	601	24	20
CUTC003918	AAG	8	476	499	24	14
CUTC003936	AGC	9	283	309	27	24
CUTC003941	AAG	9	296	322	27	24
CUTC004011	AAG	9	37	63	27	24
CUTC004033	AAG	9	1043	1069	27	24
CUTC004035	AAT	8	1095	1119	25	13
CUTC004039	AAG	8	101	124	24	21
CUTC004053	AAT	7	8	28	21	17
CUTC004079	AAG	7	498	518	21	11
CUTC004079	AAG	7	569	589	21	11
CUTC004101	AAAG	6	75	99	25	14
CUTC004101	AAG	6	365	382	18	8
CUTC004104	AT	15	892	921	30	14
CUTC004137	AAG	8	860	883	24	21
CUTC004139	AGC	6	414	431	18	8
CUTC004158	AAG	7	358	378	21	18
CUTC004167	AAG	8	18	41	24	21
CUTC004175	AAAC	5	1010	1029	20	16
CUTC004191	AGG	8	34	57	24	21
CUTC004210	ATC	6	1466	1483	18	15
CUTC004224	AATG	5	1127	1146	20	16
CUTC004281	AG	9	61	79	19	11
CUTC004307	AAG	8	837	860	24	21
CUTC004313	CCG	6	101	118	18	8
CUTC004340	ACC	6	133	150	18	15
CUTC004344	AG	10	1611	1630	20	18
CUTC004367	AAG	8	255	278	24	21
CUTC004399	ACG	7	531	551	21	18
CUTC004406	AAG	12	1889	1924	36	19
CUTC004433	AAG	8	1233	1256	24	21
CUTC004438	AGG	9	136	162	27	10
CUTC004438	AGG	6	460	479	20	11
CUTC004442	AGG	6	251	268	18	15
CUTC004449	AG	10	204	223	20	18
CUTC004471	AAG	10	1060	1090	31	14
CUTC004505	ATC	7	611	631	21	18
CUTC004506	AAC	7	92	112	21	18
CUTC004537	AGG	7	998	1018	21	18
CUTC004597	AG	14	423	450	28	12
CUTC004625	ATC	7	1164	1184	21	11
CUTC004629	AAG	7	80	100	21	11
CUTC004631	AAG	7	676	696	21	11
CUTC004636	AGC	12	1296	1331	36	26
CUTC004640	ACC	6	153	170	18	8
CUTC004651	AAG	20	1161	1220	60	43
CUTC004705	AGG	6	503	520	18	15
CUTC004711	ACG	6	289	306	18	8
CUTC004711	ATC	7	599	619	21	11
CUTC004715	AG	14	9	36	28	26
CUTC004751	ACAT	8	920	951	32	28
CUTC004774	AACC	6	453	476	24	20
CUTC004777	ACAT	5	760	779	20	16
CUTC004782	AAG	7	269	289	21	18
CUTC004782	AGG	6	551	568	18	15
CUTC004883	AAG	7	195	215	21	11
CUTC004906	AAG	8	1292	1315	24	21
CUTC004926	AATG	5	624	643	20	16
CUTC004926	AACC	5	848	867	20	16
CUTC004962	AAG	14	32	73	42	39
CUTC004991	AGC	7	675	695	21	11
CUTC004996	AATG	5	662	681	20	16
CUTC004997	AAG	9	1032	1058	27	24
CUTC005018	ACC	8	117	140	24	21
CUTC005037	AAG	8	149	172	24	21
CUTC005049	AAAC	6	80	103	24	20
CUTC005052	ATC	7	547	567	21	18
CUTC005078	AAG	10	172	201	30	20
CUTC005134	AAG	12	1175	1210	36	33
CUTC005247	AAG	9	11	37	27	24
CUTC005269	ACC	7	53	73	21	16
CUTC005282	AAG	7	30	50	21	18
CUTC005287	AAC	8	1644	1668	25	10
CUTC005293	AAG	7	357	377	21	18
CUTC005299	AAC	10	459	490	32	14
CUTC005302	AG	10	1180	1199	20	18
CUTC005409	AG	10	644	663	20	11
CUTC005425	AAG	11	369	403	35	26
CUTC005462	ACC	9	180	206	27	24
CUTC005467	ATCC	5	2185	2204	20	16
CUTC005558	AAG	8	1580	1603	24	14
CUTC005588	AAG	7	74	95	22	12
CUTC005588	AGC	10	102	131	30	27
CUTC005600	AAG	7	37	57	21	18
CUTC005607	AAT	12	74	109	36	33
CUTC005617	AG	10	657	676	20	18
CUTC005622	AAG	10	88	117	30	20
CUTC005650	AG	28	14	69	56	54
CUTC005662	ATC	8	962	985	24	21
CUTC005676	ACC	7	19	39	21	18
CUTC005708	AAT	13	1936	1974	39	29
CUTC005722	AGC	8	754	777	24	21
CUTC005739	ATC	8	371	394	24	21
CUTC005739	AAG	19	476	532	57	26
CUTC005739	AAG	8	788	811	24	21
CUTC005743	AAG	6	992	1009	18	15
CUTC005748	AAT	7	432	452	21	11
CUTC005748	AGG	10	715	744	30	13
CUTC005761	AAG	10	475	504	30	27
CUTC005765	AAG	7	301	321	21	18
CUTC005795	AAC	6	202	219	18	15
CUTC005800	AAG	11	445	477	33	30
CUTC005800	AG	11	1117	1138	22	20
CUTC005828	AAG	7	787	807	21	18
CUTC005828	AAG	7	877	897	21	18
CUTC005832	AGC	7	981	1001	21	18
CUTC005849	AG	26	32	84	53	17
CUTC005875	AG	11	38	59	22	20
CUTC005893	AGAT	5	933	952	20	16
CUTC005894	AAT	9	514	540	27	24
CUTC005906	AAC	9	67	93	27	24
CUTC005928	ATC	7	208	228	21	11
CUTC005954	AGG	9	407	433	27	24
CUTC005954	AAG	7	434	454	21	18
CUTC005959	AAG	7	53	73	21	18
CUTC005959	AAT	7	783	803	21	18
CUTC005993	AAG	6	332	349	18	15
CUTC006005	AAG	7	782	802	21	18
CUTC006008	ATC	7	24	44	21	18
CUTC006008	AG	14	798	825	28	25
CUTC006010	AGG	7	124	144	21	18
CUTC006094	AAG	9	91	117	27	23
CUTC006108	CCG	7	513	533	21	18
CUTC006148	AG	10	1218	1237	20	18
CUTC006179	AAG	11	13	45	33	30
CUTC006208	AAG	7	9	29	21	18
CUTC006209	AAC	9	528	554	27	24
CUTC006217	AAG	10	183	212	30	27
CUTC006237	AAG	7	766	786	21	18
CUTC006247	AAG	7	141	161	21	18
CUTC006256	AGG	7	1221	1241	21	18
CUTC006322	AG	10	19	38	20	11
CUTC006328	AGG	7	124	144	21	11
CUTC006329	AAT	7	408	428	21	18
CUTC006330	AAG	12	61	96	36	33
CUTC006340	CCG	7	47	67	21	18
CUTC006342	ACT	9	163	189	27	24
CUTC006360	AGG	8	161	184	24	21
CUTC006374	AGCT	5	477	496	20	16
CUTC006399	AAG	6	377	394	18	8
CUTC006441	AACC	5	783	802	20	16
CUTC006461	AGC	8	489	512	24	21
CUTC006465	ACG	7	342	362	21	18
CUTC006480	AAG	6	134	151	18	15
CUTC006518	AAG	13	82	120	39	22
CUTC006537	AGG	7	228	248	21	18
CUTC006568	AG	10	191	210	20	18
CUTC006597	ACC	10	805	834	30	20
CUTC006607	ATC	6	432	449	18	15
CUTC006622	AGC	6	137	154	18	15
CUTC006627	AAG	9	611	637	27	10
CUTC006641	ATC	6	670	687	18	15
CUTC006663	AATG	5	317	336	20	16
CUTC006671	AAG	9	35	63	29	20
CUTC006671	AGGC	5	405	424	20	16
CUTC006691	AAG	7	7	27	21	11
CUTC006703	ACC	7	355	375	21	18
CUTC006710	AAG	7	28	50	23	7
CUTC006764	AAT	8	514	537	24	21
CUTC006822	AAG	20	646	705	60	57
CUTC006858	AAG	9	591	617	27	24
CUTC006872	AG	16	1191	1222	32	30
CUTC006874	ATC	7	1221	1241	21	11
CUTC006889	AAG	11	6	38	33	30
CUTC006889	AAAG	7	782	809	28	17
CUTC006891	AG	12	155	178	24	22
CUTC006894	AAG	8	395	418	24	7
CUTC006911	AT	12	1495	1518	24	15
CUTC006964	ATCC	7	214	241	28	24
CUTC006993	AAG	8	548	571	24	21
CUTC007010	AAAG	7	14	42	29	10
CUTC007080	AAG	7	438	458	21	18
CUTC007080	ATC	7	583	603	21	18
CUTC007117	AAG	13	609	647	39	36
CUTC007123	AAAT	6	1095	1119	25	14
CUTC007129	AAG	7	239	259	21	18
CUTC007151	ACG	8	101	124	24	21
CUTC007152	AAAG	5	672	691	20	9
CUTC007178	AAG	12	426	461	36	32
CUTC007226	ACC	7	44	64	21	18
CUTC007243	AG	11	1569	1590	22	20
CUTC007244	ATC	8	459	482	24	21
CUTC007248	AAG	20	1	60	60	57
CUTC007273	AAG	11	1028	1060	33	30
CUTC007277	AAG	6	494	511	18	15
CUTC007278	AAG	6	217	234	18	15
CUTC007281	AAG	8	74	97	24	14
CUTC007294	AT	10	787	806	20	18
CUTC007326	ACT	8	963	987	25	15
CUTC007356	AAG	7	1145	1165	21	18
CUTC007357	AAC	7	257	277	21	18
CUTC007361	ATC	11	832	864	33	30
CUTC007372	AG	14	73	100	28	26
CUTC007393	AAAG	5	558	580	23	13
CUTC007422	AAG	9	77	103	27	24
CUTC007425	AAG	12	541	576	36	33
CUTC007429	ACC	9	4	30	27	16
CUTC007442	AAAC	5	740	759	20	16
CUTC007452	AAG	8	57	80	24	14
CUTC007464	ACTC	11	724	767	44	40
CUTC007473	AAG	7	26	46	21	18
CUTC007492	AAG	9	671	697	27	17
CUTC007495	AAG	8	35	59	25	15
CUTC007535	AAG	6	751	768	18	15
CUTC007536	ATC	7	1233	1253	21	17
CUTC007603	AAG	7	24	44	21	18
CUTC007613	ACG	6	281	298	18	15
CUTC007623	AAG	7	488	508	21	11
CUTC007652	AGC	7	466	486	21	18
CUTC007660	AG	12	30	53	24	22
CUTC007684	AAG	9	150	176	27	24
CUTC007691	AAG	9	76	102	27	24
CUTC007715	AG	10	2	22	21	13
CUTC007718	ATCC	5	660	679	20	16
CUTC007745	AG	12	80	103	24	22
CUTC007748	AG	11	116	137	22	12
CUTC007783	AG	12	1	24	24	22
CUTC007797	AG	19	1090	1127	38	24
CUTC007814	AG	13	5	30	26	24
CUTC007846	AAG	6	14	31	18	15
CUTC007853	AG	10	104	123	20	11
CUTC007853	AAG	6	135	152	18	15
CUTC007867	ACAT	6	580	603	24	20
CUTC007874	ATC	6	1330	1347	18	8
CUTC007890	AGG	6	562	579	18	15
CUTC007890	CCG	8	979	1002	24	14
CUTC007903	AAG	8	509	532	24	21
CUTC007910	AGG	7	116	136	21	18
CUTC007926	AACC	5	454	473	20	16
CUTC007942	AAC	8	517	540	24	21
CUTC007951	AAG	7	384	404	21	18
CUTC007951	AGC	8	419	442	24	21
CUTC007960	AAG	13	95	133	39	35
CUTC007968	AAG	8	740	763	24	21
CUTC008000	ATC	7	121	141	21	18
CUTC008075	AAG	13	549	587	39	36
CUTC008091	ACG	7	862	882	21	17
CUTC008114	AAG	11	23	55	33	16
CUTC008131	AG	11	86	107	22	13
CUTC008139	AAG	8	692	715	24	21
CUTC008163	AAG	7	338	358	21	18
CUTC008191	AATC	6	250	273	24	20
CUTC008191	AAG	6	1057	1074	18	8
CUTC008255	AAG	7	22	42	21	13
CUTC008267	AG	10	400	419	20	18
CUTC008273	AGG	7	708	728	21	18
CUTC008284	AGG	7	586	606	21	18
CUTC008345	AAG	6	772	789	18	8
CUTC008357	ACC	8	425	448	24	21
CUTC008376	AGC	11	403	435	33	16
CUTC008398	AT	9	206	224	19	11
CUTC008409	AGC	8	262	285	24	21
CUTC008419	AAG	7	495	515	21	18
CUTC008427	AAG	7	495	515	21	18
CUTC008427	AG	10	837	856	20	18
CUTC008457	AAG	6	139	156	18	15
CUTC008486	AAT	14	68	109	42	25
CUTC008511	AAG	7	9	29	21	18
CUTC008544	AAAC	6	589	612	24	20
CUTC008615	AAT	6	940	957	18	15
CUTC008637	AAG	9	523	549	27	24
CUTC008659	AAG	7	498	518	21	18
CUTC008692	AAG	7	1111	1131	21	18
CUTC008699	AAAG	5	366	385	20	16
CUTC008726	CCG	6	555	572	18	15
CUTC008737	AACG	17	64	134	71	19
CUTC008783	AAC	7	695	715	21	18
CUTC008783	ATC	8	913	936	24	21
CUTC008817	ACTC	5	789	808	20	16
CUTC008887	AGCG	5	562	581	20	16
CUTC008894	AAG	6	556	573	18	8
CUTC008984	AATC	5	307	326	20	16
CUTC008988	AAG	8	636	660	25	15
CUTC009010	AAAG	6	631	654	24	20
CUTC009020	AAAT	5	174	193	20	16
CUTC009070	ATC	7	102	122	21	18
CUTC009094	AAG	9	360	386	27	17
CUTC009096	ATC	8	670	693	24	21
CUTC009143	AT	14	1099	1126	28	19
CUTC009156	AAG	7	803	823	21	18
CUTC009157	ACC	11	72	104	33	23
CUTC009157	AAC	7	352	372	21	18
CUTC009195	AGC	8	52	75	24	21
CUTC009196	ATC	7	369	389	21	17
CUTC009214	AAC	7	601	621	21	18
CUTC009231	AGG	7	62	82	21	11
CUTC009236	AAG	8	160	183	24	20
CUTC009262	AGC	7	387	407	21	18
CUTC009280	AAT	10	202	231	30	27
CUTC009287	AGC	8	121	144	24	20
CUTC009352	AAG	12	69	104	36	26
CUTC009409	AT	9	788	806	19	11
CUTC009414	AT	10	51	70	20	18
CUTC009435	AAAC	4	734	752	19	9
CUTC009436	AAG	10	602	631	30	13
CUTC009499	AAC	8	55	78	24	14
CUTC009524	AAG	7	656	676	21	16
CUTC009526	AAAG	4	660	678	19	9
CUTC009596	AT	15	66	95	30	14
CUTC009607	AG	11	1465	1486	22	20
CUTC009634	AG	13	149	174	26	22
CUTC009653	ACAG	7	721	748	28	17
CUTC009689	AG	13	1080	1105	26	24
CUTC009708	AGC	7	332	352	21	11
CUTC009740	AAG	7	576	596	21	18
CUTC009760	AAC	7	149	169	21	18
CUTC009788	AAG	7	178	198	21	18
CUTC009797	AGG	8	26	49	24	14
CUTC009842	CCG	8	353	376	24	14
CUTC009882	AAC	10	806	835	30	27
CUTC009917	ATC	6	769	786	18	15
CUTC009926	ATC	7	48	68	21	15
CUTC009954	AACG	5	643	664	22	6
CUTC009968	AGC	7	549	569	21	18
CUTC009977	AAG	7	1053	1073	21	11
CUTC009977	AAG	10	1101	1130	30	27
CUTC010000	AAG	6	219	236	18	15
CUTC010010	CCG	7	168	188	21	18
CUTC010020	ACTC	5	163	182	20	16
CUTC010045	AAG	8	781	804	24	21
CUTC010088	ACG	6	243	260	18	15
CUTC010110	AAC	6	357	374	18	15
CUTC010113	AGC	6	189	206	18	15
CUTC010115	AAG	7	744	764	21	11
CUTC010128	AG	15	345	374	30	28
CUTC010130	AGC	7	795	815	21	18
CUTC010153	AAG	7	1062	1082	21	18
CUTC010183	AAG	7	444	464	21	11
CUTC010197	AAG	13	152	190	39	36
CUTC010207	ACG	12	904	939	36	33
CUTC010231	AT	14	29	56	28	12
CUTC010239	AATT	4	555	571	17	6
CUTC010278	AAAG	5	19	38	20	16
CUTC010278	ATC	6	848	867	20	11
CUTC010334	AG	12	16	40	25	17
CUTC010373	AGG	7	449	469	21	11
CUTC010419	AT	10	675	694	20	18
CUTC010419	AATC	5	1002	1021	20	16
CUTC010449	AAG	9	190	216	27	24
CUTC010452	AGG	6	975	992	18	15
CUTC010452	AAC	7	1011	1031	21	18
CUTC010480	ACG	8	290	313	24	21
CUTC010513	AAG	7	221	241	21	18
CUTC010560	AAG	12	139	174	36	25
CUTC010567	AT	14	675	702	28	17
CUTC010575	ACC	7	1688	1708	21	18
CUTC010639	AAG	6	305	322	18	15
CUTC010699	AATG	5	578	597	20	16
CUTC010704	AAG	7	57	77	21	18
CUTC010704	AT	10	301	320	20	18
CUTC010752	AT	10	669	688	20	18
CUTC010761	AAG	9	221	247	27	24
CUTC010768	AAC	7	712	732	21	11
CUTC010785	AG	12	1078	1101	24	22
CUTC010796	AAG	8	192	215	24	21
CUTC010806	AAT	6	651	668	18	15
CUTC010830	AAG	11	1	33	33	30
CUTC010830	AAAG	5	1488	1507	20	16
CUTC010844	AG	12	537	560	24	22
CUTC010867	AAG	9	563	589	27	24
CUTC010874	AAG	6	795	812	18	15
CUTC010878	AAAT	5	512	531	20	16
CUTC010905	AAG	11	22	55	34	24
CUTC010912	AAG	7	436	456	21	18
CUTC010931	ATC	9	707	733	27	17
CUTC010943	ACT	6	352	371	20	11
CUTC010961	AGC	6	198	215	18	15
CUTC010964	AAC	10	781	810	30	27
CUTC010990	AAG	8	81	104	24	21
CUTC011001	AG	11	152	173	22	20
CUTC011016	AGC	7	272	292	21	18
CUTC011051	AAG	9	72	98	27	24
CUTC011051	AAC	6	210	227	18	15
CUTC011058	ATC	8	981	1004	24	21
CUTC011115	AAG	9	15	41	27	24
CUTC011119	AGG	6	414	431	18	8
CUTC011140	AAG	6	334	351	18	15
CUTC011154	AGC	8	302	325	24	21
CUTC011156	AAG	7	770	790	21	11
CUTC011177	AAG	7	635	655	21	18
CUTC011187	ATC	7	29	49	21	11
CUTC011197	AAG	7	519	539	21	18
CUTC011197	AG	14	563	590	28	26
CUTC011271	AAGG	5	140	159	20	16
CUTC011336	AGG	9	344	370	27	24
CUTC011342	AAG	10	291	322	32	9
CUTC011377	AAG	8	329	352	24	14
CUTC011397	AAAC	5	721	740	20	16
CUTC011404	AAG	7	171	191	21	18
CUTC011434	AAG	8	2	25	24	21
CUTC011458	ACCC	6	1113	1136	24	20
CUTC011464	ATC	9	234	260	27	17
CUTC011527	AAG	7	229	249	21	18
CUTC011529	ACC	7	413	433	21	18
CUTC011597	AAT	9	714	740	27	24
CUTC011620	AAG	6	642	659	18	14
CUTC011632	AAG	6	147	166	20	11
CUTC011634	AAG	7	216	236	21	18
CUTC011648	AAC	8	510	533	24	14
CUTC011657	AAC	14	73	114	42	22
CUTC011657	AAT	10	465	494	30	20
CUTC011685	AAT	6	132	149	18	15
CUTC011687	AT	10	43	62	20	18
CUTC011696	AT	13	6	31	26	24
CUTC011696	AGG	6	1132	1149	18	15
CUTC011714	AAG	6	384	401	18	15
CUTC011719	AAT	6	1062	1079	18	15
CUTC011768	AAG	7	696	716	21	18
CUTC011781	AAG	9	787	813	27	24
CUTC011805	AAG	9	75	101	27	17
CUTC011812	AG	10	206	225	20	17
CUTC011828	AGC	7	466	486	21	11
CUTC011833	AAG	7	381	401	21	18
CUTC011833	AAG	13	553	591	39	15
CUTC011848	AAAG	5	12	31	20	16
CUTC011912	AAT	10	867	896	30	26
CUTC011933	AAG	8	13	36	24	19
CUTC011963	AAG	11	619	651	33	27
CUTC011966	AGGC	11	742	787	46	28
CUTC011984	AG	14	21	48	28	25
CUTC012007	ACG	7	180	200	21	18
CUTC012036	CCG	8	352	375	24	21
CUTC012050	AT	10	437	456	20	18
CUTC012068	AC	28	271	327	57	21
CUTC012136	ATC	7	357	379	23	14
CUTC012156	AG	10	1156	1175	20	18
CUTC012157	AG	13	790	815	26	24
CUTC012159	ACT	6	890	907	18	8
CUTC012183	ACG	6	443	460	18	15
CUTC012189	AGG	7	169	189	21	11
CUTC012232	AGG	7	104	125	22	12
CUTC012257	AG	11	619	640	22	13
CUTC012277	AAT	10	300	329	30	27
CUTC012287	AAAT	6	455	478	24	20
CUTC012304	AAG	7	619	639	21	18
CUTC012342	AAG	7	596	616	21	18
CUTC012347	AG	15	685	715	31	16
CUTC012408	AAG	11	442	474	33	16
CUTC012413	ACC	6	474	491	18	15
CUTC012453	AAG	7	18	38	21	15
CUTC012462	AAG	9	994	1020	27	24
CUTC012535	AG	10	54	73	20	11
CUTC012565	AT	11	375	396	22	13
CUTC012592	AAG	8	620	643	24	21
CUTC012668	ACC	7	352	372	21	18
CUTC012695	ACC	11	318	350	33	30
CUTC012695	ATC	7	351	371	21	18
CUTC012700	AG	12	104	127	24	8
CUTC012702	AAGG	5	580	600	21	10
CUTC012719	AAAT	5	603	623	21	10
CUTC012745	AAG	9	400	426	27	24
CUTC012761	AAC	8	702	725	24	14
CUTC012761	ACAG	5	827	846	20	9
CUTC012775	ACT	7	330	350	21	11
CUTC012812	AAG	8	402	425	24	14
CUTC012840	ACAT	6	1304	1327	24	13
CUTC012864	AAC	7	121	141	21	18
CUTC012900	AAG	7	363	385	23	14
CUTC012913	ATC	8	233	256	24	21
CUTC012925	ACTC	6	295	318	24	20
CUTC012938	AAAT	5	74	93	20	16
CUTC012950	AG	12	50	73	24	22
CUTC012977	ACAG	5	39	58	20	16
CUTC012977	AT	12	755	778	24	15
CUTC012999	AAG	9	1097	1123	27	24
CUTC013002	AAG	6	402	419	18	15
CUTC013002	AAAG	4	612	628	17	6
CUTC013042	AG	10	751	770	20	18
CUTC013071	AATG	6	307	330	24	13
CUTC013252	CCG	7	194	214	21	18
CUTC013293	ACG	8	167	190	24	20
CUTC013341	AAG	7	616	636	21	18
CUTC013388	AAG	7	168	188	21	18
CUTC013427	AGC	6	427	444	18	8
CUTC013428	AAAC	5	59	78	20	16
CUTC013440	AAT	7	628	648	21	18
CUTC013449	AAG	9	372	398	27	24
CUTC013472	AAG	7	515	535	21	18
CUTC013485	AG	13	1082	1107	26	10
CUTC013515	AAAC	5	798	817	20	16
CUTC013555	AGC	7	167	187	21	18
CUTC013572	AGG	6	349	367	19	9
CUTC013586	AAC	7	175	195	21	11
CUTC013586	AAC	7	242	262	21	11
CUTC013586	AAG	13	425	463	39	22
CUTC013676	AC	16	34	65	32	30
CUTC013693	AG	10	149	168	20	11
CUTC013696	AAG	9	336	362	27	10
CUTC013777	AAG	6	58	75	18	15
CUTC013780	AATC	5	479	498	20	16
CUTC013807	AGC	6	196	213	18	15
CUTC013819	AGGC	6	736	762	27	17
CUTC013851	ATCC	7	359	386	28	24
CUTC013855	AG	10	92	111	20	18
CUTC013885	AAC	6	526	543	18	15
CUTC013925	AAG	8	660	683	24	21
CUTC013933	AAG	9	1034	1060	27	24
CUTC013953	AGG	6	163	180	18	15
CUTC013955	AAC	7	765	785	21	18
CUTC013975	ACC	8	58	81	24	21
CUTC014029	AC	11	68	89	22	20
CUTC014067	AT	12	552	575	24	22
CUTC014111	AAG	7	259	279	21	18
CUTC014115	AGC	8	26	49	24	14
CUTC014129	CCG	6	483	500	18	7
CUTC014241	AGGC	7	194	221	28	24
CUTC014263	AAT	7	755	775	21	18
CUTC014268	AGG	7	196	216	21	11
CUTC014272	AAG	9	1	27	27	17
CUTC014277	AATC	7	422	449	28	24
CUTC014328	AAAC	5	569	588	20	16
CUTC014345	AG	11	66	87	22	20
CUTC014382	AG	11	531	553	23	14
CUTC014437	AGC	7	262	282	21	18
CUTC014459	AAG	11	58	90	33	23
CUTC014459	AAG	8	248	271	24	21
CUTC014486	AAG	8	10	33	24	21
CUTC014505	CCG	6	522	539	18	15
CUTC014520	ACT	7	783	803	21	18
CUTC014534	ACG	8	754	777	24	14
CUTC014608	AAG	6	30	47	18	15
CUTC014612	AAG	12	109	146	38	29
CUTC014619	AAG	6	158	175	18	15
CUTC014701	AGG	7	340	360	21	11
CUTC014703	AGC	7	521	541	21	18
CUTC014713	AAG	7	801	821	21	18
CUTC014750	AAAG	6	428	451	24	20
CUTC014843	ATC	7	50	70	21	18
CUTC014845	AGC	12	605	640	36	18
CUTC014890	AAT	7	1063	1083	21	18
CUTC014906	ACG	6	159	176	18	15
CUTC014966	AGC	9	257	283	27	24
CUTC015001	AAG	8	30	53	24	21
CUTC015002	AAG	8	46	69	24	14
CUTC015008	AAG	7	120	140	21	11
CUTC015031	ATC	13	412	450	39	36
CUTC015047	AAG	16	437	484	48	45
CUTC015062	AAG	9	234	260	27	24
CUTC015077	AAG	14	524	566	43	19
CUTC015096	AG	13	91	116	26	8
CUTC015120	AGC	9	819	845	27	17
CUTC015137	AAG	7	329	349	21	11
CUTC015165	AAC	8	281	304	24	14
CUTC015194	AG	10	8	27	20	18
CUTC015197	AAAG	6	649	672	24	20
CUTC015211	AGG	7	302	322	21	11
CUTC015212	ACG	8	43	66	24	21
CUTC015219	AGC	6	149	166	18	15
CUTC015226	AAG	7	457	477	21	18
CUTC015245	AAG	11	262	294	33	25
CUTC015299	ACT	8	279	302	24	21
CUTC015339	AG	12	440	463	24	22
CUTC015340	AAG	7	95	115	21	18
CUTC015340	AAG	6	278	295	18	15
CUTC015357	AAG	7	282	302	21	18
CUTC015388	AG	14	23	50	28	12
CUTC015388	AAAT	5	637	656	20	16
CUTC015407	AAAC	5	501	520	20	16
CUTC015424	AAG	9	52	78	27	24
CUTC015430	AT	11	1	22	22	13
CUTC015443	AAG	14	342	383	42	39
CUTC015517	AG	10	365	384	20	18
CUTC015525	AAG	7	136	156	21	18
CUTC015528	AAAT	6	3	26	24	20
CUTC015552	AAG	7	38	58	21	11
CUTC015580	AAC	6	31	48	18	15
CUTC015684	ACC	10	18	47	30	27
CUTC015700	AAC	6	556	573	18	15
CUTC015708	AG	10	48	67	20	18
CUTC015754	AGG	7	15	35	21	18
CUTC015770	AAT	8	273	296	24	14
CUTC015783	AG	10	61	80	20	11
CUTC015787	AAG	8	146	169	24	21
CUTC015799	ACAT	6	535	558	24	20
CUTC015807	AT	11	238	260	23	15
CUTC015825	ATCC	7	300	327	28	24
CUTC015829	AAC	8	108	131	24	14
CUTC015837	AT	11	656	677	22	20
CUTC015877	AAG	9	410	436	27	17
CUTC015903	AAG	7	188	208	21	18
CUTC015907	AAG	7	310	330	21	18
CUTC015940	AAG	6	312	329	18	15
CUTC016041	AAG	8	54	77	24	21
CUTC016083	AAG	8	406	429	24	14
CUTC016087	AAG	7	1058	1078	21	18
CUTC016151	AAAT	6	225	248	24	20
CUTC016173	AAC	6	249	266	18	8
CUTC016176	AG	13	5	30	26	24
CUTC016176	AG	16	68	99	32	23
CUTC016176	AAG	9	219	245	27	24
CUTC016214	AC	18	514	549	36	34
CUTC016221	AAG	9	103	129	27	22
CUTC016223	AAC	10	3	32	30	27
CUTC016238	ATC	6	0	17	18	15
CUTC016250	CCG	7	264	284	21	18
CUTC016283	AAC	6	210	227	18	8
CUTC016306	AGG	8	223	246	24	21
CUTC016316	AAG	6	338	355	18	15
CUTC016332	AAC	13	258	296	39	22
CUTC016338	ATC	6	120	137	18	15
CUTC016362	AG	10	444	463	20	18
CUTC016369	ACAT	5	447	466	20	16
CUTC016462	AAG	7	532	552	21	18
CUTC016479	ATC	10	737	766	30	26
CUTC016489	AATC	6	370	393	24	13
CUTC016524	AGCG	5	135	154	20	16
CUTC016531	AAT	7	282	302	21	11
CUTC016542	AAG	6	768	785	18	15
CUTC016555	AGG	8	298	321	24	21
CUTC016590	AAG	9	161	187	27	17
CUTC016612	CCG	7	1087	1107	21	18
CUTC016617	AT	17	735	768	34	18
CUTC016624	AGC	6	99	116	18	8
CUTC016681	AT	11	47	68	22	20
CUTC016716	AAG	7	435	455	21	18
CUTC016774	AAG	12	651	686	36	33
CUTC016857	AAG	8	444	467	24	14
CUTC016887	AAT	8	8	31	24	21
CUTC016924	AAG	7	25	45	21	18
CUTC016937	AAG	9	1	27	27	17
CUTC016974	ATCC	6	1334	1357	24	18
CUTC017008	AAG	6	324	341	18	15
CUTC017025	ACG	6	317	334	18	15
CUTC017031	ATCC	5	387	406	20	16
CUTC017037	AATG	5	718	737	20	16
CUTC017039	ACG	8	334	357	24	21
CUTC017056	AAG	6	190	207	18	15
CUTC017078	ACC	7	234	254	21	18
CUTC017093	AAT	6	835	852	18	15
CUTC017124	AAG	7	130	150	21	18
CUTC017154	AG	11	28	49	22	13
CUTC017251	AAT	8	522	545	24	21
CUTC017265	AGC	12	254	289	36	26
CUTC017313	AAG	7	588	608	21	18
CUTC017347	AAG	6	429	446	18	15
CUTC017371	ACGG	5	185	204	20	16
CUTC017375	AAG	7	582	602	21	18
CUTC017379	AGG	6	153	170	18	15
CUTC017412	CCG	6	294	311	18	8
CUTC017447	ATC	7	520	540	21	18
CUTC017453	ATC	7	252	272	21	11
CUTC017494	AGC	7	328	349	22	12
CUTC017509	AAG	7	544	564	21	18
CUTC017570	AGC	7	154	174	21	17
CUTC017575	ATC	6	68	85	18	15
CUTC017605	AGC	7	368	388	21	18
CUTC017630	CCG	6	234	251	18	8
CUTC017631	AG	14	336	363	28	11
CUTC017647	AAG	8	180	203	24	21
CUTC017655	AAG	7	148	168	21	18
CUTC017705	AGG	9	354	380	27	10
CUTC017708	AGC	8	320	343	24	21
CUTC017716	ATC	43	474	602	129	126
CUTC017805	AG	11	21	42	22	13
CUTC017814	AAG	6	588	605	18	14
CUTC017821	AAG	9	75	101	27	17
CUTC017827	ATC	9	308	334	27	24
CUTC017853	AAG	9	4	30	27	24
CUTC017854	AGG	7	596	617	22	11
CUTC017867	AAG	9	283	311	29	12
CUTC017947	AAG	7	95	116	22	12
CUTC017956	AAG	6	386	403	18	8
CUTC017962	ACT	8	203	226	24	21
CUTC017976	ATC	9	173	199	27	24
CUTC018023	AAG	9	236	262	27	24
CUTC018029	ATC	9	113	139	27	24
CUTC018046	AATG	5	511	530	20	15
CUTC018082	AG	10	24	43	20	18
CUTC018112	AGG	8	475	498	24	21
CUTC018128	AG	10	462	481	20	18
CUTC018131	AAG	7	246	266	21	18
CUTC018139	CCG	7	328	348	21	18
CUTC018153	AAG	6	665	683	19	9
CUTC018177	AGC	8	394	417	24	21
CUTC018178	AG	13	537	562	26	17
CUTC018204	AAAG	5	22	42	21	10
CUTC018209	AAG	6	22	40	19	9
CUTC018212	AAC	8	601	624	24	21
CUTC018230	ACG	6	546	563	18	15
CUTC018242	AGG	6	627	646	20	11
CUTC018283	AAG	8	448	471	24	18
CUTC018283	AGG	9	479	505	27	17
CUTC018290	AGC	10	508	537	30	27
CUTC018295	AACT	6	476	499	24	20
CUTC018386	AAG	7	594	614	21	18
CUTC018411	AG	11	357	378	22	20
CUTC018450	ACT	10	456	485	30	13
CUTC018462	ACTC	5	286	305	20	16
CUTC018462	AC	10	432	451	20	18
CUTC018462	AAAC	5	461	480	20	16
CUTC018465	ACG	6	327	344	18	14
CUTC018513	AAG	6	62	79	18	15
CUTC018549	AAG	7	56	77	22	12
CUTC018646	AGC	6	345	362	18	15
CUTC018653	AGC	7	344	364	21	18
CUTC018674	AGC	8	353	376	24	21
CUTC018684	AAG	7	134	154	21	18
CUTC018746	AG	10	29	48	20	18
CUTC018763	AGG	9	120	146	27	10
CUTC018763	AAT	7	406	426	21	10
CUTC018786	AAG	6	8	25	18	15
CUTC018796	ATC	7	188	208	21	18
CUTC018796	AAG	7	209	229	21	18
CUTC018797	AAG	6	60	77	18	15
CUTC018797	AGC	9	504	530	27	24
CUTC018819	AT	9	581	599	19	11
CUTC018828	AG	10	149	168	20	18
CUTC018828	AG	10	231	250	20	18
CUTC018845	ATC	6	18	35	18	15
CUTC018858	AAG	8	3	26	24	21
CUTC018879	AAG	7	468	488	21	18
CUTC018919	AG	12	536	559	24	22
CUTC018927	AAG	7	475	495	21	18
CUTC018966	AGC	7	319	339	21	18
CUTC018974	AATG	7	544	572	29	17
CUTC018979	AAG	8	325	348	24	21
CUTC018988	AG	16	63	94	32	23
CUTC019007	AG	14	48	75	28	18
CUTC019033	ATC	10	268	297	30	27
CUTC019036	ACT	8	60	83	24	21
CUTC019094	AAG	7	348	368	21	18
CUTC019139	AAG	6	374	391	18	15
CUTC019147	AGC	9	70	96	27	24
CUTC019193	AAG	7	536	556	21	18
CUTC019217	AAT	6	419	436	18	15
CUTC019227	ATCC	5	593	612	20	16
CUTC019280	ACT	6	414	431	18	8
CUTC019345	AAG	7	350	370	21	11
CUTC019345	AAT	12	501	536	36	26
CUTC019346	AGG	6	391	408	18	15
CUTC019367	AAG	9	291	317	27	24
CUTC019398	AG	13	30	55	26	10
CUTC019398	AG	11	79	100	22	13
CUTC019492	AAAT	5	293	312	20	16
CUTC019510	AGC	8	496	519	24	21
CUTC019523	AAG	20	402	461	60	50
CUTC019620	AAG	6	30	48	19	9
CUTC019657	AAAC	5	326	345	20	16
CUTC019735	AGC	6	752	769	18	14
CUTC019742	AAT	7	1	21	21	18
CUTC019785	AAG	9	503	529	27	24
CUTC019789	AGG	7	276	296	21	18
CUTC019822	ATC	10	396	425	30	27
CUTC019864	AG	12	49	72	24	22
CUTC019866	AG	10	100	120	21	12
CUTC019866	AT	10	703	722	20	18
CUTC019889	AG	10	72	91	20	18
CUTC019913	AAG	8	191	214	24	14
CUTC019918	ATCC	11	236	279	44	40
CUTC019935	ACG	12	593	628	36	12
CUTC019955	AGG	7	30	50	21	11
CUTC019955	AAT	7	802	822	21	11
CUTC019981	AG	10	26	45	20	18
CUTC019981	AAG	7	81	101	21	18
CUTC019981	AAG	6	284	301	18	15
CUTC020001	ACT	7	277	297	21	11
CUTC020011	AAG	7	340	360	21	18
CUTC020062	ACAG	6	3	26	24	20
CUTC020065	AATG	9	390	425	36	32
CUTC020083	ACT	8	423	446	24	14
CUTC020186	AGC	6	62	79	18	15
CUTC020186	AGG	6	463	480	18	15
CUTC020206	AAG	7	368	388	21	11
CUTC020237	AGG	6	341	358	18	15
CUTC020237	AAG	7	359	379	21	18
CUTC020241	AACT	5	364	383	20	16
CUTC020247	ATC	9	671	697	27	17
CUTC020252	ATCC	6	405	428	24	13
CUTC020257	ACG	7	606	626	21	18
CUTC020315	AG	10	399	418	20	18
CUTC020335	AAAG	7	475	502	28	24
CUTC020338	ATC	8	265	288	24	21
CUTC020352	ATC	8	41	64	24	21
CUTC020355	AAAC	7	183	210	28	17
CUTC020361	AAG	8	60	83	24	21
CUTC020376	ACTC	7	15	42	28	17
CUTC020396	AAG	6	206	223	18	15
CUTC020405	ACT	7	0	20	21	11
CUTC020413	ATC	7	400	420	21	11
CUTC020424	AG	12	444	467	24	22
CUTC020468	AGC	9	267	293	27	24
CUTC020474	AAG	7	117	137	21	18
CUTC020535	AGC	7	403	423	21	11
CUTC020546	AAGC	5	225	244	20	16
CUTC020621	AGC	6	62	79	18	15
CUTC020670	AG	13	108	133	26	17
CUTC020678	ACAG	5	162	181	20	16
CUTC020722	AG	16	474	505	32	11
CUTC020758	ACT	9	337	363	27	23
CUTC020770	ATC	7	849	869	21	18
CUTC020796	AAT	8	156	179	24	14
CUTC020854	AATT	5	606	626	21	10
CUTC020917	AAG	7	450	470	21	18
CUTC020955	AAG	6	70	87	18	15
CUTC020992	AAG	10	717	746	30	27
CUTC021007	AGG	7	294	314	21	11
CUTC021064	AAC	7	433	453	21	18
CUTC021120	AAG	6	6	23	18	8
CUTC021120	AAG	10	187	216	30	27
CUTC021136	AAGG	7	389	416	28	23
CUTC021169	AG	14	51	79	29	14
CUTC021200	AAG	6	290	307	18	8
CUTC021309	AAG	7	149	169	21	18
CUTC021314	AGG	9	310	336	27	24
CUTC021361	ATC	7	692	712	21	18
CUTC021415	AG	10	126	145	20	11
CUTC021420	AGC	10	358	387	30	13
CUTC021444	AATC	5	299	318	20	16
CUTC021445	AAG	9	382	408	27	24
CUTC021501	ACG	7	98	118	21	18
CUTC021517	AATG	6	205	228	24	20
CUTC021579	CCG	7	119	139	21	11
CUTC021669	AAGG	5	459	478	20	16
CUTC021700	AGG	14	17	58	42	18
CUTC021700	AAT	13	259	297	39	36
CUTC021701	AAG	6	229	246	18	8
CUTC021708	AAC	6	163	180	18	15
CUTC021724	AG	12	325	348	24	22
CUTC021760	ATC	6	441	460	20	11
CUTC021776	AT	10	442	461	20	18
CUTC021880	AG	13	22	47	26	24
CUTC021888	AAG	10	46	75	30	27
CUTC021893	AG	10	319	338	20	18
CUTC021915	AAG	12	167	202	36	33
CUTC021951	ATC	6	132	149	18	8
CUTC021959	AAG	8	347	370	24	14
CUTC022032	ATC	6	353	370	18	15
CUTC022043	ACG	6	20	37	18	14
CUTC022105	AAAT	5	338	357	20	9
CUTC022144	AGG	7	386	406	21	18
CUTC022248	AG	12	316	339	24	8
CUTC022248	AAAT	5	514	533	20	16
CUTC022286	AAC	8	775	799	25	10
CUTC022328	ATC	10	175	204	30	20
CUTC022357	AAG	6	0	17	18	8
CUTC022357	AAG	21	180	242	63	60
CUTC022401	AGG	7	371	391	21	18
CUTC022423	AG	10	197	216	20	11
CUTC022427	AAG	8	336	359	24	14
CUTC022492	AGC	7	53	73	21	18
CUTC022514	AGC	6	237	254	18	15
CUTC022540	AAT	8	262	285	24	21
CUTC022554	ATC	7	241	261	21	18
CUTC022562	AAG	7	299	319	21	18
CUTC022696	AAG	9	10	36	27	24
CUTC022708	AAG	7	298	318	21	18
CUTC022788	AG	14	74	101	28	14
CUTC022794	AAG	8	772	795	24	21
CUTC022812	ACTC	6	592	615	24	20
CUTC022867	AGC	8	355	378	24	21
CUTC022874	AAG	8	196	219	24	21
CUTC022904	AAAT	5	333	352	20	16
CUTC022996	AACT	6	48	71	24	20
CUTC023016	AAC	7	95	115	21	18
CUTC023018	AAG	12	223	258	36	33
CUTC023032	AG	14	68	95	28	26
CUTC023073	ACG	8	425	448	24	14
CUTC023079	ACG	8	620	643	24	21
CUTC023134	AAG	6	585	602	18	15
CUTC023161	AT	11	310	331	22	13
CUTC023205	AG	11	380	401	22	13
CUTC023220	ATC	7	483	505	23	14
CUTC023250	AAG	7	104	124	21	18
CUTC023256	AGC	7	52	72	21	18
CUTC023317	AT	10	262	281	20	18
CUTC023349	AAG	8	187	210	24	21
CUTC023363	AGC	7	318	338	21	18
CUTC023398	ATC	7	54	74	21	18
CUTC023426	AGC	7	343	363	21	18
CUTC023446	ACAT	6	245	268	24	20
CUTC023481	AGC	7	2	22	21	11
CUTC023511	AAG	7	314	334	21	18
CUTC023526	ATC	7	97	117	21	18
CUTC023530	AT	16	165	197	33	24
CUTC023534	ACTC	15	215	274	60	56
CUTC023537	AGC	6	176	193	18	15
CUTC023597	AAC	7	619	639	21	18
CUTC023601	AATT	5	418	437	20	16
CUTC023781	AATC	5	66	85	20	16
CUTC023830	AAG	9	94	120	27	24
CUTC023841	AGG	7	83	104	22	12
CUTC023972	ATCC	6	10	33	24	20
CUTC024025	AAG	9	82	108	27	17
CUTC024030	AAG	15	5	49	45	42
CUTC024065	AAT	6	163	181	19	9
CUTC024092	AAT	6	269	286	18	15
CUTC024099	AG	12	30	53	24	15
CUTC024108	ACT	6	102	119	18	15
CUTC024108	AAG	7	144	164	21	18
CUTC024110	AAAG	5	224	243	20	9
CUTC024112	ACT	7	324	344	21	17
CUTC024116	AAG	6	282	299	18	8
CUTC024128	ACGG	6	331	354	24	20
CUTC024134	ACC	10	43	72	30	27
CUTC024138	AAT	6	80	97	18	8
CUTC024186	AGG	8	297	320	24	21
CUTC024231	AAG	6	261	278	18	15
CUTC024234	AAG	12	249	284	36	33
CUTC024234	AAC	6	394	411	18	15
CUTC024238	AAG	9	209	235	27	10
CUTC024250	ACC	7	192	212	21	18
CUTC024270	AAG	8	43	66	24	21
CUTC024278	AACC	5	286	305	20	16
CUTC024308	AGG	6	168	185	18	15
CUTC024311	AT	10	280	299	20	17
CUTC024399	AAG	7	588	608	21	18
CUTC024450	ACG	8	229	252	24	7
CUTC024451	AGC	9	4	30	27	24
CUTC024464	AAG	6	333	350	18	15
CUTC024472	AAAG	8	116	147	32	28
CUTC024510	AAAT	5	285	304	20	8
CUTC024511	AAG	10	230	259	30	20
CUTC024531	AAG	12	34	69	36	33
CUTC024536	AG	11	52	73	22	13
CUTC024544	AAG	7	302	322	21	18
CUTC024564	AAG	9	70	96	27	24
CUTC024564	AACC	5	113	132	20	9
CUTC024580	AG	16	498	529	32	23
CUTC024583	AAAG	5	288	307	20	16
CUTC024584	ACTC	5	296	315	20	16
CUTC024597	AGC	7	28	48	21	18
CUTC024612	AAC	9	486	512	27	17
CUTC024619	AGC	7	202	223	22	12
CUTC024628	AAG	12	638	673	36	33
CUTC024641	AAG	6	522	539	18	15
CUTC024668	AAG	8	84	107	24	21
CUTC024724	AG	10	447	466	20	18
CUTC024729	AAG	9	216	242	27	24
CUTC024746	AAG	9	268	294	27	24
CUTC024758	ATC	7	42	62	21	18
CUTC024804	AAG	6	11	28	18	8
CUTC024868	AAG	9	99	125	27	17
CUTC024916	AT	10	436	455	20	18
CUTC024945	AG	10	453	472	20	18
CUTC024951	ACC	10	221	250	30	20
CUTC025024	AAG	7	282	303	22	12
CUTC025149	AAAT	5	102	121	20	16
CUTC025149	AAT	10	126	155	30	27
CUTC025164	AG	11	258	279	22	13
CUTC025164	AATG	11	599	642	44	19
CUTC025187	AAG	8	462	485	24	14
CUTC025223	AAG	6	413	430	18	15
CUTC025230	AAG	10	60	89	30	13
CUTC025243	AAG	7	376	398	23	14
CUTC025255	AAC	6	64	81	18	15
CUTC025256	AAG	6	74	91	18	14
CUTC025360	AAC	12	179	214	36	19
CUTC025377	AAGG	5	470	489	20	16
CUTC025391	AAT	6	566	583	18	15
CUTC025402	AAG	14	284	325	42	32
CUTC025426	AG	22	16	60	45	23
CUTC025466	AAGC	5	768	787	20	16
CUTC025494	AAG	8	421	444	24	21
CUTC025584	AAG	8	77	100	24	21
CUTC025597	AGC	6	110	127	18	15
CUTC025630	AAG	12	201	236	36	33
CUTC025673	AAAT	5	222	241	20	16
CUTC025685	AAG	8	636	659	24	21
CUTC025709	AAT	19	23	79	57	40
CUTC025710	AAG	8	80	103	24	21
CUTC025749	AAG	6	428	445	18	8
CUTC025807	AAG	7	524	544	21	11
CUTC025856	ACG	7	580	600	21	18
CUTC025868	AT	10	400	419	20	18
CUTC025873	ACC	8	197	220	24	21
CUTC025907	AT	12	555	578	24	15
CUTC025918	AGC	9	99	125	27	10
CUTC025963	AAT	8	278	301	24	21
CUTC025963	AGGC	5	411	430	20	16
CUTC025963	AAT	9	511	537	27	23
CUTC026046	AAG	8	408	431	24	21
CUTC026047	CCG	7	330	350	21	18
CUTC026073	ATC	8	171	194	24	13
CUTC026106	AG	11	543	564	22	20
CUTC026143	AGG	6	443	460	18	15
CUTC026162	AAG	8	452	475	24	21
CUTC026178	AAG	7	69	89	21	18
CUTC026196	ATC	12	339	374	36	33
CUTC026240	AAG	13	648	686	39	36
CUTC026243	AAG	11	786	818	33	9
CUTC026290	AG	10	413	432	20	17
CUTC026315	AACC	5	371	390	20	15
CUTC026339	ACC	10	119	148	30	20
CUTC026372	AGG	10	517	546	30	20
CUTC026384	AAGC	5	263	282	20	16
CUTC026388	AT	14	292	319	28	24
CUTC026421	AAG	9	68	94	27	10
CUTC026429	AG	34	30	98	69	26
CUTC026500	AGG	7	78	99	22	12
CUTC026504	AAG	6	764	781	18	15
CUTC026600	AAG	7	145	165	21	18
CUTC026600	AAG	6	328	345	18	15
CUTC026625	AGGG	4	122	140	19	9
CUTC026657	AG	12	23	46	24	22
CUTC026686	AAT	8	253	276	24	14
CUTC026707	AAG	7	666	686	21	18
CUTC026741	AAG	10	60	89	30	27
CUTC026746	AAC	7	604	624	21	18
CUTC026811	ATC	6	432	449	18	15
CUTC026820	CCG	6	420	437	18	8
CUTC026850	AAG	7	159	179	21	18
CUTC026903	ACAT	13	434	485	52	48
CUTC027032	AGG	10	442	471	30	25
CUTC027052	AAG	17	442	492	51	48
CUTC027054	AGG	7	38	58	21	18
CUTC027071	ATC	8	442	465	24	21
CUTC027108	AG	12	125	148	24	22
CUTC027151	AAT	7	187	207	21	18
CUTC027200	AT	10	372	391	20	18
CUTC027336	AATC	6	218	241	24	20
CUTC027419	AG	29	78	135	58	19
CUTC027460	AAG	6	60	79	20	11
CUTC027518	AG	10	493	512	20	17
CUTC027538	ATC	9	54	80	27	10
CUTC027542	AAG	11	509	541	33	30
CUTC027570	AAC	8	41	64	24	21
CUTC027593	AAT	6	528	545	18	15
CUTC027688	AAG	7	505	525	21	18
CUTC027723	AGG	8	60	83	24	21
CUTC027742	AG	14	20	47	28	10
CUTC027759	AATC	5	101	120	20	16
CUTC027773	AGG	6	51	68	18	8
CUTC027779	AAG	8	166	189	24	20
CUTC027785	ATC	7	347	367	21	18
CUTC027815	AAG	7	329	349	21	18
CUTC027841	AG	10	5	24	20	18
CUTC027903	AGC	8	348	371	24	21
CUTC027915	AG	12	189	212	24	22
CUTC027920	ATC	8	67	90	24	19
CUTC027944	ACAT	5	387	406	20	14
CUTC027959	AAG	6	212	229	18	15
CUTC027988	AG	10	73	92	20	11
CUTC027999	AGC	10	470	499	30	27
CUTC027999	AAG	11	506	538	33	30
CUTC028028	AGC	7	359	379	21	18
CUTC028108	AG	11	431	452	22	19
CUTC028133	AT	11	105	126	22	19
CUTC028161	AGG	8	20	43	24	20
CUTC028190	AAG	6	37	54	18	15
CUTC028195	AAG	7	191	211	21	18
CUTC028217	AT	10	419	438	20	11
CUTC028250	AAT	7	238	258	21	17
CUTC028273	AGC	6	414	431	18	15
CUTC028274	AT	10	229	248	20	18
CUTC028296	AG	12	86	109	24	15
CUTC028336	AAG	6	134	151	18	15
CUTC028357	AAAT	6	254	277	24	20
CUTC028369	AAG	6	335	352	18	15
CUTC028385	AAG	8	268	291	24	21
CUTC028419	AAG	9	102	128	27	24
CUTC028448	AG	10	148	167	20	11
CUTC028501	AAG	8	345	368	24	21
CUTC028502	AGG	8	15	39	25	9
CUTC028547	AATG	7	167	194	28	24
CUTC028548	AT	11	695	716	22	20
CUTC028615	ACG	6	296	313	18	15
CUTC028618	AG	10	16	35	20	18
CUTC028656	AAG	9	410	436	27	17
CUTC028721	AAG	7	552	572	21	18
CUTC028728	AAG	11	217	249	33	23
CUTC028779	AAG	8	23	46	24	21
CUTC028779	AG	11	460	481	22	20
CUTC028844	CCG	7	89	109	21	11
CUTC028849	AAG	7	7	27	21	11
CUTC028918	AAAT	5	279	298	20	16
CUTC028920	ACG	9	6	32	27	17
CUTC028994	AAT	7	521	541	21	18
CUTC029013	AAAT	6	505	528	24	20
CUTC029046	AAG	6	43	60	18	15
CUTC029048	AAG	7	333	353	21	18
CUTC029080	AGC	9	277	303	27	24
CUTC029093	AAG	13	4	42	39	22
CUTC029124	AAG	8	73	96	24	21
CUTC029227	ACCT	7	169	197	29	18
CUTC029241	AAAT	5	143	162	20	16
CUTC029242	ATC	7	311	331	21	18
CUTC029278	AAG	8	703	726	24	21
CUTC029343	ACG	8	586	609	24	21
CUTC029347	ACT	7	259	281	23	14
CUTC029361	ACT	9	51	77	27	24
CUTC029380	AAG	7	53	73	21	17
CUTC029393	AGC	8	440	463	24	21
CUTC029434	AAG	7	284	304	21	18
CUTC029441	CCG	6	73	90	18	15
CUTC029532	AAG	9	432	459	28	18
CUTC029533	AGC	10	374	403	30	20
CUTC029575	AAG	8	349	372	24	14
CUTC029612	AAG	6	103	120	18	15
CUTC029664	AC	11	364	385	22	20
CUTC029689	AAT	7	70	90	21	11
CUTC029728	AAG	7	547	568	22	12
CUTC029784	AAG	8	332	355	24	21
CUTC029796	AAG	7	309	329	21	18
CUTC029814	AAG	8	309	332	24	21
CUTC029816	ATC	7	498	518	21	10
CUTC029834	AGC	8	377	400	24	21
CUTC029841	AAG	6	159	178	20	11
CUTC029919	AAGG	6	211	235	25	14
CUTC029960	AGG	7	311	331	21	11
CUTC030008	CCG	7	148	168	21	11
CUTC030034	AGC	6	442	459	18	15
CUTC030130	AG	11	26	47	22	13
CUTC030132	AAG	8	72	95	24	21
CUTC030136	ATC	7	39	59	21	18
CUTC030190	AT	10	167	186	20	11
CUTC030256	AAG	6	0	17	18	8
CUTC030256	AAG	20	181	240	60	57
CUTC030271	AGC	8	261	284	24	21
CUTC030287	AAG	7	27	47	21	18
CUTC030430	AAG	8	48	71	24	21
CUTC030445	AGC	7	222	242	21	18
CUTC030458	AATT	6	103	126	24	20
CUTC030539	ACC	9	365	391	27	20
CUTC030561	ATC	8	250	273	24	21
CUTC030572	ACAT	8	84	115	32	23
CUTC030598	AAG	7	91	111	21	11
CUTC030610	AACC	5	331	350	20	16
CUTC030661	AAG	27	41	121	81	63
CUTC030684	AAG	6	69	86	18	15
CUTC030684	ATC	8	291	314	24	21
CUTC030715	CCG	6	133	150	18	15
CUTC030748	AAG	8	156	179	24	21
CUTC030765	AGG	7	275	295	21	18
CUTC030767	AAG	16	161	208	48	45
CUTC030771	AAG	7	212	232	21	18
CUTC030807	AAG	8	305	328	24	21
CUTC030822	AGG	8	573	596	24	21
CUTC030862	AATG	6	193	216	24	20
CUTC030895	AAG	8	242	265	24	21
CUTC030928	AAG	8	172	195	24	21
CUTC030946	AATC	6	258	281	24	20
CUTC030997	AAG	8	40	63	24	21
CUTC031035	ACAT	6	399	422	24	20
CUTC031060	AG	14	314	341	28	19
CUTC031083	AGC	7	25	45	21	18
CUTC031106	ACAG	6	208	231	24	20
CUTC031134	AAG	7	318	338	21	18
CUTC031150	AAG	15	195	239	45	35
CUTC031153	AT	11	153	174	22	20
CUTC031154	AAAG	5	222	242	21	10
CUTC031161	ACG	9	454	480	27	24
CUTC031170	AAT	6	153	170	18	15
CUTC031209	AAG	15	74	118	45	28
CUTC031211	AGG	6	79	96	18	15
CUTC031224	AG	11	572	593	22	20
CUTC031245	AAG	10	451	480	30	24
CUTC031261	CCG	6	95	112	18	15
CUTC031263	AAGG	7	383	410	28	22
CUTC031290	AGC	6	460	477	18	8
CUTC031337	AGC	7	359	379	21	18
CUTC031363	AAT	6	379	396	18	14
CUTC031364	ACAT	6	121	144	24	20
CUTC031420	AAG	7	85	105	21	18
CUTC031432	ACG	10	294	323	30	27
CUTC031455	AAC	6	209	226	18	8
CUTC031455	AAT	10	317	346	30	20
CUTC031476	AAC	8	250	273	24	21
CUTC031477	ATC	9	354	380	27	17
CUTC031500	AAG	7	414	434	21	18
CUTC031526	AAG	7	206	226	21	17
CUTC031534	AAG	6	33	50	18	15
CUTC031558	AAAG	5	376	395	20	15
CUTC031558	ACAG	6	396	419	24	13
CUTC031561	AAG	7	341	361	21	18
CUTC031563	AAT	7	474	494	21	11
CUTC031574	AAG	7	89	109	21	18
CUTC031624	AG	11	386	407	22	20
CUTC031645	AATG	5	4	23	20	16
CUTC031645	AAAT	5	653	672	20	16
CUTC031651	AGG	7	361	382	22	12
CUTC031653	AAG	8	32	55	24	21
CUTC031679	AAG	6	84	102	19	9
CUTC031687	ATCC	6	143	166	24	20
CUTC031698	AAG	7	539	559	21	18
CUTC031748	AAG	9	203	229	27	10
CUTC031748	AACG	5	1188	1207	20	16
CUTC031777	ATC	6	437	454	18	8
CUTC031782	AAC	22	113	178	66	28
CUTC031782	AGG	7	181	201	21	18
CUTC031850	AGGG	5	112	131	20	15
CUTC031949	AT	13	518	543	26	17
CUTC031976	AAG	7	502	522	21	11
CUTC031986	AAG	6	571	588	18	15
CUTC031997	AGCC	5	378	397	20	16
CUTC032010	ATC	6	254	271	18	8
CUTC032029	AT	10	146	165	20	18
CUTC032039	AGCC	5	382	401	20	16
CUTC032045	AAG	8	319	342	24	14
CUTC032085	AAG	9	399	425	27	23
CUTC032107	AAAC	5	170	189	20	16
CUTC032113	ATC	7	401	421	21	18
CUTC032130	AGC	8	119	142	24	21
CUTC032181	AAG	7	487	508	22	12
CUTC032183	AGC	9	298	324	27	24
CUTC032212	AAG	7	54	74	21	18
CUTC032243	AAAT	6	168	192	25	14
CUTC032253	AAG	11	412	444	33	30
CUTC032334	AAG	11	561	593	33	30
CUTC032335	AAG	10	40	69	30	27
CUTC032339	ATC	8	114	137	24	7
CUTC032358	AAG	25	46	120	75	57
CUTC032363	CCG	6	249	266	18	15
CUTC032452	ACG	8	294	317	24	14
CUTC032471	AG	11	340	361	22	20
CUTC032484	AAAT	4	350	368	19	9
CUTC032494	AT	11	278	299	22	20
CUTC032511	AAG	7	147	167	21	18
CUTC032521	AGC	6	254	271	18	15
CUTC032552	AAG	9	6	32	27	24
CUTC032594	AAG	13	53	91	39	36
CUTC032594	AAT	8	344	367	24	21
CUTC032595	AT	12	260	283	24	22
CUTC032598	AAG	11	43	75	33	26
CUTC032604	AAG	7	147	167	21	18
CUTC032623	AAG	8	231	254	24	21
CUTC032631	ATCC	11	206	249	44	40
CUTC032684	AAT	7	475	495	21	11
CUTC032709	AAG	8	79	102	24	21
CUTC032710	AAT	6	373	390	18	15
CUTC032715	AAG	7	111	131	21	18
CUTC032724	AAG	8	467	490	24	21
CUTC032776	ACC	6	151	168	18	8
CUTC032790	AAG	10	79	108	30	27
CUTC032876	ACT	10	232	262	31	16
CUTC032905	AGG	6	418	435	18	15
CUTC032910	AGG	9	142	168	27	10
CUTC032918	AG	11	79	100	22	20
CUTC032927	ACC	6	100	117	18	15
CUTC032930	ACT	7	190	210	21	18
CUTC032971	AGC	8	357	380	24	21
CUTC032981	ACAT	6	95	118	24	20
CUTC032992	AAC	8	221	244	24	21
CUTC032999	ACC	7	353	373	21	18
CUTC033023	AAG	8	162	185	24	21
CUTC033058	AAG	7	104	124	21	18
CUTC033113	CCG	8	491	514	24	21
CUTC033230	AG	10	56	75	20	11
CUTC033286	ATCC	6	0	23	24	20
CUTC033290	AAAT	11	426	469	44	26
CUTC033342	AGC	8	50	73	24	21
CUTC033351	AACC	6	77	100	24	20
CUTC033362	AAG	17	26	76	51	42
CUTC033368	AAG	6	156	173	18	15
CUTC033371	ACC	7	62	82	21	18
CUTC033389	AG	14	387	414	28	25
CUTC033417	AAT	9	312	338	27	24
CUTC033419	AATC	5	368	387	20	16
CUTC033437	AAAG	5	192	211	20	16
CUTC033440	AAG	7	339	359	21	17
CUTC033568	AG	13	247	272	26	23
CUTC033584	AAG	6	182	199	18	15
CUTC033606	ACT	6	14	31	18	15
CUTC033616	AG	10	52	71	20	18
CUTC033660	CCG	9	43	69	27	24
CUTC033664	AG	10	33	52	20	18
CUTC033672	AAG	9	334	360	27	24
CUTC033676	AC	12	45	68	24	22
CUTC033718	ACC	9	213	239	27	24
CUTC033746	AGC	7	558	578	21	18
CUTC033847	AGGC	5	408	427	20	16
CUTC033855	ACG	7	85	105	21	18
CUTC033944	AAG	7	101	121	21	18
CUTC033967	AAC	8	307	330	24	14
CUTC034031	ATC	11	49	81	33	14
CUTC034039	AATC	6	471	494	24	20
CUTC034093	AAG	8	159	182	24	21
CUTC034108	AAG	9	113	139	27	24
CUTC034133	AGC	7	163	183	21	18
CUTC034137	AAG	6	32	49	18	14
CUTC034158	AAG	6	215	232	18	15
CUTC034206	AG	14	45	72	28	12
CUTC034213	AG	12	113	136	24	22
CUTC034290	AAC	9	60	86	27	10
CUTC034345	ATC	7	496	516	21	11
CUTC034353	AG	11	432	453	22	20
CUTC034398	AAC	6	95	113	19	9
CUTC034413	AAG	16	108	155	48	45
CUTC034423	AAG	8	19	42	24	20
CUTC034510	AT	10	336	355	20	18
CUTC034540	AGC	6	94	111	18	8
CUTC034541	AAG	9	244	270	27	24
CUTC034544	AAG	8	231	254	24	21
CUTC034552	AGC	9	4	30	27	24
CUTC034635	AATC	6	194	217	24	20
CUTC034657	ATC	8	687	710	24	21
CUTC034677	AAG	7	272	292	21	11
CUTC034688	ATCC	7	242	269	28	24
CUTC034732	AAG	6	37	54	18	15
CUTC034749	AAG	11	371	403	33	30
CUTC034750	AAG	10	485	514	30	27
CUTC034756	ACT	6	260	277	18	15
CUTC034798	AAT	7	26	46	21	11
CUTC034830	AG	13	1	26	26	17
CUTC034832	AAG	6	453	470	18	15
CUTC034855	AGC	6	92	109	18	8
CUTC034891	AGC	6	239	256	18	15
CUTC034935	AAG	8	192	215	24	21
CUTC034960	AAG	7	269	289	21	18
CUTC034964	AAAT	5	278	297	20	16
CUTC034987	AG	10	100	120	21	12
CUTC035016	AAT	9	372	398	27	17
CUTC035070	CCG	7	74	94	21	11
CUTC035072	AAT	7	392	412	21	11
CUTC035091	AT	10	402	421	20	18
CUTC035109	AAG	7	30	50	21	11
CUTC035147	AAG	9	14	40	27	24
CUTC035150	AAG	7	78	98	21	18
CUTC035192	AGC	6	94	111	18	15
CUTC035234	AAG	7	72	92	21	18
CUTC035262	AAG	7	116	136	21	11
CUTC035264	AAAC	5	7	26	20	15
CUTC035272	AAG	7	292	312	21	18
CUTC035272	AAT	8	313	336	24	19
CUTC035298	AGC	7	295	315	21	18
CUTC035314	AAG	8	39	62	24	21
CUTC035314	AG	10	89	108	20	18
CUTC035385	AAG	9	27	53	27	17
CUTC035407	AAAG	5	39	58	20	16
CUTC035465	AAG	7	48	68	21	18
CUTC035537	AG	10	33	52	20	16
CUTC035559	AAG	13	51	89	39	36
CUTC035569	AAAT	6	453	476	24	20
CUTC035585	AAG	6	34	51	18	15
CUTC035633	ATC	7	315	335	21	18
CUTC035736	AGCC	5	68	87	20	16
CUTC035755	AAT	8	633	656	24	21
CUTC035800	AACG	6	422	445	24	20
CUTC035936	ACAG	5	870	889	20	16
CUTC035951	AG	12	28	51	24	15
CUTC035966	AGC	7	145	165	21	18
CUTC036020	ATC	6	115	132	18	15
CUTC036141	AAG	7	194	214	21	18
CUTC036148	AAG	8	313	336	24	20
CUTC036219	AGCG	8	97	128	32	28
CUTC036228	AAG	9	81	107	27	17
CUTC036429	AAG	6	91	108	18	15
CUTC036439	AAG	7	23	43	21	18
CUTC036445	AG	16	2	33	32	30
CUTC036454	ACT	7	171	191	21	18
CUTC036511	ATC	7	68	88	21	18
CUTC036522	AG	18	444	479	36	33
CUTC036529	AACC	5	8	27	20	9
CUTC036556	CCG	6	417	434	18	15
CUTC036580	AAG	7	81	101	21	18
CUTC036628	AAG	8	38	61	24	14
CUTC036756	AGC	7	125	145	21	18
CUTC036773	AAG	8	213	236	24	21
CUTC036801	AAGG	8	70	101	32	28
CUTC036804	AAG	6	347	364	18	15
CUTC036804	ATC	6	365	382	18	15
CUTC036844	AAG	7	120	140	21	18
CUTC036875	AAT	13	375	413	39	29
CUTC036881	AAG	9	319	345	27	24
CUTC037001	CCG	7	219	239	21	18
CUTC037039	AAG	9	432	458	27	17
CUTC037143	ACC	8	497	520	24	21
CUTC037148	AAT	8	328	351	24	21
CUTC037148	ATC	9	352	378	27	20
CUTC037229	ACT	8	383	406	24	21
CUTC037299	AAG	8	154	177	24	21
CUTC037429	AAG	6	342	359	18	8
CUTC037445	AAG	7	205	225	21	18
CUTC037467	AAG	10	16	45	30	27
CUTC037510	AGG	9	14	41	28	18
CUTC037572	AT	10	288	307	20	11
CUTC037578	AAG	7	165	185	21	11
CUTC037629	AG	11	436	457	22	20
CUTC037699	AAT	7	192	212	21	18
CUTC037703	AGC	7	31	51	21	18
CUTC037742	AGC	10	180	209	30	20
CUTC037742	AAG	6	632	649	18	15
CUTC037816	AAG	9	427	453	27	24
CUTC037823	AG	10	41	60	20	11
CUTC037869	AATC	7	520	547	28	24
CUTC037923	AAG	8	485	508	24	21
CUTC037945	AAAT	5	370	389	20	16
CUTC037979	AG	11	57	78	22	19
CUTC038007	AAG	8	17	40	24	21
CUTC038099	ACT	7	348	368	21	18
CUTC038161	AT	10	387	406	20	11
CUTC038193	ACC	7	156	176	21	18
CUTC038230	AAT	10	40	69	30	27
CUTC038254	AAG	19	381	439	59	43
CUTC038262	AAG	6	475	492	18	8
CUTC038271	CCG	7	263	283	21	11
CUTC038282	AAG	9	149	175	27	24
CUTC038414	AGC	6	132	149	18	15
CUTC038420	AAAG	8	21	52	32	28
CUTC038424	AAG	7	267	287	21	17
CUTC038433	CCG	7	48	68	21	18
CUTC038440	AGG	6	190	207	18	15
CUTC038502	AAG	7	56	76	21	18
CUTC038659	AAT	9	547	573	27	24
CUTC038759	AG	10	74	93	20	18
CUTC038840	AAG	6	78	96	19	9
CUTC038856	ATCC	6	5	28	24	20
CUTC038907	ACG	7	184	204	21	11
CUTC038927	AG	11	191	212	22	13
CUTC039089	AGC	8	164	187	24	21
CUTC039169	AGC	10	295	324	30	12
CUTC039184	AAAT	8	115	146	32	28
CUTC039201	AG	14	71	98	28	19
CUTC039222	AAG	16	261	308	48	45
CUTC039237	AAG	7	169	189	21	11
CUTC039314	AAG	8	261	284	24	21
CUTC039375	AAG	6	83	100	18	15
CUTC039382	AAG	9	379	405	27	24
CUTC039419	AG	11	87	108	22	13
CUTC039450	AAG	7	579	599	21	18
CUTC039468	AG	12	305	328	24	22
CUTC039545	ATC	7	105	125	21	11
CUTC039581	AAG	9	66	92	27	24
CUTC039600	AG	10	568	587	20	18
CUTC039607	AG	10	87	106	20	11
CUTC039626	AAT	6	313	330	18	8
CUTC039665	CCG	7	231	251	21	11
CUTC039704	ACC	6	21	38	18	8
CUTC039729	AAG	7	113	133	21	18
CUTC039772	AAG	8	285	310	26	17
CUTC039806	AAG	7	480	500	21	18
CUTC039850	ATC	6	59	76	18	15
CUTC039903	AAG	6	476	493	18	15
CUTC039978	AAG	8	63	86	24	21
CUTC039986	AGGC	6	480	506	27	17
CUTC040021	AAG	9	43	69	27	24
CUTC040084	AAG	15	516	560	45	42
CUTC040091	AAG	8	270	293	24	21
CUTC040118	AAC	7	315	335	21	18
CUTC040129	AGC	7	395	415	21	18
CUTC040169	AAG	7	78	98	21	18
CUTC040251	ACT	7	222	242	21	18
CUTC040254	AG	12	322	345	24	8
CUTC040278	AGC	6	30	47	18	8
CUTC040335	AAG	7	76	96	21	18
CUTC040344	CCG	7	154	174	21	11
CUTC040382	AGC	9	225	251	27	24
CUTC040388	AGC	9	86	112	27	24
CUTC040408	AAGG	5	375	394	20	16
CUTC040431	AAG	7	28	48	21	18
CUTC040547	AAC	6	98	115	18	15
CUTC040627	AAAG	5	24	43	20	16
CUTC040712	AAG	6	62	79	18	15
CUTC040735	AAG	8	240	263	24	21
CUTC040859	AAG	9	308	334	27	24
CUTC040859	AG	10	380	399	20	18
CUTC040885	AAG	8	23	46	24	16
CUTC040890	AAT	7	339	359	21	11
CUTC040891	AG	16	363	394	32	15
CUTC040898	AAG	6	372	389	18	15
CUTC040906	ACC	8	24	47	24	14
CUTC040913	ACAT	5	137	156	20	16
CUTC040931	AAG	13	280	318	39	22
CUTC040940	AAG	6	675	692	18	15
CUTC040952	AAG	10	505	534	30	27
CUTC040957	AAG	6	295	312	18	15
CUTC040970	AATG	6	575	598	24	20
CUTC041002	AAG	6	307	324	18	15
CUTC041036	AAT	7	343	363	21	11
CUTC041059	ATC	15	16	60	45	24
CUTC041059	ACC	7	169	189	21	18
CUTC041067	AATG	5	118	137	20	16
CUTC041073	ATC	7	125	145	21	18
CUTC041127	ATC	7	354	374	21	18
CUTC041149	AAC	7	341	361	21	18
CUTC041156	AAG	10	16	45	30	27
CUTC041170	AGG	8	513	536	24	14
CUTC041242	AG	12	473	496	24	22
CUTC041272	AAG	7	71	91	21	18
CUTC041282	AAG	8	298	321	24	14
CUTC041302	AAG	9	327	353	27	24
CUTC041501	ATC	8	261	284	24	21
CUTC041543	AAG	7	44	64	21	18
CUTC041544	AG	12	190	213	24	22
CUTC041606	AAG	8	153	176	24	21
CUTC041617	AAC	8	341	364	24	21
CUTC041635	AAG	7	98	118	21	11
CUTC041636	AAG	7	292	312	21	18
CUTC041636	AAG	7	609	629	21	18
CUTC041657	AAG	7	567	587	21	18
CUTC041673	AAG	6	435	452	18	15
CUTC041675	AAG	9	221	247	27	10
CUTC041702	AATG	7	284	311	28	24
CUTC041704	AAT	7	9	29	21	11
CUTC041713	AAT	7	99	119	21	18
CUTC041724	AAG	7	573	593	21	18
CUTC041727	AAC	6	16	33	18	8
CUTC041754	AGG	7	392	412	21	18
CUTC041805	ACC	6	67	84	18	15
CUTC041845	AG	10	10	29	20	18
CUTC041892	AAG	7	365	385	21	11
CUTC041930	AAG	7	81	101	21	18
CUTC041960	AG	10	24	44	21	13
CUTC041961	AAG	7	280	300	21	18
CUTC042015	AAC	6	157	174	18	15
CUTC042015	AAC	7	221	241	21	11
CUTC042015	AAG	15	402	446	45	35
CUTC042016	ACC	7	204	224	21	18
CUTC042024	AAG	8	448	471	24	21
CUTC042042	AAG	7	228	248	21	18
CUTC042072	AG	14	405	432	28	26
CUTC042112	AAC	7	18	38	21	18
CUTC042126	AGG	6	434	451	18	15
CUTC042156	AAG	13	587	625	39	29
CUTC042181	ATCC	6	501	524	24	18
CUTC042224	AGC	8	292	315	24	21
CUTC042280	ACG	6	35	52	18	15
CUTC042334	AAG	6	491	508	18	15
CUTC042348	CCG	7	209	229	21	18
CUTC042359	AAG	9	118	144	27	24
CUTC042389	AAG	6	149	166	18	15
CUTC042505	AAG	7	308	328	21	11
CUTC042525	AT	14	412	440	29	14
CUTC042553	AGC	6	176	193	18	15
CUTC042562	ACC	7	22	42	21	18
CUTC042604	AATG	5	276	295	20	16
CUTC042610	AG	14	63	90	28	26
CUTC042728	AG	10	405	424	20	11
CUTC042734	AGC	12	46	81	36	19
CUTC042734	AAAG	5	259	278	20	16
CUTC042823	AAG	10	144	173	30	27
CUTC042827	AAG	7	90	110	21	18
CUTC042849	AAG	8	333	356	24	14
CUTC042885	AAG	13	392	430	39	36
CUTC042908	AG	16	20	51	32	22
CUTC042931	AAG	6	214	231	18	15
CUTC042932	AAG	10	151	180	30	20
CUTC042982	AG	12	259	282	24	22
CUTC042990	ACG	8	106	129	24	21
CUTC043020	AGG	7	41	62	22	11
CUTC043097	AGC	6	54	71	18	15
CUTC043128	AG	12	117	140	24	22
CUTC043147	ATC	8	358	381	24	21
CUTC043147	AAG	18	466	519	54	24
CUTC043148	AAG	13	32	70	39	36
CUTC043160	AGC	11	25	57	33	16
CUTC043169	AGC	6	482	499	18	15
CUTC043178	AAT	7	137	157	21	18
CUTC043188	AT	14	48	75	28	12
CUTC043320	AGC	7	199	219	21	11
CUTC043350	AAC	8	143	166	24	14
CUTC043360	AAG	8	209	232	24	21
CUTC043375	CCG	7	431	451	21	18
CUTC043408	AG	12	2	25	24	22
CUTC043450	ACT	9	358	385	28	18
CUTC043493	AAT	7	263	283	21	18
CUTC043607	ATC	7	188	208	21	18
CUTC043635	AAG	8	179	202	24	21
CUTC043692	AAG	10	35	64	30	27
CUTC043763	AAG	7	140	160	21	18
CUTC043785	AGC	8	172	195	24	21
CUTC043809	ACC	7	257	277	21	11
CUTC043810	AT	11	650	671	22	20
CUTC043835	CCG	7	51	72	22	12
CUTC043839	AAC	7	119	139	21	18
CUTC043847	ATC	8	50	73	24	21
CUTC043877	ACTC	7	271	298	28	24
CUTC043890	AAT	16	323	370	48	31
CUTC043897	AAG	7	0	20	21	11
CUTC043897	AAG	9	182	208	27	24
CUTC043907	AAG	10	39	68	30	27
CUTC043916	AG	10	45	64	20	18
CUTC043944	AG	12	321	344	24	22
CUTC043946	AAC	12	175	210	36	33
CUTC043947	AG	11	33	54	22	13
CUTC043970	AAG	8	70	93	24	21
CUTC043972	AG	10	357	376	20	18
CUTC044017	CCG	6	43	60	18	8
CUTC044039	AAG	8	163	186	24	21
CUTC044050	AAG	7	95	115	21	11
CUTC044051	ACC	10	192	221	30	20
CUTC044097	AC	14	36	63	28	12
CUTC044145	ACT	8	215	239	25	15
CUTC044197	ATC	7	222	242	21	18
CUTC044198	ACT	6	398	415	18	14
CUTC044223	AAG	9	461	487	27	24
CUTC044225	AACG	16	97	160	64	46
CUTC044226	AAG	10	189	218	30	20
CUTC044254	CCG	7	217	237	21	18
CUTC044258	AAG	8	88	111	24	21
CUTC044263	AGG	6	139	156	18	15
CUTC044274	AGG	7	273	293	21	18
CUTC044326	AGG	10	420	449	30	20
CUTC044362	AGGG	5	440	460	21	10
CUTC044396	AAG	6	494	513	20	11
CUTC044399	AAG	12	93	130	38	29
CUTC044407	AGC	10	286	315	30	27
CUTC044419	AG	18	359	394	36	34
CUTC044424	ATC	7	64	84	21	18
CUTC044468	AAG	6	589	606	18	8
CUTC044468	AAG	11	612	644	33	23
CUTC044486	AAGG	6	53	76	24	20
CUTC044518	AAG	9	47	73	27	21
CUTC044523	AAG	7	420	440	21	18
CUTC044536	AAG	10	352	381	30	27
CUTC044565	ACC	7	419	439	21	18
CUTC044575	AGG	7	284	305	22	12
CUTC044585	AG	11	236	257	22	20
CUTC044624	CCG	7	117	137	21	18
CUTC044742	AAG	8	304	327	24	21
CUTC044763	AAT	7	224	244	21	11
CUTC044780	AAG	10	396	425	30	27
CUTC044823	AAT	8	339	363	25	15
CUTC044839	AAG	7	667	687	21	18
CUTC044897	ACT	9	162	188	27	24
CUTC044900	ATC	7	311	331	21	18
CUTC044971	AG	11	774	795	22	20
CUTC044987	AAT	8	306	329	24	21
CUTC045024	AAG	8	192	215	24	14
CUTC045053	ACT	7	190	210	21	18
CUTC045076	AGC	7	194	214	21	18
CUTC045090	CCG	7	477	497	21	18
CUTC045130	AAG	11	165	197	33	15
CUTC045160	AAG	9	29	55	27	24
CUTC045174	AGG	14	24	65	42	18
CUTC045174	AAT	11	266	298	33	30
CUTC045176	AAG	8	141	164	24	21
CUTC045222	AGC	6	102	119	18	8
CUTC045254	AGG	6	48	65	18	15
CUTC045263	ACT	11	281	313	33	24
CUTC045264	AGG	6	122	139	18	15
CUTC045336	AG	10	11	30	20	11
CUTC045343	AG	18	389	425	37	15
CUTC045348	AAG	6	561	578	18	15
CUTC045411	AGC	7	386	406	21	18
CUTC045428	AC	10	352	371	20	18
CUTC045467	AG	15	42	71	30	21
CUTC045477	AAG	9	148	174	27	24
CUTC045525	AAG	8	100	123	24	21
CUTC045561	AAG	20	18	79	62	32
CUTC045561	AAG	7	333	353	21	18
CUTC045591	AAG	8	413	436	24	21
CUTC045597	AG	10	340	359	20	18
CUTC045614	AAG	7	340	360	21	18
CUTC045772	ACG	7	320	340	21	18
CUTC045829	AG	13	23	48	26	23
CUTC045886	AAG	7	243	263	21	18
CUTC045897	AAG	8	427	450	24	21
CUTC045904	AACC	6	206	229	24	20
CUTC046041	AG	11	270	291	22	20
CUTC046079	AG	12	196	219	24	22
CUTC046103	AAG	8	335	358	24	21
CUTC046129	AAG	12	99	134	36	33
CUTC046129	AAG	7	190	210	21	18
CUTC046129	ATC	7	422	442	21	11
CUTC046170	AGAT	5	246	265	20	8
CUTC046194	AT	10	311	330	20	18
CUTC046212	AGG	6	357	374	18	15
CUTC046253	ATC	6	103	120	18	15
CUTC046288	CCG	7	377	397	21	18
CUTC046363	AG	15	206	235	30	21
CUTC046439	AG	13	272	297	26	24
CUTC046475	AAG	7	38	58	21	18
CUTC046503	ATC	6	26	43	18	15
CUTC046547	AGC	7	407	427	21	18
CUTC046567	AAG	8	140	163	24	21
CUTC046572	AAG	9	77	103	27	24
CUTC046586	AG	10	137	156	20	11
CUTC046587	AT	10	99	118	20	18
CUTC046589	ATCC	5	388	407	20	16
CUTC046645	ATC	9	111	137	27	24
CUTC046652	ACG	12	94	129	36	12
CUTC046732	AGC	8	178	201	24	21
CUTC046737	AAG	7	115	135	21	18
CUTC046740	AGG	10	24	53	30	13
CUTC046740	AAT	9	254	280	27	24
CUTC046753	AG	11	399	420	22	20
CUTC046845	ACC	8	139	162	24	21
CUTC046848	AAG	9	120	146	27	17
CUTC046849	AATG	6	402	425	24	20
CUTC046873	ACTC	5	347	366	20	16
CUTC046882	AAC	8	201	224	24	21
CUTC046920	AGC	7	110	130	21	11
CUTC046925	AG	11	193	215	23	15
CUTC046967	AAT	7	345	365	21	18
CUTC046970	AAAT	6	272	296	25	14
CUTC046981	ATC	8	576	599	24	20
CUTC046994	ACT	6	183	200	18	14
CUTC047045	AT	10	292	311	20	18
CUTC047046	AG	10	273	292	20	11
CUTC047075	AAAG	7	246	273	28	24
CUTC047082	AAG	10	4	33	30	27
CUTC047147	AAG	10	67	96	30	20
CUTC047159	AAAG	6	28	51	24	20
CUTC047161	ACG	6	275	292	18	15
CUTC047256	ACC	8	224	247	24	21
CUTC047316	AAG	7	68	88	21	18
CUTC047365	AG	10	409	428	20	11
CUTC047368	AAG	13	188	226	39	36
CUTC047384	AAG	8	161	184	24	21
CUTC047424	AGG	10	25	54	30	12
CUTC047424	AAT	12	257	293	37	27
CUTC047443	AAG	8	118	141	24	21
CUTC047471	AAG	8	23	46	24	21
CUTC047471	ATC	7	257	277	21	11
CUTC047514	AAC	11	171	203	33	30
CUTC047608	ATC	7	390	410	21	11
CUTC047617	ACG	7	139	159	21	18
CUTC047621	AAG	9	99	125	27	24
CUTC047650	AAG	8	76	99	24	21
CUTC047698	AG	15	4	33	30	21
CUTC047707	AG	11	202	224	23	8
CUTC047730	CCG	7	58	78	21	18
CUTC047739	AGG	8	90	113	24	21
CUTC047786	AGG	8	169	192	24	21
CUTC047910	AGG	7	112	133	22	12
CUTC047938	AAC	7	691	711	21	18
CUTC047941	AAG	6	23	41	19	9
CUTC047943	AG	10	104	124	21	12
CUTC047973	AAG	7	337	357	21	18
CUTC048032	AAC	7	200	220	21	18
CUTC048034	AAG	8	171	194	24	21
CUTC048035	AGG	7	87	107	21	11
CUTC048197	AAGT	6	281	304	24	13
CUTC048232	AGC	6	260	277	18	15
CUTC048234	AAG	6	261	278	18	15
CUTC048239	ACG	6	40	57	18	15
CUTC048269	AG	12	235	258	24	15
CUTC048283	AAT	8	319	342	24	17
CUTC048324	AAG	7	98	118	21	18
CUTC048334	AAG	6	393	411	19	9
CUTC048435	AAG	9	153	179	27	24
CUTC048475	AAC	8	185	208	24	21
CUTC048523	AGG	6	488	505	18	15
CUTC048528	AAGG	5	331	350	20	16
CUTC048577	AAG	18	120	173	54	16
CUTC048580	AGC	9	166	192	27	17
CUTC048585	ACC	7	361	381	21	18
CUTC048620	AAG	7	115	135	21	18
CUTC048742	AGC	7	46	66	21	18
CUTC048855	AAG	7	41	61	21	18
CUTC048867	AAG	7	47	67	21	18
CUTC048876	AAG	8	272	295	24	21
CUTC048891	AAG	6	133	150	18	15
CUTC048944	AT	10	342	361	20	18
CUTC049032	AG	10	50	69	20	17
CUTC049038	AAG	8	260	283	24	21
CUTC049038	AAG	8	303	326	24	20
CUTC049119	AAG	7	43	63	21	18
CUTC049159	AAG	7	408	428	21	11
CUTC049243	AAG	14	25	66	42	31
CUTC049258	AAG	6	402	419	18	15
CUTC049268	ACG	6	97	114	18	8
CUTC049327	AAC	7	274	294	21	14
CUTC049334	AAG	8	160	183	24	21
CUTC049367	AG	16	400	431	32	30
CUTC049381	AC	17	479	513	35	27
CUTC049505	ACTC	5	17	36	20	16
CUTC049599	AAG	6	37	54	18	15
CUTC049609	AG	12	51	74	24	22
