# Supplementary material for: Transcriptome characterization and high throughput SSRs and SNPs discovery in Cucurbita pepo (Cucurbitaceae)
Source: BMC Genomics. 2011 Feb 10;12:104. doi: 10.1186/1471-2164-12-104 (PMC3049757; doi:10.1186/1471-2164-12-104)
Supplement: Additional file 7 — Validated Cucurbita SSRs. The table provides the list of Cucurbita SSRs experimentally validated using a collection of C. pepo. Primers used for validation, number of alleles, and polymorphism detected between the sequenced genotypes, within subspecies, and within the zucchini morphotypes are included. Also transference to C. moschata is indicated. [file 1471-2164-12-104-S7.XLSX]

## Sheet: Hoja1
										Polymorphic
Cucurbita unigene ID	SSR Motif	No.of Repeats	length	score	location	Forward primer	Reverse primer	Expected size (bp)	amplification	within Cucurbita spp.	between MU16/UPV196	within C. pepo subs. pepo	within C. pepo subs. ovifera	within "zucchini"	C.moschata	Number of alleles
CUTC001906	acgg	7	28	24	utr	GGAGGAGGGATAGAGAGAGAAACA	ACGATTTCTTCAGCCCTCAAAG	198	yes	yes	yes	no	no	no	no amplification	2
CUTC002749	tgc	10	30	27	orf	GTGGGCTAAGTTCAAATCGTTC	GAACCCAATCTTCTCATTTCCA	183	yes	yes	yes	yes	yes	yes	yes	4
CUTC004158	aag	7	21	18	orf	CAAGCCTTTACCAAAACCAAAC	ACGATCTTCCTCCTCCTCTTCT	188	yes	yes	no	yes	no	yes	yes/unique allele	2
CUTC004307	aag	8	24	21	orf	GAACCTCGTTGCTGGTTCTTCT	TCTAGCATCTTACGCACGCTTC	100	yes	yes	yes	yes	no	yes	yes/unique allele	4
CUTC004399	acg	7	21	18	orf	TGTCAAATTCGCTTCCATCATC	ACGACTGTGAGAACGGTGAAAA	165	yes	yes	yes	yes	yes	yes	yes/unique allele	3
CUTC004782	agg	6	18	18	utr	TGGAATCCAGAGACTGATGAAG	CACGATTCCGATAACAACAAGA	164	yes	yes	no	no	no	no	yes/unique allele	3
CUTC004991	agc	7	21	20	utr	TGGAGGTATCCTTCCGTATGTT	CATACGGGAGTTTCGTTTTTCT	173	yes	yes	yes	yes	yes	no	yes/unique allele	3
CUTC005739	aag	8	24	21	orf	CTTCTCTACCGGACCCTCCTAC	CTCAAGAGTTCCAACCTGAACC	194	yes	yes	no	yes	no	no	yes	2
CUTC005800	aag	11	33	33	orf	ATCCCAGGTCCCAATTTTCTTC	CCATACCTGAGGGACCTGAAAC	189	yes	yes	yes	yes	no	yes	yes	5
CUTC006209	aac	9	27	24	orf	CGAATTTCTCCGAAAAGAAACC	CCTCGATCAATCCTCCTACACC	200	yes	yes	yes	yes	no	yes	yes/unique allele	3
CUTC006703	acc	7	21	18	orf	CGACTACAGCTCAACAAAGACC	GAAGTCTATTACGCCCAATTCC	123	yes	yes	no	no	no	no	yes/unique allele	2
CUTC006891	ag	12	24	22	orf	CGAGTACGTTTACAACCATCCA	CAACTCTCAACAAGAACCCAAG	154	yes	yes	yes	yes	yes	no	yes/unique allele	3
CUTC007942	aac	8	24	21	orf	TCTTCTCGGAGTTTGATGTCCA	TTTACCCTCATCGGAACCTCAT	152	yes	yes	yes	yes	yes	no	yes/unique allele	3
CUTC008357	acc	8	24	21	orf	GACACTCACGAGCAAAATGACC	CGTGTGGAGCTTTCTCACAACT	136	yes	yes	yes	yes	yes	yes	yes	3
CUTC008409	tgc	8	24	21	orf	GCAGCACACTCGATTCCTCTTT	TAGGAAAAATGGCGGTGAAGAA	107	yes	yes	yes	yes	yes	yes	yes	3
CUTC008419	aag	7	21	18	orf	TCGCATTTGTAAATTCCCCTCT	ATGCTTTCGAGGGATAAATGGA	214	no	*	*	*	*	*	*	*
CUTC008659	aag	7	21	18	orf	AGACTTTGGGTTTGTAGGAAGG	GCTAAGCATTGTTAGGGCTTCT	221	yes	no	no	no	no	no	no	1
CUTC009316	gca	7	21	18	orf	CACGAGGAAGGAAGAATCGAAG	GAAATGCAAGACCTCAAGCAGA	300	yes	yes	yes	yes	no	no	yes/unique allele	3
CUTC009607	ag	11	22	20	utr	CAAAACTGCCCATGACCACTAC	CTTTCTACCCCAACCCCACAT	146	yes	yes	yes	yes	yes	yes	yes/unique allele	4
CUTC009760	aac	7	21	18	orf	GACGAATACTTTCGCAATCAAG	CATGTGGAAGTTGTTGTTGTTG	159	yes	yes	no	yes	yes	no	yes/unique allele	3
CUTC010796	aag	8	24	21	orf	CTAATCAGGCTGGCCAAGAAGA	CGACGTTACCGACAAGATTTCC	223	no	*	*	*	*	*	*	*
CUTC011336	agg	9	27	24	orf	AGCACTGGGTTAACAGAGGAAA	ATGATACAGTAATCGGCGTCCT	149	yes	yes	yes	yes	yes	yes	yes/unique allele	5
CUTC012342	aag	7	21	18	orf	CCTCTTCACCTTCGTCGTCTGT	GCTGCAATTTTCCCCTTCTTCT	182	yes	yes	yes	yes	no	yes	yes	3
CUTC015525	aag	7	21	18	orf	CCCATTCTCTCCAGCACTCTTT	AGGGAGGGAGATGTGAGAGTTG	173	no	*	*	*	*	*	*	*
CUTC017708	agc	8	24	21	orf	TGTGATTTGTTGGGCTCTCTGT	ACATGGAAATCCACCTCTTCGT	223	yes	yes	yes	yes	yes	yes	yes	4
CUTC018879	aag	7	21	18	orf	TCCACACCAGTGGTTCTTTCGT	TTTCACCATCCGGACAATCATC	164	yes	yes	yes	yes	no	yes	yes	2
CUTC020992	aag	10	30	27	orf	GCCGGTGATTCTGGATGAAGTA	CAGGTAGAAGGTGGGGAGATGG	156	yes	yes	no	yes	no	yes	yes	4
CUTC022867	agc	8	24	21	orf	TTGGACAATCTGAGGAAGTTGG	AAGGTTTGTCCTTCGACAAGGT	140	yes	yes	yes	yes	no	yes	yes/unique allele	2
CUTC023363	agc	7	21	18	orf	TATGGTGGGTGGGTCTTTCAGT	GGAGTGTGCTTGATTGGGTTTC	244	yes	yes	yes	yes	yes	no	yes/unique allele	4
CUTC046645	atc	9	27	24	orf	CCCTCGGTAGCAATTTTGTAGT	TTTGGTGGGAGTGATACTGATG	194	yes	yes	yes	yes	yes	yes	yes	4
