# Supplementary material for: Transcriptome characterization and high throughput SSRs and SNPs discovery in Cucurbita pepo (Cucurbitaceae)
Source: BMC Genomics. 2011 Feb 10;12:104. doi: 10.1186/1471-2164-12-104 (PMC3049757; doi:10.1186/1471-2164-12-104)
Supplement: Additional file 8 — Cucurbita SNPs and INDELs. The file provides the list of SNPs and INDELs (SNVs) identified from the Cucurbita unigene dataset, their position, the nucleotide change (or I or D for insertion and deletion in INDELs), the quality of the polymorphic base, and additional information about allele number and frequency. The different filters applied for the in silico selection of the SNVs are also indicated: VKS (is not an SNPs, is an INDEL), HVR4 (SNV is in a region with more than 4 SNVs per 100 bp), CS60 (SNV is closer than 60 bp to another SNV), I60 (SNV is located closer than 60 bp to an intron), CL60 (SNV is closer than 60 bp to the sequence end), NVSM1 (SNV is variable within UPV196, or not sequenced in this genotype), NVSM2 (SNV is variable within MU16, or not sequenced in this genotype), CEF (SNV does not alter a restriction target and cannot be detected as a CAPS). The VCF (Variant Call Format) version 4.0 has been used for this file [108]. [file 1471-2164-12-104-S8.VCF]

##format=VCFv3.3
##fileDate=20110112
##source=franklin
##reference=contigs.15.pickle
##INFO=NS,1,Integer,"Number of Samples With Data"
##INFO=AF,-1,Float,"Allele Frequency"
##INFO=AC,-1,Integer,"Allele Count"
##INFO=MQ,-1,Float,"RMS Mapping Quality"
##INFO=BQ,-1,Float,"RMS Base Quality"
##INFO=GC,.,String,"Genotype counts for alleles"
##INFO=EZ,.,String,"CAP enzymes"
##FORMAT=RG,.,String,"Read group Genotype genotype"
##FORMAT=AC,.,String,"Allele count"
##FILTER=NVSM2,"It is variable in the samples : mu16. All together: True"
##FILTER=NVSM1,"It is variable in the samples : upv196. All together: True"
##FILTER=VKS,"It is not an snp"
##FILTER=CEF,"SNV is not a CAP detectable by the enzymes: cheap ones"
##FILTER=HVR4,"The region has more than 4 snvs per 100 bases"
##FILTER=CS60,"The snv is closer than 60 nucleotides to another all"
##FILTER=I60,"An intron is located closer than 60 base pairs"
##FILTER=CL60,"The snv is closer than 60 nucleotides the reference edge"
#CHROM	POS	ID	REF	ALT	QUAL	FILTER	INFO	FORMAT	UPV196_454_UPV196	MU16_454_MU16
CUTC000002	79	.	A	G	56	CS60;CEF	AC=4;AF=0.1;MQ=39.45;BQ=27.21;GC=0|1:1,1;GP=0.50	RG:AC	0:41	1:4
CUTC000002	97	.	A	G	48	CS60;NVSM1;CEF	AC=2;AF=0.0;MQ=39.45;BQ=30.10;GC=0|1:2,1;GP=0.33	RG:AC	0|1:39,2	0:4
CUTC000002	387	.	G	A	50	I60;NVSM1;CEF	AC=2;AF=0.1;MQ=31.82;BQ=39.23;GC=0|1:2,1;GP=0.33	RG:AC	0|1:26,2	0:1
CUTC000002	504	.	C	IA	48	I60;NVSM1;NVSM2;VKS;CEF	AC=2;AF=0.5;MQ=24.08;BQ=38.30;GC=0|1:1,1;GP=0.50	RG:AC	0|1:2,2	.:.
CUTC000002	840	.	T	C	49	NVSM1;NVSM2;CEF	AC=2;AF=0.1;MQ=17.45;BQ=31.48;GC=0|1:1,1;GP=0.50	RG:AC	0|1:16,2	.:.
CUTC000003	476	.	C	T	53	CL60;NVSM1;NVSM2;CEF	AC=3;AF=0.1;MQ=25.67;BQ=33.32;GC=0|1:2,2;GP=0.50	RG:AC	0|1:22,1	0|1:16,2
CUTC000004	94	.	A	G	55	CS60;NVSM1;NVSM2;CEF	AC=3;AF=0.0;MQ=24.14;BQ=34.39;GC=0|1:2,2;GP=0.50	RG:AC	0|1:87,2	0|1:24,1
CUTC000004	119	.	T	D1	45	CS60;NVSM1;NVSM2;VKS;CEF	AC=2;AF=0.0;MQ=23.97;BQ=35.22;GC=0|1:2,2;GP=0.50	RG:AC	0|1:88,1	0|1:24,1
CUTC000004	161	.	A	G	49	CS60;NVSM1;CEF	AC=2;AF=0.0;MQ=23.63;BQ=34.92;GC=0|1:2,1;GP=0.33	RG:AC	0|1:85,2	0:24
CUTC000004	188	.	A	G	49	CS60;NVSM1;CEF	AC=2;AF=0.0;MQ=23.64;BQ=27.80;GC=0|1:2,1;GP=0.33	RG:AC	0|1:86,2	0:23
CUTC000004	203	.	A	G	50	CS60;NVSM1;CEF	AC=2;AF=0.0;MQ=23.61;BQ=36.10;GC=0|1:2,1;GP=0.33	RG:AC	0|1:86,2	0:22
CUTC000004	299	.	A	G	60	CEF	AC=18;AF=0.2;MQ=28.78;BQ=33.75;GC=0|1:1,1;GP=0.50	RG:AC	0:78	1:18
CUTC000004	407	.	A	G	45	NVSM2;CEF	AC=2;AF=0.1;MQ=54.53;BQ=29.90;GC=0|1:2,1;GP=0.33	RG:AC	0:15	0|1:14,2
CUTC000005	62	.	A	G	50	NVSM1;CEF	AC=2;AF=0.1;MQ=21.62;BQ=37.06;GC=0|1:2,1;GP=0.33	RG:AC	0|1:31,2	0:7
CUTC000006	120	.	A	G	49	CS60;NVSM2;CEF	AC=2;AF=0.0;MQ=68.11;BQ=36.45;GC=0|1:2,1;GP=0.33	RG:AC	0:87	0|1:75,2
CUTC000006	126	.	A	G	50	CS60;NVSM1;CEF	AC=2;AF=0.0;MQ=67.64;BQ=36.35;GC=0|1:2,1;GP=0.33	RG:AC	0|1:102,2	0:86
CUTC000006	142	.	A	G	58	CS60;NVSM2;CEF	AC=3;AF=0.0;MQ=67.55;BQ=34.39;GC=0|1:2,1;GP=0.33	RG:AC	0:106	0|1:85,3
CUTC000006	143	.	A	G	49	CS60;NVSM1;NVSM2	AC=2;AF=0.0;MQ=67.48;BQ=34.50;GC=0|1:2,2;GP=0.50;EZ=BglII	RG:AC	0|1:105,1	0|1:89,1
CUTC000006	177	.	A	G	45	CS60;NVSM1;NVSM2;CEF	AC=2;AF=0.0;MQ=66.32;BQ=37.49;GC=0|1:2,2;GP=0.50	RG:AC	0|1:111,1	0|1:92,1
CUTC000006	233	.	A	G	47	CS60;NVSM2;CEF	AC=2;AF=0.0;MQ=66.56;BQ=35.79;GC=0|1:2,1;GP=0.33	RG:AC	0:110	0|1:91,2
CUTC000006	262	.	T	C	53	CS60;NVSM1;NVSM2;CEF	AC=3;AF=0.0;MQ=67.02;BQ=37.83;GC=0|1:2,2;GP=0.50	RG:AC	0|1:105,1	0|1:87,2
CUTC000006	269	.	T	C	55	CS60;NVSM1;CEF	AC=3;AF=0.0;MQ=67.02;BQ=37.26;GC=0|1:2,1;GP=0.33	RG:AC	0|1:103,3	0:89
CUTC000006	276	.	A	G	46	CS60;NVSM1;CEF	AC=2;AF=0.0;MQ=66.40;BQ=33.84;GC=0|1:2,1;GP=0.33	RG:AC	0|1:102,2	0:87
CUTC000006	309	.	C	T	48	CS60;NVSM1;NVSM2;CEF	AC=2;AF=0.0;MQ=65.23;BQ=36.68;GC=0|1:2,2;GP=0.50	RG:AC	0|1:101,1	0|1:81,1
CUTC000006	328	.	A	D1	48	CS60;NVSM1;NVSM2;VKS;CEF	AC=12;AF=0.1;MQ=62.29;BQ=20.85;GC=0|1:2,2;GP=0.50	RG:AC	0|1:84,7	0|1:70,5
CUTC000006	339	.	A	G	48	CS60;NVSM1;CEF	AC=2;AF=0.0;MQ=62.48;BQ=36.19;GC=0|1:2,1;GP=0.33	RG:AC	0|1:92,2	0:74
CUTC000006	348	.	T	C	46	CS60;NVSM1;CEF	AC=2;AF=0.0;MQ=61.99;BQ=36.19;GC=0|1:2,1;GP=0.33	RG:AC	0|1:91,2	0:72
CUTC000006	371	.	A	G	50	CS60;NVSM1;CEF	AC=2;AF=0.0;MQ=61.32;BQ=32.73;GC=0|1:2,1;GP=0.33	RG:AC	0|1:86,2	0:70
CUTC000007	317	.	C	A	50	CEF	AC=3;AF=0.1;MQ=21.47;BQ=34.30;GC=0|1:1,1;GP=0.50	RG:AC	0:21	1:3
CUTC000007	377	.	C	IT	45	CS60;NVSM1;VKS;CEF	AC=2;AF=0.0;MQ=22.24;BQ=34.48;GC=0|1:2,1;GP=0.33	RG:AC	0|1:46,2	0:5
CUTC000007	388	.	A	D1	56	CS60;NVSM1;VKS;CEF	AC=3;AF=0.1;MQ=22.16;BQ=29.88;GC=0|1:2,1;GP=0.33	RG:AC	0|1:44,3	0:5
CUTC000007	390	.	A	G	47	CS60;NVSM1;CEF	AC=2;AF=0.1;MQ=22.81;BQ=20.91;GC=0|1:2,1;GP=0.33	RG:AC	0|1:27,2	0:5
CUTC000007	421	.	T	C	47	CS60;NVSM1;CEF	AC=2;AF=0.0;MQ=22.05;BQ=36.44;GC=0|1:2,1;GP=0.33	RG:AC	0|1:48,2	0:5
CUTC000007	618	.	A	G	47	NVSM1;CEF	AC=2;AF=0.0;MQ=21.33;BQ=34.49;GC=0|1:2,1;GP=0.33	RG:AC	0|1:51,2	0:5
CUTC000009	51	.	G	C	47	CS60;CL60;NVSM1;NVSM2;CEF	AC=2;AF=0.2;MQ=77.26;BQ=28.46;GC=0|1:2,2;GP=0.50	RG:AC	0|1:2,1	0|1:8,1
CUTC000009	79	.	G	A	55	CS60;NVSM2;CEF	AC=3;AF=0.0;MQ=68.84;BQ=36.40;GC=0|1:2,1;GP=0.33	RG:AC	0:54	0|1:95,3
CUTC000009	80	.	C	T	45	CS60;NVSM1;CEF	AC=2;AF=0.0;MQ=68.84;BQ=35.48;GC=0|1:2,1;GP=0.33	RG:AC	0|1:52,2	0:98
CUTC000009	82	.	A	D1	45	CS60;NVSM1;NVSM2;VKS;CEF	AC=10;AF=0.1;MQ=68.84;BQ=24.13;GC=0|1:2,2;GP=0.50	RG:AC	0|1:48,6	0|1:94,4
CUTC000009	93	.	C	A	46	CS60;NVSM1;CEF	AC=2;AF=0.0;MQ=68.70;BQ=35.77;GC=0|1:2,1;GP=0.33	RG:AC	0|1:51,2	0:98
CUTC000009	104	.	T	C	58	CS60;NVSM1;NVSM2;CEF	AC=3;AF=0.0;MQ=68.64;BQ=37.59;GC=0|1:2,2;GP=0.50	RG:AC	0|1:53,2	0|1:97,1
CUTC000009	107	.	T	C	49	CS60;NVSM2;CEF	AC=2;AF=0.0;MQ=68.64;BQ=37.61;GC=0|1:2,1;GP=0.33	RG:AC	0:55	0|1:96,2
CUTC000009	162	.	T	C	50	CS60;NVSM2;CEF	AC=2;AF=0.0;MQ=66.13;BQ=37.07;GC=0|1:2,1;GP=0.33	RG:AC	0:54	0|1:95,2
CUTC000009	223	.	A	G	47	CS60;NVSM1;NVSM2;CEF	AC=2;AF=0.0;MQ=58.38;BQ=28.20;GC=0|1:2,2;GP=0.50	RG:AC	0|1:51,1	0|1:88,1
CUTC000009	240	.	G	A	51	CS60;NVSM2;CEF	AC=3;AF=0.0;MQ=56.73;BQ=28.70;GC=0|1:2,1;GP=0.33	RG:AC	0:52	0|1:83,3
CUTC000009	264	.	A	G	48	CS60;NVSM1;NVSM2;CEF	AC=3;AF=0.0;MQ=56.24;BQ=36.22;GC=0|1:2,2;GP=0.50	RG:AC	0|1:50,1	0|1:84,2
CUTC000009	288	.	T	C	49	CS60;NVSM1;CEF	AC=2;AF=0.0;MQ=55.69;BQ=36.53;GC=0|1:2,1;GP=0.33	RG:AC	0|1:48,2	0:85
CUTC000009	354	.	A	G	47	CS60;NVSM1;CEF	AC=2;AF=0.0;MQ=54.14;BQ=29.58;GC=0|1:2,1;GP=0.33	RG:AC	0|1:46,2	0:78
CUTC000009	356	.	A	G	45	CS60;NVSM1;CEF	AC=3;AF=0.0;MQ=53.85;BQ=30.42;GC=0|1:2,1;GP=0.33	RG:AC	0|1:44,3	0:75
CUTC000009	400	.	A	G	49	CS60;NVSM1;CEF	AC=2;AF=0.0;MQ=53.26;BQ=33.73;GC=0|1:2,1;GP=0.33	RG:AC	0|1:40,2	0:76
CUTC000009	402	.	C	T	49	CS60;NVSM1;NVSM2;CEF	AC=2;AF=0.0;MQ=53.26;BQ=35.09;GC=0|1:2,2;GP=0.50	RG:AC	0|1:41,1	0|1:75,1
CUTC000011	355	.	C	G	60	CS60;CEF	AC=15;AF=0.4;MQ=21.91;BQ=35.29;GC=0|1:1,1;GP=0.50	RG:AC	0:21	1:15
CUTC000011	411	.	T	A	54	CS60;CEF	AC=15;AF=0.4;MQ=21.91;BQ=30.90;GC=0|1:1,1;GP=0.50	RG:AC	0:21	1:15
CUTC000013	629	.	G	IT	47	NVSM2;VKS;CEF	AC=2;AF=0.2;MQ=43.53;BQ=32.87;GC=0|1:2,1;GP=0.33	RG:AC	0:2	0|1:4,2
CUTC000015	414	.	G	T	46	CEF	AC=2;AF=0.3;MQ=136.71;BQ=37.00;GC=0|1:1,1;GP=0.50	RG:AC	0:5	1:2
CUTC000015	522	.	G	A	46	NVSM1;NVSM2;CEF	AC=2;AF=0.1;MQ=75.88;BQ=37.44;GC=0|1:2,2;GP=0.50	RG:AC	0|1:5,1	0|1:10,1
CUTC000016	431	.	A	G	50	CS60;I60;NVSM2;CEF	AC=2;AF=0.1;MQ=72.11;BQ=31.68;GC=0|1:2,1;GP=0.33	RG:AC	0:12	0|1:7,2
CUTC000016	476	.	T	C	50	CS60;I60;NVSM2;CEF	AC=2;AF=0.1;MQ=82.23;BQ=35.98;GC=0|1:2,1;GP=0.33	RG:AC	0:12	0|1:7,2
CUTC000016	666	.	T	C	48	CS60;I60;NVSM2;CEF	AC=2;AF=0.0;MQ=227.42;BQ=35.58;GC=0|1:2,1;GP=0.33	RG:AC	0:34	0|1:75,2
CUTC000016	687	.	T	C	50	CS60;I60;NVSM1;CEF	AC=2;AF=0.0;MQ=227.99;BQ=36.21;GC=0|1:2,1;GP=0.33	RG:AC	0|1:32,2	0:80
CUTC000016	715	.	T	D1	45	CS60;I60;NVSM1;NVSM2;VKS;CEF	AC=22;AF=0.2;MQ=228.72;BQ=22.14;GC=0|1:2,2;GP=0.50	RG:AC	0|1:18,19	0|1:77,3
CUTC000016	777	.	T	C	49	CS60;NVSM2;CEF	AC=2;AF=0.0;MQ=229.48;BQ=34.59;GC=0|1:2,1;GP=0.33	RG:AC	0:36	0|1:80,2
CUTC000016	807	.	T	D1	50	CS60;NVSM1;VKS;CEF	AC=4;AF=0.0;MQ=230.69;BQ=26.69;GC=0|1:2,1;GP=0.33	RG:AC	0|1:29,4	0:83
CUTC000016	862	.	A	G	49	CS60;NVSM1;NVSM2;CEF	AC=2;AF=0.0;MQ=232.42;BQ=35.95;GC=0|1:2,2;GP=0.50	RG:AC	0|1:30,1	0|1:77,1
CUTC000016	878	.	A	G	46	CS60;NVSM1;NVSM2;CEF	AC=2;AF=0.0;MQ=232.85;BQ=33.90;GC=0|1:2,2;GP=0.50	RG:AC	0|1:29,1	0|1:75,1
CUTC000018	95	.	G	T	50	NVSM1;CEF	AC=3;AF=0.2;MQ=40.25;BQ=33.32;GC=0|1:2,1;GP=0.33	RG:AC	0|1:14,3	0:1
CUTC000018	648	.	A	G	59	NVSM2;CEF	AC=3;AF=0.0;MQ=53.94;BQ=36.47;GC=0|1:2,1;GP=0.33	RG:AC	0:38	0|1:50,3
CUTC000018	731	.	A	G	46	CS60;NVSM1;NVSM2;CEF	AC=2;AF=0.0;MQ=56.06;BQ=36.45;GC=0|1:2,2;GP=0.50	RG:AC	0|1:42,1	0|1:54,1
CUTC000018	735	.	A	G	55	CS60;NVSM2;CEF	AC=3;AF=0.0;MQ=56.48;BQ=36.38;GC=0|1:2,1;GP=0.33	RG:AC	0:43	0|1:53,3
CUTC000018	793	.	T	C	46	CS60;NVSM2;CEF	AC=2;AF=0.0;MQ=57.78;BQ=36.63;GC=0|1:2,1;GP=0.33	RG:AC	0:43	0|1:55,2
CUTC000018	910	.	A	G	47	NVSM1;NVSM2;CEF	AC=2;AF=0.0;MQ=60.38;BQ=19.17;GC=0|1:2,2;GP=0.50	RG:AC	0|1:38,1	0|1:55,1
CUTC000018	980	.	A	G	54	NVSM2;CEF	AC=10;AF=0.4;MQ=76.27;BQ=27.12;GC=0|1:2,1;GP=0.33	RG:AC	0:13	0|1:1,10
CUTC000019	337	.	T	C	59	CS60;NVSM1;NVSM2;CEF	AC=3;AF=0.2;MQ=26.71;BQ=38.95;GC=0|1:2,2;GP=0.50	RG:AC	0|1:8,1	0|1:2,2
CUTC000019	378	.	A	G	50	CS60;NVSM2;CEF	AC=2;AF=0.1;MQ=31.18;BQ=37.56;GC=0|1:2,1;GP=0.33	RG:AC	0:10	0|1:4,2
CUTC000019	440	.	A	C	46	CS60;NVSM2;CEF	AC=2;AF=0.1;MQ=34.49;BQ=35.57;GC=0|1:2,1;GP=0.33	RG:AC	0:13	0|1:9,2
CUTC000019	460	.	A	G	46	CS60;NVSM2;CEF	AC=2;AF=0.1;MQ=36.81;BQ=38.17;GC=0|1:2,1;GP=0.33	RG:AC	0:14	0|1:9,2
CUTC000019	474	.	T	C	49	CS60;NVSM2;CEF	AC=2;AF=0.1;MQ=36.81;BQ=37.84;GC=0|1:2,1;GP=0.33	RG:AC	0:14	0|1:9,2
CUTC000019	556	.	A	T	50	CS60;NVSM1;CEF	AC=2;AF=0.1;MQ=47.68;BQ=29.71;GC=0|1:2,1;GP=0.33	RG:AC	0|1:16,2	0:13
CUTC000019	566	.	A	T	46	CS60;NVSM2	AC=2;AF=0.1;MQ=47.68;BQ=32.79;GC=0|1:2,1;GP=0.33;EZ=BglII	RG:AC	0:18	0|1:11,2
CUTC000019	679	.	T	C	60	CS60;CEF	AC=15;AF=0.4;MQ=70.18;BQ=31.66;GC=0|1:1,1;GP=0.50	RG:AC	0:21	1:15
CUTC000019	702	.	C	T	47	CS60;NVSM2;CEF	AC=2;AF=0.1;MQ=74.09;BQ=32.95;GC=0|1:2,1;GP=0.33	RG:AC	0:18	0|1:12,2
CUTC000021	189	.	G	A	46	NVSM1;CEF	AC=2;AF=0.1;MQ=30.58;BQ=34.38;GC=0|1:2,1;GP=0.33	RG:AC	0|1:4,2	0:8
CUTC000022	149	.	T	C	60	NVSM2;CEF	AC=41;AF=0.4;MQ=60.06;BQ=28.83;GC=0|1:2,1;GP=0.33	RG:AC	0:68	0|1:1,41
CUTC000022	241	.	A	G	60	NVSM1;NVSM2;CEF	AC=3;AF=0.0;MQ=53.04;BQ=36.50;GC=0|1:2,2;GP=0.50	RG:AC	0|1:68,2	0|1:41,1
CUTC000022	319	.	C	T	50	NVSM1;CEF	AC=2;AF=0.0;MQ=44.55;BQ=34.15;GC=0|1:2,1;GP=0.33	RG:AC	0|1:68,2	0:38
CUTC000022	449	.	A	G	46	NVSM1;NVSM2;CEF	AC=2;AF=0.0;MQ=44.35;BQ=29.95;GC=0|1:2,2;GP=0.50	RG:AC	0|1:60,1	0|1:34,1
CUTC000022	561	.	T	C	46	NVSM2;CEF	AC=2;AF=0.0;MQ=47.02;BQ=32.42;GC=0|1:2,1;GP=0.33	RG:AC	0:34	0|1:15,2
CUTC000024	231	.	A	G	50	NVSM1;CEF	AC=2;AF=0.3;MQ=146.36;BQ=35.66;GC=0|1:2,1;GP=0.33	RG:AC	0|1:3,2	0:1
CUTC000024	388	.	G	IA	46	NVSM1;VKS;CEF	AC=2;AF=0.2;MQ=160.21;BQ=36.84;GC=0|1:2,1;GP=0.33	RG:AC	0|1:6,2	0:3
CUTC000024	724	.	K	G,T	111	CS60;NVSM1;NVSM2;CEF	AC=26,4;AF=0.9,0.1;MQ=26.91;BQ=34.86;GC=1|2:1,1;GP=0.50	RG:AC	.:.	1|2:26,4
CUTC000024	771	.	G	A	49	CS60;NVSM1;NVSM2;CEF	AC=2;AF=0.0;MQ=20.68;BQ=36.59;GC=0|1:1,1;GP=0.50	RG:AC	.:.	0|1:81,2
CUTC000024	801	.	T	C	49	CS60;NVSM1;NVSM2;CEF	AC=2;AF=0.0;MQ=18.52;BQ=30.02;GC=0|1:1,1;GP=0.50	RG:AC	.:.	0|1:78,2
CUTC000024	954	.	T	C	47	NVSM1;NVSM2;CEF	AC=2;AF=0.0;MQ=18.20;BQ=33.20;GC=0|1:1,1;GP=0.50	RG:AC	.:.	0|1:74,2
CUTC000027	26	.	G	T	57	CL60;NVSM2;CEF	AC=3;AF=0.4;MQ=65.45;BQ=34.53;GC=0|1:2,1;GP=0.33	RG:AC	0:2	0|1:2,3
CUTC000027	196	.	T	C	46	CS60;NVSM1;NVSM2;CEF	AC=2;AF=0.0;MQ=42.48;BQ=28.43;GC=0|1:2,2;GP=0.50	RG:AC	0|1:45,1	0|1:47,1
CUTC000027	205	.	T	C	46	CS60;NVSM1;NVSM2;CEF	AC=2;AF=0.0;MQ=42.51;BQ=35.86;GC=0|1:2,2;GP=0.50	RG:AC	0|1:45,1	0|1:45,1
CUTC000027	234	.	T	C	46	CS60;NVSM2;CEF	AC=2;AF=0.0;MQ=42.88;BQ=32.75;GC=0|1:2,1;GP=0.33	RG:AC	0:45	0|1:45,2
CUTC000029	748	.	T	G	54	I60;CEF	AC=3;AF=0.4;MQ=216.31;BQ=35.97;GC=0|1:1,1;GP=0.50	RG:AC	1:3	0:5
CUTC000029	983	.	T	D1	58	CS60;I60;NVSM1;NVSM2;VKS;CEF	AC=6;AF=0.5;MQ=230.04;BQ=31.37;GC=0|1:2,2;GP=0.50	RG:AC	0|1:1,2	0|1:5,4
CUTC000029	1013	.	A	G	46	CS60;I60;NVSM1;NVSM2;CEF	AC=2;AF=0.0;MQ=234.34;BQ=34.92;GC=0|1:2,2;GP=0.50	RG:AC	0|1:17,1	0|1:100,1
CUTC000029	1070	.	T	C	56	CS60;I60;NVSM2;CEF	AC=3;AF=0.0;MQ=233.89;BQ=36.75;GC=0|1:2,1;GP=0.33	RG:AC	0:20	0|1:100,3
CUTC000029	1296	.	A	D1	47	CS60;NVSM2;VKS;CEF	AC=15;AF=0.1;MQ=235.72;BQ=22.84;GC=0|1:2,1;GP=0.33	RG:AC	0:20	0|1:70,15
CUTC000029	1346	.	T	G	46	CS60;NVSM1;CEF	AC=2;AF=0.0;MQ=235.66;BQ=22.72;GC=0|1:2,1;GP=0.33	RG:AC	0|1:12,2	0:64
CUTC000030	428	.	G	D1	56	CS60;VKS;CEF	AC=4;AF=0.3;MQ=129.45;BQ=35.92;GC=0|1:1,1;GP=0.50	RG:AC	1:4	0:8
CUTC000030	429	.	T	D1	59	CS60;VKS;CEF	AC=8;AF=0.7;MQ=129.45;BQ=35.95;GC=0|1:1,1;GP=0.50	RG:AC	0:4	1:8
CUTC000034	107	.	T	C	53	NVSM1;NVSM2;CEF	AC=3;AF=0.0;MQ=28.26;BQ=35.89;GC=0|1:1,1;GP=0.50	RG:AC	.:.	0|1:91,3
CUTC000036	1050	.	T	C	46	NVSM2;CEF	AC=2;AF=0.1;MQ=51.59;BQ=37.66;GC=0|1:2,1;GP=0.33	RG:AC	0:5	0|1:32,2
CUTC000036	1119	.	A	IG	47	CS60;NVSM1;NVSM2;VKS;CEF	AC=7;AF=0.1;MQ=77.26;BQ=33.50;GC=0|1:2,2;GP=0.50	RG:AC	0|1:5,2	0|1:46,5
CUTC000036	1135	.	A	G	50	CS60;NVSM2;CEF	AC=2;AF=0.0;MQ=90.56;BQ=38.04;GC=0|1:2,1;GP=0.33	RG:AC	0:4	0|1:48,2
CUTC000036	1137	.	C	T	50	CS60;NVSM2;CEF	AC=2;AF=0.0;MQ=93.05;BQ=38.19;GC=0|1:2,1;GP=0.33	RG:AC	0:4	0|1:45,2
CUTC000036	1143	.	T	IA	53	CS60;NVSM2;VKS;CEF	AC=3;AF=0.1;MQ=91.58;BQ=36.96;GC=0|1:2,1;GP=0.33	RG:AC	0:4	0|1:46,3
CUTC000036	1256	.	A	D1	57	VKS;CEF	AC=4;AF=0.1;MQ=127.89;BQ=33.81;GC=0|1:1,1;GP=0.50	RG:AC	1:4	0:36
CUTC000037	509	.	T	C	53	CL60;NVSM1;CEF	AC=3;AF=0.2;MQ=40.71;BQ=29.14;GC=0|1:2,1;GP=0.33	RG:AC	0|1:5,3	0:4
CUTC000040	361	.	C	D1	45	NVSM1;NVSM2;VKS;CEF	AC=6;AF=0.2;MQ=70.40;BQ=26.77;GC=0|1:2,2;GP=0.50	RG:AC	0|1:12,5	0|1:6,1
CUTC000041	236	.	A	G	48	I60;NVSM1;CEF	AC=2;AF=0.1;MQ=36.11;BQ=37.73;GC=0|1:2,1;GP=0.33	RG:AC	0|1:23,2	0:13
CUTC000043	150	.	T	G	60	CEF	AC=5;AF=0.7;MQ=19.50;BQ=39.86;GC=0|1:1,1;GP=0.50	RG:AC	1:5	0:2
CUTC000043	440	.	A	C	51	CS60;CEF	AC=6;AF=0.6;MQ=50.58;BQ=26.31;GC=0|1:1,1;GP=0.50	RG:AC	1:6	0:4
CUTC000043	444	.	G	IA	59	CS60;NVSM1;NVSM2;VKS;CEF	AC=5;AF=0.3;MQ=55.97;BQ=26.30;GC=0|1:2,2;GP=0.50	RG:AC	0|1:7,3	0|1:4,2
CUTC000044	345	.	C	A	47	NVSM2;CEF	AC=2;AF=0.5;MQ=37.19;BQ=36.71;GC=0|1:2,1;GP=0.33	RG:AC	0:1	0|1:1,2
CUTC000044	640	.	T	C	50	NVSM2;CEF	AC=2;AF=0.2;MQ=142.07;BQ=34.71;GC=0|1:2,1;GP=0.33	RG:AC	0:3	0|1:3,2
CUTC000049	466	.	T	A	55	NVSM1;NVSM2;CEF	AC=4;AF=0.1;MQ=59.05;BQ=35.16;GC=0|1:2,2;GP=0.50	RG:AC	0|1:19,1	0|1:4,3
CUTC000049	610	.	T	C	57	NVSM2;CEF	AC=8;AF=0.1;MQ=47.57;BQ=23.98;GC=0|1:2,1;GP=0.33	RG:AC	0:42	0|1:11,8
CUTC000049	964	.	G	C	59	CS60;NVSM2;CEF	AC=4;AF=0.1;MQ=88.85;BQ=32.28;GC=0|1:2,1;GP=0.33	RG:AC	0:18	0|1:6,4
CUTC000049	985	.	A	G	59	CS60;NVSM2;CEF	AC=4;AF=0.2;MQ=97.14;BQ=34.30;GC=0|1:2,1;GP=0.33	RG:AC	0:12	0|1:6,4
CUTC000050	45	.	T	C	48	CL60;CEF	AC=2;AF=0.5;MQ=23.26;BQ=39.50;GC=0|1:1,1;GP=0.50	RG:AC	0:2	1:2
CUTC000050	136	.	A	G	50	NVSM1;NVSM2;CEF	AC=2;AF=0.5;MQ=23.26;BQ=40.00;GC=0|1:2,2;GP=0.50	RG:AC	0|1:1,1	0|1:1,1
CUTC000051	136	.	T	C	50	NVSM2;CEF	AC=2;AF=0.1;MQ=19.54;BQ=37.33;GC=0|1:2,1;GP=0.33	RG:AC	0:7	0|1:19,2
CUTC000051	538	.	A	T	45	CL60;NVSM2;CEF	AC=2;AF=0.2;MQ=23.88;BQ=29.82;GC=0|1:2,1;GP=0.33	RG:AC	0:5	0|1:2,2
CUTC000052	288	.	A	G	47	CS60;I60;NVSM1;NVSM2;CEF	AC=2;AF=0.0;MQ=85.94;BQ=37.16;GC=0|1:2,2;GP=0.50	RG:AC	0|1:25,1	0|1:22,1
CUTC000052	336	.	T	A	48	CS60;I60;NVSM2;CEF	AC=2;AF=0.0;MQ=71.63;BQ=35.90;GC=0|1:2,1;GP=0.33	RG:AC	0:24	0|1:16,2
CUTC000052	382	.	T	IC	54	CS60;I60;NVSM1;NVSM2;VKS;CEF	AC=6;AF=0.1;MQ=54.68;BQ=32.97;GC=0|1:2,2;GP=0.50	RG:AC	0|1:22,4	0|1:16,2
CUTC000054	291	.	T	C	50	NVSM1;NVSM2;CEF	AC=2;AF=0.1;MQ=30.66;BQ=32.63;GC=0|1:1,1;GP=0.50	RG:AC	.:.	0|1:12,2
CUTC000061	90	.	A	G	49	CS60;NVSM2;CEF	AC=2;AF=0.0;MQ=39.01;BQ=25.84;GC=0|1:2,1;GP=0.33	RG:AC	0:32	0|1:35,2
CUTC000061	116	.	G	A	49	CS60;NVSM1;CEF	AC=2;AF=0.0;MQ=39.81;BQ=36.36;GC=0|1:2,1;GP=0.33	RG:AC	0|1:37,2	0:43
CUTC000061	186	.	T	C	45	CS60;NVSM1;NVSM2;CEF	AC=2;AF=0.0;MQ=41.27;BQ=36.97;GC=0|1:2,2;GP=0.50	RG:AC	0|1:36,1	0|1:41,1
CUTC000061	190	.	C	IG	53	CS60;NVSM1;NVSM2;VKS;CEF	AC=4;AF=0.0;MQ=42.33;BQ=36.01;GC=0|1:2,2;GP=0.50	RG:AC	0|1:38,1	0|1:41,3
CUTC000061	267	.	T	C	45	NVSM1;NVSM2;CEF	AC=2;AF=0.0;MQ=41.58;BQ=36.46;GC=0|1:2,2;GP=0.50	RG:AC	0|1:31,1	0|1:38,1
CUTC000062	130	.	T	C	53	CS60;NVSM1;NVSM2;CEF	AC=3;AF=0.0;MQ=93.14;BQ=36.41;GC=0|1:2,2;GP=0.50	RG:AC	0|1:42,2	0|1:49,1
CUTC000062	165	.	G	A	46	CS60;NVSM1;CEF	AC=2;AF=0.0;MQ=93.61;BQ=31.05;GC=0|1:2,1;GP=0.33	RG:AC	0|1:42,2	0:49
CUTC000063	630	.	C	G	49	CL60;CEF	AC=2;AF=0.2;MQ=140.09;BQ=34.82;GC=0|1:1,1;GP=0.50	RG:AC	1:2	0:6
CUTC000064	888	.	A	T	47	NVSM1;NVSM2;CEF	AC=2;AF=0.3;MQ=138.42;BQ=34.90;GC=0|1:1,1;GP=0.50	RG:AC	0|1:4,2	.:.
CUTC000064	1241	.	T	A	60	CEF	AC=11;AF=0.3;MQ=28.98;BQ=38.28;GC=0|1:1,1;GP=0.50	RG:AC	0:32	1:11
CUTC000064	1321	.	A	G	50	NVSM1;CEF	AC=2;AF=0.0;MQ=29.02;BQ=36.24;GC=0|1:2,1;GP=0.33	RG:AC	0|1:32,2	0:12
CUTC000066	1342	.	T	D1	59	I60;NVSM1;NVSM2;VKS;CEF	AC=9;AF=0.6;MQ=75.62;BQ=30.33;GC=0|1:1,1;GP=0.50	RG:AC	0|1:7,9	.:.
CUTC000066	1666	.	A	D1	50	NVSM1;NVSM2;VKS;CEF	AC=10;AF=0.2;MQ=32.39;BQ=19.79;GC=0|1:1,1;GP=0.50	RG:AC	0|1:43,10	.:.
CUTC000068	204	.	G	A	45	NVSM1;NVSM2;CEF	AC=2;AF=0.2;MQ=23.86;BQ=38.07;GC=0|1:2,2;GP=0.50	RG:AC	0|1:3,1	0|1:6,1
CUTC000070	794	.	T	A	50	NVSM1;CEF	AC=2;AF=0.0;MQ=55.64;BQ=37.70;GC=0|1:2,1;GP=0.33	RG:AC	0|1:38,2	0:3
CUTC000070	936	.	A	G	48	NVSM1;CEF	AC=2;AF=0.0;MQ=48.68;BQ=36.46;GC=0|1:2,1;GP=0.33	RG:AC	0|1:38,2	0:2
CUTC000071	534	.	T	G	46	CEF	AC=2;AF=0.4;MQ=53.84;BQ=36.24;GC=0|1:1,1;GP=0.50	RG:AC	0:3	1:2
CUTC000072	651	.	A	G	50	NVSM2;CEF	AC=2;AF=0.0;MQ=61.89;BQ=35.86;GC=0|1:2,1;GP=0.33	RG:AC	0:19	0|1:38,2
CUTC000072	846	.	G	A	48	NVSM2;CEF	AC=2;AF=0.0;MQ=53.77;BQ=23.89;GC=0|1:2,1;GP=0.33	RG:AC	0:20	0|1:44,2
CUTC000072	942	.	A	G	46	CS60;NVSM2;CEF	AC=2;AF=0.0;MQ=57.89;BQ=29.97;GC=0|1:2,1;GP=0.33	RG:AC	0:17	0|1:36,2
CUTC000072	990	.	T	C	46	CS60;NVSM2;CEF	AC=2;AF=0.1;MQ=67.83;BQ=27.58;GC=0|1:2,1;GP=0.33	RG:AC	0:11	0|1:25,2
CUTC000073	124	.	A	G	49	NVSM1;NVSM2;CEF	AC=2;AF=0.1;MQ=31.40;BQ=39.36;GC=0|1:1,1;GP=0.50	RG:AC	0|1:36,2	.:.
CUTC000073	264	.	T	A	47	NVSM1	AC=2;AF=0.0;MQ=57.48;BQ=36.59;GC=0|1:2,1;GP=0.33;EZ=PstI	RG:AC	0|1:54,2	0:1
CUTC000077	322	.	A	G	46	NVSM2;CEF	AC=2;AF=0.1;MQ=71.88;BQ=35.40;GC=0|1:2,1;GP=0.33	RG:AC	0:22	0|1:11,2
CUTC000077	450	.	T	C	53	NVSM1;NVSM2;CEF	AC=4;AF=0.1;MQ=88.85;BQ=34.19;GC=0|1:2,2;GP=0.50	RG:AC	0|1:19,3	0|1:16,1
CUTC000078	163	.	T	D1	47	CS60;NVSM1;NVSM2;VKS;CEF	AC=3;AF=0.3;MQ=96.69;BQ=22.61;GC=0|1:1,1;GP=0.50	RG:AC	0|1:8,3	.:.
CUTC000078	219	.	C	T	57	CS60;NVSM1;NVSM2	AC=6;AF=0.1;MQ=121.95;BQ=27.34;GC=0|1:1,1;GP=0.50;EZ=KpnI,Asp718I	RG:AC	0|1:63,6	.:.
CUTC000079	386	.	A	G	59	NVSM1;CEF	AC=5;AF=0.3;MQ=48.29;BQ=31.57;GC=0|1:2,1;GP=0.33	RG:AC	0|1:1,5	0:13
CUTC000079	463	.	G	A	48	CS60;CEF	AC=8;AF=0.4;MQ=86.72;BQ=28.30;GC=0|1:1,1;GP=0.50	RG:AC	1:8	0:10
CUTC000079	499	.	C	G	60	CS60;CEF	AC=9;AF=0.4;MQ=122.80;BQ=33.35;GC=0|1:1,1;GP=0.50	RG:AC	1:9	0:12
CUTC000079	504	.	A	G	59	CS60;CEF	AC=9;AF=0.5;MQ=125.77;BQ=30.89;GC=0|1:1,1;GP=0.50	RG:AC	1:9	0:11
CUTC000079	525	.	T	C	59	CS60;NVSM2;CEF	AC=3;AF=0.1;MQ=122.80;BQ=31.82;GC=0|1:2,1;GP=0.33	RG:AC	0:9	0|1:9,3
CUTC000079	542	.	G	A	59	CS60;CEF	AC=9;AF=0.4;MQ=122.80;BQ=32.13;GC=0|1:1,1;GP=0.50	RG:AC	1:9	0:12
CUTC000082	797	.	A	T	60	CEF	AC=3;AF=0.4;MQ=235.31;BQ=38.39;GC=0|1:1,1;GP=0.50	RG:AC	0:5	1:3
CUTC000082	953	.	G	A	49	NVSM1;CEF	AC=2;AF=0.2;MQ=233.74;BQ=35.04;GC=0|1:2,1;GP=0.33	RG:AC	0|1:4,2	0:3
CUTC000084	567	.	T	D1	52	NVSM1;VKS;CEF	AC=3;AF=0.1;MQ=114.94;BQ=28.13;GC=0|1:2,1;GP=0.33	RG:AC	0|1:10,3	0:7
CUTC000086	91	.	A	G	58	NVSM1;NVSM2;CEF	AC=3;AF=0.1;MQ=39.82;BQ=38.27;GC=0|1:2,2;GP=0.50	RG:AC	0|1:15,2	0|1:28,1
CUTC000086	390	.	G	D1	46	I60;NVSM1;NVSM2;VKS;CEF	AC=5;AF=0.1;MQ=36.28;BQ=22.85;GC=0|1:2,2;GP=0.50	RG:AC	0|1:14,1	0|1:26,4
CUTC000087	76	.	A	C	56	CS60;CEF	AC=3;AF=0.4;MQ=58.52;BQ=34.13;GC=0|1:1,1;GP=0.50	RG:AC	0:4	1:3
CUTC000087	77	.	A	T	56	CS60;CEF	AC=3;AF=0.4;MQ=58.52;BQ=34.31;GC=0|1:1,1;GP=0.50	RG:AC	0:4	1:3
CUTC000087	163	.	C	T	49	NVSM1;CEF	AC=2;AF=0.0;MQ=30.77;BQ=37.13;GC=0|1:2,1;GP=0.33	RG:AC	0|1:38,2	0:3
CUTC000088	109	.	A	G	49	CS60;NVSM1;NVSM2;CEF	AC=2;AF=0.0;MQ=19.94;BQ=35.64;GC=0|1:1,1;GP=0.50	RG:AC	.:.	0|1:86,2
CUTC000088	136	.	A	G	49	CS60;NVSM1;NVSM2;CEF	AC=2;AF=0.0;MQ=19.94;BQ=36.97;GC=0|1:1,1;GP=0.50	RG:AC	.:.	0|1:86,2
CUTC000088	149	.	T	C	48	CS60;NVSM1;NVSM2;CEF	AC=2;AF=0.0;MQ=19.91;BQ=36.93;GC=0|1:1,1;GP=0.50	RG:AC	.:.	0|1:85,2
CUTC000088	187	.	T	D1	48	CS60;NVSM1;NVSM2;VKS;CEF	AC=2;AF=0.0;MQ=20.02;BQ=30.60;GC=0|1:1,1;GP=0.50	RG:AC	.:.	0|1:85,2
CUTC000088	291	.	T	C	55	NVSM1;NVSM2;CEF	AC=3;AF=0.0;MQ=19.57;BQ=32.79;GC=0|1:1,1;GP=0.50	RG:AC	.:.	0|1:70,3
CUTC000089	74	.	G	IT	45	CS60;NVSM1;VKS;CEF	AC=2;AF=0.0;MQ=26.21;BQ=35.75;GC=0|1:2,1;GP=0.33	RG:AC	0|1:34,2	0:7
CUTC000089	75	.	C	T	58	CS60;CEF	AC=7;AF=0.2;MQ=24.63;BQ=35.28;GC=0|1:1,1;GP=0.50	RG:AC	0:34	1:7
CUTC000089	227	.	A	G	52	CS60;NVSM2;CEF	AC=3;AF=0.1;MQ=30.62;BQ=32.81;GC=0|1:2,1;GP=0.33	RG:AC	0:31	0|1:8,3
CUTC000089	233	.	C	IG	45	CS60;NVSM1;VKS;CEF	AC=3;AF=0.1;MQ=29.94;BQ=33.48;GC=0|1:2,1;GP=0.33	RG:AC	0|1:32,3	0:11
CUTC000089	300	.	T	C	55	NVSM2;CEF	AC=3;AF=0.1;MQ=48.11;BQ=32.37;GC=0|1:2,1;GP=0.33	RG:AC	0:23	0|1:10,3
CUTC000090	208	.	T	G	56	I60;CEF	AC=3;AF=0.3;MQ=126.37;BQ=35.18;GC=0|1:1,1;GP=0.50	RG:AC	1:3	0:7
CUTC000090	289	.	G	A	58	CEF	AC=4;AF=0.3;MQ=142.31;BQ=37.09;GC=0|1:1,1;GP=0.50	RG:AC	1:4	0:10
CUTC000090	391	.	G	A	60	CEF	AC=5;AF=0.3;MQ=158.69;BQ=37.01;GC=0|1:1,1;GP=0.50	RG:AC	1:5	0:12
CUTC000090	466	.	C	T	60	CS60;CEF	AC=41;AF=0.4;MQ=154.99;BQ=37.04;GC=0|1:1,1;GP=0.50	RG:AC	1:41	0:75
CUTC000090	502	.	G	D1	60	CS60;VKS;CEF	AC=42;AF=0.4;MQ=157.36;BQ=33.59;GC=0|1:1,1;GP=0.50	RG:AC	1:42	0:73
CUTC000090	582	.	A	G	46	CS60;NVSM1;NVSM2;CEF	AC=2;AF=0.0;MQ=157.74;BQ=35.38;GC=0|1:2,2;GP=0.50	RG:AC	0|1:41,1	0|1:69,1
CUTC000090	592	.	A	D1	60	CS60;VKS;CEF	AC=41;AF=0.4;MQ=159.08;BQ=34.70;GC=0|1:1,1;GP=0.50	RG:AC	1:41	0:69
CUTC000090	649	.	A	G	45	CS60;NVSM1;CEF	AC=2;AF=0.0;MQ=161.89;BQ=34.64;GC=0|1:2,1;GP=0.33	RG:AC	0|1:40,2	0:58
CUTC000090	679	.	A	G	46	CS60;NVSM2;CEF	AC=2;AF=0.0;MQ=162.60;BQ=33.00;GC=0|1:2,1;GP=0.33	RG:AC	0:41	0|1:53,2
CUTC000090	708	.	C	T	60	CS60;CEF	AC=33;AF=0.4;MQ=165.93;BQ=33.90;GC=0|1:1,1;GP=0.50	RG:AC	1:33	0:46
CUTC000092	261	.	T	C	46	NVSM1;CEF	AC=2;AF=0.1;MQ=17.53;BQ=33.35;GC=0|1:2,1;GP=0.33	RG:AC	0|1:18,2	0:8
CUTC000094	89	.	A	G	48	NVSM2;CEF	AC=2;AF=0.2;MQ=114.04;BQ=35.47;GC=0|1:2,1;GP=0.33	RG:AC	0:1	0|1:7,2
CUTC000094	557	.	T	C	48	NVSM1;CEF	AC=2;AF=0.1;MQ=21.98;BQ=35.04;GC=0|1:2,1;GP=0.33	RG:AC	0|1:11,2	0:6
CUTC000098	62	.	T	IA	46	NVSM1;NVSM2;VKS;CEF	AC=4;AF=0.1;MQ=54.90;BQ=25.34;GC=0|1:2,2;GP=0.50	RG:AC	0|1:18,2	0|1:7,2
CUTC000099	512	.	T	C	45	NVSM1;NVSM2;CEF	AC=2;AF=0.1;MQ=78.85;BQ=35.00;GC=0|1:1,1;GP=0.50	RG:AC	0|1:15,2	.:.
CUTC000099	612	.	G	A	46	NVSM1;NVSM2;CEF	AC=2;AF=0.2;MQ=37.48;BQ=35.42;GC=0|1:1,1;GP=0.50	RG:AC	0|1:9,2	.:.
CUTC000100	51	.	T	C	50	CL60;NVSM1;CEF	AC=2;AF=0.1;MQ=113.81;BQ=23.90;GC=0|1:2,1;GP=0.33	RG:AC	0|1:19,2	0:12
CUTC000100	209	.	T	C	49	CS60;I60;NVSM1;CEF	AC=2;AF=0.0;MQ=108.34;BQ=35.12;GC=0|1:2,1;GP=0.33	RG:AC	0|1:34,2	0:38
CUTC000100	229	.	A	G	45	CS60;I60;NVSM1;NVSM2;CEF	AC=2;AF=0.0;MQ=107.66;BQ=34.43;GC=0|1:2,2;GP=0.50	RG:AC	0|1:36,1	0|1:37,1
CUTC000100	326	.	A	G	46	I60;NVSM1;CEF	AC=2;AF=0.0;MQ=114.23;BQ=24.07;GC=0|1:2,1;GP=0.33	RG:AC	0|1:33,2	0:26
CUTC000103	102	.	T	A	58	CS60;NVSM1;CEF	AC=57;AF=0.4;MQ=183.88;BQ=28.51;GC=1|0:2,1;GP=0.33	RG:AC	0|1:75,1	1:56
CUTC000103	120	.	G	A	46	CS60;NVSM1;CEF	AC=2;AF=0.0;MQ=183.81;BQ=36.32;GC=0|1:2,1;GP=0.33	RG:AC	0|1:76,2	0:56
CUTC000103	160	.	T	C	57	CS60;NVSM1;NVSM2;CEF	AC=3;AF=0.0;MQ=182.90;BQ=37.05;GC=0|1:2,2;GP=0.50	RG:AC	0|1:78,2	0|1:55,1
CUTC000103	266	.	T	C	46	CS60;NVSM1;CEF	AC=2;AF=0.0;MQ=180.51;BQ=33.50;GC=0|1:2,1;GP=0.33	RG:AC	0|1:75,2	0:53
CUTC000103	275	.	T	C	60	CS60;CEF	AC=53;AF=0.4;MQ=180.22;BQ=29.41;GC=0|1:1,1;GP=0.50	RG:AC	0:76	1:53
CUTC000103	325	.	C	A	60	CS60;CEF	AC=47;AF=0.4;MQ=171.94;BQ=31.29;GC=0|1:1,1;GP=0.50	RG:AC	0:63	1:47
CUTC000103	333	.	C	T	60	CS60;CEF	AC=43;AF=0.4;MQ=165.91;BQ=32.07;GC=0|1:1,1;GP=0.50	RG:AC	0:56	1:43
CUTC000103	334	.	G	IT	46	CS60;NVSM1;NVSM2;VKS;CEF	AC=6;AF=0.1;MQ=167.64;BQ=31.10;GC=0|1:2,2;GP=0.50	RG:AC	0|1:56,4	0|1:43,2
CUTC000103	343	.	G	IT	45	CS60;NVSM1;NVSM2;VKS;CEF	AC=13;AF=0.1;MQ=167.23;BQ=24.77;GC=0|1:2,2;GP=0.50	RG:AC	0|1:53,10	0|1:40,3
CUTC000103	418	.	A	G	46	NVSM1;CEF	AC=2;AF=0.0;MQ=147.15;BQ=26.93;GC=0|1:2,1;GP=0.33	RG:AC	0|1:23,2	0:25
CUTC000105	1217	.	G	A	50	CEF	AC=2;AF=0.4;MQ=43.97;BQ=36.14;GC=0|1:1,1;GP=0.50	RG:AC	1:2	0:3
CUTC000107	309	.	G	A	48	I60;NVSM2;CEF	AC=2;AF=0.0;MQ=56.00;BQ=33.82;GC=0|1:2,1;GP=0.33	RG:AC	0:27	0|1:30,2
CUTC000109	24	.	C	G	46	CS60;CL60;CEF	AC=2;AF=0.4;MQ=27.60;BQ=37.62;GC=0|1:1,1;GP=0.50	RG:AC	1:2	0:3
CUTC000109	38	.	T	C	47	CS60;CL60;NVSM2;CEF	AC=2;AF=0.2;MQ=28.13;BQ=37.57;GC=0|1:2,1;GP=0.33	RG:AC	0:5	0|1:4,2
CUTC000109	216	.	T	C	49	NVSM2;CEF	AC=2;AF=0.1;MQ=46.79;BQ=38.01;GC=0|1:2,1;GP=0.33	RG:AC	0:16	0|1:16,2
CUTC000109	546	.	T	C	45	NVSM1;CEF	AC=2;AF=0.1;MQ=102.33;BQ=31.43;GC=0|1:2,1;GP=0.33	RG:AC	0|1:16,2	0:22
CUTC000109	642	.	C	T	48	CEF	AC=5;AF=0.4;MQ=129.98;BQ=29.01;GC=0|1:1,1;GP=0.50	RG:AC	1:5	0:9
CUTC000110	118	.	T	C	48	NVSM2;CEF	AC=2;AF=0.0;MQ=117.14;BQ=36.58;GC=0|1:2,1;GP=0.33	RG:AC	0:33	0|1:36,2
CUTC000110	201	.	T	C	59	NVSM1;CEF	AC=3;AF=0.0;MQ=117.56;BQ=33.84;GC=0|1:2,1;GP=0.33	RG:AC	0|1:29,3	0:36
CUTC000110	377	.	A	G	50	CS60;NVSM2;CEF	AC=2;AF=0.0;MQ=136.68;BQ=31.62;GC=0|1:2,1;GP=0.33	RG:AC	0:27	0|1:32,2
CUTC000110	393	.	T	C	50	CS60;NVSM2;CEF	AC=2;AF=0.0;MQ=138.55;BQ=32.80;GC=0|1:2,1;GP=0.33	RG:AC	0:26	0|1:29,2
CUTC000110	420	.	T	IA	47	CS60;NVSM2;VKS;CEF	AC=2;AF=0.0;MQ=140.17;BQ=31.47;GC=0|1:2,1;GP=0.33	RG:AC	0:23	0|1:29,2
CUTC000110	448	.	A	G	49	CS60;NVSM2;CEF	AC=2;AF=0.1;MQ=154.29;BQ=28.06;GC=0|1:2,1;GP=0.33	RG:AC	0:16	0|1:20,2
CUTC000112	231	.	A	G	48	CS60;NVSM1;CEF	AC=2;AF=0.0;MQ=75.77;BQ=36.48;GC=0|1:2,1;GP=0.33	RG:AC	0|1:24,2	0:34
CUTC000112	275	.	A	G	45	CS60;NVSM1;CEF	AC=2;AF=0.0;MQ=85.86;BQ=34.33;GC=0|1:2,1;GP=0.33	RG:AC	0|1:25,2	0:36
CUTC000113	374	.	G	D1	48	I60;NVSM1;NVSM2;VKS	AC=5;AF=0.1;MQ=88.94;BQ=29.37;GC=0|1:2,2;GP=0.50;EZ=TaqI	RG:AC	0|1:13,3	0|1:16,2
CUTC000115	86	.	T	C	50	CS60;NVSM1;CEF	AC=2;AF=0.0;MQ=235.63;BQ=32.00;GC=0|1:2,1;GP=0.33	RG:AC	0|1:38,2	0:28
CUTC000115	100	.	A	G	45	CS60;NVSM1;CEF	AC=2;AF=0.0;MQ=235.45;BQ=35.73;GC=0|1:2,1;GP=0.33	RG:AC	0|1:39,2	0:29
CUTC000115	110	.	T	C	50	CS60;NVSM1;CEF	AC=2;AF=0.0;MQ=235.45;BQ=32.15;GC=0|1:2,1;GP=0.33	RG:AC	0|1:39,2	0:29
CUTC000115	272	.	C	T	47	NVSM1;CEF	AC=2;AF=0.0;MQ=236.82;BQ=31.75;GC=0|1:2,1;GP=0.33	RG:AC	0|1:38,2	0:29
CUTC000115	351	.	A	G	48	CS60;NVSM1;CEF	AC=2;AF=0.0;MQ=237.32;BQ=35.67;GC=0|1:2,1;GP=0.33	RG:AC	0|1:36,2	0:25
CUTC000115	409	.	T	C	49	CS60;NVSM1;CEF	AC=2;AF=0.0;MQ=238.05;BQ=24.06;GC=0|1:2,1;GP=0.33	RG:AC	0|1:24,2	0:19
CUTC000116	197	.	G	A	48	NVSM2;CEF	AC=2;AF=0.1;MQ=92.70;BQ=36.25;GC=0|1:2,1;GP=0.33	RG:AC	0:3	0|1:20,2
CUTC000116	474	.	A	G	45	I60;NVSM2;CEF	AC=2;AF=0.1;MQ=54.19;BQ=36.66;GC=0|1:2,1;GP=0.33	RG:AC	0:6	0|1:20,2
CUTC000116	568	.	G	A	58	CS60;I60;NVSM1;CEF	AC=3;AF=0.1;MQ=46.06;BQ=38.00;GC=0|1:2,1;GP=0.33	RG:AC	0|1:3,3	0:21
CUTC000116	575	.	T	C	58	CS60;I60;NVSM2;CEF	AC=3;AF=0.1;MQ=45.33;BQ=36.12;GC=0|1:2,1;GP=0.33	RG:AC	0:7	0|1:18,3
CUTC000116	598	.	T	G	58	CS60;I60;NVSM1;CEF	AC=3;AF=0.1;MQ=45.50;BQ=35.06;GC=0|1:2,1;GP=0.33	RG:AC	0|1:4,3	0:22
CUTC000117	376	.	A	G	48	NVSM1;NVSM2;CEF	AC=2;AF=0.0;MQ=20.04;BQ=34.05;GC=0|1:1,1;GP=0.50	RG:AC	.:.	0|1:60,2
CUTC000117	512	.	T	C	58	NVSM2;CEF	AC=5;AF=0.1;MQ=20.27;BQ=29.83;GC=0|1:2,1;GP=0.33	RG:AC	0:1	0|1:49,5
CUTC000118	226	.	T	D1	49	CS60;I60;NVSM1;NVSM2;VKS;CEF	AC=4;AF=0.1;MQ=30.35;BQ=34.78;GC=0|1:2,2;GP=0.50	RG:AC	0|1:30,2	0|1:25,2
CUTC000118	264	.	A	D1	50	CS60;I60;NVSM1;NVSM2;VKS;CEF	AC=13;AF=0.2;MQ=31.42;BQ=23.38;GC=0|1:2,2;GP=0.50	RG:AC	0|1:24,8	0|1:23,5
CUTC000118	319	.	A	D1	48	CS60;NVSM1;NVSM2;VKS;CEF	AC=14;AF=0.3;MQ=43.70;BQ=24.53;GC=0|1:2,2;GP=0.50	RG:AC	0|1:17,5	0|1:17,9
CUTC000118	433	.	T	IA	49	NVSM1;NVSM2;VKS	AC=9;AF=0.2;MQ=105.83;BQ=22.73;GC=0|1:2,2;GP=0.50;EZ=DraI	RG:AC	0|1:16,5	0|1:11,4
CUTC000126	176	.	C	T	46	NVSM1;NVSM2;CEF	AC=2;AF=0.1;MQ=21.64;BQ=35.62;GC=0|1:1,1;GP=0.50	RG:AC	.:.	0|1:27,2
CUTC000126	400	.	T	C	49	NVSM1;NVSM2;CEF	AC=2;AF=0.1;MQ=47.84;BQ=29.25;GC=0|1:1,1;GP=0.50	RG:AC	.:.	0|1:25,2
CUTC000130	219	.	A	T	49	NVSM2;CEF	AC=2;AF=0.3;MQ=122.29;BQ=36.40;GC=0|1:2,1;GP=0.33	RG:AC	0:4	0|1:1,2
CUTC000130	537	.	T	G	56	I60;CEF	AC=5;AF=0.1;MQ=56.42;BQ=36.65;GC=0|1:1,1;GP=0.50	RG:AC	1:5	0:34
CUTC000130	856	.	G	D1	46	NVSM1;NVSM2;VKS;CEF	AC=6;AF=0.2;MQ=28.12;BQ=23.44;GC=0|1:1,1;GP=0.50	RG:AC	.:.	0|1:20,6
CUTC000134	25	.	S	C,G	117	CL60;CEF	AC=3,3;AF=0.5,0.5;MQ=23.06;BQ=38.42;GC=1|2:1,1;GP=0.50	RG:AC	1:3	2:3
CUTC000134	562	.	A	G	49	CS60;NVSM1;CEF	AC=2;AF=0.2;MQ=44.20;BQ=38.29;GC=0|1:2,1;GP=0.33	RG:AC	0|1:1,2	0:5
CUTC000134	569	.	A	G	47	CS60;NVSM1;CEF	AC=2;AF=0.2;MQ=44.20;BQ=37.82;GC=0|1:2,1;GP=0.33	RG:AC	0|1:1,2	0:5
CUTC000134	601	.	T	C	46	CS60;NVSM1	AC=2;AF=0.2;MQ=44.20;BQ=36.76;GC=0|1:2,1;GP=0.33;EZ=PstI	RG:AC	0|1:1,2	0:5
CUTC000137	489	.	C	T	56	I60;CEF	AC=3;AF=0.5;MQ=83.23;BQ=37.05;GC=0|1:1,1;GP=0.50	RG:AC	1:3	0:3
CUTC000137	577	.	G	C	47	CEF	AC=2;AF=0.3;MQ=118.99;BQ=35.55;GC=0|1:1,1;GP=0.50	RG:AC	0:4	1:2
CUTC000139	1197	.	T	C	46	NVSM1;CEF	AC=2;AF=0.1;MQ=176.89;BQ=34.13;GC=0|1:2,1;GP=0.33	RG:AC	0|1:2,2	0:11
CUTC000139	1831	.	T	C	48	NVSM1;NVSM2;CEF	AC=2;AF=0.1;MQ=197.48;BQ=35.06;GC=0|1:2,2;GP=0.50	RG:AC	0|1:7,1	0|1:5,1
CUTC000139	2972	.	G	A	51	CS60;CEF	AC=3;AF=0.4;MQ=68.46;BQ=32.16;GC=0|1:1,1;GP=0.50	RG:AC	1:3	0:4
CUTC000139	2995	.	G	A	46	CS60;NVSM2;CEF	AC=2;AF=0.3;MQ=68.46;BQ=35.24;GC=0|1:2,1;GP=0.33	RG:AC	0:3	0|1:2,2
CUTC000141	227	.	A	G	59	CEF	AC=4;AF=0.2;MQ=54.76;BQ=31.97;GC=0|1:1,1;GP=0.50	RG:AC	1:4	0:20
CUTC000141	358	.	C	T	59	CS60;CEF	AC=4;AF=0.1;MQ=28.25;BQ=30.16;GC=0|1:1,1;GP=0.50	RG:AC	1:4	0:43
CUTC000141	364	.	T	C	59	CS60;CEF	AC=4;AF=0.1;MQ=28.05;BQ=31.62;GC=0|1:1,1;GP=0.50	RG:AC	1:4	0:44
CUTC000141	365	.	C	T	50	CS60;NVSM1	AC=2;AF=0.0;MQ=28.05;BQ=30.67;GC=0|1:2,1;GP=0.33;EZ=EcoRI	RG:AC	0|1:2,2	0:44
CUTC000141	379	.	T	C	60	CS60;CEF	AC=4;AF=0.1;MQ=24.99;BQ=31.62;GC=0|1:1,1;GP=0.50	RG:AC	1:4	0:42
CUTC000141	384	.	T	A	50	CS60;NVSM1;CEF	AC=2;AF=0.0;MQ=22.14;BQ=31.97;GC=0|1:2,1;GP=0.33	RG:AC	0|1:2,2	0:42
CUTC000142	88	.	T	C	46	CS60;NVSM1;CEF	AC=2;AF=0.0;MQ=228.63;BQ=32.59;GC=0|1:2,1;GP=0.33	RG:AC	0|1:26,2	0:47
CUTC000142	132	.	A	G	46	CS60;NVSM2;CEF	AC=2;AF=0.0;MQ=228.51;BQ=36.28;GC=0|1:2,1;GP=0.33	RG:AC	0:30	0|1:45,2
CUTC000142	257	.	A	G	45	CS60;NVSM1;NVSM2;CEF	AC=2;AF=0.0;MQ=232.86;BQ=35.76;GC=0|1:2,2;GP=0.50	RG:AC	0|1:26,1	0|1:42,1
CUTC000142	296	.	C	T	50	CS60;I60;NVSM2;CEF	AC=2;AF=0.0;MQ=235.56;BQ=34.03;GC=0|1:2,1;GP=0.33	RG:AC	0:26	0|1:37,2
CUTC000142	606	.	A	G	54	CS60;NVSM1;CEF	AC=4;AF=0.2;MQ=226.96;BQ=32.27;GC=0|1:2,1;GP=0.33	RG:AC	0|1:4,4	0:10
CUTC000142	615	.	G	A	52	CS60;NVSM1;CEF	AC=4;AF=0.2;MQ=226.96;BQ=32.56;GC=0|1:2,1;GP=0.33	RG:AC	0|1:4,4	0:10
CUTC000142	616	.	T	C	46	CS60;NVSM1;CEF	AC=4;AF=0.2;MQ=226.96;BQ=31.61;GC=0|1:2,1;GP=0.33	RG:AC	0|1:4,4	0:10
CUTC000144	149	.	G	A	55	CS60;NVSM1;NVSM2;CEF	AC=3;AF=0.1;MQ=47.87;BQ=37.92;GC=0|1:2,2;GP=0.50	RG:AC	0|1:11,1	0|1:14,2
CUTC000144	182	.	T	A	50	CS60;NVSM1;CEF	AC=2;AF=0.1;MQ=53.44;BQ=36.48;GC=0|1:2,1;GP=0.33	RG:AC	0|1:11,2	0:14
CUTC000144	298	.	G	A	50	NVSM1;NVSM2;CEF	AC=2;AF=0.1;MQ=77.13;BQ=34.40;GC=0|1:2,2;GP=0.50	RG:AC	0|1:16,1	0|1:15,1
CUTC000144	525	.	T	C	49	NVSM2;CEF	AC=2;AF=0.1;MQ=172.21;BQ=30.41;GC=0|1:2,1;GP=0.33	RG:AC	0:11	0|1:5,2
CUTC000146	360	.	T	C	48	CS60;NVSM1;NVSM2;CEF	AC=2;AF=0.0;MQ=64.58;BQ=34.89;GC=0|1:1,1;GP=0.50	RG:AC	0|1:45,2	.:.
CUTC000146	376	.	G	A	47	CS60;NVSM1;NVSM2;CEF	AC=2;AF=0.0;MQ=70.54;BQ=28.16;GC=0|1:1,1;GP=0.50	RG:AC	0|1:46,2	.:.
CUTC000148	108	.	A	G	47	CS60;NVSM2;CEF	AC=2;AF=0.1;MQ=39.19;BQ=36.28;GC=0|1:2,1;GP=0.33	RG:AC	0:7	0|1:8,2
CUTC000148	166	.	T	C	46	CS60;NVSM1	AC=2;AF=0.1;MQ=55.87;BQ=37.58;GC=0|1:2,1;GP=0.33;EZ=HindIII	RG:AC	0|1:13,2	0:24
CUTC000150	128	.	G	C	58	CS60;NVSM1;CEF	AC=4;AF=0.1;MQ=69.53;BQ=36.73;GC=0|1:2,1;GP=0.33	RG:AC	0|1:14,4	0:21
CUTC000150	138	.	G	A	55	CS60;NVSM1;CEF	AC=4;AF=0.1;MQ=69.53;BQ=36.71;GC=0|1:2,1;GP=0.33	RG:AC	0|1:14,4	0:21
CUTC000150	145	.	C	T	55	CS60;NVSM1;CEF	AC=4;AF=0.1;MQ=69.53;BQ=37.05;GC=0|1:2,1;GP=0.33	RG:AC	0|1:14,4	0:21
CUTC000150	154	.	A	G	55	CS60;NVSM1;CEF	AC=4;AF=0.1;MQ=71.67;BQ=37.05;GC=0|1:2,1;GP=0.33	RG:AC	0|1:14,4	0:22
CUTC000150	246	.	G	A	46	CS60;NVSM1;NVSM2;CEF	AC=2;AF=0.0;MQ=98.83;BQ=33.57;GC=0|1:2,2;GP=0.50	RG:AC	0|1:28,1	0|1:39,1
CUTC000150	303	.	T	C	58	CS60;NVSM1;CEF	AC=5;AF=0.1;MQ=105.94;BQ=33.11;GC=0|1:2,1;GP=0.33	RG:AC	0|1:24,5	0:43
CUTC000150	408	.	G	T	48	NVSM2;CEF	AC=2;AF=0.0;MQ=132.66;BQ=32.50;GC=0|1:2,1;GP=0.33	RG:AC	0:25	0|1:39,2
CUTC000151	880	.	T	C,A	92	CS60;NVSM2;CEF	AC=2,2;AF=0.0,0.0;MQ=106.46;BQ=37.37;GC=0|1|2:1,1,1;GP=0.67	RG:AC	2:2	0|1:58,2
CUTC000151	884	.	G	C	49	CS60;CEF	AC=2;AF=0.0;MQ=106.58;BQ=37.12;GC=0|1:1,1;GP=0.50	RG:AC	1:2	0:59
CUTC000151	963	.	A	C	55	CEF	AC=3;AF=0.1;MQ=111.87;BQ=36.08;GC=0|1:1,1;GP=0.50	RG:AC	1:3	0:57
CUTC000151	1054	.	A	G	49	CS60;CEF	AC=2;AF=0.0;MQ=119.23;BQ=33.85;GC=0|1:1,1;GP=0.50	RG:AC	1:2	0:52
CUTC000151	1092	.	G	A	48	CS60	AC=2;AF=0.0;MQ=119.82;BQ=32.57;GC=0|1:1,1;GP=0.50;EZ=ClaI	RG:AC	1:2	0:50
CUTC000152	277	.	T	G	58	CS60;NVSM1;NVSM2;CEF	AC=3;AF=0.1;MQ=38.63;BQ=31.37;GC=0|1:1,1;GP=0.50	RG:AC	0|1:21,3	.:.
CUTC000152	312	.	A	G	46	CS60;NVSM1;NVSM2;CEF	AC=2;AF=0.1;MQ=37.38;BQ=31.43;GC=0|1:1,1;GP=0.50	RG:AC	0|1:24,2	.:.
CUTC000152	356	.	T	D1	50	CS60;NVSM1;NVSM2;VKS;CEF	AC=4;AF=0.2;MQ=38.39;BQ=29.90;GC=0|1:1,1;GP=0.50	RG:AC	0|1:20,4	.:.
CUTC000153	179	.	A	G	49	NVSM1;CEF	AC=2;AF=0.1;MQ=27.04;BQ=36.80;GC=0|1:2,1;GP=0.33	RG:AC	0|1:18,2	0:17
CUTC000154	65	.	T	A	49	NVSM2;CEF	AC=2;AF=0.3;MQ=65.98;BQ=36.54;GC=0|1:2,1;GP=0.33	RG:AC	0:4	0|1:1,2
CUTC000157	233	.	A	G	46	NVSM2;CEF	AC=2;AF=0.1;MQ=30.72;BQ=31.12;GC=0|1:2,1;GP=0.33	RG:AC	0:11	0|1:15,2
CUTC000158	542	.	A	G	47	CEF	AC=2;AF=0.2;MQ=125.44;BQ=36.37;GC=0|1:1,1;GP=0.50	RG:AC	0:6	1:2
CUTC000160	776	.	T	C	45	CEF	AC=2;AF=0.5;MQ=50.56;BQ=36.06;GC=0|1:1,1;GP=0.50	RG:AC	1:2	0:2
CUTC000160	1166	.	G	A	57	CEF	AC=8;AF=0.2;MQ=30.27;BQ=34.45;GC=0|1:1,1;GP=0.50	RG:AC	1:8	0:34
CUTC000160	1266	.	C	T	45	NVSM2;CEF	AC=2;AF=0.1;MQ=42.77;BQ=32.77;GC=0|1:2,1;GP=0.33	RG:AC	0:9	0|1:21,2
CUTC000160	1398	.	A	G	53	I60;CEF	AC=3;AF=0.3;MQ=113.99;BQ=29.24;GC=0|1:1,1;GP=0.50	RG:AC	1:3	0:7
CUTC000164	679	.	A	G	51	NVSM1;CEF	AC=4;AF=0.4;MQ=61.22;BQ=34.72;GC=0|1:2,1;GP=0.33	RG:AC	0|1:2,4	0:4
CUTC000169	724	.	A	G	58	CEF	AC=4;AF=0.2;MQ=47.12;BQ=33.02;GC=0|1:1,1;GP=0.50	RG:AC	1:4	0:12
CUTC000169	842	.	T	C	56	CS60;CEF	AC=6;AF=0.5;MQ=72.38;BQ=31.52;GC=0|1:1,1;GP=0.50	RG:AC	1:6	0:6
CUTC000169	896	.	A	G	51	CS60;CEF	AC=4;AF=0.4;MQ=79.01;BQ=28.07;GC=0|1:1,1;GP=0.50	RG:AC	0:6	1:4
CUTC000169	922	.	G	IA	52	CS60;NVSM1;VKS;CEF	AC=3;AF=0.3;MQ=93.88;BQ=31.31;GC=0|1:2,1;GP=0.33	RG:AC	0|1:5,3	0:3
CUTC000171	215	.	T	C	46	NVSM2;CEF	AC=2;AF=0.1;MQ=25.17;BQ=34.51;GC=0|1:2,1;GP=0.33	RG:AC	0:24	0|1:12,2
CUTC000171	553	.	G	A	45	I60;NVSM1;CEF	AC=2;AF=0.1;MQ=130.23;BQ=32.73;GC=0|1:2,1;GP=0.33	RG:AC	0|1:12,2	0:14
CUTC000173	270	.	C	T	50	I60;NVSM1;CEF	AC=2;AF=0.2;MQ=100.54;BQ=33.16;GC=0|1:2,1;GP=0.33	RG:AC	0|1:9,2	0:1
CUTC000176	533	.	G	A	50	NVSM1;CEF	AC=3;AF=0.2;MQ=59.82;BQ=33.63;GC=0|1:2,1;GP=0.33	RG:AC	0|1:3,3	0:9
CUTC000180	179	.	A	IG	46	NVSM1;NVSM2;VKS;CEF	AC=7;AF=0.1;MQ=68.33;BQ=33.84;GC=0|1:1,1;GP=0.50	RG:AC	.:.	0|1:46,7
CUTC000181	831	.	T	C	59	CEF	AC=9;AF=0.3;MQ=49.53;BQ=29.89;GC=0|1:1,1;GP=0.50	RG:AC	1:9	0:26
CUTC000183	488	.	T	A	48	NVSM2;CEF	AC=2;AF=0.3;MQ=183.31;BQ=35.08;GC=0|1:2,1;GP=0.33	RG:AC	0:2	0|1:3,2
CUTC000183	660	.	G	A	52	I60;NVSM2;CEF	AC=3;AF=0.3;MQ=148.60;BQ=36.82;GC=0|1:2,1;GP=0.33	RG:AC	0:2	0|1:4,3
CUTC000187	134	.	A	G	49	CS60;NVSM1;NVSM2;CEF	AC=2;AF=0.0;MQ=229.80;BQ=34.75;GC=0|1:2,2;GP=0.50	RG:AC	0|1:41,1	0|1:15,1
CUTC000187	150	.	T	C	49	CS60;NVSM1;CEF	AC=2;AF=0.0;MQ=230.24;BQ=31.47;GC=0|1:2,1;GP=0.33	RG:AC	0|1:39,2	0:14
CUTC000187	234	.	A	G	46	CS60;NVSM1;CEF	AC=2;AF=0.0;MQ=231.23;BQ=34.90;GC=0|1:2,1;GP=0.33	RG:AC	0|1:39,2	0:17
CUTC000187	252	.	A	G	49	CS60;NVSM1;NVSM2;CEF	AC=2;AF=0.0;MQ=231.71;BQ=36.57;GC=0|1:2,2;GP=0.50	RG:AC	0|1:40,1	0|1:16,1
CUTC000187	256	.	A	G	45	CS60;NVSM1;NVSM2;CEF	AC=2;AF=0.0;MQ=231.71;BQ=36.37;GC=0|1:2,2;GP=0.50	RG:AC	0|1:40,1	0|1:16,1
CUTC000187	287	.	A	D1	47	CS60;NVSM1;NVSM2;VKS;CEF	AC=9;AF=0.2;MQ=232.37;BQ=29.31;GC=0|1:2,2;GP=0.50	RG:AC	0|1:34,5	0|1:13,4
CUTC000187	390	.	C	T	47	CS60;NVSM1;CEF	AC=2;AF=0.0;MQ=235.24;BQ=33.19;GC=0|1:2,1;GP=0.33	RG:AC	0|1:31,2	0:16
CUTC000187	433	.	C	IA	48	CS60;NVSM1;VKS;CEF	AC=2;AF=0.1;MQ=236.80;BQ=35.80;GC=0|1:2,1;GP=0.33	RG:AC	0|1:23,2	0:12
CUTC000187	729	.	T	C	49	NVSM1	AC=2;AF=0.1;MQ=229.85;BQ=32.93;GC=0|1:2,1;GP=0.33;EZ=BstEII	RG:AC	0|1:15,2	0:12
CUTC000189	331	.	T	C	57	NVSM1;NVSM2;CEF	AC=3;AF=0.1;MQ=90.51;BQ=33.46;GC=0|1:2,2;GP=0.50	RG:AC	0|1:26,2	0|1:23,1
CUTC000189	501	.	G	IA	48	NVSM1;NVSM2;VKS;CEF	AC=2;AF=0.2;MQ=60.94;BQ=28.15;GC=0|1:2,2;GP=0.50	RG:AC	0|1:4,1	0|1:4,1
CUTC000192	481	.	A	D1	52	NVSM1;NVSM2;VKS;CEF	AC=9;AF=0.3;MQ=139.21;BQ=24.92;GC=0|1:2,2;GP=0.50	RG:AC	0|1:7,7	0|1:16,2
CUTC000192	647	.	A	G	46	NVSM2;CEF	AC=2;AF=0.1;MQ=180.29;BQ=25.41;GC=0|1:2,1;GP=0.33	RG:AC	0:6	0|1:14,2
CUTC000193	1151	.	T	C	50	NVSM1;NVSM2;CEF	AC=2;AF=0.1;MQ=49.29;BQ=36.15;GC=0|1:1,1;GP=0.50	RG:AC	0|1:21,2	.:.
CUTC000194	287	.	G	A	45	NVSM1;NVSM2;CEF	AC=2;AF=0.2;MQ=18.56;BQ=31.31;GC=0|1:1,1;GP=0.50	RG:AC	0|1:6,2	.:.
CUTC000195	493	.	A	G	45	NVSM2;CEF	AC=2;AF=0.2;MQ=103.15;BQ=32.61;GC=0|1:2,1;GP=0.33	RG:AC	0:8	0|1:2,2
CUTC000196	359	.	G	A	59	CS60;CEF	AC=3;AF=0.2;MQ=137.31;BQ=37.86;GC=0|1:1,1;GP=0.50	RG:AC	0:9	1:3
CUTC000196	380	.	G	T	59	CS60;CEF	AC=4;AF=0.3;MQ=143.28;BQ=36.66;GC=0|1:1,1;GP=0.50	RG:AC	0:10	1:4
CUTC000196	422	.	C	T	50	CS60;NVSM1;CEF	AC=2;AF=0.1;MQ=133.06;BQ=37.06;GC=0|1:2,1;GP=0.33	RG:AC	0|1:11,2	0:4
CUTC000197	499	.	C	T	47	CEF	AC=3;AF=0.4;MQ=123.98;BQ=32.47;GC=0|1:1,1;GP=0.50	RG:AC	1:3	0:4
CUTC000198	355	.	A	D1	46	NVSM1;NVSM2;VKS;CEF	AC=4;AF=0.1;MQ=46.77;BQ=21.94;GC=0|1:2,2;GP=0.50	RG:AC	0|1:14,1	0|1:9,3
CUTC000199	480	.	C	D1	60	I60;NVSM1;NVSM2;VKS;CEF	AC=6;AF=0.4;MQ=45.00;BQ=36.80;GC=0|1:2,2;GP=0.50	RG:AC	0|1:6,3	0|1:2,3
CUTC000199	601	.	C	G	59	NVSM2;CEF	AC=3;AF=0.2;MQ=79.01;BQ=33.45;GC=0|1:2,1;GP=0.33	RG:AC	0:8	0|1:1,3
CUTC000202	874	.	A	G	54	CS60;NVSM1;CEF	AC=3;AF=0.3;MQ=33.66;BQ=34.77;GC=0|1:2,1;GP=0.33	RG:AC	0|1:5,3	0:3
CUTC000202	895	.	G	A	56	CS60;NVSM1;CEF	AC=3;AF=0.3;MQ=33.66;BQ=30.94;GC=0|1:2,1;GP=0.33	RG:AC	0|1:5,3	0:3
CUTC000203	219	.	A	G	60	NVSM1;NVSM2;CEF	AC=3;AF=0.1;MQ=42.51;BQ=36.48;GC=0|1:1,1;GP=0.50	RG:AC	.:.	0|1:17,3
CUTC000204	391	.	A	IG	59	CS60;NVSM1;NVSM2;VKS;CEF	AC=6;AF=0.2;MQ=37.30;BQ=26.69;GC=0|1:1,1;GP=0.50	RG:AC	0|1:28,6	.:.
CUTC000204	392	.	A	G	48	CS60;NVSM1;NVSM2;CEF	AC=6;AF=0.2;MQ=38.86;BQ=24.23;GC=0|1:1,1;GP=0.50	RG:AC	0|1:22,6	.:.
CUTC000204	688	.	C	D3	48	NVSM1;NVSM2;VKS;CEF	AC=2;AF=0.3;MQ=57.00;BQ=36.89;GC=0|1:1,1;GP=0.50	RG:AC	0|1:4,2	.:.
CUTC000205	446	.	C	T	53	I60;CEF	AC=3;AF=0.5;MQ=128.43;BQ=33.50;GC=0|1:1,1;GP=0.50	RG:AC	0:3	1:3
CUTC000205	1033	.	T	C	58	I60;NVSM1;NVSM2;CEF	AC=4;AF=0.2;MQ=125.55;BQ=28.51;GC=0|1:1,1;GP=0.50	RG:AC	.:.	0|1:12,4
CUTC000205	1181	.	A	D1	46	NVSM1;NVSM2;VKS;CEF	AC=3;AF=0.0;MQ=134.02;BQ=27.93;GC=0|1:1,1;GP=0.50	RG:AC	.:.	0|1:73,3
CUTC000207	589	.	A	G	46	NVSM1;CEF	AC=2;AF=0.1;MQ=68.96;BQ=32.20;GC=0|1:2,1;GP=0.33	RG:AC	0|1:16,2	0:20
CUTC000207	783	.	A	G	46	NVSM1;NVSM2;CEF	AC=2;AF=0.1;MQ=93.37;BQ=31.59;GC=0|1:2,2;GP=0.50	RG:AC	0|1:6,1	0|1:8,1
CUTC000212	91	.	A	G	45	NVSM1;NVSM2;CEF	AC=2;AF=0.1;MQ=75.55;BQ=35.13;GC=0|1:1,1;GP=0.50	RG:AC	.:.	0|1:22,2
CUTC000212	236	.	G	A	45	NVSM1;NVSM2;CEF	AC=2;AF=0.1;MQ=81.36;BQ=32.74;GC=0|1:1,1;GP=0.50	RG:AC	.:.	0|1:24,2
CUTC000213	692	.	A	G	51	NVSM1;CEF	AC=3;AF=0.1;MQ=105.54;BQ=33.40;GC=0|1:2,1;GP=0.33	RG:AC	0|1:9,3	0:10
CUTC000213	765	.	G	C	57	CEF	AC=7;AF=0.5;MQ=121.36;BQ=32.67;GC=0|1:1,1;GP=0.50	RG:AC	0:8	1:7
CUTC000215	410	.	T	A	48	CEF	AC=2;AF=0.2;MQ=53.67;BQ=35.25;GC=0|1:1,1;GP=0.50	RG:AC	0:9	1:2
CUTC000217	163	.	A	G	46	NVSM1;NVSM2;CEF	AC=2;AF=0.1;MQ=165.17;BQ=36.41;GC=0|1:1,1;GP=0.50	RG:AC	0|1:12,2	.:.
CUTC000217	564	.	T	C	50	NVSM1;NVSM2;CEF	AC=2;AF=0.1;MQ=36.08;BQ=35.95;GC=0|1:1,1;GP=0.50	RG:AC	0|1:18,2	.:.
CUTC000218	266	.	T	G	46	NVSM1;NVSM2;CEF	AC=2;AF=0.3;MQ=227.87;BQ=35.54;GC=0|1:1,1;GP=0.50	RG:AC	.:.	0|1:5,2
CUTC000224	226	.	T	C	47	NVSM1;CEF	AC=2;AF=0.0;MQ=97.68;BQ=36.06;GC=0|1:2,1;GP=0.33	RG:AC	0|1:20,2	0:31
CUTC000229	62	.	C	A	50	NVSM1;NVSM2;CEF	AC=2;AF=0.0;MQ=19.81;BQ=37.88;GC=0|1:1,1;GP=0.50	RG:AC	0|1:52,2	.:.
CUTC000229	132	.	A	G	50	I60;NVSM1;NVSM2;CEF	AC=2;AF=0.0;MQ=20.02;BQ=37.47;GC=0|1:1,1;GP=0.50	RG:AC	0|1:55,2	.:.
CUTC000229	194	.	A	G	50	I60;NVSM1;NVSM2;CEF	AC=2;AF=0.0;MQ=20.14;BQ=33.82;GC=0|1:1,1;GP=0.50	RG:AC	0|1:56,2	.:.
CUTC000229	373	.	A	G	47	NVSM1;NVSM2;CEF	AC=2;AF=0.0;MQ=21.28;BQ=22.36;GC=0|1:1,1;GP=0.50	RG:AC	0|1:54,2	.:.
CUTC000230	127	.	A	G	46	NVSM1;CEF	AC=2;AF=0.0;MQ=19.50;BQ=37.59;GC=0|1:2,1;GP=0.33	RG:AC	0|1:45,2	0:1
CUTC000230	270	.	A	T	45	NVSM1;CEF	AC=2;AF=0.0;MQ=19.55;BQ=34.30;GC=0|1:2,1;GP=0.33	RG:AC	0|1:44,2	0:1
CUTC000230	353	.	A	D1	45	NVSM1;VKS;CEF	AC=8;AF=0.2;MQ=18.57;BQ=25.52;GC=1|0:2,1;GP=0.33	RG:AC	0|1:33,7	1:1
CUTC000234	826	.	C	T	59	CS60;NVSM1;CEF	AC=12;AF=0.3;MQ=125.66;BQ=35.15;GC=0|1:2,1;GP=0.33	RG:AC	0|1:20,12	0:10
CUTC000234	858	.	C	T	58	CS60;NVSM1;CEF	AC=19;AF=0.4;MQ=135.66;BQ=35.02;GC=0|1:2,1;GP=0.33	RG:AC	0|1:14,19	0:12
CUTC000234	899	.	A	G	46	CS60;NVSM2;CEF	AC=2;AF=0.0;MQ=146.79;BQ=34.99;GC=0|1:2,1;GP=0.33	RG:AC	0:37	0|1:11,2
CUTC000234	903	.	G	A	45	CS60;NVSM1;CEF	AC=2;AF=0.0;MQ=151.11;BQ=35.57;GC=0|1:2,1;GP=0.33	RG:AC	0|1:38,2	0:13
CUTC000234	1121	.	A	G	48	NVSM2;CEF	AC=2;AF=0.1;MQ=210.00;BQ=25.50;GC=0|1:2,1;GP=0.33	RG:AC	0:18	0|1:10,2
CUTC000237	383	.	G	A	46	I60;NVSM2;CEF	AC=2;AF=0.1;MQ=95.61;BQ=26.26;GC=0|1:2,1;GP=0.33	RG:AC	0:9	0|1:11,2
CUTC000238	60	.	C	A	58	CL60;CEF	AC=5;AF=0.5;MQ=34.55;BQ=39.40;GC=0|1:1,1;GP=0.50	RG:AC	1:5	0:5
CUTC000239	34	.	T	D3	45	CS60;CL60;VKS;CEF	AC=2;AF=0.2;MQ=137.57;BQ=33.60;GC=0|1:1,1;GP=0.50	RG:AC	1:2	0:6
CUTC000239	39	.	C	T	45	CS60;CL60;CEF	AC=2;AF=0.2;MQ=138.73;BQ=31.53;GC=0|1:1,1;GP=0.50	RG:AC	1:2	0:9
CUTC000239	154	.	T	C	48	CS60;NVSM1;CEF	AC=2;AF=0.0;MQ=138.36;BQ=34.74;GC=0|1:2,1;GP=0.33	RG:AC	0|1:27,2	0:24
CUTC000239	162	.	T	C	45	CS60;NVSM1;NVSM2;CEF	AC=3;AF=0.1;MQ=137.28;BQ=34.62;GC=0|1:2,2;GP=0.50	RG:AC	0|1:27,2	0|1:22,1
CUTC000239	322	.	A	G	50	NVSM1;CEF	AC=2;AF=0.0;MQ=146.39;BQ=35.44;GC=0|1:2,1;GP=0.33	RG:AC	0|1:30,2	0:20
CUTC000239	425	.	G	A	51	NVSM2;CEF	AC=4;AF=0.2;MQ=168.20;BQ=31.06;GC=0|1:2,1;GP=0.33	RG:AC	0:19	0|1:1,4
CUTC000239	502	.	C	T	46	CS60;CEF	AC=3;AF=0.2;MQ=192.83;BQ=32.62;GC=0|1:1,1;GP=0.50	RG:AC	0:12	1:3
CUTC000239	508	.	A	T	56	CS60;CEF	AC=4;AF=0.2;MQ=194.22;BQ=32.70;GC=0|1:1,1;GP=0.50	RG:AC	0:12	1:4
CUTC000239	599	.	C	A	47	CEF	AC=3;AF=0.2;MQ=195.03;BQ=30.92;GC=0|1:1,1;GP=0.50	RG:AC	0:11	1:3
CUTC000241	776	.	A	G	59	CEF	AC=3;AF=0.4;MQ=233.90;BQ=37.07;GC=0|1:1,1;GP=0.50	RG:AC	0:4	1:3
CUTC000249	918	.	T	C	53	NVSM1;CEF	AC=9;AF=0.4;MQ=119.20;BQ=29.29;GC=0|1:2,1;GP=0.33	RG:AC	0|1:13,9	0:2
CUTC000249	1065	.	A	D1	51	NVSM1;VKS;CEF	AC=3;AF=0.6;MQ=197.15;BQ=31.22;GC=1|0:2,1;GP=0.33	RG:AC	0|1:2,2	1:1
CUTC000258	181	.	C	T	58	NVSM2;CEF	AC=3;AF=0.1;MQ=44.45;BQ=36.35;GC=0|1:2,1;GP=0.33	RG:AC	0:24	0|1:9,3
CUTC000258	415	.	A	G	45	CS60;NVSM1;CEF	AC=2;AF=0.1;MQ=51.23;BQ=22.84;GC=0|1:2,1;GP=0.33	RG:AC	0|1:17,2	0:12
CUTC000258	422	.	T	C	50	CS60;NVSM1;CEF	AC=2;AF=0.1;MQ=51.23;BQ=30.14;GC=0|1:2,1;GP=0.33	RG:AC	0|1:17,2	0:12
CUTC000261	479	.	C	T	48	I60;NVSM1;CEF	AC=2;AF=0.1;MQ=159.75;BQ=36.69;GC=0|1:2,1;GP=0.33	RG:AC	0|1:15,2	0:8
CUTC000261	696	.	A	G	46	I60;NVSM1;CEF	AC=2;AF=0.0;MQ=219.90;BQ=36.56;GC=0|1:2,1;GP=0.33	RG:AC	0|1:32,2	0:9
CUTC000263	331	.	T	C	47	CS60;NVSM2;CEF	AC=2;AF=0.4;MQ=103.93;BQ=33.09;GC=0|1:2,1;GP=0.33	RG:AC	0:1	0|1:2,2
CUTC000263	340	.	C	T	45	CS60;NVSM2;CEF	AC=2;AF=0.4;MQ=103.93;BQ=33.11;GC=0|1:2,1;GP=0.33	RG:AC	0:1	0|1:2,2
CUTC000263	355	.	T	C	48	CS60;NVSM2;CEF	AC=2;AF=0.5;MQ=95.63;BQ=35.33;GC=0|1:2,1;GP=0.33	RG:AC	0:1	0|1:1,2
CUTC000263	1099	.	A	T	59	CEF	AC=11;AF=0.4;MQ=58.44;BQ=36.55;GC=0|1:1,1;GP=0.50	RG:AC	1:11	0:15
CUTC000264	102	.	G	A	55	NVSM1;CEF	AC=3;AF=0.1;MQ=83.22;BQ=36.06;GC=0|1:2,1;GP=0.33	RG:AC	0|1:20,3	0:16
CUTC000264	225	.	T	C	46	NVSM1;CEF	AC=2;AF=0.0;MQ=83.43;BQ=36.69;GC=0|1:2,1;GP=0.33	RG:AC	0|1:22,2	0:18
CUTC000264	430	.	A	D1	45	CS60;NVSM1;NVSM2;VKS;CEF	AC=9;AF=0.4;MQ=88.53;BQ=23.42;GC=0|1:2,2;GP=0.50	RG:AC	0|1:7,2	0|1:6,7
CUTC000264	473	.	T	D1,G	98	CS60;NVSM1;NVSM2;VKS;CEF	AC=4,6;AF=0.4,0.6;MQ=67.95;BQ=28.29;GC=1|2:2,2;GP=0.50	RG:AC	1|2:1,4	1|2:3,2
CUTC000265	823	.	G	C	59	CEF	AC=14;AF=0.5;MQ=40.57;BQ=32.10;GC=0|1:1,1;GP=0.50	RG:AC	1:14	0:12
CUTC000266	140	.	G	A	49	NVSM2;CEF	AC=2;AF=0.1;MQ=235.71;BQ=33.81;GC=0|1:2,1;GP=0.33	RG:AC	0:14	0|1:12,2
CUTC000266	301	.	T	C	48	NVSM2;CEF	AC=2;AF=0.1;MQ=229.51;BQ=37.31;GC=0|1:2,1;GP=0.33	RG:AC	0:20	0|1:14,2
CUTC000266	530	.	A	G	45	I60;NVSM1;NVSM2;CEF	AC=2;AF=0.1;MQ=167.52;BQ=36.76;GC=0|1:2,2;GP=0.50	RG:AC	0|1:18,1	0|1:18,1
CUTC000267	14	.	T	C	47	CL60;NVSM1;NVSM2;CEF	AC=2;AF=0.4;MQ=19.85;BQ=31.02;GC=0|1:2,2;GP=0.50	RG:AC	0|1:1,1	0|1:2,1
CUTC000268	827	.	A	G	46	NVSM1;CEF	AC=2;AF=0.0;MQ=194.33;BQ=35.80;GC=0|1:2,1;GP=0.33	RG:AC	0|1:16,2	0:24
CUTC000268	1126	.	T	A	45	CS60;CEF	AC=2;AF=0.3;MQ=219.14;BQ=34.25;GC=0|1:1,1;GP=0.50	RG:AC	0:4	1:2
CUTC000268	1142	.	Y	C,T	95	CS60;CL60;CEF	AC=2,2;AF=0.5,0.5;MQ=227.30;BQ=38.06;GC=1|2:1,1;GP=0.50	RG:AC	1:2	2:2
CUTC000269	207	.	C	T	58	CS60;NVSM1;CEF	AC=4;AF=0.1;MQ=35.76;BQ=36.80;GC=0|1:2,1;GP=0.33	RG:AC	0|1:8,4	0:22
CUTC000269	208	.	A	T	58	CS60;NVSM1;CEF	AC=4;AF=0.1;MQ=35.61;BQ=36.92;GC=0|1:2,1;GP=0.33	RG:AC	0|1:8,4	0:23
CUTC000269	412	.	G	IA	56	NVSM2;VKS;CEF	AC=7;AF=0.2;MQ=64.04;BQ=30.06;GC=0|1:2,1;GP=0.33	RG:AC	0:12	0|1:19,7
CUTC000271	477	.	G	T	57	CS60;NVSM1;CEF	AC=4;AF=0.3;MQ=66.20;BQ=35.79;GC=0|1:2,1;GP=0.33	RG:AC	0|1:4,4	0:6
CUTC000271	481	.	T	C	57	CS60;NVSM1;CEF	AC=4;AF=0.3;MQ=68.55;BQ=32.65;GC=0|1:2,1;GP=0.33	RG:AC	0|1:4,4	0:5
CUTC000271	626	.	T	C	54	CS60;NVSM2;CEF	AC=3;AF=0.0;MQ=40.04;BQ=34.82;GC=0|1:2,1;GP=0.33	RG:AC	0:27	0|1:99,3
CUTC000271	632	.	G	C	59	CS60;NVSM1;CEF	AC=4;AF=0.0;MQ=40.04;BQ=33.64;GC=0|1:2,1;GP=0.33	RG:AC	0|1:23,4	0:102
CUTC000271	651	.	A	G	46	CS60;NVSM1;NVSM2;CEF	AC=2;AF=0.0;MQ=39.53;BQ=25.94;GC=0|1:2,2;GP=0.50	RG:AC	0|1:22,1	0|1:99,1
CUTC000273	511	.	G	A	48	CEF	AC=4;AF=0.3;MQ=129.72;BQ=30.77;GC=0|1:1,1;GP=0.50	RG:AC	0:8	1:4
CUTC000278	344	.	C	T	57	CEF	AC=4;AF=0.4;MQ=93.62;BQ=32.77;GC=0|1:1,1;GP=0.50	RG:AC	0:7	1:4
CUTC000278	428	.	A	G	48	I60;NVSM1;NVSM2;CEF	AC=2;AF=0.1;MQ=115.79;BQ=29.89;GC=0|1:2,2;GP=0.50	RG:AC	0|1:15,1	0|1:11,1
CUTC000279	2343	.	A	G	48	CS60;NVSM1;CEF	AC=2;AF=0.1;MQ=129.47;BQ=32.18;GC=0|1:2,1;GP=0.33	RG:AC	0|1:7,2	0:8
CUTC000279	2379	.	A	G	48	CS60;NVSM1;CEF	AC=2;AF=0.1;MQ=147.62;BQ=37.09;GC=0|1:2,1;GP=0.33	RG:AC	0|1:13,2	0:9
CUTC000279	2387	.	T	C	46	CS60;NVSM2;CEF	AC=2;AF=0.1;MQ=146.24;BQ=36.93;GC=0|1:2,1;GP=0.33	RG:AC	0:16	0|1:7,2
CUTC000279	2747	.	T	C	56	NVSM1;CEF	AC=3;AF=0.1;MQ=203.66;BQ=34.63;GC=0|1:2,1;GP=0.33	RG:AC	0|1:27,3	0:10
CUTC000280	188	.	T	C	58	NVSM1;NVSM2;CEF	AC=3;AF=0.1;MQ=28.32;BQ=35.52;GC=0|1:1,1;GP=0.50	RG:AC	0|1:38,3	.:.
CUTC000282	92	.	C	A	59	CEF	AC=4;AF=0.2;MQ=28.96;BQ=37.15;GC=0|1:1,1;GP=0.50	RG:AC	1:4	0:20
CUTC000282	283	.	A	G	47	CS60;NVSM2;CEF	AC=2;AF=0.1;MQ=26.98;BQ=32.44;GC=0|1:2,1;GP=0.33	RG:AC	0:7	0|1:19,2
CUTC000282	319	.	C	T	49	CS60;NVSM1;CEF	AC=2;AF=0.1;MQ=26.94;BQ=35.11;GC=0|1:2,1;GP=0.33	RG:AC	0|1:5,2	0:19
CUTC000282	358	.	T	C	55	CS60;CEF	AC=5;AF=0.2;MQ=27.06;BQ=31.77;GC=0|1:1,1;GP=0.50	RG:AC	1:5	0:18
CUTC000286	163	.	C	T	46	NVSM1;CEF	AC=2;AF=0.0;MQ=68.60;BQ=37.43;GC=0|1:2,1;GP=0.33	RG:AC	0|1:21,2	0:20
CUTC000287	662	.	G	A	48	I60;NVSM1;CEF	AC=2;AF=0.2;MQ=68.30;BQ=36.06;GC=0|1:2,1;GP=0.33	RG:AC	0|1:7,2	0:2
CUTC000289	713	.	T	A	46	CEF	AC=4;AF=0.3;MQ=130.59;BQ=31.55;GC=0|1:1,1;GP=0.50	RG:AC	1:4	0:11
CUTC000290	325	.	G	C	47	NVSM1;CEF	AC=2;AF=0.5;MQ=31.93;BQ=36.87;GC=1|0:2,1;GP=0.33	RG:AC	0|1:2,1	1:1
CUTC000290	397	.	T	C	52	CS60;NVSM1;CEF	AC=3;AF=0.6;MQ=20.78;BQ=33.90;GC=1|0:2,1;GP=0.33	RG:AC	0|1:2,1	1:2
CUTC000290	412	.	T	C	47	CS60;NVSM1;CEF	AC=3;AF=0.6;MQ=20.78;BQ=31.05;GC=1|0:2,1;GP=0.33	RG:AC	0|1:2,1	1:2
CUTC000290	429	.	T	G	45	CS60;CEF	AC=2;AF=0.5;MQ=20.72;BQ=36.83;GC=0|1:1,1;GP=0.50	RG:AC	0:2	1:2
CUTC000290	705	.	T	C	46	CS60;NVSM2;CEF	AC=2;AF=0.1;MQ=82.67;BQ=34.17;GC=0|1:2,1;GP=0.33	RG:AC	0:4	0|1:30,2
CUTC000290	709	.	A	G	45	CS60;NVSM1;NVSM2;CEF	AC=2;AF=0.1;MQ=82.67;BQ=33.02;GC=0|1:2,2;GP=0.50	RG:AC	0|1:3,1	0|1:31,1
CUTC000290	844	.	C	T	55	CS60;NVSM1;CEF	AC=5;AF=0.1;MQ=105.20;BQ=34.13;GC=0|1:2,1;GP=0.33	RG:AC	0|1:7,5	0:36
CUTC000290	865	.	T	C	55	CS60;CEF	AC=12;AF=0.2;MQ=105.20;BQ=32.79;GC=0|1:1,1;GP=0.50	RG:AC	1:12	0:36
CUTC000290	895	.	A	G	48	CS60;NVSM1;NVSM2;CEF	AC=2;AF=0.0;MQ=107.35;BQ=33.73;GC=0|1:2,2;GP=0.50	RG:AC	0|1:10,1	0|1:34,1
CUTC000290	942	.	T	C	51	CS60;CEF	AC=10;AF=0.3;MQ=123.31;BQ=29.45;GC=0|1:1,1;GP=0.50	RG:AC	1:10	0:24
CUTC000291	390	.	A	G	49	NVSM2	AC=2;AF=0.0;MQ=110.01;BQ=35.14;GC=0|1:2,1;GP=0.33;EZ=ClaI	RG:AC	0:3	0|1:38,2
CUTC000291	1005	.	C	T	55	NVSM1	AC=3;AF=0.2;MQ=75.99;BQ=37.20;GC=0|1:2,1;GP=0.33;EZ=PstI	RG:AC	0|1:3,3	0:6
CUTC000297	598	.	A	C	45	NVSM1;CEF	AC=2;AF=0.1;MQ=52.89;BQ=27.95;GC=0|1:2,1;GP=0.33	RG:AC	0|1:3,2	0:15
CUTC000299	323	.	T	A	50	NVSM2	AC=2;AF=0.1;MQ=58.36;BQ=36.48;GC=0|1:2,1;GP=0.33;EZ=PvuII	RG:AC	0:11	0|1:9,2
CUTC000299	518	.	T	C	48	I60;NVSM1;CEF	AC=2;AF=0.1;MQ=63.64;BQ=34.70;GC=0|1:2,1;GP=0.33	RG:AC	0|1:15,2	0:15
CUTC000299	589	.	A	D1	56	CS60;I60;NVSM1;NVSM2;VKS;CEF	AC=3;AF=0.1;MQ=78.37;BQ=31.53;GC=0|1:2,2;GP=0.50	RG:AC	0|1:17,2	0|1:13,1
CUTC000299	603	.	C	IG	47	CS60;I60;NVSM1;NVSM2;VKS;CEF	AC=3;AF=0.1;MQ=75.44;BQ=28.92;GC=0|1:2,2;GP=0.50	RG:AC	0|1:19,2	0|1:14,1
CUTC000300	583	.	A	G	49	I60;NVSM1;NVSM2;CEF	AC=2;AF=0.1;MQ=141.28;BQ=34.60;GC=0|1:2,2;GP=0.50	RG:AC	0|1:11,1	0|1:17,1
CUTC000301	372	.	A	G	45	NVSM1;CEF	AC=2;AF=0.1;MQ=81.44;BQ=30.00;GC=0|1:2,1;GP=0.33	RG:AC	0|1:19,2	0:14
CUTC000303	331	.	T	C	50	NVSM1;CEF	AC=5;AF=0.1;MQ=160.48;BQ=19.36;GC=0|1:2,1;GP=0.33	RG:AC	0|1:23,5	0:20
CUTC000303	485	.	T	C	49	CS60;I60;NVSM1;CEF	AC=4;AF=0.1;MQ=188.71;BQ=30.68;GC=0|1:2,1;GP=0.33	RG:AC	0|1:20,4	0:18
CUTC000303	505	.	A	G	45	CS60;I60;NVSM1;CEF	AC=2;AF=0.1;MQ=188.25;BQ=31.80;GC=0|1:2,1;GP=0.33	RG:AC	0|1:19,2	0:13
CUTC000305	716	.	C	D2	46	NVSM1;VKS;CEF	AC=2;AF=0.2;MQ=38.40;BQ=33.36;GC=0|1:2,1;GP=0.33	RG:AC	0|1:1,2	0:7
CUTC000310	255	.	C	T	50	I60;NVSM2;CEF	AC=2;AF=0.1;MQ=124.20;BQ=36.61;GC=0|1:2,1;GP=0.33	RG:AC	0:16	0|1:13,2
CUTC000311	50	.	A	G	49	CL60;CEF	AC=2;AF=0.3;MQ=50.02;BQ=37.74;GC=0|1:1,1;GP=0.50	RG:AC	1:2	0:4
CUTC000312	171	.	A	G	50	I60;NVSM2;CEF	AC=2;AF=0.4;MQ=72.01;BQ=32.46;GC=0|1:2,1;GP=0.33	RG:AC	0:1	0|1:2,2
CUTC000312	1164	.	C	A	59	CEF	AC=17;AF=0.4;MQ=143.40;BQ=30.94;GC=0|1:1,1;GP=0.50	RG:AC	1:17	0:22
CUTC000312	1244	.	A	G	45	NVSM2;CEF	AC=2;AF=0.1;MQ=155.04;BQ=21.50;GC=0|1:2,1;GP=0.33	RG:AC	0:17	0|1:10,2
CUTC000313	949	.	A	G	49	NVSM1;CEF	AC=2;AF=0.2;MQ=56.72;BQ=33.23;GC=0|1:2,1;GP=0.33	RG:AC	0|1:8,2	0:3
CUTC000313	1324	.	A	G	48	CS60;NVSM2;CEF	AC=2;AF=0.1;MQ=90.42;BQ=33.34;GC=0|1:2,1;GP=0.33	RG:AC	0:11	0|1:2,2
CUTC000313	1325	.	A	G	48	CS60;NVSM2;CEF	AC=2;AF=0.1;MQ=92.38;BQ=33.25;GC=0|1:2,1;GP=0.33	RG:AC	0:12	0|1:2,2
CUTC000314	482	.	T	C	49	I60;NVSM1;CEF	AC=2;AF=0.1;MQ=110.01;BQ=36.88;GC=0|1:2,1;GP=0.33	RG:AC	0|1:11,2	0:17
CUTC000314	684	.	T	D1	45	I60;NVSM1;NVSM2;VKS;CEF	AC=12;AF=0.3;MQ=217.00;BQ=22.11;GC=0|1:2,2;GP=0.50	RG:AC	0|1:10,10	0|1:15,2
CUTC000315	457	.	C	T	46	NVSM2;CEF	AC=2;AF=0.1;MQ=55.11;BQ=35.89;GC=0|1:2,1;GP=0.33	RG:AC	0:4	0|1:18,2
CUTC000315	613	.	T	C	48	NVSM2;CEF	AC=2;AF=0.2;MQ=84.61;BQ=29.97;GC=0|1:2,1;GP=0.33	RG:AC	0:2	0|1:7,2
CUTC000318	551	.	C	T	50	I60;NVSM1;NVSM2;CEF	AC=2;AF=0.1;MQ=52.10;BQ=37.29;GC=0|1:2,2;GP=0.50	RG:AC	0|1:18,1	0|1:14,1
CUTC000319	764	.	M	C,A	115	CL60;CEF	AC=3,3;AF=0.5,0.5;MQ=41.21;BQ=37.29;GC=1|2:1,1;GP=0.50	RG:AC	1:3	2:3
CUTC000321	620	.	C	A	57	CS60;NVSM2;CEF	AC=5;AF=0.4;MQ=76.72;BQ=35.83;GC=1|0:2,1;GP=0.33	RG:AC	1:3	0|1:8,2
CUTC000321	644	.	C	A	55	CS60;NVSM1;NVSM2;CEF	AC=4;AF=0.3;MQ=76.72;BQ=33.24;GC=0|1:2,2;GP=0.50	RG:AC	0|1:1,2	0|1:8,2
CUTC000325	59	.	T	C	50	CS60;CL60;NVSM1;CEF	AC=2;AF=0.0;MQ=45.78;BQ=37.55;GC=0|1:2,1;GP=0.33	RG:AC	0|1:50,2	0:24
CUTC000325	62	.	A	G	50	CS60;NVSM1;NVSM2;CEF	AC=2;AF=0.0;MQ=45.41;BQ=37.98;GC=0|1:2,2;GP=0.50	RG:AC	0|1:53,1	0|1:23,1
CUTC000325	120	.	A	G	50	CS60;NVSM1;CEF	AC=2;AF=0.0;MQ=45.41;BQ=37.83;GC=0|1:2,1;GP=0.33	RG:AC	0|1:52,2	0:24
CUTC000325	158	.	T	C	48	CS60;NVSM1;NVSM2;CEF	AC=2;AF=0.0;MQ=45.41;BQ=37.52;GC=0|1:2,2;GP=0.50	RG:AC	0|1:53,1	0|1:23,1
CUTC000325	183	.	G	T	49	CS60;NVSM2;CEF	AC=2;AF=0.0;MQ=43.27;BQ=34.71;GC=0|1:2,1;GP=0.33	RG:AC	0:52	0|1:23,2
CUTC000325	185	.	T	C	55	CS60;CEF	AC=25;AF=0.3;MQ=43.27;BQ=36.38;GC=0|1:1,1;GP=0.50	RG:AC	0:52	1:25
CUTC000325	255	.	C	T	50	CS60;NVSM1;NVSM2;CEF	AC=2;AF=0.0;MQ=43.19;BQ=38.33;GC=0|1:2,2;GP=0.50	RG:AC	0|1:50,1	0|1:26,1
CUTC000325	271	.	T	C	49	CS60;NVSM2;CEF	AC=2;AF=0.0;MQ=43.07;BQ=34.98;GC=0|1:2,1;GP=0.33	RG:AC	0:50	0|1:25,2
CUTC000325	324	.	A	D1	50	CS60;NVSM1;NVSM2;VKS;CEF	AC=34;AF=0.5;MQ=43.60;BQ=24.78;GC=0|1:2,2;GP=0.50	RG:AC	0|1:22,20	0|1:13,14
CUTC000325	341	.	T	A	46	CS60;NVSM1;CEF	AC=2;AF=0.0;MQ=43.01;BQ=34.18;GC=0|1:2,1;GP=0.33	RG:AC	0|1:39,2	0:26
CUTC000325	437	.	G	IA	55	CS60;NVSM1;NVSM2;VKS;CEF	AC=11;AF=0.2;MQ=65.60;BQ=22.50;GC=0|1:2,2;GP=0.50	RG:AC	0|1:23,3	0|1:20,8
CUTC000325	441	.	T	IA	46	CS60;NVSM1;NVSM2;VKS;CEF	AC=9;AF=0.2;MQ=67.03;BQ=25.40;GC=0|1:2,2;GP=0.50	RG:AC	0|1:23,3	0|1:20,6
CUTC000328	203	.	T	C	45	CS60;NVSM2;CEF	AC=2;AF=0.0;MQ=117.50;BQ=36.45;GC=0|1:2,1;GP=0.33	RG:AC	0:27	0|1:22,2
CUTC000328	244	.	C	T	50	CS60;I60;NVSM1;CEF	AC=2;AF=0.0;MQ=116.75;BQ=34.66;GC=0|1:2,1;GP=0.33	RG:AC	0|1:26,2	0:24
CUTC000328	329	.	C	IA	45	I60;NVSM2;VKS;CEF	AC=2;AF=0.0;MQ=113.72;BQ=25.85;GC=0|1:2,1;GP=0.33	RG:AC	0:29	0|1:23,2
CUTC000328	543	.	C	T	46	NVSM1;CEF	AC=2;AF=0.1;MQ=108.78;BQ=35.54;GC=0|1:2,1;GP=0.33	RG:AC	0|1:6,2	0:12
CUTC000328	690	.	W	A,T	105	CL60;CEF	AC=5,5;AF=0.5,0.5;MQ=121.13;BQ=31.64;GC=1|2:1,1;GP=0.50	RG:AC	1:5	2:5
CUTC000329	441	.	A	G	48	CEF	AC=2;AF=0.3;MQ=222.78;BQ=36.22;GC=0|1:1,1;GP=0.50	RG:AC	1:2	0:4
CUTC000329	607	.	A	G	59	I60;CEF	AC=3;AF=0.3;MQ=233.43;BQ=37.98;GC=0|1:1,1;GP=0.50	RG:AC	1:3	0:7
CUTC000329	821	.	C	T	50	NVSM1;CEF	AC=2;AF=0.2;MQ=202.93;BQ=36.57;GC=0|1:2,1;GP=0.33	RG:AC	0|1:3,2	0:4
CUTC000332	297	.	C	IT	47	NVSM2;VKS;CEF	AC=2;AF=0.2;MQ=43.91;BQ=38.44;GC=0|1:2,1;GP=0.33	RG:AC	0:3	0|1:4,2
CUTC000336	573	.	C	IT	49	NVSM1;NVSM2;VKS;CEF	AC=3;AF=0.2;MQ=140.34;BQ=31.01;GC=0|1:2,2;GP=0.50	RG:AC	0|1:8,2	0|1:6,1
CUTC000337	1478	.	G	D1	49	NVSM1;VKS;CEF	AC=2;AF=0.0;MQ=218.50;BQ=37.14;GC=0|1:2,1;GP=0.33	RG:AC	0|1:26,2	0:19
CUTC000339	843	.	A	T	58	NVSM1;CEF	AC=3;AF=0.3;MQ=232.81;BQ=33.15;GC=0|1:2,1;GP=0.33	RG:AC	0|1:4,3	0:2
CUTC000339	949	.	G	C	49	NVSM2;CEF	AC=2;AF=0.2;MQ=241.05;BQ=36.09;GC=0|1:2,1;GP=0.33	RG:AC	0:8	0|1:2,2
CUTC000339	1126	.	T	C	50	NVSM1;CEF	AC=2;AF=0.1;MQ=234.83;BQ=33.16;GC=0|1:2,1;GP=0.33	RG:AC	0|1:17,2	0:14
CUTC000340	648	.	A	G	49	I60;NVSM2;CEF	AC=2;AF=0.1;MQ=182.08;BQ=35.91;GC=0|1:2,1;GP=0.33	RG:AC	0:10	0|1:14,2
CUTC000341	585	.	A	G	51	CL60;NVSM2;CEF	AC=4;AF=0.3;MQ=96.87;BQ=31.49;GC=0|1:2,1;GP=0.33	RG:AC	0:7	0|1:1,4
CUTC000342	308	.	A	G	47	CS60;I60;NVSM2;CEF	AC=2;AF=0.1;MQ=77.62;BQ=36.81;GC=0|1:2,1;GP=0.33	RG:AC	0:12	0|1:17,2
CUTC000342	360	.	G	A	50	CS60;NVSM2;CEF	AC=2;AF=0.1;MQ=77.62;BQ=37.93;GC=0|1:2,1;GP=0.33	RG:AC	0:12	0|1:17,2
CUTC000342	448	.	A	G	50	NVSM2;CEF	AC=2;AF=0.1;MQ=82.09;BQ=37.53;GC=0|1:2,1;GP=0.33	RG:AC	0:13	0|1:17,2
CUTC000342	601	.	A	C	60	CL60;NVSM2;CEF	AC=7;AF=0.3;MQ=90.98;BQ=25.44;GC=0|1:2,1;GP=0.33	RG:AC	0:10	0|1:7,7
CUTC000343	70	.	G	A	49	CS60;CEF	AC=2;AF=0.3;MQ=161.46;BQ=37.71;GC=0|1:1,1;GP=0.50	RG:AC	0:4	1:2
CUTC000343	71	.	T	C	49	CS60;CEF	AC=2;AF=0.3;MQ=161.46;BQ=36.66;GC=0|1:1,1;GP=0.50	RG:AC	0:4	1:2
CUTC000343	128	.	C	T	45	CS60;CEF	AC=2;AF=0.3;MQ=156.21;BQ=31.95;GC=0|1:1,1;GP=0.50	RG:AC	0:5	1:2
CUTC000343	165	.	T	A	48	CS60;CEF	AC=2;AF=0.3;MQ=156.21;BQ=35.76;GC=0|1:1,1;GP=0.50	RG:AC	0:5	1:2
CUTC000343	166	.	C	A	48	CS60;CEF	AC=2;AF=0.3;MQ=156.21;BQ=34.96;GC=0|1:1,1;GP=0.50	RG:AC	0:5	1:2
CUTC000343	689	.	C	G	48	CS60;CEF	AC=2;AF=0.2;MQ=69.95;BQ=36.74;GC=0|1:1,1;GP=0.50	RG:AC	0:8	1:2
CUTC000343	727	.	T	C	54	CS60;CEF	AC=3;AF=0.3;MQ=72.62;BQ=33.77;GC=0|1:1,1;GP=0.50	RG:AC	0:6	1:3
CUTC000346	302	.	G	C	55	I60;CEF	AC=4;AF=0.4;MQ=69.90;BQ=32.97;GC=0|1:1,1;GP=0.50	RG:AC	0:5	1:4
CUTC000346	374	.	C	T	51	CEF	AC=3;AF=0.3;MQ=92.11;BQ=30.72;GC=0|1:1,1;GP=0.50	RG:AC	0:7	1:3
CUTC000346	776	.	G	T	55	CEF	AC=3;AF=0.3;MQ=97.44;BQ=36.45;GC=0|1:1,1;GP=0.50	RG:AC	1:3	0:7
CUTC000347	370	.	C	T	58	CEF	AC=3;AF=0.4;MQ=183.73;BQ=35.40;GC=0|1:1,1;GP=0.50	RG:AC	0:5	1:3
CUTC000348	982	.	A	G	46	NVSM1;NVSM2;CEF	AC=2;AF=0.1;MQ=30.67;BQ=35.71;GC=0|1:2,2;GP=0.50	RG:AC	0|1:7,1	0|1:25,1
CUTC000349	465	.	G	A	49	CS60;I60;CEF	AC=3;AF=0.2;MQ=83.53;BQ=34.48;GC=0|1:1,1;GP=0.50	RG:AC	0:16	1:3
CUTC000349	492	.	T	C	45	CS60;I60;NVSM1;CEF	AC=2;AF=0.1;MQ=77.11;BQ=36.83;GC=0|1:2,1;GP=0.33	RG:AC	0|1:16,2	0:3
CUTC000349	507	.	A	G	47	CS60;I60;NVSM1;CEF	AC=2;AF=0.1;MQ=71.51;BQ=36.79;GC=0|1:2,1;GP=0.33	RG:AC	0|1:15,2	0:2
CUTC000350	502	.	T	C	46	I60;NVSM2;CEF	AC=2;AF=0.0;MQ=232.50;BQ=31.20;GC=0|1:2,1;GP=0.33	RG:AC	0:34	0|1:17,2
CUTC000350	598	.	A	G	48	NVSM1;CEF	AC=2;AF=0.0;MQ=233.19;BQ=34.91;GC=0|1:2,1;GP=0.33	RG:AC	0|1:31,2	0:16
CUTC000350	683	.	A	G	45	CS60;NVSM2;CEF	AC=2;AF=0.0;MQ=231.81;BQ=32.57;GC=0|1:2,1;GP=0.33	RG:AC	0:27	0|1:12,2
CUTC000350	711	.	T	C	45	CS60;NVSM1;NVSM2;CEF	AC=2;AF=0.1;MQ=231.79;BQ=28.72;GC=0|1:2,2;GP=0.50	RG:AC	0|1:22,1	0|1:12,1
CUTC000350	779	.	T	D1	57	NVSM1;VKS;CEF	AC=13;AF=0.4;MQ=227.10;BQ=30.14;GC=1|0:2,1;GP=0.33	RG:AC	0|1:20,1	1:12
CUTC000351	304	.	A	G	46	NVSM1;NVSM2;CEF	AC=2;AF=0.0;MQ=78.12;BQ=30.30;GC=0|1:2,2;GP=0.50	RG:AC	0|1:37,1	0|1:26,1
CUTC000353	204	.	C	T	48	NVSM1;CEF	AC=2;AF=0.0;MQ=233.15;BQ=36.92;GC=0|1:2,1;GP=0.33	RG:AC	0|1:27,2	0:15
CUTC000353	361	.	C	T	49	NVSM1;NVSM2;CEF	AC=2;AF=0.1;MQ=235.64;BQ=33.44;GC=0|1:2,2;GP=0.50	RG:AC	0|1:25,1	0|1:12,1
CUTC000354	327	.	T	C	59	CS60;I60;NVSM2;CEF	AC=4;AF=0.1;MQ=36.82;BQ=36.60;GC=0|1:2,1;GP=0.33	RG:AC	0:17	0|1:8,4
CUTC000354	342	.	T	A	46	CS60;I60;NVSM1;CEF	AC=2;AF=0.1;MQ=36.82;BQ=38.30;GC=0|1:2,1;GP=0.33	RG:AC	0|1:15,2	0:12
CUTC000354	384	.	A	G	55	CS60;I60;NVSM2;CEF	AC=3;AF=0.1;MQ=36.44;BQ=37.44;GC=0|1:2,1;GP=0.33	RG:AC	0:20	0|1:9,3
CUTC000354	476	.	C	T	48	CS60;NVSM2;CEF	AC=3;AF=0.1;MQ=38.18;BQ=31.87;GC=0|1:2,1;GP=0.33	RG:AC	0:21	0|1:14,3
CUTC000354	499	.	C	T	55	CS60;I60;NVSM2;CEF	AC=5;AF=0.1;MQ=38.18;BQ=33.08;GC=0|1:2,1;GP=0.33	RG:AC	0:21	0|1:12,5
CUTC000355	42	.	T	C	48	CL60;NVSM1;CEF	AC=2;AF=0.3;MQ=20.30;BQ=33.89;GC=0|1:2,1;GP=0.33	RG:AC	0|1:4,2	0:1
CUTC000357	787	.	G	A	58	CS60;NVSM2;CEF	AC=5;AF=0.6;MQ=35.86;BQ=32.91;GC=1|0:2,1;GP=0.33	RG:AC	1:1	0|1:3,4
CUTC000357	788	.	G	T	58	CS60;NVSM2;CEF	AC=5;AF=0.6;MQ=35.86;BQ=32.33;GC=1|0:2,1;GP=0.33	RG:AC	1:1	0|1:3,4
CUTC000357	984	.	A	G	49	CS60;CEF	AC=2;AF=0.1;MQ=50.70;BQ=35.37;GC=0|1:1,1;GP=0.50	RG:AC	1:2	0:37
CUTC000357	987	.	G	IC	49	CS60;NVSM1;VKS;CEF	AC=2;AF=0.0;MQ=49.86;BQ=35.20;GC=0|1:2,1;GP=0.33	RG:AC	0|1:2,2	0:37
CUTC000357	1012	.	T	C	48	CS60;CEF	AC=2;AF=0.1;MQ=51.26;BQ=34.51;GC=0|1:1,1;GP=0.50	RG:AC	1:2	0:35
CUTC000357	1089	.	G	A	59	.	AC=3;AF=0.1;MQ=52.69;BQ=32.80;GC=0|1:1,1;GP=0.50;EZ=ZraI	RG:AC	1:3	0:28
CUTC000357	1149	.	A	C	57	CS60;CEF	AC=3;AF=0.1;MQ=58.39;BQ=29.96;GC=0|1:1,1;GP=0.50	RG:AC	1:3	0:18
CUTC000357	1150	.	C	G	57	CS60;CEF	AC=3;AF=0.1;MQ=58.39;BQ=29.92;GC=0|1:1,1;GP=0.50	RG:AC	1:3	0:18
CUTC000357	1235	.	C	T	46	CEF	AC=3;AF=0.2;MQ=54.11;BQ=29.24;GC=0|1:1,1;GP=0.50	RG:AC	1:3	0:9
CUTC000364	164	.	T	C	49	CS60;NVSM2;CEF	AC=2;AF=0.1;MQ=57.42;BQ=37.48;GC=0|1:2,1;GP=0.33	RG:AC	0:11	0|1:18,2
CUTC000364	182	.	A	G	49	CS60;NVSM1;CEF	AC=2;AF=0.1;MQ=57.31;BQ=37.59;GC=0|1:2,1;GP=0.33	RG:AC	0|1:9,2	0:21
CUTC000364	316	.	A	G	47	NVSM2;CEF	AC=2;AF=0.1;MQ=73.64;BQ=30.23;GC=0|1:2,1;GP=0.33	RG:AC	0:12	0|1:19,2
CUTC000364	380	.	A	D1	49	NVSM1;NVSM2;VKS;CEF	AC=9;AF=0.3;MQ=97.62;BQ=23.47;GC=0|1:2,2;GP=0.50	RG:AC	0|1:6,6	0|1:18,3
CUTC000364	524	.	Y	C,T	108	CEF	AC=5,5;AF=0.5,0.5;MQ=180.94;BQ=31.15;GC=1|2:1,1;GP=0.50	RG:AC	1:5	2:5
CUTC000365	672	.	T	D2	56	NVSM1;VKS	AC=3;AF=0.6;MQ=33.15;BQ=37.27;GC=0|1:2,1;GP=0.33;EZ=EcoRV	RG:AC	0|1:1,3	0:1
CUTC000368	641	.	C	A	51	CEF	AC=3;AF=0.2;MQ=135.68;BQ=34.49;GC=0|1:1,1;GP=0.50	RG:AC	0:12	1:3
CUTC000368	799	.	T	C	47	I60;NVSM1;CEF	AC=2;AF=0.1;MQ=61.21;BQ=36.40;GC=0|1:2,1;GP=0.33	RG:AC	0|1:10,2	0:7
CUTC000368	936	.	G	T	50	I60;NVSM1;CEF	AC=2;AF=0.1;MQ=53.79;BQ=35.99;GC=0|1:2,1;GP=0.33	RG:AC	0|1:19,2	0:10
CUTC000368	1209	.	T	D1	57	CS60;NVSM1;NVSM2;VKS;CEF	AC=8;AF=0.4;MQ=71.73;BQ=25.51;GC=0|1:2,2;GP=0.50	RG:AC	0|1:6,5	0|1:6,3
CUTC000368	1210	.	T	A	51	CS60;NVSM1;NVSM2;CEF	AC=7;AF=0.4;MQ=75.90;BQ=26.17;GC=0|1:2,2;GP=0.50	RG:AC	0|1:5,4	0|1:5,3
CUTC000373	752	.	C	G	55	CEF	AC=4;AF=0.5;MQ=46.91;BQ=35.67;GC=0|1:1,1;GP=0.50	RG:AC	1:4	0:4
CUTC000374	75	.	T	G	50	CS60;CEF	AC=2;AF=0.1;MQ=23.65;BQ=38.75;GC=0|1:1,1;GP=0.50	RG:AC	0:14	1:2
CUTC000374	80	.	T	A	50	CS60;CEF	AC=2;AF=0.1;MQ=23.65;BQ=38.07;GC=0|1:1,1;GP=0.50	RG:AC	0:14	1:2
CUTC000376	758	.	A	G	49	NVSM1;CEF	AC=2;AF=0.0;MQ=105.00;BQ=34.20;GC=0|1:2,1;GP=0.33	RG:AC	0|1:24,2	0:23
CUTC000376	979	.	T	C	50	NVSM1;CEF	AC=2;AF=0.1;MQ=116.79;BQ=36.65;GC=0|1:2,1;GP=0.33	RG:AC	0|1:18,2	0:20
CUTC000376	1056	.	C	D2	50	CS60;NVSM1;VKS;CEF	AC=2;AF=0.1;MQ=118.99;BQ=33.70;GC=0|1:2,1;GP=0.33	RG:AC	0|1:17,2	0:16
CUTC000376	1083	.	A	D1	46	CS60;NVSM1;NVSM2;VKS;CEF	AC=4;AF=0.1;MQ=123.54;BQ=34.62;GC=0|1:2,2;GP=0.50	RG:AC	0|1:13,2	0|1:12,2
CUTC000376	1094	.	C	T	50	CS60;CL60;NVSM1;CEF	AC=2;AF=0.1;MQ=126.28;BQ=35.80;GC=0|1:2,1;GP=0.33	RG:AC	0|1:11,2	0:12
CUTC000377	239	.	T	C	50	CS60;NVSM1;NVSM2;CEF	AC=2;AF=0.1;MQ=19.68;BQ=37.63;GC=0|1:2,2;GP=0.50	RG:AC	0|1:1,1	0|1:27,1
CUTC000377	269	.	T	C	46	CS60;NVSM1;NVSM2;CEF	AC=2;AF=0.1;MQ=19.66;BQ=32.17;GC=0|1:2,2;GP=0.50	RG:AC	0|1:1,1	0|1:28,1
CUTC000379	379	.	T	C	48	CS60;NVSM1;NVSM2;CEF	AC=2;AF=0.1;MQ=64.32;BQ=32.24;GC=0|1:1,1;GP=0.50	RG:AC	0|1:28,2	.:.
CUTC000379	402	.	T	C	46	CS60;NVSM1;NVSM2;CEF	AC=2;AF=0.1;MQ=64.32;BQ=31.57;GC=0|1:1,1;GP=0.50	RG:AC	0|1:28,2	.:.
CUTC000382	1236	.	A	G	55	NVSM1;CEF	AC=3;AF=0.1;MQ=67.02;BQ=31.72;GC=0|1:2,1;GP=0.33	RG:AC	0|1:28,3	0:6
CUTC000382	1417	.	A	G	46	NVSM1;CEF	AC=2;AF=0.0;MQ=74.24;BQ=26.07;GC=0|1:2,1;GP=0.33	RG:AC	0|1:34,2	0:7
CUTC000384	712	.	G	A	48	I60;CEF	AC=2;AF=0.2;MQ=86.82;BQ=31.16;GC=0|1:1,1;GP=0.50	RG:AC	1:2	0:9
CUTC000384	916	.	T	C	57	CS60;CEF	AC=5;AF=0.1;MQ=173.54;BQ=35.02;GC=0|1:1,1;GP=0.50	RG:AC	1:5	0:41
CUTC000384	918	.	G	A	57	CS60;CEF	AC=5;AF=0.1;MQ=173.54;BQ=34.80;GC=0|1:1,1;GP=0.50	RG:AC	1:5	0:41
CUTC000384	1044	.	G	C	55	CEF	AC=4;AF=0.1;MQ=192.34;BQ=32.57;GC=0|1:1,1;GP=0.50	RG:AC	1:4	0:32
CUTC000387	302	.	T	G	49	CEF	AC=2;AF=0.3;MQ=240.45;BQ=32.21;GC=0|1:1,1;GP=0.50	RG:AC	1:2	0:5
CUTC000387	743	.	C	T	47	NVSM1;CEF	AC=2;AF=0.1;MQ=234.98;BQ=27.32;GC=0|1:2,1;GP=0.33	RG:AC	0|1:1,2	0:16
CUTC000388	454	.	G	A	60	CS60;NVSM2;CEF	AC=3;AF=0.2;MQ=70.28;BQ=37.71;GC=0|1:2,1;GP=0.33	RG:AC	0:3	0|1:7,3
CUTC000388	475	.	A	G	60	CS60;NVSM2;CEF	AC=3;AF=0.2;MQ=70.28;BQ=37.72;GC=0|1:2,1;GP=0.33	RG:AC	0:3	0|1:7,3
CUTC000389	94	.	G	C	50	CEF	AC=2;AF=0.2;MQ=110.17;BQ=38.54;GC=0|1:1,1;GP=0.50	RG:AC	0:6	1:2
CUTC000389	294	.	G	A	60	.	AC=3;AF=0.4;MQ=85.51;BQ=36.32;GC=0|1:1,1;GP=0.50;EZ=ZraI	RG:AC	0:5	1:3
CUTC000389	579	.	G	A	50	CEF	AC=2;AF=0.4;MQ=63.28;BQ=33.57;GC=0|1:1,1;GP=0.50	RG:AC	1:2	0:3
CUTC000389	1343	.	T	A	46	CEF	AC=5;AF=0.5;MQ=60.66;BQ=28.49;GC=0|1:1,1;GP=0.50	RG:AC	0:6	1:5
CUTC000390	217	.	G	A	46	CS60;I60;NVSM1;NVSM2	AC=2;AF=0.2;MQ=210.92;BQ=32.53;GC=0|1:1,1;GP=0.50;EZ=ScaI	RG:AC	.:.	0|1:7,2
CUTC000390	223	.	A	G	46	CS60;NVSM1;NVSM2;CEF	AC=2;AF=0.2;MQ=210.92;BQ=29.77;GC=0|1:1,1;GP=0.50	RG:AC	.:.	0|1:7,2
CUTC000390	406	.	A	IGCT	57	I60;NVSM1;NVSM2;VKS;CEF	AC=4;AF=0.2;MQ=198.25;BQ=36.44;GC=0|1:2,2;GP=0.50	RG:AC	0|1:4,1	0|1:15,3
CUTC000391	1065	.	T	C	49	I60;NVSM1;NVSM2;CEF	AC=2;AF=0.2;MQ=69.45;BQ=38.27;GC=0|1:2,2;GP=0.50	RG:AC	0|1:3,1	0|1:4,1
CUTC000397	126	.	G	A	49	CS60;NVSM1;CEF	AC=2;AF=0.1;MQ=192.00;BQ=25.23;GC=0|1:2,1;GP=0.33	RG:AC	0|1:16,2	0:16
CUTC000397	169	.	T	C	48	CS60;NVSM1;CEF	AC=2;AF=0.1;MQ=184.56;BQ=35.38;GC=0|1:2,1;GP=0.33	RG:AC	0|1:21,2	0:17
CUTC000397	491	.	C	T	48	NVSM1;NVSM2;CEF	AC=2;AF=0.1;MQ=190.02;BQ=36.85;GC=0|1:2,2;GP=0.50	RG:AC	0|1:17,1	0|1:12,1
CUTC000398	545	.	A	C	46	I60;NVSM1;CEF	AC=2;AF=0.1;MQ=42.84;BQ=36.21;GC=0|1:2,1;GP=0.33	RG:AC	0|1:12,2	0:5
CUTC000398	615	.	C	T	45	NVSM1;CEF	AC=2;AF=0.2;MQ=48.67;BQ=33.75;GC=0|1:2,1;GP=0.33	RG:AC	0|1:7,2	0:4
CUTC000399	186	.	C	T	56	NVSM2;CEF	AC=3;AF=0.3;MQ=64.43;BQ=35.01;GC=0|1:2,1;GP=0.33	RG:AC	0:6	0|1:2,3
CUTC000405	553	.	C	G	47	CEF	AC=2;AF=0.1;MQ=108.26;BQ=36.43;GC=0|1:1,1;GP=0.50	RG:AC	0:14	1:2
CUTC000406	433	.	G	A	51	CS60;NVSM1;CEF	AC=5;AF=0.2;MQ=42.94;BQ=29.42;GC=0|1:2,1;GP=0.33	RG:AC	0|1:1,5	0:16
CUTC000406	441	.	T	A	54	CS60;NVSM1;CEF	AC=5;AF=0.2;MQ=42.94;BQ=29.23;GC=0|1:2,1;GP=0.33	RG:AC	0|1:1,5	0:16
CUTC000408	635	.	A	G	45	I60;NVSM1;CEF	AC=2;AF=0.1;MQ=231.81;BQ=31.95;GC=0|1:2,1;GP=0.33	RG:AC	0|1:9,2	0:8
CUTC000408	779	.	T	C	46	I60;NVSM2;CEF	AC=2;AF=0.1;MQ=230.07;BQ=37.01;GC=0|1:2,1;GP=0.33	RG:AC	0:16	0|1:10,2
CUTC000408	981	.	T	C	46	I60;NVSM1;CEF	AC=2;AF=0.1;MQ=229.32;BQ=32.68;GC=0|1:2,1;GP=0.33	RG:AC	0|1:11,2	0:21
CUTC000408	1155	.	C	T	58	NVSM1;CEF	AC=5;AF=0.2;MQ=230.16;BQ=32.72;GC=0|1:2,1;GP=0.33	RG:AC	0|1:3,5	0:12
CUTC000409	534	.	T	D1	46	CS60;NVSM1;NVSM2;VKS;CEF	AC=8;AF=0.3;MQ=26.03;BQ=25.33;GC=0|1:1,1;GP=0.50	RG:AC	0|1:20,8	.:.
CUTC000409	547	.	C	T	45	CS60;NVSM1;NVSM2;CEF	AC=2;AF=0.1;MQ=26.31;BQ=31.71;GC=0|1:1,1;GP=0.50	RG:AC	0|1:25,2	.:.
CUTC000410	443	.	A	G	46	NVSM1;CEF	AC=2;AF=0.1;MQ=66.03;BQ=26.76;GC=0|1:2,1;GP=0.33	RG:AC	0|1:9,2	0:5
CUTC000412	210	.	T	A	49	NVSM1;CEF	AC=2;AF=0.2;MQ=209.24;BQ=31.49;GC=0|1:2,1;GP=0.33	RG:AC	0|1:4,2	0:7
CUTC000413	92	.	A	G	46	NVSM1;CEF	AC=3;AF=0.1;MQ=215.49;BQ=35.60;GC=0|1:2,1;GP=0.33	RG:AC	0|1:25,3	0:18
CUTC000413	233	.	G	A	46	NVSM1;CEF	AC=2;AF=0.0;MQ=208.48;BQ=33.74;GC=0|1:2,1;GP=0.33	RG:AC	0|1:30,2	0:18
CUTC000414	56	.	T	C	50	CL60;NVSM2;CEF	AC=3;AF=0.1;MQ=69.01;BQ=37.04;GC=0|1:2,1;GP=0.33	RG:AC	0:18	0|1:12,3
CUTC000414	192	.	A	G	48	NVSM2;CEF	AC=2;AF=0.1;MQ=59.02;BQ=36.21;GC=0|1:2,1;GP=0.33	RG:AC	0:25	0|1:13,2
CUTC000414	316	.	T	C	48	CS60;NVSM2;CEF	AC=2;AF=0.0;MQ=55.27;BQ=36.96;GC=0|1:2,1;GP=0.33	RG:AC	0:30	0|1:16,2
CUTC000414	361	.	A	D1	47	CS60;NVSM1;NVSM2;VKS;CEF	AC=13;AF=0.3;MQ=53.47;BQ=27.76;GC=0|1:2,2;GP=0.50	RG:AC	0|1:16,9	0|1:11,4
CUTC000414	688	.	A	G	49	NVSM1;CEF	AC=2;AF=0.1;MQ=96.99;BQ=35.54;GC=0|1:2,1;GP=0.33	RG:AC	0|1:10,2	0:9
CUTC000415	79	.	T	C	50	NVSM2;CEF	AC=2;AF=0.2;MQ=39.43;BQ=33.23;GC=0|1:2,1;GP=0.33	RG:AC	0:1	0|1:5,2
CUTC000415	147	.	T	C	49	NVSM2;CEF	AC=2;AF=0.3;MQ=25.90;BQ=33.72;GC=0|1:2,1;GP=0.33	RG:AC	0:1	0|1:4,2
CUTC000416	350	.	A	G	45	I60;NVSM1;NVSM2;CEF	AC=2;AF=0.0;MQ=209.83;BQ=37.15;GC=0|1:2,2;GP=0.50	RG:AC	0|1:22,1	0|1:22,1
CUTC000417	581	.	A	G	48	I60;NVSM1;CEF	AC=2;AF=0.1;MQ=71.86;BQ=35.69;GC=0|1:2,1;GP=0.33	RG:AC	0|1:23,2	0:8
CUTC000417	813	.	T	C	49	NVSM1	AC=2;AF=0.1;MQ=75.82;BQ=34.86;GC=0|1:2,1;GP=0.33;EZ=HindIII	RG:AC	0|1:20,2	0:9
CUTC000419	545	.	A	G	45	I60;NVSM2;CEF	AC=2;AF=0.1;MQ=120.58;BQ=34.09;GC=0|1:2,1;GP=0.33	RG:AC	0:19	0|1:12,2
CUTC000419	772	.	C	T	48	CEF	AC=3;AF=0.3;MQ=194.33;BQ=28.24;GC=0|1:1,1;GP=0.50	RG:AC	0:7	1:3
CUTC000420	270	.	T	D1	47	NVSM1;NVSM2;VKS;CEF	AC=5;AF=0.2;MQ=26.88;BQ=25.90;GC=0|1:2,2;GP=0.50	RG:AC	0|1:14,3	0|1:4,2
CUTC000420	376	.	A	C	59	CEF	AC=4;AF=0.3;MQ=31.09;BQ=35.31;GC=0|1:1,1;GP=0.50	RG:AC	0:9	1:4
CUTC000420	475	.	A	C	56	CS60;CEF	AC=4;AF=0.2;MQ=29.55;BQ=36.46;GC=0|1:1,1;GP=0.50	RG:AC	1:4	0:13
CUTC000420	502	.	A	C	56	CS60;CEF	AC=4;AF=0.1;MQ=22.84;BQ=36.94;GC=0|1:1,1;GP=0.50	RG:AC	1:4	0:45
CUTC000420	525	.	G	A	53	CS60;CEF	AC=3;AF=0.1;MQ=22.85;BQ=37.10;GC=0|1:1,1;GP=0.50	RG:AC	1:3	0:46
CUTC000420	533	.	A	G	46	CS60;NVSM2;CEF	AC=2;AF=0.0;MQ=22.85;BQ=34.94;GC=0|1:2,1;GP=0.33	RG:AC	0:3	0|1:44,2
CUTC000420	965	.	T	G	50	CS60;CEF	AC=2;AF=0.3;MQ=135.47;BQ=36.94;GC=0|1:1,1;GP=0.50	RG:AC	1:2	0:4
CUTC000420	1012	.	C	T	50	CS60;CEF	AC=2;AF=0.3;MQ=135.47;BQ=37.94;GC=0|1:1,1;GP=0.50	RG:AC	1:2	0:4
CUTC000422	188	.	C	T	52	CS60;NVSM2;CEF	AC=3;AF=0.2;MQ=43.53;BQ=29.26;GC=0|1:2,1;GP=0.33	RG:AC	0:5	0|1:5,3
CUTC000422	209	.	A	C	49	CS60;NVSM2;CEF	AC=3;AF=0.2;MQ=50.62;BQ=27.40;GC=0|1:2,1;GP=0.33	RG:AC	0:5	0|1:6,3
CUTC000422	322	.	C	T	54	NVSM2;CEF	AC=3;AF=0.2;MQ=56.45;BQ=34.24;GC=0|1:2,1;GP=0.33	RG:AC	0:7	0|1:8,3
CUTC000423	505	.	T	C	46	CS60;NVSM2;CEF	AC=2;AF=0.1;MQ=77.73;BQ=34.75;GC=0|1:2,1;GP=0.33	RG:AC	0:5	0|1:25,2
CUTC000423	521	.	G	A	45	CS60;NVSM2;CEF	AC=2;AF=0.1;MQ=77.73;BQ=36.66;GC=0|1:2,1;GP=0.33	RG:AC	0:5	0|1:25,2
CUTC000424	155	.	T	A	50	NVSM2;CEF	AC=2;AF=0.1;MQ=130.23;BQ=36.64;GC=0|1:2,1;GP=0.33	RG:AC	0:18	0|1:19,2
CUTC000425	794	.	T	C	50	I60;NVSM2;CEF	AC=2;AF=0.1;MQ=52.81;BQ=39.18;GC=0|1:2,1;GP=0.33	RG:AC	0:3	0|1:21,2
CUTC000425	918	.	A	G	59	NVSM2;CEF	AC=4;AF=0.1;MQ=57.05;BQ=30.14;GC=0|1:2,1;GP=0.33	RG:AC	0:3	0|1:22,4
CUTC000425	1027	.	C	A	47	I60;NVSM1;CEF	AC=2;AF=0.1;MQ=65.53;BQ=32.70;GC=0|1:2,1;GP=0.33	RG:AC	0|1:1,2	0:28
CUTC000426	422	.	C	T	46	NVSM1;CEF	AC=2;AF=0.1;MQ=154.46;BQ=36.18;GC=0|1:2,1;GP=0.33	RG:AC	0|1:9,2	0:13
CUTC000426	789	.	T	A	58	CEF	AC=5;AF=0.2;MQ=133.20;BQ=34.64;GC=0|1:1,1;GP=0.50	RG:AC	1:5	0:18
CUTC000428	238	.	T	C	49	NVSM2;CEF	AC=2;AF=0.1;MQ=43.28;BQ=36.07;GC=0|1:2,1;GP=0.33	RG:AC	0:10	0|1:18,2
CUTC000429	190	.	A	C	57	NVSM1;CEF	AC=3;AF=0.2;MQ=44.87;BQ=36.76;GC=0|1:2,1;GP=0.33	RG:AC	0|1:10,3	0:1
CUTC000429	274	.	A	G	58	I60;NVSM1;CEF	AC=3;AF=0.1;MQ=46.64;BQ=30.92;GC=0|1:2,1;GP=0.33	RG:AC	0|1:11,3	0:6
CUTC000429	636	.	A	T	47	CS60;NVSM1;CEF	AC=2;AF=0.2;MQ=131.11;BQ=37.62;GC=0|1:2,1;GP=0.33	RG:AC	0|1:2,2	0:4
CUTC000429	688	.	T	A	59	CS60;I60;CEF	AC=3;AF=0.4;MQ=138.70;BQ=37.28;GC=0|1:1,1;GP=0.50	RG:AC	0:5	1:3
CUTC000429	938	.	T	C	59	I60;CEF	AC=4;AF=0.4;MQ=193.81;BQ=37.58;GC=0|1:1,1;GP=0.50	RG:AC	0:7	1:4
CUTC000430	337	.	T	A	45	CS60;NVSM1;CEF	AC=2;AF=0.2;MQ=17.17;BQ=35.39;GC=0|1:2,1;GP=0.33	RG:AC	0|1:6,2	0:1
CUTC000430	360	.	T	C	45	CS60;NVSM1;CEF	AC=2;AF=0.2;MQ=17.17;BQ=36.31;GC=0|1:2,1;GP=0.33	RG:AC	0|1:6,2	0:1
CUTC000432	421	.	A	G	49	NVSM1;NVSM2;CEF	AC=2;AF=0.1;MQ=71.35;BQ=27.45;GC=0|1:2,2;GP=0.50	RG:AC	0|1:13,1	0|1:16,1
CUTC000435	965	.	T	C	49	NVSM1;NVSM2;CEF	AC=2;AF=0.0;MQ=230.54;BQ=30.56;GC=0|1:2,2;GP=0.50	RG:AC	0|1:31,1	0|1:34,1
CUTC000442	936	.	C	T	48	CEF	AC=2;AF=0.2;MQ=92.45;BQ=31.89;GC=0|1:1,1;GP=0.50	RG:AC	1:2	0:9
CUTC000442	1361	.	T	D2	45	CS60;NVSM2;VKS;CEF	AC=2;AF=0.0;MQ=103.23;BQ=35.53;GC=0|1:2,1;GP=0.33	RG:AC	0:10	0|1:29,2
CUTC000442	1362	.	C	A	56	CS60;NVSM1;CEF	AC=3;AF=0.1;MQ=101.04;BQ=35.44;GC=0|1:2,1;GP=0.33	RG:AC	0|1:8,3	0:29
CUTC000442	1383	.	T	C	52	CS60;NVSM1;CEF	AC=3;AF=0.1;MQ=98.48;BQ=30.12;GC=0|1:2,1;GP=0.33	RG:AC	0|1:9,3	0:34
CUTC000442	1445	.	T	C	59	NVSM1;CEF	AC=3;AF=0.1;MQ=93.05;BQ=33.16;GC=0|1:2,1;GP=0.33	RG:AC	0|1:10,3	0:34
CUTC000443	649	.	C	T	49	NVSM1;NVSM2;CEF	AC=2;AF=0.2;MQ=57.92;BQ=37.38;GC=0|1:1,1;GP=0.50	RG:AC	0|1:6,2	.:.
CUTC000445	184	.	Y	C,T	110	CEF	AC=3,3;AF=0.5,0.5;MQ=217.19;BQ=35.71;GC=1|2:1,1;GP=0.50	RG:AC	2:3	1:3
CUTC000445	288	.	M	C,A	112	CS60;CEF	AC=3,3;AF=0.5,0.5;MQ=217.19;BQ=36.07;GC=1|2:1,1;GP=0.50	RG:AC	2:3	1:3
CUTC000445	322	.	G	C	58	CS60;CEF	AC=3;AF=0.4;MQ=209.23;BQ=36.65;GC=0|1:1,1;GP=0.50	RG:AC	1:3	0:4
CUTC000445	379	.	Y	C,T	109	CS60;CEF	AC=3,3;AF=0.5,0.5;MQ=206.48;BQ=33.81;GC=1|2:1,1;GP=0.50	RG:AC	2:3	1:3
CUTC000445	381	.	Y	C,T	110	CS60;CEF	AC=3,3;AF=0.5,0.5;MQ=206.48;BQ=34.30;GC=1|2:1,1;GP=0.50	RG:AC	2:3	1:3
CUTC000445	559	.	A	C	48	CS60;CEF	AC=2;AF=0.4;MQ=166.30;BQ=38.46;GC=0|1:1,1;GP=0.50	RG:AC	0:3	1:2
CUTC000445	605	.	Y	C,T	98	CS60;CEF	AC=2,2;AF=0.5,0.5;MQ=133.11;BQ=38.81;GC=1|2:1,1;GP=0.50	RG:AC	2:2	1:2
CUTC000445	639	.	S	C,G	98	CS60;CEF	AC=2,2;AF=0.5,0.5;MQ=133.11;BQ=38.77;GC=1|2:1,1;GP=0.50	RG:AC	2:2	1:2
CUTC000445	683	.	T	C	50	CS60	AC=2;AF=0.4;MQ=121.06;BQ=38.28;GC=0|1:1,1;GP=0.50;EZ=EcoRI	RG:AC	1:2	0:3
CUTC000445	718	.	G	C	49	CS60;CEF	AC=2;AF=0.4;MQ=121.06;BQ=38.62;GC=0|1:1,1;GP=0.50	RG:AC	1:2	0:3
CUTC000445	853	.	G	C	45	CEF	AC=2;AF=0.3;MQ=95.03;BQ=33.11;GC=0|1:1,1;GP=0.50	RG:AC	0:4	1:2
CUTC000445	1307	.	T	C	48	NVSM1;NVSM2;CEF	AC=2;AF=0.0;MQ=198.68;BQ=36.50;GC=0|1:2,2;GP=0.50	RG:AC	0|1:20,1	0|1:63,1
CUTC000450	898	.	T	A	45	NVSM1;CEF	AC=2;AF=0.2;MQ=62.10;BQ=33.69;GC=0|1:2,1;GP=0.33	RG:AC	0|1:9,2	0:2
CUTC000451	1411	.	A	G	45	CS60;I60;NVSM2;CEF	AC=2;AF=0.1;MQ=233.08;BQ=32.59;GC=0|1:2,1;GP=0.33	RG:AC	0:12	0|1:24,2
CUTC000451	1437	.	T	C	46	CS60;NVSM1;CEF	AC=4;AF=0.1;MQ=232.92;BQ=34.55;GC=0|1:2,1;GP=0.33	RG:AC	0|1:7,4	0:24
CUTC000455	211	.	T	C	60	I60;NVSM1;CEF	AC=6;AF=0.3;MQ=227.51;BQ=34.74;GC=0|1:2,1;GP=0.33	RG:AC	0|1:10,6	0:2
CUTC000455	588	.	T	C	55	NVSM1;NVSM2;CEF	AC=3;AF=0.1;MQ=84.80;BQ=33.56;GC=0|1:2,2;GP=0.50	RG:AC	0|1:17,2	0|1:10,1
CUTC000455	722	.	G	C	59	CEF	AC=13;AF=0.4;MQ=52.10;BQ=33.97;GC=0|1:1,1;GP=0.50	RG:AC	0:18	1:13
CUTC000458	297	.	A	G	46	NVSM1;CEF	AC=2;AF=0.1;MQ=24.71;BQ=35.79;GC=0|1:2,1;GP=0.33	RG:AC	0|1:1,2	0:12
CUTC000458	378	.	T	C	48	I60;NVSM1;CEF	AC=2;AF=0.2;MQ=24.93;BQ=37.78;GC=0|1:2,1;GP=0.33	RG:AC	0|1:1,2	0:9
CUTC000459	312	.	A	G	50	CS60;NVSM1;NVSM2;CEF	AC=2;AF=0.1;MQ=61.17;BQ=37.38;GC=0|1:2,2;GP=0.50	RG:AC	0|1:10,1	0|1:16,1
CUTC000459	324	.	T	C	46	CS60;NVSM2;CEF	AC=2;AF=0.1;MQ=60.85;BQ=37.29;GC=0|1:2,1;GP=0.33	RG:AC	0:12	0|1:15,2
CUTC000459	538	.	T	C	49	I60;NVSM2;CEF	AC=2;AF=0.1;MQ=120.02;BQ=35.30;GC=0|1:2,1;GP=0.33	RG:AC	0:6	0|1:15,2
CUTC000460	88	.	G	T	52	NVSM1;CEF	AC=4;AF=0.4;MQ=31.98;BQ=31.22;GC=0|1:2,1;GP=0.33	RG:AC	0|1:6,4	0:1
CUTC000460	344	.	T	C	59	NVSM1;CEF	AC=10;AF=0.4;MQ=22.60;BQ=28.20;GC=1|0:2,1;GP=0.33	RG:AC	0|1:18,2	1:8
CUTC000460	449	.	A	G	46	CEF	AC=5;AF=0.4;MQ=31.13;BQ=22.72;GC=0|1:1,1;GP=0.50	RG:AC	1:5	0:7
CUTC000464	339	.	A	G	59	NVSM1;NVSM2;CEF	AC=3;AF=0.3;MQ=100.30;BQ=37.06;GC=0|1:2,2;GP=0.50	RG:AC	0|1:3,2	0|1:4,1
CUTC000464	983	.	T	D1	52	VKS;CEF	AC=4;AF=0.6;MQ=25.05;BQ=32.55;GC=0|1:1,1;GP=0.50	RG:AC	1:4	0:3
CUTC000465	1091	.	G	D1	60	I60;NVSM1;VKS;CEF	AC=17;AF=0.4;MQ=110.99;BQ=30.24;GC=0|1:2,1;GP=0.33	RG:AC	0|1:2,17	0:20
CUTC000467	222	.	T	D1	50	NVSM1;NVSM2;VKS;CEF	AC=12;AF=0.4;MQ=22.12;BQ=24.70;GC=0|1:2,2;GP=0.50	RG:AC	0|1:9,6	0|1:6,6
CUTC000468	722	.	T	C	46	NVSM1;NVSM2;CEF	AC=2;AF=0.2;MQ=31.78;BQ=31.07;GC=0|1:1,1;GP=0.50	RG:AC	0|1:7,2	.:.
CUTC000469	168	.	T	C	48	CS60;I60;NVSM1;NVSM2;CEF	AC=2;AF=0.0;MQ=175.20;BQ=34.39;GC=0|1:2,2;GP=0.50	RG:AC	0|1:22,1	0|1:26,1
CUTC000469	178	.	A	G	46	CS60;I60;NVSM1;CEF	AC=2;AF=0.0;MQ=172.76;BQ=29.56;GC=0|1:2,1;GP=0.33	RG:AC	0|1:19,2	0:28
CUTC000469	232	.	A	G	49	CS60;I60;NVSM1;NVSM2;CEF	AC=2;AF=0.0;MQ=164.40;BQ=36.26;GC=0|1:2,2;GP=0.50	RG:AC	0|1:24,1	0|1:25,1
CUTC000469	263	.	A	G	45	CS60;I60;NVSM2;CEF	AC=2;AF=0.0;MQ=158.83;BQ=33.93;GC=0|1:2,1;GP=0.33	RG:AC	0:24	0|1:23,2
CUTC000472	960	.	T	IA	47	CS60;I60;NVSM2;VKS;CEF	AC=2;AF=0.1;MQ=210.98;BQ=36.92;GC=0|1:2,1;GP=0.33	RG:AC	0:14	0|1:13,2
CUTC000472	1016	.	G	T	45	CS60;I60;NVSM1;NVSM2;CEF	AC=2;AF=0.1;MQ=206.43;BQ=34.57;GC=0|1:2,2;GP=0.50	RG:AC	0|1:14,1	0|1:13,1
CUTC000472	1288	.	A	C	47	CS60;NVSM1;CEF	AC=2;AF=0.1;MQ=210.23;BQ=30.59;GC=0|1:2,1;GP=0.33	RG:AC	0|1:18,2	0:15
CUTC000472	1338	.	T	C	47	CS60;NVSM2;CEF	AC=2;AF=0.1;MQ=210.44;BQ=36.07;GC=0|1:2,1;GP=0.33	RG:AC	0:20	0|1:12,2
CUTC000473	617	.	C	T	59	NVSM2;CEF	AC=4;AF=0.2;MQ=38.50;BQ=37.41;GC=0|1:2,1;GP=0.33	RG:AC	0:14	0|1:6,4
CUTC000474	401	.	T	C	48	NVSM2	AC=2;AF=0.0;MQ=220.12;BQ=35.59;GC=0|1:2,1;GP=0.33;EZ=BamHI	RG:AC	0:15	0|1:37,2
CUTC000474	529	.	A	G	45	NVSM2;CEF	AC=2;AF=0.0;MQ=216.89;BQ=35.84;GC=0|1:2,1;GP=0.33	RG:AC	0:8	0|1:33,2
CUTC000477	436	.	C	T	47	CEF	AC=2;AF=0.3;MQ=215.52;BQ=34.67;GC=0|1:1,1;GP=0.50	RG:AC	0:4	1:2
CUTC000477	859	.	A	G	52	CS60;CEF	AC=4;AF=0.3;MQ=54.34;BQ=34.22;GC=0|1:1,1;GP=0.50	RG:AC	0:8	1:4
CUTC000477	876	.	C	G	50	CS60;CEF	AC=3;AF=0.2;MQ=57.49;BQ=34.95;GC=0|1:1,1;GP=0.50	RG:AC	0:10	1:3
CUTC000477	1086	.	A	G	48	CS60;I60;NVSM1;NVSM2;CEF	AC=2;AF=0.1;MQ=70.53;BQ=32.65;GC=0|1:1,1;GP=0.50	RG:AC	0|1:36,2	.:.
CUTC000477	1122	.	T	C	46	CS60;I60;NVSM1;NVSM2;CEF	AC=2;AF=0.1;MQ=71.15;BQ=31.00;GC=0|1:1,1;GP=0.50	RG:AC	0|1:35,2	.:.
CUTC000477	1226	.	T	C	48	NVSM1;NVSM2;CEF	AC=2;AF=0.1;MQ=70.37;BQ=32.56;GC=0|1:1,1;GP=0.50	RG:AC	0|1:28,2	.:.
CUTC000478	41	.	T	C	58	CS60;CL60;NVSM1;NVSM2;CEF	AC=8;AF=0.3;MQ=234.83;BQ=25.15;GC=0|1:2,2;GP=0.50	RG:AC	0|1:10,3	0|1:12,5
CUTC000478	58	.	A	G	60	CS60;CL60;NVSM1;NVSM2;CEF	AC=14;AF=0.3;MQ=234.04;BQ=34.36;GC=0|1:2,2;GP=0.50	RG:AC	0|1:16,7	0|1:12,7
CUTC000478	109	.	A	G	47	CS60;NVSM1;CEF	AC=2;AF=0.0;MQ=233.23;BQ=37.15;GC=0|1:2,1;GP=0.33	RG:AC	0|1:35,2	0:28
CUTC000478	264	.	C	D1	45	NVSM1;NVSM2;VKS;CEF	AC=9;AF=0.1;MQ=234.67;BQ=29.14;GC=0|1:2,2;GP=0.50	RG:AC	0|1:30,5	0|1:21,4
CUTC000480	580	.	T	C	48	CEF	AC=2;AF=0.2;MQ=36.25;BQ=39.41;GC=0|1:1,1;GP=0.50	RG:AC	0:8	1:2
CUTC000480	722	.	T	C	47	NVSM1;NVSM2;CEF	AC=2;AF=0.2;MQ=38.43;BQ=27.63;GC=0|1:1,1;GP=0.50	RG:AC	0|1:6,2	.:.
CUTC000481	116	.	C	A	60	CS60;NVSM2	AC=5;AF=0.2;MQ=68.36;BQ=35.29;GC=0|1:2,1;GP=0.33;EZ=HaeIII	RG:AC	0:14	0|1:7,5
CUTC000481	119	.	C	G	60	CS60;NVSM2;CEF	AC=5;AF=0.2;MQ=68.36;BQ=36.71;GC=0|1:2,1;GP=0.33	RG:AC	0:14	0|1:7,5
CUTC000481	123	.	T	C	60	CS60;NVSM2;CEF	AC=5;AF=0.2;MQ=68.36;BQ=34.01;GC=0|1:2,1;GP=0.33	RG:AC	0:14	0|1:7,5
CUTC000481	135	.	T	C	60	CS60;NVSM2;CEF	AC=5;AF=0.2;MQ=74.02;BQ=34.89;GC=0|1:2,1;GP=0.33	RG:AC	0:17	0|1:7,5
CUTC000481	159	.	T	C	46	CS60;NVSM1;NVSM2;CEF	AC=2;AF=0.1;MQ=78.20;BQ=34.98;GC=0|1:2,2;GP=0.50	RG:AC	0|1:17,1	0|1:10,1
CUTC000481	164	.	T	A	60	CS60;NVSM2;CEF	AC=5;AF=0.2;MQ=78.91;BQ=36.86;GC=0|1:2,1;GP=0.33	RG:AC	0:17	0|1:7,5
CUTC000481	204	.	A	C	59	CS60;NVSM2;CEF	AC=5;AF=0.2;MQ=79.46;BQ=37.48;GC=0|1:2,1;GP=0.33	RG:AC	0:19	0|1:7,5
CUTC000481	257	.	A	G	55	CS60;NVSM2;CEF	AC=5;AF=0.1;MQ=92.02;BQ=34.65;GC=0|1:2,1;GP=0.33	RG:AC	0:21	0|1:9,5
CUTC000481	320	.	T	C	49	I60;NVSM1;NVSM2;CEF	AC=2;AF=0.1;MQ=93.33;BQ=33.35;GC=0|1:2,2;GP=0.50	RG:AC	0|1:23,1	0|1:14,1
CUTC000482	174	.	C	T	46	NVSM2;CEF	AC=2;AF=0.1;MQ=28.51;BQ=36.72;GC=0|1:2,1;GP=0.33	RG:AC	0:2	0|1:16,2
CUTC000483	506	.	T	C	48	NVSM1;NVSM2;CEF	AC=2;AF=0.1;MQ=31.58;BQ=30.82;GC=0|1:1,1;GP=0.50	RG:AC	0|1:17,2	.:.
CUTC000484	150	.	A	C	59	I60;CEF	AC=5;AF=0.5;MQ=200.17;BQ=34.15;GC=0|1:1,1;GP=0.50	RG:AC	1:5	0:6
CUTC000484	385	.	A	D1	47	I60;NVSM1;NVSM2;VKS;CEF	AC=5;AF=0.5;MQ=211.18;BQ=28.19;GC=0|1:2,2;GP=0.50	RG:AC	0|1:5,2	0|1:1,3
CUTC000484	483	.	T	A	51	I60;CEF	AC=3;AF=0.4;MQ=210.42;BQ=33.42;GC=0|1:1,1;GP=0.50	RG:AC	0:4	1:3
CUTC000484	801	.	T	C	51	CS60;I60;CEF	AC=23;AF=0.4;MQ=175.93;BQ=34.63;GC=0|1:1,1;GP=0.50	RG:AC	0:30	1:23
CUTC000484	819	.	T	C	45	CS60;I60;NVSM2;CEF	AC=2;AF=0.0;MQ=175.18;BQ=38.07;GC=0|1:2,1;GP=0.33	RG:AC	0:29	0|1:21,2
CUTC000488	614	.	T	C	54	I60;NVSM1;NVSM2;CEF	AC=3;AF=0.1;MQ=151.24;BQ=34.83;GC=0|1:2,2;GP=0.50	RG:AC	0|1:10,1	0|1:11,2
CUTC000488	1111	.	A	G	50	CS60;CL60;NVSM1;NVSM2;CEF	AC=2;AF=0.3;MQ=65.12;BQ=37.54;GC=0|1:2,2;GP=0.50	RG:AC	0|1:3,1	0|1:2,1
CUTC000488	1114	.	R	A,G	108	CS60;CL60;NVSM1;NVSM2;CEF	AC=2,4;AF=0.3,0.7;MQ=60.71;BQ=37.16;GC=1|2:2,2;GP=0.50	RG:AC	1|2:1,3	1|2:1,1
CUTC000488	1119	.	A	D1	50	CS60;CL60;NVSM1;NVSM2;VKS;CEF	AC=2;AF=0.3;MQ=60.71;BQ=36.61;GC=0|1:2,2;GP=0.50	RG:AC	0|1:3,1	0|1:1,1
CUTC000493	522	.	T	G	47	CEF	AC=2;AF=0.2;MQ=118.68;BQ=31.76;GC=0|1:1,1;GP=0.50	RG:AC	1:2	0:6
CUTC000494	2074	.	T	C	49	NVSM1;CEF	AC=2;AF=0.1;MQ=158.20;BQ=35.70;GC=0|1:2,1;GP=0.33	RG:AC	0|1:19,2	0:15
CUTC000499	529	.	T	C	50	CS60;NVSM1;CEF	AC=2;AF=0.1;MQ=151.75;BQ=34.92;GC=0|1:2,1;GP=0.33	RG:AC	0|1:5,2	0:21
CUTC000499	530	.	A	G	57	CS60;NVSM2;CEF	AC=3;AF=0.1;MQ=151.75;BQ=32.32;GC=0|1:2,1;GP=0.33	RG:AC	0:7	0|1:18,3
CUTC000499	627	.	T	C	59	NVSM1;CEF	AC=3;AF=0.1;MQ=110.96;BQ=29.50;GC=0|1:2,1;GP=0.33	RG:AC	0|1:5,3	0:15
CUTC000499	1092	.	T	C	48	NVSM1;NVSM2;CEF	AC=2;AF=0.1;MQ=222.54;BQ=37.40;GC=0|1:2,2;GP=0.50	RG:AC	0|1:14,1	0|1:14,1
CUTC000500	429	.	A	G	50	NVSM2;CEF	AC=2;AF=0.3;MQ=42.56;BQ=38.22;GC=0|1:2,1;GP=0.33	RG:AC	0:2	0|1:3,2
CUTC000500	698	.	A	G	48	NVSM2;CEF	AC=2;AF=0.3;MQ=42.56;BQ=34.99;GC=0|1:2,1;GP=0.33	RG:AC	0:2	0|1:3,2
CUTC000501	532	.	A	D1	48	NVSM1;NVSM2;VKS;CEF	AC=3;AF=0.1;MQ=211.18;BQ=31.55;GC=0|1:2,2;GP=0.50	RG:AC	0|1:8,1	0|1:15,2
CUTC000502	489	.	T	IAG	50	CS60;NVSM1;NVSM2;VKS;CEF	AC=2;AF=0.1;MQ=123.26;BQ=35.92;GC=0|1:1,1;GP=0.50	RG:AC	0|1:12,2	.:.
CUTC000502	490	.	G	A	50	CS60;NVSM1;NVSM2;CEF	AC=2;AF=0.2;MQ=120.17;BQ=35.32;GC=0|1:1,1;GP=0.50	RG:AC	0|1:10,2	.:.
CUTC000502	1322	.	T	C	58	CEF	AC=5;AF=0.2;MQ=101.33;BQ=28.62;GC=0|1:1,1;GP=0.50	RG:AC	0:17	1:5
CUTC000503	65	.	A	G	54	NVSM1;CEF	AC=4;AF=0.3;MQ=206.79;BQ=32.80;GC=0|1:2,1;GP=0.33	RG:AC	0|1:3,4	0:7
CUTC000503	356	.	C	T	56	NVSM1;CEF	AC=6;AF=0.2;MQ=123.17;BQ=32.51;GC=0|1:2,1;GP=0.33	RG:AC	0|1:14,6	0:14
CUTC000504	194	.	G	C	48	NVSM2;CEF	AC=4;AF=0.3;MQ=128.29;BQ=29.36;GC=1|0:2,1;GP=0.33	RG:AC	1:3	0|1:8,1
CUTC000505	1325	.	T	A	46	CEF	AC=2;AF=0.1;MQ=89.90;BQ=24.18;GC=0|1:1,1;GP=0.50	RG:AC	0:21	1:2
CUTC000506	601	.	G	IT	48	NVSM1;VKS;CEF	AC=2;AF=0.2;MQ=35.90;BQ=36.18;GC=0|1:2,1;GP=0.33	RG:AC	0|1:7,2	0:3
CUTC000509	729	.	A	G	49	I60;NVSM1;NVSM2;CEF	AC=3;AF=0.1;MQ=82.20;BQ=35.85;GC=0|1:2,2;GP=0.50	RG:AC	0|1:19,1	0|1:7,2
CUTC000512	791	.	C	T	47	NVSM2;CEF	AC=2;AF=0.2;MQ=173.94;BQ=34.74;GC=0|1:2,1;GP=0.33	RG:AC	0:8	0|1:1,2
CUTC000512	927	.	C	T	46	CS60;NVSM1;CEF	AC=2;AF=0.1;MQ=154.16;BQ=31.47;GC=0|1:2,1;GP=0.33	RG:AC	0|1:9,2	0:3
CUTC000512	935	.	C	T	49	CS60;CEF	AC=3;AF=0.2;MQ=151.20;BQ=32.14;GC=0|1:1,1;GP=0.50	RG:AC	0:12	1:3
CUTC000512	1189	.	A	G	49	NVSM1;CEF	AC=2;AF=0.1;MQ=56.98;BQ=36.40;GC=0|1:2,1;GP=0.33	RG:AC	0|1:10,2	0:10
CUTC000513	317	.	G	T	54	CS60;NVSM1;NVSM2;CEF	AC=3;AF=0.1;MQ=130.47;BQ=25.86;GC=0|1:1,1;GP=0.50	RG:AC	0|1:43,3	.:.
CUTC000513	327	.	A	D1	49	CS60;NVSM1;NVSM2;VKS;CEF	AC=5;AF=0.1;MQ=130.47;BQ=29.25;GC=0|1:1,1;GP=0.50	RG:AC	0|1:41,5	.:.
CUTC000514	190	.	A	G	50	NVSM2;CEF	AC=2;AF=0.1;MQ=114.40;BQ=36.19;GC=0|1:2,1;GP=0.33	RG:AC	0:9	0|1:8,2
CUTC000514	448	.	G	A	46	NVSM2;CEF	AC=2;AF=0.1;MQ=76.54;BQ=36.58;GC=0|1:2,1;GP=0.33	RG:AC	0:2	0|1:26,2
CUTC000515	504	.	G	T	57	CEF	AC=7;AF=0.5;MQ=103.25;BQ=32.56;GC=0|1:1,1;GP=0.50	RG:AC	1:7	0:8
CUTC000516	757	.	G	A	57	NVSM1;CEF	AC=5;AF=0.2;MQ=31.73;BQ=35.37;GC=0|1:2,1;GP=0.33	RG:AC	0|1:6,5	0:10
CUTC000517	394	.	T	C	46	CS60;NVSM1;NVSM2;CEF	AC=2;AF=0.4;MQ=197.35;BQ=37.62;GC=0|1:2,2;GP=0.50	RG:AC	0|1:1,1	0|1:2,1
CUTC000517	397	.	C	T	48	CS60;I60;NVSM1;NVSM2;CEF	AC=2;AF=0.4;MQ=197.35;BQ=38.02;GC=0|1:2,2;GP=0.50	RG:AC	0|1:1,1	0|1:2,1
CUTC000517	469	.	C	T	45	I60;NVSM1;NVSM2;CEF	AC=2;AF=0.4;MQ=197.35;BQ=35.76;GC=0|1:2,2;GP=0.50	RG:AC	0|1:1,1	0|1:2,1
CUTC000517	529	.	W	A,T	110	NVSM1;NVSM2;CEF	AC=3,3;AF=0.5,0.5;MQ=181.76;BQ=34.49;GC=1|2:2,2;GP=0.50	RG:AC	1|2:1,2	1|2:2,1
CUTC000517	611	.	C	T	45	CS60;NVSM1;CEF	AC=2;AF=0.4;MQ=176.24;BQ=33.05;GC=1|0:2,1;GP=0.33	RG:AC	0|1:3,1	1:1
CUTC000517	623	.	A	T	46	CS60;NVSM1;CEF	AC=2;AF=0.4;MQ=176.24;BQ=33.64;GC=1|0:2,1;GP=0.33	RG:AC	0|1:3,1	1:1
CUTC000519	424	.	C	T	50	NVSM2;CEF	AC=2;AF=0.1;MQ=52.75;BQ=32.26;GC=0|1:2,1;GP=0.33	RG:AC	0:19	0|1:14,2
CUTC000520	250	.	G	A	50	NVSM1;NVSM2;CEF	AC=2;AF=0.2;MQ=35.51;BQ=34.97;GC=0|1:1,1;GP=0.50	RG:AC	.:.	0|1:7,2
CUTC000520	903	.	C	A	58	NVSM1;CEF	AC=3;AF=0.1;MQ=68.80;BQ=31.14;GC=0|1:2,1;GP=0.33	RG:AC	0|1:5,3	0:13
CUTC000521	431	.	Y	C,T	100	CEF	AC=2,2;AF=0.5,0.5;MQ=75.12;BQ=40.00;GC=1|2:1,1;GP=0.50	RG:AC	1:2	2:2
CUTC000521	663	.	C	T	46	CEF	AC=2;AF=0.3;MQ=55.65;BQ=31.18;GC=0|1:1,1;GP=0.50	RG:AC	1:2	0:4
CUTC000521	885	.	G	C	58	NVSM1;CEF	AC=4;AF=0.3;MQ=128.88;BQ=37.49;GC=0|1:2,1;GP=0.33	RG:AC	0|1:5,4	0:4
CUTC000521	1118	.	G	T	56	CS60;NVSM1;CEF	AC=4;AF=0.1;MQ=119.05;BQ=32.81;GC=0|1:2,1;GP=0.33	RG:AC	0|1:10,4	0:26
CUTC000521	1170	.	A	D2	49	CS60;NVSM1;VKS;CEF	AC=3;AF=0.1;MQ=115.31;BQ=34.91;GC=0|1:2,1;GP=0.33	RG:AC	0|1:9,3	0:25
CUTC000521	1217	.	T	D1	49	CS60;NVSM1;NVSM2;VKS;CEF	AC=5;AF=0.2;MQ=117.90;BQ=28.96;GC=0|1:2,2;GP=0.50	RG:AC	0|1:7,3	0|1:21,2
CUTC000523	548	.	C	T	46	NVSM2	AC=2;AF=0.1;MQ=116.37;BQ=33.45;GC=0|1:2,1;GP=0.33;EZ=BanI	RG:AC	0:16	0|1:7,2
CUTC000528	182	.	A	G	48	NVSM1;CEF	AC=2;AF=0.0;MQ=22.38;BQ=35.80;GC=0|1:2,1;GP=0.33	RG:AC	0|1:31,2	0:17
CUTC000528	443	.	T	D1	52	VKS;CEF	AC=3;AF=0.1;MQ=38.88;BQ=35.00;GC=0|1:1,1;GP=0.50	RG:AC	1:3	0:17
CUTC000529	181	.	A	G	48	NVSM1;NVSM2;CEF	AC=2;AF=0.1;MQ=59.41;BQ=34.66;GC=0|1:1,1;GP=0.50	RG:AC	0|1:17,2	.:.
CUTC000530	116	.	A	G	46	NVSM1;NVSM2;CEF	AC=3;AF=0.1;MQ=18.56;BQ=33.32;GC=0|1:1,1;GP=0.50	RG:AC	.:.	0|1:45,3
CUTC000530	215	.	G	A	53	NVSM1;NVSM2;CEF	AC=3;AF=0.1;MQ=18.51;BQ=36.37;GC=0|1:1,1;GP=0.50	RG:AC	.:.	0|1:47,3
CUTC000531	388	.	A	G	48	NVSM1;NVSM2;CEF	AC=2;AF=0.2;MQ=34.36;BQ=35.37;GC=0|1:1,1;GP=0.50	RG:AC	.:.	0|1:6,2
CUTC000533	144	.	C	A	57	CS60;CEF	AC=4;AF=0.1;MQ=219.93;BQ=37.13;GC=0|1:1,1;GP=0.50	RG:AC	1:4	0:42
CUTC000533	155	.	G	A	47	CS60;CEF	AC=5;AF=0.1;MQ=219.13;BQ=33.53;GC=0|1:1,1;GP=0.50	RG:AC	1:5	0:43
CUTC000533	171	.	A	G	57	CS60;CEF	AC=5;AF=0.1;MQ=219.13;BQ=36.04;GC=0|1:1,1;GP=0.50	RG:AC	1:5	0:43
CUTC000533	189	.	T	C	54	CS60;CEF	AC=5;AF=0.1;MQ=220.46;BQ=26.66;GC=0|1:1,1;GP=0.50	RG:AC	1:5	0:41
CUTC000533	197	.	C	T	55	CS60;CEF	AC=5;AF=0.1;MQ=220.64;BQ=32.83;GC=0|1:1,1;GP=0.50	RG:AC	1:5	0:42
CUTC000533	211	.	A	T	52	CS60;CEF	AC=6;AF=0.1;MQ=220.49;BQ=31.89;GC=0|1:1,1;GP=0.50	RG:AC	1:6	0:42
CUTC000533	226	.	T	D1	57	CS60;VKS	AC=6;AF=0.1;MQ=220.49;BQ=34.60;GC=0|1:1,1;GP=0.50;EZ=BglII	RG:AC	1:6	0:42
CUTC000533	275	.	C	T	56	CS60;CEF	AC=6;AF=0.1;MQ=221.55;BQ=34.33;GC=0|1:1,1;GP=0.50	RG:AC	1:6	0:39
CUTC000533	324	.	G	A	56	CS60;CEF	AC=5;AF=0.1;MQ=222.16;BQ=33.70;GC=0|1:1,1;GP=0.50	RG:AC	1:5	0:37
CUTC000533	362	.	T	D3	57	CS60;VKS;CEF	AC=6;AF=0.2;MQ=219.86;BQ=31.23;GC=0|1:1,1;GP=0.50	RG:AC	1:6	0:33
CUTC000533	400	.	G	A	54	CS60	AC=5;AF=0.2;MQ=216.82;BQ=28.81;GC=0|1:1,1;GP=0.50;EZ=ZraI	RG:AC	1:5	0:21
CUTC000533	418	.	A	IC	51	CS60;NVSM1;VKS;CEF	AC=5;AF=0.2;MQ=210.56;BQ=27.42;GC=0|1:2,1;GP=0.33	RG:AC	0|1:6,5	0:18
CUTC000533	438	.	C	G	55	CS60	AC=5;AF=0.3;MQ=212.13;BQ=31.70;GC=0|1:1,1;GP=0.50;EZ=HinfI	RG:AC	1:5	0:13
CUTC000533	440	.	C	A	51	CS60;CEF	AC=5;AF=0.3;MQ=210.70;BQ=30.71;GC=0|1:1,1;GP=0.50	RG:AC	1:5	0:12
CUTC000533	442	.	C	T	48	CS60;CEF	AC=5;AF=0.3;MQ=210.70;BQ=29.52;GC=0|1:1,1;GP=0.50	RG:AC	1:5	0:12
CUTC000534	393	.	T	C	50	NVSM1;CEF	AC=2;AF=0.1;MQ=114.67;BQ=37.32;GC=0|1:2,1;GP=0.33	RG:AC	0|1:11,2	0:5
CUTC000536	121	.	A	G	49	CS60;NVSM1;NVSM2;CEF	AC=2;AF=0.1;MQ=232.89;BQ=33.41;GC=0|1:2,2;GP=0.50	RG:AC	0|1:25,1	0|1:11,1
CUTC000536	171	.	T	C	50	CS60;NVSM2;CEF	AC=2;AF=0.1;MQ=232.92;BQ=36.99;GC=0|1:2,1;GP=0.33	RG:AC	0:27	0|1:10,2
CUTC000537	74	.	T	C	46	CS60;NVSM2;CEF	AC=2;AF=0.1;MQ=27.45;BQ=37.00;GC=0|1:2,1;GP=0.33	RG:AC	0:3	0|1:31,2
CUTC000537	112	.	A	G	46	CS60;NVSM2;CEF	AC=2;AF=0.1;MQ=27.21;BQ=36.76;GC=0|1:2,1;GP=0.33	RG:AC	0:3	0|1:33,2
CUTC000538	1515	.	G	C	54	CS60;CEF	AC=3;AF=0.2;MQ=229.68;BQ=28.24;GC=0|1:1,1;GP=0.50	RG:AC	1:3	0:10
CUTC000538	1548	.	G	A	52	CS60;CEF	AC=3;AF=0.2;MQ=226.61;BQ=33.07;GC=0|1:1,1;GP=0.50	RG:AC	1:3	0:11
CUTC000538	2427	.	T	C	53	NVSM1;NVSM2;CEF	AC=3;AF=0.3;MQ=232.80;BQ=29.93;GC=0|1:2,2;GP=0.50	RG:AC	0|1:3,2	0|1:4,1
CUTC000538	2590	.	G	A	46	NVSM1;CEF	AC=2;AF=0.2;MQ=229.72;BQ=37.24;GC=0|1:2,1;GP=0.33	RG:AC	0|1:5,2	0:6
CUTC000538	3094	.	A	G	45	NVSM1;NVSM2;CEF	AC=2;AF=0.1;MQ=166.36;BQ=34.79;GC=0|1:2,2;GP=0.50	RG:AC	0|1:16,1	0|1:6,1
CUTC000540	835	.	A	C	58	NVSM2;CEF	AC=3;AF=0.1;MQ=161.50;BQ=32.53;GC=0|1:2,1;GP=0.33	RG:AC	0:32	0|1:9,3
CUTC000540	950	.	A	G	59	CL60;NVSM2;CEF	AC=3;AF=0.1;MQ=179.68;BQ=33.36;GC=0|1:2,1;GP=0.33	RG:AC	0:19	0|1:4,3
CUTC000543	720	.	A	G	50	CEF	AC=2;AF=0.1;MQ=235.54;BQ=26.71;GC=0|1:1,1;GP=0.50	RG:AC	1:2	0:13
CUTC000543	1485	.	C	T	54	I60;CEF	AC=3;AF=0.3;MQ=237.58;BQ=35.91;GC=0|1:1,1;GP=0.50	RG:AC	1:3	0:7
CUTC000543	1684	.	G	C	47	CL60;CEF	AC=2;AF=0.2;MQ=232.66;BQ=36.66;GC=0|1:1,1;GP=0.50	RG:AC	1:2	0:6
CUTC000544	280	.	T	C	49	I60;NVSM1;NVSM2;CEF	AC=2;AF=0.1;MQ=106.70;BQ=32.09;GC=0|1:2,2;GP=0.50	RG:AC	0|1:13,1	0|1:8,1
CUTC000544	669	.	G	A	50	NVSM1;CEF	AC=2;AF=0.2;MQ=62.26;BQ=38.41;GC=0|1:2,1;GP=0.33	RG:AC	0|1:6,2	0:5
CUTC000545	417	.	A	G	46	I60;NVSM1;CEF	AC=2;AF=0.0;MQ=105.60;BQ=30.00;GC=0|1:2,1;GP=0.33	RG:AC	0|1:35,2	0:8
CUTC000546	159	.	A	G	46	NVSM2;CEF	AC=2;AF=0.2;MQ=146.42;BQ=27.72;GC=0|1:2,1;GP=0.33	RG:AC	0:2	0|1:5,2
CUTC000546	397	.	A	D1	53	CS60;NVSM1;VKS;CEF	AC=9;AF=0.3;MQ=175.34;BQ=25.84;GC=0|1:2,1;GP=0.33	RG:AC	0|1:2,9	0:16
CUTC000546	401	.	T	D1	50	CS60;VKS;CEF	AC=15;AF=0.6;MQ=174.66;BQ=27.76;GC=0|1:1,1;GP=0.50	RG:AC	0:12	1:15
CUTC000547	152	.	G	A	48	NVSM1;CEF	AC=2;AF=0.1;MQ=208.68;BQ=33.51;GC=0|1:2,1;GP=0.33	RG:AC	0|1:5,2	0:7
CUTC000547	285	.	A	G	49	I60;NVSM1;CEF	AC=2;AF=0.1;MQ=177.30;BQ=33.77;GC=0|1:2,1;GP=0.33	RG:AC	0|1:5,2	0:12
CUTC000547	610	.	A	G	57	I60;NVSM2;CEF	AC=5;AF=0.2;MQ=84.84;BQ=36.17;GC=0|1:2,1;GP=0.33	RG:AC	0:11	0|1:16,5
CUTC000548	88	.	A	IC	49	NVSM1;NVSM2;VKS	AC=3;AF=0.2;MQ=133.21;BQ=22.31;GC=0|1:2,2;GP=0.50;EZ=ApaI	RG:AC	0|1:7,1	0|1:3,2
CUTC000548	262	.	T	D1	45	NVSM1;NVSM2;VKS;CEF	AC=8;AF=0.3;MQ=55.41;BQ=22.66;GC=0|1:2,2;GP=0.50	RG:AC	0|1:15,7	0|1:7,1
CUTC000548	441	.	T	C	50	NVSM1;CEF	AC=2;AF=0.1;MQ=98.01;BQ=37.69;GC=0|1:2,1;GP=0.33	RG:AC	0|1:19,2	0:4
CUTC000548	945	.	G	T	46	CS60;NVSM1;NVSM2;CEF	AC=2;AF=0.1;MQ=96.89;BQ=34.51;GC=0|1:2,2;GP=0.50	RG:AC	0|1:7,1	0|1:5,1
CUTC000548	997	.	A	G	47	CS60;CL60;NVSM1;NVSM2;CEF	AC=2;AF=0.2;MQ=90.76;BQ=34.07;GC=0|1:2,2;GP=0.50	RG:AC	0|1:7,1	0|1:4,1
CUTC000549	706	.	C	A	57	NVSM2;CEF	AC=3;AF=0.2;MQ=64.52;BQ=35.61;GC=0|1:2,1;GP=0.33	RG:AC	0:8	0|1:2,3
CUTC000549	854	.	A	G	52	CEF	AC=3;AF=0.4;MQ=78.26;BQ=33.98;GC=0|1:1,1;GP=0.50	RG:AC	1:3	0:5
CUTC000552	562	.	T	C	46	CEF	AC=2;AF=0.3;MQ=111.13;BQ=37.41;GC=0|1:1,1;GP=0.50	RG:AC	1:2	0:4
CUTC000553	167	.	G	A	49	NVSM2;CEF	AC=3;AF=0.2;MQ=231.74;BQ=28.46;GC=0|1:2,1;GP=0.33	RG:AC	0:8	0|1:6,3
CUTC000553	287	.	T	C	46	CS60;NVSM2;CEF	AC=2;AF=0.1;MQ=230.91;BQ=34.65;GC=0|1:2,1;GP=0.33	RG:AC	0:14	0|1:12,2
CUTC000553	322	.	T	C	46	CS60;NVSM1;CEF	AC=2;AF=0.1;MQ=229.68;BQ=35.81;GC=0|1:2,1;GP=0.33	RG:AC	0|1:14,2	0:13
CUTC000553	445	.	A	G	49	NVSM2;CEF	AC=2;AF=0.1;MQ=227.85;BQ=35.65;GC=0|1:2,1;GP=0.33	RG:AC	0:16	0|1:12,2
CUTC000553	1190	.	A	G	49	NVSM1	AC=3;AF=0.2;MQ=45.15;BQ=38.18;GC=0|1:2,1;GP=0.33;EZ=HaeIII	RG:AC	0|1:7,3	0:5
CUTC000555	69	.	G	C	58	CEF	AC=5;AF=0.3;MQ=45.68;BQ=35.12;GC=0|1:1,1;GP=0.50	RG:AC	1:5	0:10
CUTC000555	660	.	T	C	50	NVSM2;CEF	AC=2;AF=0.1;MQ=31.51;BQ=38.70;GC=0|1:2,1;GP=0.33	RG:AC	0:7	0|1:12,2
CUTC000555	826	.	A	D1	57	CS60;CL60;NVSM2;VKS;CEF	AC=4;AF=0.4;MQ=43.85;BQ=33.71;GC=0|1:2,1;GP=0.33	RG:AC	0:3	0|1:4,4
CUTC000555	828	.	C	D1	46	CS60;CL60;VKS;CEF	AC=2;AF=0.2;MQ=47.41;BQ=31.21;GC=0|1:1,1;GP=0.50	RG:AC	1:2	0:6
CUTC000556	1075	.	T	C	58	CS60;CEF	AC=4;AF=0.2;MQ=122.01;BQ=36.70;GC=0|1:1,1;GP=0.50	RG:AC	0:21	1:4
CUTC000556	1123	.	T	G	50	CS60;I60;NVSM1;CEF	AC=2;AF=0.1;MQ=106.01;BQ=35.17;GC=0|1:2,1;GP=0.33	RG:AC	0|1:20,2	0:6
CUTC000556	1136	.	C	A	46	CS60;I60;NVSM1;CEF	AC=2;AF=0.1;MQ=100.17;BQ=33.35;GC=0|1:2,1;GP=0.33	RG:AC	0|1:20,2	0:6
CUTC000556	1170	.	T	C	50	CS60;I60;NVSM1;CEF	AC=2;AF=0.1;MQ=87.95;BQ=32.88;GC=0|1:2,1;GP=0.33	RG:AC	0|1:24,2	0:5
CUTC000556	1277	.	T	D1	50	CS60;I60;NVSM1;VKS;CEF	AC=2;AF=0.1;MQ=79.05;BQ=34.80;GC=0|1:2,1;GP=0.33	RG:AC	0|1:25,2	0:6
CUTC000556	1300	.	A	G	50	CS60;I60;NVSM1;CEF	AC=2;AF=0.1;MQ=78.31;BQ=31.68;GC=0|1:2,1;GP=0.33	RG:AC	0|1:25,2	0:6
CUTC000556	1539	.	A	G	45	CL60;NVSM1;CEF	AC=2;AF=0.1;MQ=152.13;BQ=33.23;GC=0|1:2,1;GP=0.33	RG:AC	0|1:10,2	0:3
CUTC000557	440	.	G	A	50	I60;NVSM2;CEF	AC=2;AF=0.1;MQ=120.05;BQ=36.35;GC=0|1:2,1;GP=0.33	RG:AC	0:15	0|1:11,2
CUTC000557	523	.	T	C	46	CS60;I60;NVSM1;NVSM2;CEF	AC=2;AF=0.1;MQ=125.96;BQ=36.76;GC=0|1:2,2;GP=0.50	RG:AC	0|1:13,1	0|1:11,1
CUTC000557	535	.	T	C	45	CS60;I60;NVSM2;CEF	AC=2;AF=0.1;MQ=127.79;BQ=37.37;GC=0|1:2,1;GP=0.33	RG:AC	0:13	0|1:10,2
CUTC000561	909	.	T	C	50	CEF	AC=3;AF=0.2;MQ=71.53;BQ=34.82;GC=0|1:1,1;GP=0.50	RG:AC	1:3	0:16
CUTC000562	447	.	A	G	48	NVSM2;CEF	AC=2;AF=0.1;MQ=113.29;BQ=38.27;GC=0|1:2,1;GP=0.33	RG:AC	0:13	0|1:9,2
CUTC000562	632	.	A	G	49	NVSM1;CEF	AC=2;AF=0.1;MQ=153.44;BQ=33.06;GC=0|1:2,1;GP=0.33	RG:AC	0|1:16,2	0:15
CUTC000562	820	.	A	G	46	NVSM1;CEF	AC=2;AF=0.1;MQ=189.07;BQ=32.65;GC=0|1:2,1;GP=0.33	RG:AC	0|1:14,2	0:12
CUTC000564	240	.	G	A	57	CS60;CEF	AC=6;AF=0.5;MQ=140.54;BQ=31.93;GC=0|1:1,1;GP=0.50	RG:AC	0:6	1:6
CUTC000564	250	.	A	G	57	CS60;CEF	AC=6;AF=0.5;MQ=140.54;BQ=29.66;GC=0|1:1,1;GP=0.50	RG:AC	0:6	1:6
CUTC000565	241	.	T	D3	52	CS60;VKS;CEF	AC=3;AF=0.5;MQ=234.52;BQ=32.82;GC=0|1:1,1;GP=0.50	RG:AC	1:3	0:3
CUTC000565	251	.	G	C	58	CS60;CEF	AC=3;AF=0.5;MQ=234.52;BQ=38.38;GC=0|1:1,1;GP=0.50	RG:AC	1:3	0:3
CUTC000565	262	.	S	C,G	115	CS60;CEF	AC=3,3;AF=0.5,0.5;MQ=234.52;BQ=37.24;GC=1|2:1,1;GP=0.50	RG:AC	2:3	1:3
CUTC000565	284	.	G	C	49	CS60;CEF	AC=2;AF=0.3;MQ=232.44;BQ=36.43;GC=0|1:1,1;GP=0.50	RG:AC	1:2	0:4
CUTC000565	371	.	G	C	49	CEF	AC=4;AF=0.4;MQ=231.31;BQ=32.43;GC=0|1:1,1;GP=0.50	RG:AC	1:4	0:5
CUTC000565	949	.	G	A	47	CEF	AC=2;AF=0.2;MQ=210.08;BQ=32.53;GC=0|1:1,1;GP=0.50	RG:AC	0:6	1:2
CUTC000565	1165	.	A	G	46	CS60;CEF	AC=2;AF=0.1;MQ=164.29;BQ=34.94;GC=0|1:1,1;GP=0.50	RG:AC	0:18	1:2
CUTC000565	1188	.	A	G	47	CS60;NVSM1;CEF	AC=2;AF=0.1;MQ=156.93;BQ=33.89;GC=0|1:2,1;GP=0.33	RG:AC	0|1:18,2	0:2
CUTC000567	637	.	A	G	47	NVSM1;NVSM2;CEF	AC=2;AF=0.1;MQ=112.97;BQ=32.65;GC=0|1:2,2;GP=0.50	RG:AC	0|1:10,1	0|1:11,1
CUTC000572	65	.	C	T	47	NVSM2;CEF	AC=2;AF=0.1;MQ=231.19;BQ=35.27;GC=0|1:2,1;GP=0.33	RG:AC	0:17	0|1:19,2
CUTC000572	355	.	A	IG	53	NVSM1;NVSM2;VKS;CEF	AC=6;AF=0.2;MQ=236.36;BQ=30.39;GC=0|1:2,2;GP=0.50	RG:AC	0|1:19,3	0|1:14,3
CUTC000572	468	.	T	C	51	CS60	AC=5;AF=0.4;MQ=234.81;BQ=25.51;GC=0|1:1,1;GP=0.50;EZ=TaqI	RG:AC	0:8	1:5
CUTC000572	482	.	A	G	49	CS60;CEF	AC=4;AF=0.4;MQ=234.51;BQ=30.32;GC=0|1:1,1;GP=0.50	RG:AC	0:7	1:4
CUTC000573	772	.	A	D1	58	I60;NVSM1;VKS;CEF	AC=4;AF=0.2;MQ=79.20;BQ=27.31;GC=0|1:2,1;GP=0.33	RG:AC	0|1:5,4	0:9
CUTC000574	639	.	T	C	48	I60;NVSM2;CEF	AC=2;AF=0.1;MQ=70.73;BQ=34.75;GC=0|1:2,1;GP=0.33	RG:AC	0:9	0|1:5,2
CUTC000575	68	.	C	A	51	CS60;CEF	AC=6;AF=0.2;MQ=99.41;BQ=34.38;GC=0|1:1,1;GP=0.50	RG:AC	1:6	0:31
CUTC000575	93	.	G	A	55	CS60;NVSM1;CEF	AC=5;AF=0.1;MQ=100.47;BQ=35.50;GC=0|1:2,1;GP=0.33	RG:AC	0|1:1,5	0:32
CUTC000575	155	.	C	T	55	CS60	AC=5;AF=0.1;MQ=105.25;BQ=32.81;GC=0|1:1,1;GP=0.50;EZ=KpnI,Asp718I	RG:AC	1:5	0:34
CUTC000575	161	.	T	C	55	CS60;CEF	AC=5;AF=0.1;MQ=105.25;BQ=36.42;GC=0|1:1,1;GP=0.50	RG:AC	1:5	0:34
CUTC000575	409	.	T	D1	48	I60;NVSM1;NVSM2;VKS;CEF	AC=3;AF=0.3;MQ=188.07;BQ=25.26;GC=0|1:2,2;GP=0.50	RG:AC	0|1:1,1	0|1:7,2
CUTC000576	426	.	G	D1	49	NVSM1;VKS;CEF	AC=2;AF=0.1;MQ=92.51;BQ=32.06;GC=0|1:2,1;GP=0.33	RG:AC	0|1:10,2	0:7
CUTC000576	572	.	A	C	47	CS60;NVSM1;CEF	AC=2;AF=0.2;MQ=43.50;BQ=38.80;GC=0|1:2,1;GP=0.33	RG:AC	0|1:2,2	0:5
CUTC000576	602	.	A	T	49	CS60;I60;NVSM1;CEF	AC=2;AF=0.4;MQ=44.20;BQ=34.95;GC=0|1:2,1;GP=0.33	RG:AC	0|1:1,2	0:2
CUTC000576	827	.	C	A	54	I60;CEF	AC=3;AF=0.4;MQ=59.09;BQ=33.69;GC=0|1:1,1;GP=0.50	RG:AC	0:4	1:3
CUTC000577	329	.	G	A	45	CS60;CEF	AC=2;AF=0.2;MQ=23.88;BQ=37.29;GC=0|1:1,1;GP=0.50	RG:AC	0:10	1:2
CUTC000577	371	.	A	G	47	CS60;CEF	AC=2;AF=0.2;MQ=23.81;BQ=36.41;GC=0|1:1,1;GP=0.50	RG:AC	0:11	1:2
CUTC000577	372	.	A	G	47	CS60;CEF	AC=2;AF=0.2;MQ=23.81;BQ=36.41;GC=0|1:1,1;GP=0.50	RG:AC	0:11	1:2
CUTC000577	375	.	A	G	45	CS60;CEF	AC=2;AF=0.2;MQ=23.81;BQ=37.62;GC=0|1:1,1;GP=0.50	RG:AC	0:11	1:2
CUTC000577	400	.	G	A	53	CS60;CEF	AC=3;AF=0.2;MQ=23.29;BQ=37.86;GC=0|1:1,1;GP=0.50	RG:AC	0:11	1:3
CUTC000579	134	.	A	G	50	NVSM1;CEF	AC=3;AF=0.1;MQ=190.68;BQ=24.65;GC=0|1:2,1;GP=0.33	RG:AC	0|1:24,3	0:17
CUTC000579	265	.	T	C	59	NVSM2;CEF	AC=5;AF=0.1;MQ=181.21;BQ=34.31;GC=0|1:2,1;GP=0.33	RG:AC	0:22	0|1:7,5
CUTC000579	389	.	G	A	49	NVSM1;CEF	AC=2;AF=0.2;MQ=148.56;BQ=36.82;GC=0|1:2,1;GP=0.33	RG:AC	0|1:7,2	0:4
CUTC000581	258	.	G	A	56	NVSM2;CEF	AC=6;AF=0.2;MQ=70.51;BQ=34.50;GC=0|1:2,1;GP=0.33	RG:AC	0:18	0|1:12,6
CUTC000582	391	.	T	C	49	NVSM1;CEF	AC=2;AF=0.1;MQ=58.09;BQ=36.88;GC=0|1:2,1;GP=0.33	RG:AC	0|1:19,2	0:3
CUTC000584	386	.	T	C	60	CS60;NVSM2;CEF	AC=3;AF=0.5;MQ=44.95;BQ=37.69;GC=0|1:2,1;GP=0.33	RG:AC	0:1	0|1:2,3
CUTC000584	394	.	C	T	60	CS60;NVSM2;CEF	AC=3;AF=0.5;MQ=44.95;BQ=37.40;GC=0|1:2,1;GP=0.33	RG:AC	0:1	0|1:2,3
CUTC000588	374	.	G	C	46	I60;CEF	AC=2;AF=0.2;MQ=34.32;BQ=32.92;GC=0|1:1,1;GP=0.50	RG:AC	1:2	0:6
CUTC000590	549	.	T	C	46	CS60;I60;NVSM1;NVSM2	AC=2;AF=0.1;MQ=19.39;BQ=35.91;GC=0|1:1,1;GP=0.50;EZ=PvuII	RG:AC	0|1:25,2	.:.
CUTC000590	582	.	C	T	49	CS60;I60;NVSM1;NVSM2;CEF	AC=2;AF=0.1;MQ=20.86;BQ=35.97;GC=0|1:1,1;GP=0.50	RG:AC	0|1:27,2	.:.
CUTC000594	207	.	G	A	48	NVSM1;NVSM2;CEF	AC=2;AF=0.1;MQ=23.38;BQ=36.00;GC=0|1:1,1;GP=0.50	RG:AC	0|1:28,2	.:.
CUTC000599	59	.	A	G	49	CL60;NVSM2;CEF	AC=2;AF=0.2;MQ=32.05;BQ=35.85;GC=0|1:2,1;GP=0.33	RG:AC	0:3	0|1:6,2
CUTC000599	497	.	A	D1	46	NVSM1;NVSM2;VKS;CEF	AC=4;AF=0.1;MQ=171.43;BQ=27.31;GC=0|1:2,2;GP=0.50	RG:AC	0|1:12,1	0|1:17,3
CUTC000599	796	.	G	A	56	CEF	AC=9;AF=0.5;MQ=233.77;BQ=34.55;GC=0|1:1,1;GP=0.50	RG:AC	0:11	1:9
CUTC000600	372	.	T	D1	59	NVSM1;NVSM2;VKS;CEF	AC=6;AF=0.5;MQ=35.03;BQ=30.82;GC=0|1:1,1;GP=0.50	RG:AC	0|1:6,6	.:.
CUTC000601	461	.	A	D1	48	I60;NVSM1;NVSM2;VKS;CEF	AC=5;AF=0.2;MQ=55.30;BQ=27.47;GC=0|1:2,2;GP=0.50	RG:AC	0|1:9,1	0|1:12,4
CUTC000601	645	.	A	G	55	NVSM1;CEF	AC=4;AF=0.2;MQ=55.47;BQ=34.04;GC=0|1:2,1;GP=0.33	RG:AC	0|1:3,4	0:12
CUTC000602	39	.	G	A	50	CL60;NVSM2;CEF	AC=2;AF=0.1;MQ=28.01;BQ=38.45;GC=0|1:2,1;GP=0.33	RG:AC	0:1	0|1:19,2
CUTC000604	340	.	A	G	50	I60;NVSM1;CEF	AC=2;AF=0.2;MQ=58.34;BQ=26.93;GC=0|1:2,1;GP=0.33	RG:AC	0|1:5,2	0:3
CUTC000604	497	.	T	C	50	I60;NVSM1;CEF	AC=2;AF=0.1;MQ=69.83;BQ=28.02;GC=0|1:2,1;GP=0.33	RG:AC	0|1:11,2	0:11
CUTC000605	810	.	G	A	57	NVSM2;CEF	AC=4;AF=0.4;MQ=50.45;BQ=34.17;GC=0|1:2,1;GP=0.33	RG:AC	0:2	0|1:4,4
CUTC000608	742	.	C	T	51	NVSM1;CEF	AC=4;AF=0.2;MQ=59.80;BQ=33.49;GC=0|1:2,1;GP=0.33	RG:AC	0|1:7,4	0:5
CUTC000613	169	.	G	A	46	CEF	AC=2;AF=0.2;MQ=106.87;BQ=32.83;GC=0|1:1,1;GP=0.50	RG:AC	1:2	0:8
CUTC000615	53	.	T	C	58	CL60;CEF	AC=6;AF=0.4;MQ=36.81;BQ=32.21;GC=0|1:1,1;GP=0.50	RG:AC	1:6	0:10
CUTC000615	192	.	T	D1	54	VKS;CEF	AC=13;AF=0.5;MQ=41.20;BQ=28.93;GC=0|1:1,1;GP=0.50	RG:AC	0:12	1:13
CUTC000617	666	.	A	D1	48	NVSM2;VKS;CEF	AC=2;AF=0.1;MQ=184.93;BQ=32.67;GC=0|1:2,1;GP=0.33	RG:AC	0:13	0|1:13,2
CUTC000617	776	.	C	D1	48	CS60;NVSM1;VKS;CEF	AC=4;AF=0.2;MQ=202.36;BQ=25.35;GC=0|1:2,1;GP=0.33	RG:AC	0|1:2,4	0:11
CUTC000617	777	.	C	G	50	CS60;NVSM1;CEF	AC=4;AF=0.2;MQ=202.36;BQ=26.28;GC=0|1:2,1;GP=0.33	RG:AC	0|1:2,4	0:11
CUTC000618	197	.	G	A	50	I60;CEF	AC=3;AF=0.4;MQ=165.89;BQ=34.24;GC=0|1:1,1;GP=0.50	RG:AC	1:3	0:5
CUTC000621	866	.	A	G	50	NVSM1;CEF	AC=2;AF=0.1;MQ=131.09;BQ=36.49;GC=0|1:2,1;GP=0.33	RG:AC	0|1:16,2	0:12
CUTC000621	983	.	A	C	58	CEF	AC=9;AF=0.3;MQ=150.23;BQ=30.83;GC=0|1:1,1;GP=0.50	RG:AC	0:18	1:9
CUTC000621	1144	.	A	G	51	NVSM1;CEF	AC=3;AF=0.3;MQ=205.53;BQ=30.49;GC=0|1:2,1;GP=0.33	RG:AC	0|1:2,3	0:4
CUTC000622	471	.	A	G	58	I60;NVSM2;CEF	AC=3;AF=0.2;MQ=62.30;BQ=31.50;GC=0|1:2,1;GP=0.33	RG:AC	0:8	0|1:4,3
CUTC000622	546	.	A	G	49	I60;NVSM1;CEF	AC=2;AF=0.1;MQ=107.17;BQ=36.73;GC=0|1:2,1;GP=0.33	RG:AC	0|1:10,2	0:8
CUTC000622	606	.	C	D2	48	I60;NVSM1;VKS;CEF	AC=2;AF=0.1;MQ=131.02;BQ=36.91;GC=0|1:2,1;GP=0.33	RG:AC	0|1:15,2	0:8
CUTC000622	794	.	C	A	45	NVSM2;CEF	AC=2;AF=0.1;MQ=192.10;BQ=34.91;GC=0|1:2,1;GP=0.33	RG:AC	0:25	0|1:12,2
CUTC000622	903	.	G	C	52	NVSM2;CEF	AC=5;AF=0.1;MQ=197.82;BQ=32.56;GC=0|1:2,1;GP=0.33	RG:AC	0:22	0|1:8,5
CUTC000623	685	.	G	T	47	NVSM1;CEF	AC=2;AF=0.2;MQ=87.79;BQ=30.20;GC=0|1:2,1;GP=0.33	RG:AC	0|1:2,2	0:4
CUTC000623	781	.	G	T	49	CS60;NVSM1;CEF	AC=2;AF=0.1;MQ=118.50;BQ=34.83;GC=0|1:2,1;GP=0.33	RG:AC	0|1:5,2	0:10
CUTC000623	817	.	T	C	56	CS60;NVSM1;CEF	AC=3;AF=0.1;MQ=117.14;BQ=33.92;GC=0|1:2,1;GP=0.33	RG:AC	0|1:7,3	0:12
CUTC000623	988	.	C	T	59	NVSM1;CEF	AC=6;AF=0.2;MQ=143.83;BQ=35.49;GC=0|1:2,1;GP=0.33	RG:AC	0|1:8,6	0:23
CUTC000626	462	.	A	G	47	NVSM1	AC=2;AF=0.2;MQ=47.52;BQ=27.94;GC=0|1:2,1;GP=0.33;EZ=ScaI	RG:AC	0|1:5,2	0:5
CUTC000628	567	.	A	G	46	I60;NVSM2;CEF	AC=2;AF=0.1;MQ=29.30;BQ=37.41;GC=0|1:2,1;GP=0.33	RG:AC	0:6	0|1:9,2
CUTC000630	106	.	T	C	49	CS60;NVSM1;CEF	AC=2;AF=0.1;MQ=167.82;BQ=32.64;GC=0|1:2,1;GP=0.33	RG:AC	0|1:12,2	0:13
CUTC000630	133	.	T	D1	46	CS60;NVSM1;NVSM2;VKS;CEF	AC=2;AF=0.1;MQ=167.82;BQ=28.72;GC=0|1:2,2;GP=0.50	RG:AC	0|1:13,1	0|1:12,1
CUTC000630	313	.	T	C	49	NVSM2;CEF	AC=2;AF=0.1;MQ=141.36;BQ=35.69;GC=0|1:2,1;GP=0.33	RG:AC	0:16	0|1:14,2
CUTC000631	314	.	A	G	60	CEF	AC=6;AF=0.5;MQ=38.19;BQ=37.60;GC=0|1:1,1;GP=0.50	RG:AC	0:7	1:6
CUTC000631	643	.	A	G	46	NVSM1;NVSM2;CEF	AC=2;AF=0.1;MQ=89.35;BQ=35.23;GC=0|1:2,2;GP=0.50	RG:AC	0|1:9,1	0|1:26,1
CUTC000632	759	.	C	A	50	CS60;NVSM2;CEF	AC=2;AF=0.2;MQ=138.72;BQ=36.61;GC=0|1:2,1;GP=0.33	RG:AC	0:4	0|1:2,2
CUTC000632	761	.	R	A,G	114	CS60;CEF	AC=4,4;AF=0.5,0.5;MQ=138.72;BQ=35.24;GC=1|2:1,1;GP=0.50	RG:AC	1:4	2:4
CUTC000634	575	.	A	G	46	CS60;NVSM1;CEF	AC=2;AF=0.1;MQ=86.25;BQ=32.60;GC=0|1:2,1;GP=0.33	RG:AC	0|1:12,2	0:8
CUTC000634	588	.	G	A	58	CS60;NVSM2;CEF	AC=3;AF=0.1;MQ=84.50;BQ=36.21;GC=0|1:2,1;GP=0.33	RG:AC	0:14	0|1:6,3
CUTC000634	589	.	A	G	58	CS60;NVSM2	AC=3;AF=0.1;MQ=84.50;BQ=35.94;GC=0|1:2,1;GP=0.33;EZ=BanI	RG:AC	0:14	0|1:6,3
CUTC000634	619	.	T	C	56	CS60;NVSM2;CEF	AC=3;AF=0.1;MQ=84.50;BQ=35.89;GC=0|1:2,1;GP=0.33	RG:AC	0:14	0|1:6,3
CUTC000635	82	.	A	T	49	CS60;CEF	AC=2;AF=0.4;MQ=202.40;BQ=34.40;GC=0|1:1,1;GP=0.50	RG:AC	1:2	0:3
CUTC000635	115	.	T	C	50	CS60;CEF	AC=2;AF=0.3;MQ=195.30;BQ=37.04;GC=0|1:1,1;GP=0.50	RG:AC	1:2	0:5
CUTC000635	124	.	T	C	50	CS60;CEF	AC=2;AF=0.3;MQ=195.30;BQ=35.50;GC=0|1:1,1;GP=0.50	RG:AC	1:2	0:5
CUTC000635	127	.	T	C	60	CS60;NVSM2;CEF	AC=3;AF=0.4;MQ=195.30;BQ=35.67;GC=1|0:2,1;GP=0.33	RG:AC	1:2	0|1:4,1
CUTC000635	139	.	A	G	60	CS60;NVSM2;CEF	AC=3;AF=0.4;MQ=195.30;BQ=35.99;GC=1|0:2,1;GP=0.33	RG:AC	1:2	0|1:4,1
CUTC000635	145	.	G	C	50	CS60;NVSM2;CEF	AC=2;AF=0.3;MQ=199.20;BQ=37.14;GC=1|0:2,1;GP=0.33	RG:AC	1:1	0|1:4,1
CUTC000635	154	.	A	T	60	CS60;NVSM2;CEF	AC=3;AF=0.4;MQ=200.54;BQ=36.12;GC=1|0:2,1;GP=0.33	RG:AC	1:2	0|1:5,1
CUTC000635	187	.	A	G	50	CS60;NVSM2;CEF	AC=2;AF=0.3;MQ=204.53;BQ=36.91;GC=1|0:2,1;GP=0.33	RG:AC	1:1	0|1:5,1
CUTC000635	196	.	T	C	50	CS60;NVSM2;CEF	AC=2;AF=0.3;MQ=204.53;BQ=37.35;GC=1|0:2,1;GP=0.33	RG:AC	1:1	0|1:5,1
CUTC000635	199	.	G	T	50	CS60;NVSM2;CEF	AC=2;AF=0.3;MQ=204.53;BQ=35.90;GC=1|0:2,1;GP=0.33	RG:AC	1:1	0|1:5,1
CUTC000635	202	.	T	C	48	CS60;NVSM2;CEF	AC=2;AF=0.3;MQ=198.01;BQ=37.36;GC=1|0:2,1;GP=0.33	RG:AC	1:1	0|1:4,1
CUTC000635	238	.	C	T	50	CS60;NVSM2;CEF	AC=2;AF=0.3;MQ=204.53;BQ=36.47;GC=1|0:2,1;GP=0.33	RG:AC	1:1	0|1:5,1
CUTC000635	317	.	C	T	48	CS60;NVSM1;NVSM2;CEF	AC=2;AF=0.2;MQ=203.17;BQ=34.51;GC=0|1:2,2;GP=0.50	RG:AC	0|1:1,1	0|1:8,1
CUTC000635	331	.	C	T	48	CS60;I60;NVSM1;NVSM2;CEF	AC=2;AF=0.2;MQ=205.17;BQ=33.15;GC=0|1:2,2;GP=0.50	RG:AC	0|1:1,1	0|1:9,1
CUTC000635	343	.	C	T	45	CS60;I60;NVSM1;NVSM2;CEF	AC=2;AF=0.1;MQ=206.12;BQ=33.52;GC=0|1:2,2;GP=0.50	RG:AC	0|1:5,1	0|1:9,1
CUTC000635	346	.	T	G	48	CS60;I60;NVSM1;NVSM2;CEF	AC=2;AF=0.1;MQ=206.12;BQ=33.39;GC=0|1:2,2;GP=0.50	RG:AC	0|1:5,1	0|1:9,1
CUTC000635	352	.	A	G	45	CS60;I60;NVSM1;NVSM2;CEF	AC=2;AF=0.1;MQ=206.12;BQ=26.02;GC=0|1:2,2;GP=0.50	RG:AC	0|1:5,1	0|1:9,1
CUTC000635	370	.	C	T	48	CS60;I60;NVSM1;NVSM2;CEF	AC=2;AF=0.1;MQ=206.12;BQ=31.65;GC=0|1:2,2;GP=0.50	RG:AC	0|1:5,1	0|1:9,1
CUTC000635	614	.	A	G	46	CS60;I60;NVSM1;CEF	AC=2;AF=0.1;MQ=167.02;BQ=31.98;GC=0|1:2,1;GP=0.33	RG:AC	0|1:13,2	0:14
CUTC000635	638	.	A	G	45	CS60;I60;NVSM1;NVSM2;CEF	AC=2;AF=0.1;MQ=168.92;BQ=34.70;GC=0|1:2,2;GP=0.50	RG:AC	0|1:17,1	0|1:13,1
CUTC000635	741	.	G	A	45	I60;NVSM1;NVSM2;CEF	AC=2;AF=0.1;MQ=187.06;BQ=34.75;GC=0|1:2,2;GP=0.50	RG:AC	0|1:20,1	0|1:13,1
CUTC000635	900	.	C	T	47	I60;NVSM1;CEF	AC=2;AF=0.1;MQ=221.37;BQ=33.80;GC=0|1:2,1;GP=0.33	RG:AC	0|1:14,2	0:6
CUTC000635	972	.	C	T	55	I60;CEF	AC=7;AF=0.4;MQ=225.83;BQ=29.23;GC=0|1:1,1;GP=0.50	RG:AC	0:12	1:7
CUTC000635	1060	.	T	A	55	I60;CEF	AC=4;AF=0.4;MQ=226.22;BQ=31.49;GC=0|1:1,1;GP=0.50	RG:AC	0:7	1:4
CUTC000636	477	.	C	T	46	NVSM1;CEF	AC=2;AF=0.1;MQ=43.30;BQ=35.68;GC=0|1:2,1;GP=0.33	RG:AC	0|1:17,2	0:2
CUTC000636	567	.	T	C	46	NVSM1;CEF	AC=2;AF=0.1;MQ=54.62;BQ=36.50;GC=0|1:2,1;GP=0.33	RG:AC	0|1:25,2	0:2
CUTC000636	643	.	C	T	50	NVSM1;CEF	AC=2;AF=0.1;MQ=62.10;BQ=36.13;GC=0|1:2,1;GP=0.33	RG:AC	0|1:29,2	0:3
CUTC000640	139	.	C	T	50	CS60;I60;NVSM2;CEF	AC=3;AF=0.3;MQ=120.25;BQ=25.15;GC=1|0:2,1;GP=0.33	RG:AC	1:2	0|1:7,1
CUTC000640	187	.	A	C	54	CS60;I60;CEF	AC=3;AF=0.2;MQ=115.31;BQ=36.67;GC=0|1:1,1;GP=0.50	RG:AC	1:3	0:9
CUTC000640	201	.	T	C	50	CS60;I60;CEF	AC=3;AF=0.2;MQ=115.31;BQ=34.95;GC=0|1:1,1;GP=0.50	RG:AC	1:3	0:9
CUTC000640	478	.	G	C	59	I60;CEF	AC=4;AF=0.3;MQ=164.71;BQ=33.37;GC=0|1:1,1;GP=0.50	RG:AC	1:4	0:8
CUTC000640	774	.	C	T	57	CEF	AC=3;AF=0.4;MQ=87.04;BQ=38.45;GC=0|1:1,1;GP=0.50	RG:AC	1:3	0:4
CUTC000641	500	.	A	G	49	NVSM2;CEF	AC=2;AF=0.2;MQ=37.41;BQ=38.43;GC=0|1:2,1;GP=0.33	RG:AC	0:4	0|1:3,2
CUTC000641	652	.	G	C	59	CS60;CEF	AC=6;AF=0.5;MQ=73.46;BQ=35.36;GC=0|1:1,1;GP=0.50	RG:AC	0:6	1:6
CUTC000641	689	.	A	G	48	CS60;NVSM1;CEF	AC=2;AF=0.2;MQ=73.46;BQ=24.58;GC=0|1:2,1;GP=0.33	RG:AC	0|1:4,2	0:6
CUTC000641	695	.	G	A	58	CS60;NVSM2;CEF	AC=4;AF=0.3;MQ=73.46;BQ=35.57;GC=0|1:2,1;GP=0.33	RG:AC	0:6	0|1:2,4
CUTC000641	702	.	T	C	59	CS60;NVSM2;CEF	AC=4;AF=0.3;MQ=73.46;BQ=30.48;GC=0|1:2,1;GP=0.33	RG:AC	0:6	0|1:2,4
CUTC000642	674	.	A	G	58	I60;NVSM1;CEF	AC=4;AF=0.1;MQ=118.97;BQ=29.06;GC=0|1:2,1;GP=0.33	RG:AC	0|1:15,4	0:10
CUTC000645	495	.	G	A	49	NVSM1;CEF	AC=2;AF=0.4;MQ=214.66;BQ=37.96;GC=0|1:2,1;GP=0.33	RG:AC	0|1:2,2	0:1
CUTC000645	1168	.	A	G	51	CEF	AC=4;AF=0.3;MQ=96.42;BQ=32.21;GC=0|1:1,1;GP=0.50	RG:AC	0:9	1:4
CUTC000647	333	.	G	T	53	NVSM1;CEF	AC=4;AF=0.1;MQ=71.73;BQ=36.85;GC=0|1:2,1;GP=0.33	RG:AC	0|1:9,4	0:14
CUTC000648	289	.	G	A	46	NVSM2;CEF	AC=2;AF=0.1;MQ=157.10;BQ=22.16;GC=0|1:2,1;GP=0.33	RG:AC	0:13	0|1:4,2
CUTC000648	372	.	T	C	46	CS60;NVSM1;CEF	AC=2;AF=0.1;MQ=145.82;BQ=33.42;GC=0|1:2,1;GP=0.33	RG:AC	0|1:15,2	0:8
CUTC000648	381	.	T	C	48	CS60;NVSM1;CEF	AC=2;AF=0.1;MQ=147.42;BQ=34.78;GC=0|1:2,1;GP=0.33	RG:AC	0|1:16,2	0:8
CUTC000648	532	.	T	C	48	NVSM1;CEF	AC=2;AF=0.1;MQ=170.24;BQ=37.55;GC=0|1:2,1;GP=0.33	RG:AC	0|1:19,2	0:8
CUTC000648	596	.	T	C	50	NVSM1;CEF	AC=2;AF=0.1;MQ=183.22;BQ=30.45;GC=0|1:2,1;GP=0.33	RG:AC	0|1:14,2	0:10
CUTC000648	880	.	C	T	46	NVSM1;CEF	AC=2;AF=0.3;MQ=215.75;BQ=34.57;GC=0|1:2,1;GP=0.33	RG:AC	0|1:2,2	0:2
CUTC000649	154	.	G	A	50	NVSM2;CEF	AC=4;AF=0.3;MQ=33.81;BQ=27.79;GC=0|1:2,1;GP=0.33	RG:AC	0:3	0|1:6,4
CUTC000649	466	.	G	A	50	I60;NVSM2	AC=2;AF=0.1;MQ=83.77;BQ=33.20;GC=0|1:2,1;GP=0.33;EZ=BstEII	RG:AC	0:7	0|1:10,2
CUTC000650	680	.	R	A,G	97	CS60;I60;CEF	AC=2,2;AF=0.5,0.5;MQ=236.05;BQ=38.16;GC=1|2:1,1;GP=0.50	RG:AC	1:2	2:2
CUTC000650	712	.	G	A	53	CS60;I60;CEF	AC=3;AF=0.4;MQ=238.33;BQ=36.31;GC=0|1:1,1;GP=0.50	RG:AC	0:4	1:3
CUTC000650	1116	.	C	IG	46	CS60;NVSM1;VKS;CEF	AC=3;AF=0.1;MQ=230.17;BQ=29.44;GC=0|1:2,1;GP=0.33	RG:AC	0|1:4,3	0:14
CUTC000650	1139	.	C	T	50	CS60;CEF	AC=3;AF=0.2;MQ=232.07;BQ=28.69;GC=0|1:1,1;GP=0.50	RG:AC	1:3	0:10
CUTC000653	182	.	G	T	46	NVSM2;CEF	AC=2;AF=0.1;MQ=232.07;BQ=33.46;GC=0|1:2,1;GP=0.33	RG:AC	0:8	0|1:9,2
CUTC000653	248	.	A	G	49	I60;NVSM2;CEF	AC=2;AF=0.1;MQ=231.88;BQ=34.08;GC=0|1:2,1;GP=0.33	RG:AC	0:9	0|1:9,2
CUTC000655	853	.	G	C	60	CEF	AC=7;AF=0.6;MQ=38.79;BQ=37.64;GC=0|1:1,1;GP=0.50	RG:AC	0:4	1:7
CUTC000655	996	.	G	A	52	CEF	AC=3;AF=0.3;MQ=41.23;BQ=33.11;GC=0|1:1,1;GP=0.50	RG:AC	1:3	0:6
CUTC000656	472	.	C	T	48	I60;CEF	AC=2;AF=0.1;MQ=105.72;BQ=35.75;GC=0|1:1,1;GP=0.50	RG:AC	1:2	0:13
CUTC000656	910	.	T	C	46	NVSM2;CEF	AC=2;AF=0.1;MQ=233.91;BQ=36.78;GC=0|1:2,1;GP=0.33	RG:AC	0:3	0|1:18,2
CUTC000656	1054	.	A	G	49	CEF	AC=3;AF=0.2;MQ=227.20;BQ=27.83;GC=0|1:1,1;GP=0.50	RG:AC	1:3	0:15
CUTC000657	110	.	A	G	48	CS60;NVSM1;CEF	AC=2;AF=0.0;MQ=198.29;BQ=35.48;GC=0|1:2,1;GP=0.33	RG:AC	0|1:45,2	0:1
CUTC000657	119	.	C	T	50	CS60;NVSM1;CEF	AC=2;AF=0.0;MQ=198.29;BQ=36.66;GC=0|1:2,1;GP=0.33	RG:AC	0|1:45,2	0:1
CUTC000657	192	.	A	C	48	NVSM1;CEF	AC=2;AF=0.0;MQ=198.19;BQ=34.96;GC=0|1:2,1;GP=0.33	RG:AC	0|1:44,2	0:1
CUTC000659	758	.	A	G	50	NVSM1;CEF	AC=2;AF=0.1;MQ=184.18;BQ=34.71;GC=0|1:2,1;GP=0.33	RG:AC	0|1:9,2	0:29
CUTC000661	99	.	G	A	45	CEF	AC=4;AF=0.3;MQ=104.04;BQ=30.44;GC=0|1:1,1;GP=0.50	RG:AC	0:10	1:4
CUTC000662	596	.	T	C	49	NVSM2;CEF	AC=2;AF=0.1;MQ=148.99;BQ=36.35;GC=0|1:2,1;GP=0.33	RG:AC	0:11	0|1:17,2
CUTC000664	83	.	A	C	58	NVSM1;CEF	AC=8;AF=0.3;MQ=44.13;BQ=34.37;GC=1|0:2,1;GP=0.33	RG:AC	0|1:17,1	1:7
CUTC000665	783	.	G	A	54	CEF	AC=3;AF=0.5;MQ=23.29;BQ=33.40;GC=0|1:1,1;GP=0.50	RG:AC	1:3	0:3
CUTC000668	436	.	A	T	47	NVSM2;CEF	AC=2;AF=0.1;MQ=37.02;BQ=36.45;GC=0|1:2,1;GP=0.33	RG:AC	0:5	0|1:10,2
CUTC000669	400	.	Y	C,T	116	NVSM2;CEF	AC=5,4;AF=0.6,0.4;MQ=209.80;BQ=33.97;GC=1|2:2,1;GP=0.33	RG:AC	1:4	1|2:1,4
CUTC000669	577	.	C	T	59	CEF	AC=4;AF=0.4;MQ=173.57;BQ=37.22;GC=0|1:1,1;GP=0.50	RG:AC	1:4	0:6
CUTC000669	880	.	T	C	49	I60;NVSM1;NVSM2;CEF	AC=2;AF=0.1;MQ=82.70;BQ=34.23;GC=0|1:2,2;GP=0.50	RG:AC	0|1:12,1	0|1:5,1
CUTC000669	1090	.	C	T	48	CS60;NVSM1;CEF	AC=2;AF=0.1;MQ=160.17;BQ=35.91;GC=0|1:2,1;GP=0.33	RG:AC	0|1:27,2	0:8
CUTC000669	1139	.	G	A	55	CS60;NVSM2;CEF	AC=5;AF=0.1;MQ=168.49;BQ=35.34;GC=0|1:2,1;GP=0.33	RG:AC	0:28	0|1:2,5
CUTC000669	1332	.	T	G	47	NVSM2;CEF	AC=2;AF=0.1;MQ=202.45;BQ=25.54;GC=0|1:2,1;GP=0.33	RG:AC	0:17	0|1:2,2
CUTC000671	480	.	A	T	48	CS60;NVSM2;CEF	AC=2;AF=0.3;MQ=131.84;BQ=34.45;GC=0|1:2,1;GP=0.33	RG:AC	0:3	0|1:1,2
CUTC000671	506	.	G	T	47	CS60;NVSM2;CEF	AC=2;AF=0.3;MQ=131.84;BQ=35.67;GC=0|1:2,1;GP=0.33	RG:AC	0:3	0|1:1,2
CUTC000671	557	.	A	C	59	CS60;NVSM2;CEF	AC=3;AF=0.4;MQ=151.18;BQ=36.93;GC=0|1:2,1;GP=0.33	RG:AC	0:3	0|1:1,3
CUTC000671	560	.	T	C	58	CS60;NVSM2;CEF	AC=3;AF=0.4;MQ=151.18;BQ=37.74;GC=0|1:2,1;GP=0.33	RG:AC	0:3	0|1:1,3
CUTC000671	563	.	C	T	59	CS60;NVSM2;CEF	AC=3;AF=0.4;MQ=151.18;BQ=39.02;GC=0|1:2,1;GP=0.33	RG:AC	0:3	0|1:1,3
CUTC000671	566	.	C	T	59	CS60;NVSM2;CEF	AC=3;AF=0.4;MQ=151.18;BQ=38.44;GC=0|1:2,1;GP=0.33	RG:AC	0:3	0|1:1,3
CUTC000671	569	.	T	C	59	CS60;NVSM2;CEF	AC=3;AF=0.4;MQ=151.18;BQ=38.51;GC=0|1:2,1;GP=0.33	RG:AC	0:3	0|1:1,3
CUTC000671	572	.	G	A	59	CS60;NVSM2;CEF	AC=3;AF=0.4;MQ=151.18;BQ=39.30;GC=0|1:2,1;GP=0.33	RG:AC	0:3	0|1:1,3
CUTC000671	581	.	G	C	57	CS60;NVSM2;CEF	AC=3;AF=0.4;MQ=151.18;BQ=37.85;GC=0|1:2,1;GP=0.33	RG:AC	0:3	0|1:1,3
CUTC000671	587	.	G	C	59	CS60;NVSM2;CEF	AC=3;AF=0.4;MQ=151.18;BQ=38.61;GC=0|1:2,1;GP=0.33	RG:AC	0:3	0|1:1,3
CUTC000671	590	.	M	C,A	116	CS60;NVSM2	AC=3,3;AF=0.5,0.5;MQ=145.20;BQ=37.84;GC=1|2:2,1;GP=0.33;EZ=BstEII	RG:AC	1:2	1|2:1,3
CUTC000671	600	.	Y	C,T	113	CS60;NVSM2;CEF	AC=3,3;AF=0.5,0.5;MQ=145.20;BQ=36.72;GC=2|1:2,1;GP=0.33	RG:AC	2:2	1|2:3,1
CUTC000671	605	.	Y	C,T	116	CS60;NVSM2;CEF	AC=3,3;AF=0.5,0.5;MQ=145.20;BQ=38.41;GC=1|2:2,1;GP=0.33	RG:AC	1:2	1|2:1,3
CUTC000671	614	.	S	C,G	116	CS60;NVSM2;CEF	AC=3,3;AF=0.5,0.5;MQ=145.20;BQ=37.83;GC=2|1:2,1;GP=0.33	RG:AC	2:2	1|2:3,1
CUTC000671	629	.	R	A,G	112	CS60;NVSM2;CEF	AC=3,3;AF=0.5,0.5;MQ=145.20;BQ=35.78;GC=1|2:2,1;GP=0.33	RG:AC	1:2	1|2:1,3
CUTC000671	647	.	Y	C,T	117	CS60;NVSM2;CEF	AC=3,3;AF=0.5,0.5;MQ=145.20;BQ=38.61;GC=1|2:2,1;GP=0.33	RG:AC	1:2	1|2:1,3
CUTC000671	650	.	Y	C,T	117	CS60;NVSM2;CEF	AC=3,3;AF=0.5,0.5;MQ=145.20;BQ=38.75;GC=1|2:2,1;GP=0.33	RG:AC	1:2	1|2:1,3
CUTC000671	659	.	Y	C,T	117	CS60;NVSM2;CEF	AC=3,3;AF=0.5,0.5;MQ=145.20;BQ=38.61;GC=2|1:2,1;GP=0.33	RG:AC	2:2	1|2:3,1
CUTC000671	683	.	A	T	45	CS60;NVSM2;CEF	AC=2;AF=0.4;MQ=141.60;BQ=37.28;GC=1|0:2,1;GP=0.33	RG:AC	1:1	0|1:3,1
CUTC000671	692	.	T	C	48	CS60;NVSM2	AC=2;AF=0.4;MQ=141.60;BQ=36.63;GC=1|0:2,1;GP=0.33;EZ=ZraI	RG:AC	1:1	0|1:3,1
CUTC000672	842	.	C	T	46	NVSM1;NVSM2;CEF	AC=2;AF=0.1;MQ=43.05;BQ=35.69;GC=0|1:1,1;GP=0.50	RG:AC	0|1:15,2	.:.
CUTC000674	374	.	T	D1	54	I60;NVSM1;NVSM2;VKS;CEF	AC=4;AF=0.2;MQ=40.32;BQ=32.08;GC=0|1:2,2;GP=0.50	RG:AC	0|1:7,2	0|1:14,2
CUTC000674	698	.	T	C	49	NVSM1;NVSM2;CEF	AC=2;AF=0.2;MQ=25.37;BQ=37.69;GC=0|1:1,1;GP=0.50	RG:AC	0|1:6,2	.:.
CUTC000676	435	.	T	C	52	NVSM1;NVSM2;CEF	AC=3;AF=0.1;MQ=119.52;BQ=35.28;GC=0|1:2,2;GP=0.50	RG:AC	0|1:27,1	0|1:27,2
CUTC000676	538	.	T	C	47	CS60;NVSM2;CEF	AC=2;AF=0.0;MQ=111.75;BQ=36.45;GC=0|1:2,1;GP=0.33	RG:AC	0:29	0|1:28,2
CUTC000676	543	.	A	G	49	CS60;NVSM2;CEF	AC=2;AF=0.0;MQ=111.75;BQ=36.70;GC=0|1:2,1;GP=0.33	RG:AC	0:29	0|1:28,2
CUTC000676	603	.	C	A	48	NVSM1;CEF	AC=2;AF=0.0;MQ=109.91;BQ=32.98;GC=0|1:2,1;GP=0.33	RG:AC	0|1:21,2	0:29
CUTC000677	731	.	T	ITC	49	CS60;NVSM1;VKS;CEF	AC=3;AF=0.1;MQ=77.04;BQ=36.05;GC=0|1:2,1;GP=0.33	RG:AC	0|1:18,3	0:8
CUTC000677	732	.	C	T	54	CS60;NVSM1;CEF	AC=3;AF=0.1;MQ=80.99;BQ=37.25;GC=0|1:2,1;GP=0.33	RG:AC	0|1:15,3	0:8
CUTC000677	824	.	T	C	45	CS60;NVSM1;CEF	AC=2;AF=0.1;MQ=67.05;BQ=37.29;GC=0|1:2,1;GP=0.33	RG:AC	0|1:15,2	0:9
CUTC000677	865	.	A	G	54	CS60;NVSM1;CEF	AC=3;AF=0.1;MQ=68.20;BQ=36.62;GC=0|1:2,1;GP=0.33	RG:AC	0|1:13,3	0:9
CUTC000677	923	.	A	D1	47	CS60;NVSM1;NVSM2;VKS;CEF	AC=6;AF=0.2;MQ=60.40;BQ=26.64;GC=0|1:2,2;GP=0.50	RG:AC	0|1:11,4	0|1:8,2
CUTC000677	1042	.	T	C	58	CS60;CEF	AC=6;AF=0.3;MQ=43.42;BQ=28.00;GC=0|1:1,1;GP=0.50	RG:AC	0:12	1:6
CUTC000677	1086	.	A	G	51	CS60;CEF	AC=5;AF=0.3;MQ=40.70;BQ=29.23;GC=0|1:1,1;GP=0.50	RG:AC	0:10	1:5
CUTC000679	173	.	A	G	49	NVSM1;NVSM2;CEF	AC=2;AF=0.1;MQ=21.34;BQ=26.23;GC=0|1:1,1;GP=0.50	RG:AC	0|1:25,2	.:.
CUTC000679	246	.	A	G	51	CS60;NVSM1;NVSM2;CEF	AC=3;AF=0.1;MQ=21.20;BQ=34.60;GC=0|1:1,1;GP=0.50	RG:AC	0|1:25,3	.:.
CUTC000679	264	.	C	T	48	CS60;NVSM1;NVSM2;CEF	AC=2;AF=0.1;MQ=21.20;BQ=36.58;GC=0|1:1,1;GP=0.50	RG:AC	0|1:26,2	.:.
CUTC000680	511	.	T	C	50	NVSM2	AC=2;AF=0.1;MQ=24.73;BQ=33.59;GC=0|1:2,1;GP=0.33;EZ=EcoRI	RG:AC	0:7	0|1:14,2
CUTC000681	725	.	T	C	50	NVSM1;CEF	AC=2;AF=0.1;MQ=94.63;BQ=36.34;GC=0|1:2,1;GP=0.33	RG:AC	0|1:8,2	0:4
CUTC000682	626	.	C	T	57	NVSM1;CEF	AC=4;AF=0.1;MQ=132.12;BQ=36.30;GC=0|1:2,1;GP=0.33	RG:AC	0|1:6,4	0:18
CUTC000682	770	.	A	G	48	CS60;NVSM1;CEF	AC=2;AF=0.1;MQ=149.89;BQ=28.61;GC=0|1:2,1;GP=0.33	RG:AC	0|1:4,2	0:13
CUTC000682	772	.	G	T	47	CS60;NVSM1;CEF	AC=2;AF=0.1;MQ=149.89;BQ=31.69;GC=0|1:2,1;GP=0.33	RG:AC	0|1:4,2	0:13
CUTC000682	843	.	T	D1	53	CS60;NVSM1;NVSM2;VKS;CEF	AC=4;AF=0.4;MQ=172.67;BQ=27.56;GC=0|1:2,2;GP=0.50	RG:AC	0|1:2,1	0|1:3,3
CUTC000682	897	.	Y	C,T	92	CS60;CL60;CEF	AC=3,2;AF=0.6,0.4;MQ=191.27;BQ=30.10;GC=1|2:1,1;GP=0.50	RG:AC	2:2	1:3
CUTC000684	524	.	S	C,G	115	I60;CEF	AC=14,13;AF=0.5,0.5;MQ=156.78;BQ=34.05;GC=1|2:1,1;GP=0.50	RG:AC	1:14	2:13
CUTC000684	713	.	G	A	58	CS60	AC=11;AF=0.4;MQ=200.89;BQ=28.43;GC=0|1:1,1;GP=0.50;EZ=DraI	RG:AC	0:15	1:11
CUTC000684	719	.	T	A	59	CS60;CEF	AC=12;AF=0.5;MQ=203.14;BQ=31.11;GC=0|1:1,1;GP=0.50	RG:AC	0:14	1:12
CUTC000685	274	.	T	C	53	NVSM1;CEF	AC=5;AF=0.2;MQ=140.35;BQ=34.42;GC=0|1:2,1;GP=0.33	RG:AC	0|1:15,5	0:11
CUTC000686	807	.	G	A	49	I60;NVSM2;CEF	AC=2;AF=0.1;MQ=228.65;BQ=36.65;GC=0|1:2,1;GP=0.33	RG:AC	0:4	0|1:29,2
CUTC000686	920	.	A	G	58	CS60;I60;NVSM2;CEF	AC=5;AF=0.2;MQ=226.92;BQ=32.68;GC=1|0:2,1;GP=0.33	RG:AC	1:4	0|1:24,1
CUTC000686	923	.	T	C	57	CS60;I60;CEF	AC=4;AF=0.1;MQ=226.92;BQ=32.28;GC=0|1:1,1;GP=0.50	RG:AC	1:4	0:25
CUTC000686	934	.	C	T	54	CS60;I60;CEF	AC=4;AF=0.1;MQ=226.88;BQ=31.67;GC=0|1:1,1;GP=0.50	RG:AC	1:4	0:24
CUTC000688	235	.	A	C	50	NVSM2;CEF	AC=4;AF=0.3;MQ=216.94;BQ=32.33;GC=0|1:2,1;GP=0.33	RG:AC	0:3	0|1:6,4
CUTC000688	367	.	G	A	55	CS60;NVSM2;CEF	AC=4;AF=0.2;MQ=187.24;BQ=34.34;GC=0|1:2,1;GP=0.33	RG:AC	0:7	0|1:8,4
CUTC000688	413	.	T	C	57	CS60;I60;NVSM2;CEF	AC=5;AF=0.2;MQ=165.26;BQ=34.18;GC=0|1:2,1;GP=0.33	RG:AC	0:8	0|1:8,5
CUTC000691	94	.	A	G	48	NVSM1;NVSM2;CEF	AC=2;AF=0.1;MQ=58.69;BQ=34.65;GC=0|1:1,1;GP=0.50	RG:AC	0|1:32,2	.:.
CUTC000693	762	.	T	C	46	CL60;NVSM1;NVSM2;CEF	AC=2;AF=0.3;MQ=38.58;BQ=35.09;GC=0|1:1,1;GP=0.50	RG:AC	.:.	0|1:5,2
CUTC000694	773	.	T	C	48	I60;NVSM2;CEF	AC=2;AF=0.1;MQ=96.60;BQ=28.64;GC=0|1:2,1;GP=0.33	RG:AC	0:13	0|1:2,2
CUTC000695	540	.	T	G	59	NVSM1;CEF	AC=3;AF=0.2;MQ=114.35;BQ=37.20;GC=1|0:2,1;GP=0.33	RG:AC	0|1:16,1	1:2
CUTC000700	398	.	T	G	46	CS60;NVSM1;CEF	AC=7;AF=0.5;MQ=104.56;BQ=26.24;GC=0|1:2,1;GP=0.33	RG:AC	0|1:1,7	0:6
CUTC000700	415	.	C	T	50	CS60;CEF	AC=8;AF=0.6;MQ=104.56;BQ=31.14;GC=0|1:1,1;GP=0.50	RG:AC	1:8	0:6
CUTC000700	435	.	T	C	54	CS60;CEF	AC=6;AF=0.4;MQ=104.56;BQ=30.52;GC=0|1:1,1;GP=0.50	RG:AC	0:8	1:6
CUTC000700	523	.	T	D1	58	CS60;NVSM1;VKS;CEF	AC=4;AF=0.3;MQ=133.46;BQ=28.13;GC=1|0:2,1;GP=0.33	RG:AC	0|1:9,1	1:3
CUTC000700	526	.	T	C	60	CS60;NVSM1;CEF	AC=4;AF=0.3;MQ=133.46;BQ=28.78;GC=1|0:2,1;GP=0.33	RG:AC	0|1:9,1	1:3
CUTC000701	96	.	A	G	46	CEF	AC=2;AF=0.3;MQ=153.02;BQ=27.81;GC=0|1:1,1;GP=0.50	RG:AC	0:4	1:2
CUTC000703	938	.	C	D1	52	VKS;CEF	AC=3;AF=0.5;MQ=73.52;BQ=32.53;GC=0|1:1,1;GP=0.50	RG:AC	0:3	1:3
CUTC000705	462	.	C	T	54	NVSM1;CEF	AC=3;AF=0.2;MQ=220.18;BQ=34.35;GC=0|1:2,1;GP=0.33	RG:AC	0|1:6,3	0:10
CUTC000705	716	.	A	G	50	CS60;NVSM1;CEF	AC=4;AF=0.1;MQ=96.42;BQ=32.14;GC=0|1:2,1;GP=0.33	RG:AC	0|1:3,4	0:21
CUTC000705	766	.	T	C	46	CS60;NVSM2;CEF	AC=2;AF=0.1;MQ=90.27;BQ=25.47;GC=0|1:2,1;GP=0.33	RG:AC	0:8	0|1:21,2
CUTC000705	783	.	T	C	50	CS60;NVSM2;CEF	AC=2;AF=0.1;MQ=88.90;BQ=35.42;GC=0|1:2,1;GP=0.33	RG:AC	0:8	0|1:22,2
CUTC000705	1047	.	A	G	58	CL60;NVSM2;CEF	AC=4;AF=0.6;MQ=34.79;BQ=34.86;GC=1|0:2,1;GP=0.33	RG:AC	1:1	0|1:3,3
CUTC000706	285	.	T	C	47	CS60;NVSM1;CEF	AC=2;AF=0.2;MQ=161.00;BQ=37.39;GC=0|1:2,1;GP=0.33	RG:AC	0|1:6,2	0:1
CUTC000706	300	.	G	T	49	CS60;NVSM1;NVSM2;CEF	AC=2;AF=0.2;MQ=151.47;BQ=35.47;GC=0|1:1,1;GP=0.50	RG:AC	0|1:6,2	.:.
CUTC000706	321	.	A	T	49	CS60;NVSM1;NVSM2;CEF	AC=2;AF=0.2;MQ=151.47;BQ=38.04;GC=0|1:1,1;GP=0.50	RG:AC	0|1:6,2	.:.
CUTC000706	354	.	A	C	48	CS60;NVSM1;NVSM2;CEF	AC=2;AF=0.2;MQ=151.47;BQ=36.30;GC=0|1:1,1;GP=0.50	RG:AC	0|1:6,2	.:.
CUTC000706	369	.	T	G	49	CS60;NVSM1;NVSM2;CEF	AC=2;AF=0.2;MQ=151.47;BQ=36.94;GC=0|1:1,1;GP=0.50	RG:AC	0|1:6,2	.:.
CUTC000706	387	.	G	A	50	CS60;NVSM1;NVSM2;CEF	AC=2;AF=0.3;MQ=134.65;BQ=39.59;GC=0|1:1,1;GP=0.50	RG:AC	0|1:5,2	.:.
CUTC000706	402	.	T	C	50	CS60;NVSM1;NVSM2;CEF	AC=2;AF=0.3;MQ=134.65;BQ=39.59;GC=0|1:1,1;GP=0.50	RG:AC	0|1:5,2	.:.
CUTC000706	408	.	T	C	50	CS60;NVSM1;NVSM2;CEF	AC=2;AF=0.3;MQ=134.65;BQ=39.59;GC=0|1:1,1;GP=0.50	RG:AC	0|1:5,2	.:.
CUTC000706	414	.	A	G	50	CS60;NVSM1;NVSM2;CEF	AC=2;AF=0.3;MQ=134.65;BQ=38.96;GC=0|1:1,1;GP=0.50	RG:AC	0|1:5,2	.:.
CUTC000706	453	.	T	C	48	CS60;NVSM1;NVSM2;CEF	AC=2;AF=0.3;MQ=134.65;BQ=37.12;GC=0|1:1,1;GP=0.50	RG:AC	0|1:5,2	.:.
CUTC000706	459	.	G	A	50	CS60;NVSM1;NVSM2;CEF	AC=2;AF=0.3;MQ=134.65;BQ=36.62;GC=0|1:1,1;GP=0.50	RG:AC	0|1:5,2	.:.
CUTC000706	486	.	G	T	47	CS60;NVSM1;NVSM2;CEF	AC=2;AF=0.3;MQ=134.65;BQ=36.30;GC=0|1:1,1;GP=0.50	RG:AC	0|1:5,2	.:.
CUTC000706	492	.	T	C	50	CS60;NVSM1;NVSM2;CEF	AC=2;AF=0.3;MQ=112.42;BQ=36.32;GC=0|1:1,1;GP=0.50	RG:AC	0|1:4,2	.:.
CUTC000706	525	.	C	T	50	CS60;NVSM1;NVSM2;CEF	AC=2;AF=0.3;MQ=112.42;BQ=37.70;GC=0|1:1,1;GP=0.50	RG:AC	0|1:4,2	.:.
CUTC000706	552	.	T	A	47	CS60;NVSM1;NVSM2;CEF	AC=2;AF=0.3;MQ=112.42;BQ=30.31;GC=0|1:1,1;GP=0.50	RG:AC	0|1:4,2	.:.
CUTC000706	561	.	C	T	50	CS60;NVSM1;NVSM2;CEF	AC=2;AF=0.3;MQ=112.42;BQ=34.13;GC=0|1:1,1;GP=0.50	RG:AC	0|1:4,2	.:.
CUTC000706	564	.	T	C	49	CS60;NVSM1;NVSM2;CEF	AC=2;AF=0.3;MQ=112.42;BQ=35.49;GC=0|1:1,1;GP=0.50	RG:AC	0|1:4,2	.:.
CUTC000706	567	.	C	T	48	CS60;NVSM1;NVSM2;CEF	AC=2;AF=0.3;MQ=112.42;BQ=33.00;GC=0|1:1,1;GP=0.50	RG:AC	0|1:4,2	.:.
CUTC000706	1336	.	G	C	56	CEF	AC=4;AF=0.3;MQ=144.91;BQ=31.22;GC=0|1:1,1;GP=0.50	RG:AC	1:4	0:8
CUTC000707	733	.	A	T	58	CEF	AC=4;AF=0.4;MQ=104.07;BQ=36.85;GC=0|1:1,1;GP=0.50	RG:AC	0:5	1:4
CUTC000707	1009	.	A	G	54	CEF	AC=3;AF=0.3;MQ=45.15;BQ=36.43;GC=0|1:1,1;GP=0.50	RG:AC	0:8	1:3
CUTC000707	1143	.	C	D1	46	CS60;I60;NVSM1;VKS;CEF	AC=6;AF=0.4;MQ=64.18;BQ=31.22;GC=0|1:2,1;GP=0.33	RG:AC	0|1:4,6	0:7
CUTC000707	1166	.	T	C	57	CS60;I60;CEF	AC=7;AF=0.4;MQ=78.47;BQ=32.36;GC=0|1:1,1;GP=0.50	RG:AC	0:11	1:7
CUTC000708	62	.	A	G	48	NVSM1;CEF	AC=2;AF=0.1;MQ=141.95;BQ=36.47;GC=0|1:2,1;GP=0.33	RG:AC	0|1:16,2	0:14
CUTC000708	168	.	T	C	46	CS60;I60;NVSM1;CEF	AC=2;AF=0.0;MQ=134.33;BQ=35.11;GC=0|1:2,1;GP=0.33	RG:AC	0|1:28,2	0:15
CUTC000708	190	.	A	G	46	CS60;I60;NVSM1;CEF	AC=2;AF=0.0;MQ=134.13;BQ=33.88;GC=0|1:2,1;GP=0.33	RG:AC	0|1:29,2	0:15
CUTC000711	144	.	C	T	49	NVSM2;CEF	AC=2;AF=0.2;MQ=97.51;BQ=35.43;GC=0|1:2,1;GP=0.33	RG:AC	0:5	0|1:2,2
CUTC000713	123	.	A	G	45	CS60;NVSM1;NVSM2;CEF	AC=2;AF=0.0;MQ=24.64;BQ=37.00;GC=0|1:1,1;GP=0.50	RG:AC	.:.	0|1:66,2
CUTC000713	173	.	T	C	46	CS60;NVSM1;NVSM2;CEF	AC=2;AF=0.0;MQ=24.64;BQ=37.97;GC=0|1:1,1;GP=0.50	RG:AC	.:.	0|1:66,2
CUTC000713	314	.	T	C	48	NVSM1;NVSM2;CEF	AC=2;AF=0.0;MQ=25.51;BQ=34.76;GC=0|1:1,1;GP=0.50	RG:AC	.:.	0|1:62,2
CUTC000713	441	.	T	IA	50	CL60;NVSM1;NVSM2;VKS;CEF	AC=8;AF=0.2;MQ=24.74;BQ=19.80;GC=0|1:1,1;GP=0.50	RG:AC	.:.	0|1:26,8
CUTC000714	36	.	T	C	48	CL60;NVSM1;NVSM2;CEF	AC=2;AF=0.0;MQ=217.60;BQ=35.96;GC=0|1:2,2;GP=0.50	RG:AC	0|1:26,1	0|1:26,1
CUTC000714	172	.	T	C	46	NVSM2;CEF	AC=2;AF=0.0;MQ=221.29;BQ=36.87;GC=0|1:2,1;GP=0.33	RG:AC	0:33	0|1:40,2
CUTC000714	300	.	A	G	50	NVSM2;CEF	AC=2;AF=0.0;MQ=231.16;BQ=32.24;GC=0|1:2,1;GP=0.33	RG:AC	0:26	0|1:37,2
CUTC000715	624	.	A	D1	46	I60;NVSM1;NVSM2;VKS;CEF	AC=2;AF=0.1;MQ=41.35;BQ=33.76;GC=0|1:2,2;GP=0.50	RG:AC	0|1:11,1	0|1:5,1
CUTC000715	998	.	T	C	47	NVSM1;NVSM2;CEF	AC=2;AF=0.1;MQ=93.80;BQ=31.52;GC=0|1:2,2;GP=0.50	RG:AC	0|1:11,1	0|1:12,1
CUTC000716	229	.	C	G	52	CEF	AC=3;AF=0.3;MQ=67.69;BQ=33.20;GC=0|1:1,1;GP=0.50	RG:AC	1:3	0:8
CUTC000716	357	.	G	A	56	NVSM2;CEF	AC=3;AF=0.2;MQ=64.63;BQ=33.94;GC=0|1:2,1;GP=0.33	RG:AC	0:5	0|1:5,3
CUTC000716	518	.	T	IA	59	CS60;NVSM2;VKS;CEF	AC=3;AF=0.1;MQ=109.72;BQ=37.61;GC=0|1:2,1;GP=0.33	RG:AC	0:9	0|1:12,3
CUTC000716	521	.	T	IA	55	CS60;NVSM2;VKS;CEF	AC=3;AF=0.1;MQ=112.63;BQ=36.28;GC=0|1:2,1;GP=0.33	RG:AC	0:10	0|1:12,3
CUTC000716	524	.	T	IA	47	CS60;NVSM2;VKS;CEF	AC=2;AF=0.1;MQ=114.63;BQ=37.10;GC=0|1:2,1;GP=0.33	RG:AC	0:10	0|1:12,2
CUTC000716	628	.	A	G	45	NVSM1;CEF	AC=2;AF=0.1;MQ=167.67;BQ=38.05;GC=0|1:2,1;GP=0.33	RG:AC	0|1:15,2	0:9
CUTC000716	807	.	T	C	47	NVSM2;CEF	AC=2;AF=0.1;MQ=185.13;BQ=36.09;GC=0|1:2,1;GP=0.33	RG:AC	0:13	0|1:9,2
CUTC000717	531	.	T	C	47	I60;NVSM1;CEF	AC=2;AF=0.1;MQ=96.92;BQ=35.47;GC=0|1:2,1;GP=0.33	RG:AC	0|1:11,2	0:12
CUTC000717	840	.	A	C	56	I60;NVSM1;CEF	AC=3;AF=0.1;MQ=149.42;BQ=28.83;GC=0|1:2,1;GP=0.33	RG:AC	0|1:11,3	0:19
CUTC000717	1110	.	C	T	59	CS60;CEF	AC=4;AF=0.2;MQ=178.78;BQ=37.00;GC=0|1:1,1;GP=0.50	RG:AC	1:4	0:17
CUTC000717	1144	.	A	G	59	CS60;CL60;CEF	AC=3;AF=0.2;MQ=187.05;BQ=38.05;GC=0|1:1,1;GP=0.50	RG:AC	1:3	0:13
CUTC000718	470	.	G	A	56	I60;CEF	AC=5;AF=0.4;MQ=94.59;BQ=36.09;GC=0|1:1,1;GP=0.50	RG:AC	1:5	0:9
CUTC000719	90	.	T	C	46	CS60;CEF	AC=2;AF=0.4;MQ=32.55;BQ=38.02;GC=0|1:1,1;GP=0.50	RG:AC	1:2	0:3
CUTC000719	91	.	C	T	46	CS60;CEF	AC=2;AF=0.4;MQ=32.55;BQ=38.02;GC=0|1:1,1;GP=0.50	RG:AC	1:2	0:3
CUTC000720	200	.	C	T	51	CS60;NVSM2;CEF	AC=3;AF=0.1;MQ=226.27;BQ=35.67;GC=0|1:2,1;GP=0.33	RG:AC	0:18	0|1:9,3
CUTC000720	213	.	A	G	56	CS60;NVSM2;CEF	AC=3;AF=0.1;MQ=226.27;BQ=36.45;GC=0|1:2,1;GP=0.33	RG:AC	0:18	0|1:9,3
CUTC000720	223	.	T	C	58	CS60;NVSM1;CEF	AC=3;AF=0.1;MQ=226.27;BQ=37.86;GC=0|1:2,1;GP=0.33	RG:AC	0|1:15,3	0:12
CUTC000720	292	.	C	T	59	CS60;NVSM1;CEF	AC=3;AF=0.1;MQ=231.12;BQ=36.04;GC=0|1:2,1;GP=0.33	RG:AC	0|1:16,3	0:10
CUTC000720	318	.	A	G	49	CS60;NVSM1;CEF	AC=2;AF=0.1;MQ=231.74;BQ=28.30;GC=0|1:2,1;GP=0.33	RG:AC	0|1:16,2	0:10
CUTC000720	336	.	T	C	50	CS60;NVSM2;CEF	AC=2;AF=0.1;MQ=231.74;BQ=35.97;GC=0|1:2,1;GP=0.33	RG:AC	0:18	0|1:8,2
CUTC000720	346	.	C	T	47	CS60;NVSM1;NVSM2;CEF	AC=2;AF=0.1;MQ=231.74;BQ=34.56;GC=0|1:2,2;GP=0.50	RG:AC	0|1:17,1	0|1:9,1
CUTC000720	379	.	G	C	47	CS60;NVSM1;NVSM2	AC=4;AF=0.2;MQ=230.26;BQ=28.52;GC=0|1:2,2;GP=0.50;EZ=HaeIII,BstEII	RG:AC	0|1:14,3	0|1:8,1
CUTC000720	652	.	C	G	46	NVSM1;CEF	AC=2;AF=0.4;MQ=100.65;BQ=33.21;GC=0|1:2,1;GP=0.33	RG:AC	0|1:2,2	0:1
CUTC000721	560	.	A	G	49	CS60;NVSM1;CEF	AC=2;AF=0.1;MQ=51.26;BQ=37.29;GC=0|1:2,1;GP=0.33	RG:AC	0|1:15,2	0:9
CUTC000721	596	.	A	G	50	CS60;NVSM2;CEF	AC=3;AF=0.1;MQ=61.89;BQ=35.45;GC=0|1:2,1;GP=0.33	RG:AC	0:18	0|1:7,3
CUTC000722	496	.	G	A	47	NVSM2;CEF	AC=2;AF=0.1;MQ=38.58;BQ=33.36;GC=0|1:2,1;GP=0.33	RG:AC	0:7	0|1:6,2
CUTC000723	474	.	T	C	50	CS60;NVSM2;CEF	AC=2;AF=0.0;MQ=230.33;BQ=37.50;GC=0|1:2,1;GP=0.33	RG:AC	0:4	0|1:35,2
CUTC000723	493	.	A	T	58	CS60;CEF	AC=4;AF=0.1;MQ=230.33;BQ=37.37;GC=0|1:1,1;GP=0.50	RG:AC	1:4	0:37
CUTC000723	611	.	C	T	52	CEF	AC=3;AF=0.1;MQ=232.02;BQ=35.26;GC=0|1:1,1;GP=0.50	RG:AC	1:3	0:35
CUTC000725	838	.	A	G	48	NVSM2;CEF	AC=2;AF=0.1;MQ=157.41;BQ=37.09;GC=0|1:2,1;GP=0.33	RG:AC	0:9	0|1:11,2
CUTC000726	322	.	A	G	49	NVSM1;NVSM2;CEF	AC=2;AF=0.1;MQ=112.71;BQ=37.51;GC=0|1:2,2;GP=0.50	RG:AC	0|1:3,1	0|1:10,1
CUTC000726	497	.	T	C	49	NVSM1;CEF	AC=2;AF=0.1;MQ=151.50;BQ=33.41;GC=0|1:2,1;GP=0.33	RG:AC	0|1:6,2	0:15
CUTC000727	70	.	G	T	51	CEF	AC=8;AF=0.4;MQ=195.94;BQ=23.28;GC=0|1:1,1;GP=0.50	RG:AC	0:10	1:8
CUTC000727	587	.	C	ICTA	49	NVSM1;VKS;CEF	AC=2;AF=0.1;MQ=44.44;BQ=35.01;GC=0|1:2,1;GP=0.33	RG:AC	0|1:22,2	0:12
CUTC000727	694	.	G	A	47	NVSM2;CEF	AC=2;AF=0.1;MQ=41.12;BQ=35.80;GC=0|1:2,1;GP=0.33	RG:AC	0:17	0|1:7,2
CUTC000728	862	.	A	G	48	NVSM2;CEF	AC=2;AF=0.1;MQ=77.88;BQ=38.17;GC=0|1:2,1;GP=0.33	RG:AC	0:5	0|1:16,2
CUTC000731	866	.	C	T	46	NVSM1;CEF	AC=2;AF=0.1;MQ=142.68;BQ=35.16;GC=0|1:2,1;GP=0.33	RG:AC	0|1:18,2	0:5
CUTC000736	831	.	G	A	46	CEF	AC=4;AF=0.4;MQ=39.86;BQ=27.10;GC=0|1:1,1;GP=0.50	RG:AC	0:5	1:4
CUTC000737	274	.	T	C	49	I60;NVSM1;NVSM2;CEF	AC=2;AF=0.3;MQ=146.11;BQ=34.42;GC=0|1:1,1;GP=0.50	RG:AC	.:.	0|1:4,2
CUTC000737	386	.	T	A	46	I60;NVSM1;NVSM2;CEF	AC=2;AF=0.4;MQ=159.50;BQ=33.75;GC=0|1:1,1;GP=0.50	RG:AC	.:.	0|1:3,2
CUTC000737	811	.	A	C	45	NVSM1;CEF	AC=2;AF=0.1;MQ=95.01;BQ=27.66;GC=0|1:2,1;GP=0.33	RG:AC	0|1:11,2	0:7
CUTC000738	482	.	C	T	59	I60;CEF	AC=8;AF=0.3;MQ=153.14;BQ=34.46;GC=0|1:1,1;GP=0.50	RG:AC	0:23	1:8
CUTC000738	608	.	C	A	53	I60;CEF	AC=8;AF=0.3;MQ=171.86;BQ=27.84;GC=0|1:1,1;GP=0.50	RG:AC	0:19	1:8
CUTC000738	692	.	T	D1	54	VKS;CEF	AC=3;AF=0.5;MQ=204.09;BQ=34.73;GC=0|1:1,1;GP=0.50	RG:AC	1:3	0:3
CUTC000739	301	.	C	T	47	CS60;NVSM2;CEF	AC=2;AF=0.1;MQ=231.84;BQ=34.74;GC=0|1:2,1;GP=0.33	RG:AC	0:7	0|1:11,2
CUTC000739	304	.	G	A	48	CS60;NVSM2;CEF	AC=2;AF=0.1;MQ=231.84;BQ=34.37;GC=0|1:2,1;GP=0.33	RG:AC	0:7	0|1:11,2
CUTC000739	309	.	C	T	48	CS60;NVSM2	AC=2;AF=0.1;MQ=231.94;BQ=33.86;GC=0|1:2,1;GP=0.33;EZ=BstEII	RG:AC	0:7	0|1:10,2
CUTC000739	320	.	A	T	45	CS60;NVSM2;CEF	AC=2;AF=0.1;MQ=231.99;BQ=33.89;GC=0|1:2,1;GP=0.33	RG:AC	0:6	0|1:10,2
CUTC000739	335	.	C	T	45	CS60;NVSM2;CEF	AC=2;AF=0.1;MQ=231.99;BQ=33.80;GC=0|1:2,1;GP=0.33	RG:AC	0:6	0|1:10,2
CUTC000739	454	.	A	T	56	CEF	AC=5;AF=0.3;MQ=234.59;BQ=34.67;GC=0|1:1,1;GP=0.50	RG:AC	1:5	0:12
CUTC000740	305	.	A	G	45	I60;NVSM1;CEF	AC=2;AF=0.2;MQ=222.49;BQ=35.42;GC=0|1:2,1;GP=0.33	RG:AC	0|1:2,2	0:4
CUTC000740	639	.	A	G	48	NVSM2;CEF	AC=2;AF=0.1;MQ=191.85;BQ=37.46;GC=0|1:2,1;GP=0.33	RG:AC	0:6	0|1:8,2
CUTC000740	752	.	A	G	45	I60;NVSM2;CEF	AC=2;AF=0.1;MQ=157.47;BQ=37.09;GC=0|1:2,1;GP=0.33	RG:AC	0:8	0|1:13,2
CUTC000742	200	.	T	D2	49	NVSM1;NVSM2;VKS;CEF	AC=2;AF=0.1;MQ=17.18;BQ=35.24;GC=0|1:1,1;GP=0.50	RG:AC	0|1:12,2	.:.
CUTC000743	237	.	A	G	49	NVSM2;CEF	AC=2;AF=0.2;MQ=72.60;BQ=35.55;GC=0|1:2,1;GP=0.33	RG:AC	0:4	0|1:5,2
CUTC000744	583	.	T	C	45	CS60;NVSM1;NVSM2;CEF	AC=2;AF=0.3;MQ=58.22;BQ=35.43;GC=0|1:1,1;GP=0.50	RG:AC	0|1:5,2	.:.
CUTC000744	592	.	T	G	45	CS60;NVSM1;NVSM2;CEF	AC=2;AF=0.2;MQ=61.86;BQ=32.13;GC=0|1:1,1;GP=0.50	RG:AC	0|1:6,2	.:.
CUTC000746	88	.	A	G	48	NVSM1;CEF	AC=2;AF=0.0;MQ=19.23;BQ=37.04;GC=0|1:2,1;GP=0.33	RG:AC	0|1:68,2	0:2
CUTC000746	289	.	T	C	50	I60;NVSM1;CEF	AC=2;AF=0.0;MQ=18.63;BQ=34.14;GC=0|1:2,1;GP=0.33	RG:AC	0|1:62,2	0:1
CUTC000747	701	.	A	G	49	NVSM1;NVSM2;CEF	AC=4;AF=0.2;MQ=101.60;BQ=35.75;GC=0|1:2,2;GP=0.50	RG:AC	0|1:18,1	0|1:1,3
CUTC000747	776	.	C	G	48	NVSM2;CEF	AC=2;AF=0.1;MQ=85.20;BQ=37.23;GC=0|1:2,1;GP=0.33	RG:AC	0:21	0|1:1,2
CUTC000748	211	.	C	T	49	NVSM1;CEF	AC=2;AF=0.2;MQ=58.24;BQ=37.23;GC=0|1:2,1;GP=0.33	RG:AC	0|1:9,2	0:2
CUTC000748	426	.	T	A	60	CS60;I60;CEF	AC=3;AF=0.2;MQ=50.54;BQ=30.40;GC=0|1:1,1;GP=0.50	RG:AC	0:10	1:3
CUTC000748	435	.	T	C	60	CS60;I60;CEF	AC=4;AF=0.3;MQ=50.87;BQ=33.21;GC=0|1:1,1;GP=0.50	RG:AC	0:10	1:4
CUTC000748	522	.	T	C	52	I60;CEF	AC=3;AF=0.3;MQ=46.61;BQ=33.09;GC=0|1:1,1;GP=0.50	RG:AC	1:3	0:6
CUTC000749	296	.	A	G	49	NVSM2;CEF	AC=2;AF=0.1;MQ=29.42;BQ=35.41;GC=0|1:2,1;GP=0.33	RG:AC	0:2	0|1:29,2
CUTC000751	622	.	T	A	60	NVSM1;NVSM2;CEF	AC=3;AF=0.5;MQ=20.45;BQ=39.52;GC=0|1:1,1;GP=0.50	RG:AC	0|1:3,3	.:.
CUTC000755	210	.	G	A	45	I60;NVSM1;NVSM2;CEF	AC=2;AF=0.1;MQ=19.55;BQ=33.22;GC=0|1:1,1;GP=0.50	RG:AC	0|1:33,2	.:.
CUTC000757	438	.	A	G	46	CS60;NVSM1;CEF	AC=2;AF=0.1;MQ=158.75;BQ=36.99;GC=0|1:2,1;GP=0.33	RG:AC	0|1:14,2	0:8
CUTC000757	485	.	T	G	58	CS60;NVSM2;CEF	AC=3;AF=0.1;MQ=167.98;BQ=36.36;GC=0|1:2,1;GP=0.33	RG:AC	0:17	0|1:7,3
CUTC000757	663	.	C	T	53	CEF	AC=7;AF=0.3;MQ=197.45;BQ=31.51;GC=0|1:1,1;GP=0.50	RG:AC	0:13	1:7
CUTC000757	753	.	A	T	47	CEF	AC=2;AF=0.2;MQ=214.58;BQ=34.11;GC=0|1:1,1;GP=0.50	RG:AC	0:6	1:2
CUTC000760	135	.	A	G	45	NVSM1;NVSM2;CEF	AC=2;AF=0.3;MQ=16.68;BQ=37.65;GC=0|1:1,1;GP=0.50	RG:AC	.:.	0|1:5,2
CUTC000761	1294	.	K	G,T	110	CEF	AC=4,5;AF=0.4,0.6;MQ=155.79;BQ=33.64;GC=1|2:1,1;GP=0.50	RG:AC	2:5	1:4
CUTC000763	15	.	T	D1	56	CS60;CL60;VKS;CEF	AC=3;AF=0.4;MQ=25.62;BQ=31.46;GC=0|1:1,1;GP=0.50	RG:AC	0:5	1:3
CUTC000763	16	.	G	T	55	CS60;CL60;CEF	AC=5;AF=0.5;MQ=25.91;BQ=30.90;GC=0|1:1,1;GP=0.50	RG:AC	1:5	0:5
CUTC000764	52	.	T	D2	50	CL60;NVSM2;VKS;CEF	AC=2;AF=0.2;MQ=133.77;BQ=39.03;GC=0|1:2,1;GP=0.33	RG:AC	0:3	0|1:4,2
CUTC000764	329	.	A	T	53	CS60;CEF	AC=5;AF=0.4;MQ=118.69;BQ=32.25;GC=0|1:1,1;GP=0.50	RG:AC	1:5	0:7
CUTC000764	358	.	T	C	50	CS60;NVSM2;CEF	AC=2;AF=0.1;MQ=114.55;BQ=32.59;GC=0|1:2,1;GP=0.33	RG:AC	0:7	0|1:6,2
CUTC000764	653	.	T	C	55	NVSM1;CEF	AC=3;AF=0.1;MQ=140.71;BQ=36.14;GC=0|1:2,1;GP=0.33	RG:AC	0|1:14,3	0:15
CUTC000766	620	.	R	A,G	119	I60;CEF	AC=10,9;AF=0.5,0.5;MQ=202.42;BQ=36.04;GC=1|2:1,1;GP=0.50	RG:AC	2:9	1:10
CUTC000767	83	.	G	A	58	CS60;NVSM1;NVSM2	AC=8;AF=0.4;MQ=229.53;BQ=33.51;GC=0|1:1,1;GP=0.50;EZ=BglII	RG:AC	.:.	0|1:12,8
CUTC000767	84	.	A	T	59	CS60;NVSM1;NVSM2	AC=8;AF=0.3;MQ=228.00;BQ=33.27;GC=0|1:1,1;GP=0.50;EZ=BglII	RG:AC	.:.	0|1:17,8
CUTC000767	86	.	C	IG	59	CS60;NVSM1;NVSM2;VKS	AC=8;AF=0.2;MQ=228.76;BQ=34.40;GC=0|1:1,1;GP=0.50;EZ=BglII	RG:AC	.:.	0|1:31,8
CUTC000767	87	.	T	G	59	CS60;NVSM1;NVSM2	AC=8;AF=0.2;MQ=227.53;BQ=33.08;GC=0|1:1,1;GP=0.50;EZ=BglII	RG:AC	.:.	0|1:26,8
CUTC000767	89	.	C	T	59	CS60;NVSM1;NVSM2;CEF	AC=8;AF=0.2;MQ=227.51;BQ=33.13;GC=0|1:1,1;GP=0.50	RG:AC	.:.	0|1:28,8
CUTC000767	91	.	A	G	59	CS60;NVSM1;NVSM2;CEF	AC=8;AF=0.2;MQ=227.51;BQ=34.58;GC=0|1:1,1;GP=0.50	RG:AC	.:.	0|1:28,8
CUTC000767	148	.	A	G	49	CS60;NVSM2;CEF	AC=2;AF=0.1;MQ=227.22;BQ=33.41;GC=0|1:2,1;GP=0.33	RG:AC	0:1	0|1:37,2
CUTC000768	650	.	C	IT	48	NVSM1;VKS;CEF	AC=2;AF=0.2;MQ=161.58;BQ=31.33;GC=0|1:2,1;GP=0.33	RG:AC	0|1:2,2	0:8
CUTC000770	539	.	T	C	46	I60;NVSM1	AC=2;AF=0.1;MQ=212.84;BQ=34.56;GC=0|1:2,1;GP=0.33;EZ=ApaI	RG:AC	0|1:8,2	0:16
CUTC000772	512	.	C	T	59	NVSM1;CEF	AC=5;AF=0.2;MQ=147.67;BQ=34.97;GC=0|1:2,1;GP=0.33	RG:AC	0|1:10,5	0:13
CUTC000772	693	.	A	D1	46	NVSM2;VKS;CEF	AC=3;AF=0.1;MQ=141.35;BQ=29.73;GC=0|1:2,1;GP=0.33	RG:AC	0:17	0|1:7,3
CUTC000772	763	.	A	G	55	CEF	AC=5;AF=0.2;MQ=157.49;BQ=35.71;GC=0|1:1,1;GP=0.50	RG:AC	0:17	1:5
CUTC000772	861	.	A	G	46	NVSM1;CEF	AC=2;AF=0.2;MQ=175.26;BQ=32.47;GC=0|1:2,1;GP=0.33	RG:AC	0|1:7,2	0:2
CUTC000775	124	.	A	C	49	CEF	AC=2;AF=0.1;MQ=123.04;BQ=34.38;GC=0|1:1,1;GP=0.50	RG:AC	1:2	0:15
CUTC000775	347	.	A	G	49	I60;NVSM2;CEF	AC=9;AF=0.3;MQ=92.96;BQ=28.72;GC=0|1:2,1;GP=0.33	RG:AC	0:4	0|1:14,9
CUTC000776	1702	.	G	IA	45	NVSM1;NVSM2;VKS;CEF	AC=8;AF=0.2;MQ=231.61;BQ=23.14;GC=0|1:2,2;GP=0.50	RG:AC	0|1:13,5	0|1:13,3
CUTC000777	197	.	C	T	48	CEF	AC=2;AF=0.3;MQ=198.18;BQ=38.44;GC=0|1:1,1;GP=0.50	RG:AC	0:4	1:2
CUTC000777	373	.	A	G	48	CS60;I60;NVSM2;CEF	AC=2;AF=0.1;MQ=165.68;BQ=35.29;GC=0|1:2,1;GP=0.33	RG:AC	0:11	0|1:8,2
CUTC000777	404	.	T	C	57	CS60;I60;NVSM2;CEF	AC=3;AF=0.1;MQ=163.64;BQ=36.87;GC=0|1:2,1;GP=0.33	RG:AC	0:11	0|1:7,3
CUTC000777	410	.	T	C	57	CS60;I60;NVSM2;CEF	AC=3;AF=0.1;MQ=163.64;BQ=30.59;GC=0|1:2,1;GP=0.33	RG:AC	0:11	0|1:7,3
CUTC000777	452	.	A	G	55	CS60;I60;NVSM2;CEF	AC=3;AF=0.1;MQ=156.31;BQ=35.26;GC=0|1:2,1;GP=0.33	RG:AC	0:10	0|1:7,3
CUTC000777	680	.	A	D1	46	NVSM1;NVSM2;VKS;CEF	AC=5;AF=0.2;MQ=170.08;BQ=26.14;GC=0|1:2,2;GP=0.50	RG:AC	0|1:13,2	0|1:13,3
CUTC000781	620	.	A	C	49	I60;NVSM2;CEF	AC=2;AF=0.2;MQ=39.31;BQ=37.13;GC=0|1:2,1;GP=0.33	RG:AC	0:9	0|1:2,2
CUTC000781	882	.	C	G	58	CEF	AC=5;AF=0.3;MQ=104.81;BQ=34.82;GC=0|1:1,1;GP=0.50	RG:AC	0:12	1:5
CUTC000787	727	.	T	C	57	NVSM1;CEF	AC=5;AF=0.2;MQ=149.27;BQ=35.09;GC=0|1:2,1;GP=0.33	RG:AC	0|1:9,5	0:8
CUTC000788	823	.	G	D1	57	NVSM1;NVSM2;VKS;CEF	AC=3;AF=0.2;MQ=18.70;BQ=34.66;GC=0|1:1,1;GP=0.50	RG:AC	0|1:9,3	.:.
CUTC000792	667	.	T	A	46	CS60;I60;NVSM2;CEF	AC=2;AF=0.1;MQ=112.81;BQ=35.71;GC=0|1:2,1;GP=0.33	RG:AC	0:13	0|1:19,2
CUTC000792	671	.	T	C	46	CS60;I60;NVSM2;CEF	AC=2;AF=0.1;MQ=112.81;BQ=32.26;GC=0|1:2,1;GP=0.33	RG:AC	0:13	0|1:19,2
CUTC000792	989	.	A	T	56	I60;NVSM1;CEF	AC=4;AF=0.4;MQ=147.18;BQ=29.89;GC=0|1:2,1;GP=0.33	RG:AC	0|1:2,4	0:5
CUTC000793	388	.	C	G	47	CEF	AC=2;AF=0.1;MQ=111.39;BQ=33.61;GC=0|1:1,1;GP=0.50	RG:AC	0:20	1:2
CUTC000793	729	.	T	C	48	NVSM1;NVSM2;CEF	AC=2;AF=0.1;MQ=85.40;BQ=31.13;GC=0|1:1,1;GP=0.50	RG:AC	0|1:13,2	.:.
CUTC000796	153	.	C	G	46	NVSM2;CEF	AC=2;AF=0.3;MQ=185.69;BQ=36.07;GC=0|1:2,1;GP=0.33	RG:AC	0:3	0|1:1,2
CUTC000798	108	.	T	C	45	NVSM1;NVSM2;CEF	AC=2;AF=0.1;MQ=30.42;BQ=35.18;GC=0|1:1,1;GP=0.50	RG:AC	0|1:12,2	.:.
CUTC000799	266	.	G	A	46	NVSM1;NVSM2;CEF	AC=2;AF=0.1;MQ=21.41;BQ=37.49;GC=0|1:2,2;GP=0.50	RG:AC	0|1:5,1	0|1:19,1
CUTC000803	505	.	T	C	50	CS60;I60;NVSM1;CEF	AC=2;AF=0.2;MQ=72.51;BQ=29.12;GC=0|1:2,1;GP=0.33	RG:AC	0|1:6,2	0:5
CUTC000803	548	.	C	T	50	CS60;I60;NVSM2;CEF	AC=2;AF=0.1;MQ=71.71;BQ=34.55;GC=0|1:2,1;GP=0.33	RG:AC	0:9	0|1:3,2
CUTC000803	677	.	T	C	48	I60;NVSM1;CEF	AC=2;AF=0.1;MQ=78.02;BQ=36.96;GC=0|1:2,1;GP=0.33	RG:AC	0|1:7,2	0:5
CUTC000806	563	.	G	A	46	I60;NVSM1;NVSM2;CEF	AC=2;AF=0.4;MQ=125.32;BQ=35.29;GC=0|1:1,1;GP=0.50	RG:AC	.:.	0|1:3,2
CUTC000808	595	.	A	G	50	NVSM1;NVSM2;CEF	AC=2;AF=0.2;MQ=35.26;BQ=36.73;GC=0|1:1,1;GP=0.50	RG:AC	0|1:7,2	.:.
CUTC000811	326	.	A	D1	48	I60;NVSM1;NVSM2;VKS;CEF	AC=4;AF=0.2;MQ=36.78;BQ=24.16;GC=0|1:2,2;GP=0.50	RG:AC	0|1:7,1	0|1:8,3
CUTC000811	721	.	A	G	55	I60;NVSM1;CEF	AC=4;AF=0.2;MQ=41.22;BQ=32.93;GC=0|1:2,1;GP=0.33	RG:AC	0|1:5,4	0:7
CUTC000814	638	.	A	G	45	CS60;NVSM2	AC=2;AF=0.2;MQ=193.49;BQ=36.71;GC=0|1:2,1;GP=0.33;EZ=SalI	RG:AC	0:4	0|1:5,2
CUTC000814	686	.	T	C	46	CS60;NVSM2;CEF	AC=2;AF=0.2;MQ=172.55;BQ=31.25;GC=0|1:2,1;GP=0.33	RG:AC	0:5	0|1:5,2
CUTC000816	366	.	Y	C,T	116	CEF	AC=3,3;AF=0.5,0.5;MQ=107.96;BQ=37.41;GC=1|2:1,1;GP=0.50	RG:AC	2:3	1:3
CUTC000816	632	.	G	C	57	I60;CEF	AC=3;AF=0.4;MQ=103.75;BQ=37.37;GC=0|1:1,1;GP=0.50	RG:AC	1:3	0:4
CUTC000817	810	.	C	T	45	NVSM1;CEF	AC=2;AF=0.1;MQ=62.46;BQ=36.80;GC=0|1:2,1;GP=0.33	RG:AC	0|1:15,2	0:1
CUTC000820	523	.	C	IT	47	CS60;I60;NVSM2;VKS;CEF	AC=2;AF=0.1;MQ=86.37;BQ=37.90;GC=0|1:2,1;GP=0.33	RG:AC	0:9	0|1:6,2
CUTC000820	579	.	A	G	50	CS60;I60;NVSM2;CEF	AC=2;AF=0.1;MQ=87.51;BQ=38.09;GC=0|1:2,1;GP=0.33	RG:AC	0:16	0|1:5,2
CUTC000822	37	.	A	G	47	CL60;NVSM1;CEF	AC=2;AF=0.1;MQ=136.88;BQ=37.60;GC=0|1:2,1;GP=0.33	RG:AC	0|1:9,2	0:3
CUTC000822	311	.	T	C	48	CEF	AC=2;AF=0.2;MQ=124.86;BQ=37.67;GC=0|1:1,1;GP=0.50	RG:AC	0:10	1:2
CUTC000822	445	.	T	C	50	NVSM2;CEF	AC=2;AF=0.2;MQ=152.42;BQ=32.51;GC=0|1:2,1;GP=0.33	RG:AC	0:9	0|1:2,2
CUTC000822	1014	.	A	G	48	NVSM2;CEF	AC=2;AF=0.1;MQ=185.43;BQ=26.83;GC=0|1:2,1;GP=0.33	RG:AC	0:21	0|1:7,2
CUTC000823	190	.	C	T	46	.	AC=2;AF=0.5;MQ=90.54;BQ=34.40;GC=0|1:1,1;GP=0.50;EZ=HindIII	RG:AC	1:2	0:2
CUTC000823	525	.	T	C	57	CEF	AC=3;AF=0.3;MQ=129.32;BQ=37.32;GC=0|1:1,1;GP=0.50	RG:AC	0:8	1:3
CUTC000823	873	.	C	T	46	CS60;NVSM2;CEF	AC=2;AF=0.1;MQ=230.60;BQ=33.38;GC=0|1:2,1;GP=0.33	RG:AC	0:16	0|1:10,2
CUTC000823	875	.	T	C	46	CS60;NVSM2;CEF	AC=2;AF=0.1;MQ=230.50;BQ=29.28;GC=0|1:2,1;GP=0.33	RG:AC	0:15	0|1:9,2
CUTC000823	915	.	A	T	52	CS60;NVSM2;CEF	AC=3;AF=0.1;MQ=231.58;BQ=33.00;GC=0|1:2,1;GP=0.33	RG:AC	0:15	0|1:9,3
CUTC000823	916	.	A	C	51	CS60;NVSM2;CEF	AC=3;AF=0.1;MQ=231.63;BQ=32.93;GC=0|1:2,1;GP=0.33	RG:AC	0:16	0|1:9,3
CUTC000823	1011	.	T	C	54	NVSM2;CEF	AC=3;AF=0.1;MQ=231.87;BQ=34.96;GC=0|1:2,1;GP=0.33	RG:AC	0:12	0|1:6,3
CUTC000823	1079	.	G	C	53	NVSM2;CEF	AC=3;AF=0.2;MQ=232.67;BQ=27.25;GC=0|1:2,1;GP=0.33	RG:AC	0:8	0|1:3,3
CUTC000823	1330	.	G	A	54	CS60;NVSM1;NVSM2;CEF	AC=5;AF=0.5;MQ=140.44;BQ=31.83;GC=0|1:2,2;GP=0.50	RG:AC	0|1:2,4	0|1:4,1
CUTC000823	1382	.	C	T	59	CS60;NVSM2;CEF	AC=4;AF=0.3;MQ=123.40;BQ=33.89;GC=0|1:2,1;GP=0.33	RG:AC	0:7	0|1:1,4
CUTC000823	1478	.	C	T	55	CS60;NVSM2;CEF	AC=3;AF=0.2;MQ=111.78;BQ=33.98;GC=0|1:2,1;GP=0.33	RG:AC	0:8	0|1:1,3
CUTC000823	1505	.	C	T	59	CS60;NVSM2;CEF	AC=3;AF=0.2;MQ=111.78;BQ=38.11;GC=0|1:2,1;GP=0.33	RG:AC	0:8	0|1:1,3
CUTC000824	1395	.	T	C	45	CS60;NVSM2	AC=2;AF=0.1;MQ=227.52;BQ=24.08;GC=0|1:2,1;GP=0.33;EZ=DraI	RG:AC	0:10	0|1:16,2
CUTC000824	1405	.	A	G	57	CS60;CEF	AC=10;AF=0.4;MQ=227.52;BQ=31.40;GC=0|1:1,1;GP=0.50	RG:AC	1:10	0:18
CUTC000825	46	.	T	C	46	CS60;CL60;CEF	AC=2;AF=0.3;MQ=127.36;BQ=35.98;GC=0|1:1,1;GP=0.50	RG:AC	0:5	1:2
CUTC000825	67	.	T	D2	49	CS60;VKS;CEF	AC=3;AF=0.4;MQ=124.58;BQ=31.92;GC=0|1:1,1;GP=0.50	RG:AC	0:5	1:3
CUTC000825	943	.	A	G	53	I60;CEF	AC=6;AF=0.2;MQ=143.05;BQ=35.50;GC=0|1:1,1;GP=0.50	RG:AC	0:21	1:6
CUTC000825	1016	.	A	G	59	CS60;I60;NVSM1;CEF	AC=5;AF=0.2;MQ=143.04;BQ=32.03;GC=0|1:2,1;GP=0.33	RG:AC	0|1:15,5	0:7
CUTC000825	1050	.	A	G	56	CS60;I60;NVSM1;CEF	AC=5;AF=0.2;MQ=146.60;BQ=33.14;GC=0|1:2,1;GP=0.33	RG:AC	0|1:16,5	0:8
CUTC000825	1068	.	T	C	45	CS60;NVSM1;NVSM2;CEF	AC=2;AF=0.1;MQ=142.78;BQ=30.99;GC=0|1:2,2;GP=0.50	RG:AC	0|1:18,1	0|1:7,1
CUTC000825	1110	.	C	A	55	CS60;I60;CEF	AC=4;AF=0.2;MQ=160.63;BQ=31.04;GC=0|1:1,1;GP=0.50	RG:AC	0:13	1:4
CUTC000825	1113	.	A	G	55	CS60;I60;CEF	AC=5;AF=0.3;MQ=147.91;BQ=27.38;GC=0|1:1,1;GP=0.50	RG:AC	0:11	1:5
CUTC000825	1163	.	A	G	48	CS60;I60;NVSM1;CEF	AC=3;AF=0.3;MQ=159.63;BQ=31.10;GC=0|1:2,1;GP=0.33	RG:AC	0|1:3,3	0:4
CUTC000826	28	.	T	C	47	CL60;NVSM1;NVSM2;CEF	AC=2;AF=0.1;MQ=164.33;BQ=19.97;GC=0|1:2,2;GP=0.50	RG:AC	0|1:22,1	0|1:9,1
CUTC000826	297	.	G	A	50	I60;NVSM1;CEF	AC=2;AF=0.0;MQ=121.08;BQ=35.49;GC=0|1:2,1;GP=0.33	RG:AC	0|1:22,2	0:23
CUTC000826	429	.	T	A	48	NVSM1;CEF	AC=2;AF=0.1;MQ=58.09;BQ=29.71;GC=0|1:2,1;GP=0.33	RG:AC	0|1:14,2	0:12
CUTC000827	138	.	A	G	49	NVSM1;CEF	AC=3;AF=0.2;MQ=58.12;BQ=34.54;GC=0|1:2,1;GP=0.33	RG:AC	0|1:9,3	0:2
CUTC000827	255	.	A	C	60	NVSM1;CEF	AC=3;AF=0.2;MQ=81.32;BQ=38.48;GC=0|1:2,1;GP=0.33	RG:AC	0|1:12,3	0:2
CUTC000827	612	.	T	C	50	NVSM1;CEF	AC=2;AF=0.1;MQ=228.24;BQ=35.34;GC=0|1:2,1;GP=0.33	RG:AC	0|1:17,2	0:1
CUTC000834	466	.	A	T	56	CS60;NVSM2;CEF	AC=4;AF=0.2;MQ=58.12;BQ=36.34;GC=0|1:2,1;GP=0.33	RG:AC	0:8	0|1:11,4
CUTC000834	476	.	T	C	53	CS60;NVSM2;CEF	AC=3;AF=0.1;MQ=57.02;BQ=35.50;GC=0|1:2,1;GP=0.33	RG:AC	0:9	0|1:12,3
CUTC000834	719	.	G	A	54	NVSM2;CEF	AC=4;AF=0.2;MQ=36.29;BQ=34.38;GC=0|1:2,1;GP=0.33	RG:AC	0:8	0|1:5,4
CUTC000834	793	.	A	G	54	NVSM1;NVSM2;CEF	AC=4;AF=0.4;MQ=23.76;BQ=35.33;GC=0|1:2,2;GP=0.50	RG:AC	0|1:3,2	0|1:4,2
CUTC000835	231	.	C	T	48	NVSM1;NVSM2;CEF	AC=2;AF=0.0;MQ=29.55;BQ=37.00;GC=0|1:1,1;GP=0.50	RG:AC	.:.	0|1:41,2
CUTC000836	322	.	T	C	49	NVSM1;NVSM2;CEF	AC=2;AF=0.1;MQ=155.09;BQ=35.07;GC=0|1:2,2;GP=0.50	RG:AC	0|1:11,1	0|1:17,1
CUTC000836	696	.	A	C	47	CEF	AC=3;AF=0.3;MQ=203.19;BQ=28.74;GC=0|1:1,1;GP=0.50	RG:AC	1:3	0:7
CUTC000837	654	.	A	G	49	NVSM1;CEF	AC=2;AF=0.1;MQ=88.42;BQ=34.19;GC=0|1:2,1;GP=0.33	RG:AC	0|1:15,2	0:17
CUTC000838	709	.	A	G	50	NVSM1;CEF	AC=2;AF=0.1;MQ=74.99;BQ=36.18;GC=0|1:2,1;GP=0.33	RG:AC	0|1:10,2	0:14
CUTC000839	698	.	T	C	45	NVSM2	AC=2;AF=0.2;MQ=22.37;BQ=33.30;GC=0|1:2,1;GP=0.33;EZ=AluI	RG:AC	0:2	0|1:8,2
CUTC000840	107	.	C	T	46	CS60;NVSM1;CEF	AC=2;AF=0.1;MQ=25.51;BQ=30.06;GC=0|1:2,1;GP=0.33	RG:AC	0|1:17,2	0:9
CUTC000840	140	.	G	A	49	CS60;NVSM2;CEF	AC=2;AF=0.1;MQ=25.51;BQ=36.52;GC=0|1:2,1;GP=0.33	RG:AC	0:19	0|1:7,2
CUTC000840	146	.	A	G	49	CS60;NVSM2;CEF	AC=2;AF=0.1;MQ=25.51;BQ=36.64;GC=0|1:2,1;GP=0.33	RG:AC	0:19	0|1:7,2
CUTC000840	214	.	G	A	47	NVSM1;CEF	AC=2;AF=0.1;MQ=25.72;BQ=37.14;GC=0|1:2,1;GP=0.33	RG:AC	0|1:16,2	0:9
CUTC000840	766	.	T	D1	45	NVSM1;NVSM2;VKS;CEF	AC=2;AF=0.1;MQ=68.91;BQ=27.71;GC=0|1:2,2;GP=0.50	RG:AC	0|1:15,1	0|1:6,1
CUTC000841	171	.	A	T	59	CEF	AC=3;AF=0.2;MQ=237.08;BQ=36.59;GC=0|1:1,1;GP=0.50	RG:AC	1:3	0:9
CUTC000841	432	.	G	C	58	CEF	AC=5;AF=0.4;MQ=237.60;BQ=27.92;GC=0|1:1,1;GP=0.50	RG:AC	0:9	1:5
CUTC000841	617	.	A	G	49	NVSM2;CEF	AC=2;AF=0.2;MQ=234.02;BQ=35.25;GC=0|1:2,1;GP=0.33	RG:AC	0:5	0|1:4,2
CUTC000841	678	.	T	IA	45	NVSM1;NVSM2;VKS;CEF	AC=2;AF=0.1;MQ=231.87;BQ=35.31;GC=0|1:2,2;GP=0.50	RG:AC	0|1:6,1	0|1:7,1
CUTC000841	847	.	A	T	46	NVSM1;CEF	AC=2;AF=0.1;MQ=229.20;BQ=34.82;GC=0|1:2,1;GP=0.33	RG:AC	0|1:5,2	0:18
CUTC000841	1116	.	G	A	48	NVSM2;CEF	AC=2;AF=0.1;MQ=202.90;BQ=31.82;GC=0|1:2,1;GP=0.33	RG:AC	0:7	0|1:7,2
CUTC000843	206	.	C	IA	46	NVSM2;VKS;CEF	AC=2;AF=0.1;MQ=55.93;BQ=35.16;GC=0|1:2,1;GP=0.33	RG:AC	0:16	0|1:3,2
CUTC000845	335	.	A	G	49	I60;NVSM1	AC=2;AF=0.0;MQ=225.70;BQ=32.26;GC=0|1:2,1;GP=0.33;EZ=EcoRI	RG:AC	0|1:17,2	0:31
CUTC000847	739	.	A	C	50	CS60;NVSM2;CEF	AC=2;AF=0.1;MQ=165.47;BQ=35.16;GC=0|1:2,1;GP=0.33	RG:AC	0:16	0|1:12,2
CUTC000847	773	.	T	C	52	CS60;NVSM1;NVSM2;CEF	AC=3;AF=0.1;MQ=169.98;BQ=35.99;GC=0|1:2,2;GP=0.50	RG:AC	0|1:14,1	0|1:11,2
CUTC000847	800	.	T	C	46	CS60;NVSM2;CEF	AC=2;AF=0.1;MQ=168.08;BQ=29.06;GC=0|1:2,1;GP=0.33	RG:AC	0:15	0|1:10,2
CUTC000849	398	.	G	A	58	NVSM2;CEF	AC=3;AF=0.2;MQ=47.65;BQ=35.59;GC=0|1:2,1;GP=0.33	RG:AC	0:8	0|1:6,3
CUTC000849	479	.	C	T	59	CEF	AC=7;AF=0.4;MQ=50.13;BQ=26.98;GC=0|1:1,1;GP=0.50	RG:AC	0:9	1:7
CUTC000850	932	.	Y	C,T	116	CEF	AC=10,9;AF=0.5,0.5;MQ=108.67;BQ=30.89;GC=1|2:1,1;GP=0.50	RG:AC	2:9	1:10
CUTC000851	67	.	T	C	50	CS60;CEF	AC=4;AF=0.4;MQ=110.62;BQ=28.19;GC=0|1:1,1;GP=0.50	RG:AC	0:5	1:4
CUTC000851	90	.	G	A	51	CS60;CEF	AC=4;AF=0.4;MQ=110.62;BQ=29.25;GC=0|1:1,1;GP=0.50	RG:AC	0:5	1:4
CUTC000851	186	.	T	C	47	NVSM1;CEF	AC=2;AF=0.2;MQ=86.70;BQ=30.38;GC=0|1:2,1;GP=0.33	RG:AC	0|1:6,2	0:4
CUTC000851	499	.	G	A	47	NVSM1;CEF	AC=2;AF=0.1;MQ=44.10;BQ=36.05;GC=0|1:2,1;GP=0.33	RG:AC	0|1:11,2	0:9
CUTC000851	570	.	C	T	49	NVSM1;CEF	AC=2;AF=0.1;MQ=41.84;BQ=35.93;GC=0|1:2,1;GP=0.33	RG:AC	0|1:12,2	0:9
CUTC000852	575	.	C	T	59	NVSM2;CEF	AC=7;AF=0.3;MQ=109.73;BQ=36.15;GC=0|1:2,1;GP=0.33	RG:AC	0:16	0|1:2,7
CUTC000852	637	.	T	C	48	NVSM2;CEF	AC=2;AF=0.1;MQ=119.42;BQ=35.49;GC=0|1:2,1;GP=0.33	RG:AC	0:18	0|1:10,2
CUTC000854	57	.	C	IT	60	CL60;NVSM1;NVSM2;VKS;CEF	AC=4;AF=0.5;MQ=23.16;BQ=39.76;GC=0|1:1,1;GP=0.50	RG:AC	.:.	0|1:4,4
CUTC000856	386	.	G	A	54	CS60;NVSM2;CEF	AC=5;AF=0.5;MQ=191.42;BQ=33.16;GC=1|0:2,1;GP=0.33	RG:AC	1:4	0|1:5,1
CUTC000856	388	.	W	A,T	113	CS60;NVSM2;CEF	AC=5,5;AF=0.5,0.5;MQ=191.42;BQ=35.41;GC=1|2:2,1;GP=0.33	RG:AC	1:4	1|2:1,5
CUTC000856	422	.	G	A	51	CS60;CEF	AC=3;AF=0.2;MQ=185.18;BQ=31.76;GC=0|1:1,1;GP=0.50	RG:AC	1:3	0:12
CUTC000856	679	.	G	A	58	CS60;CEF	AC=11;AF=0.4;MQ=79.72;BQ=28.71;GC=0|1:1,1;GP=0.50	RG:AC	1:11	0:18
CUTC000856	718	.	C	A	58	CS60;CEF	AC=8;AF=0.4;MQ=72.40;BQ=28.43;GC=0|1:1,1;GP=0.50	RG:AC	1:8	0:13
CUTC000858	464	.	C	T	45	NVSM1;CEF	AC=3;AF=0.1;MQ=168.16;BQ=36.03;GC=0|1:2,1;GP=0.33	RG:AC	0|1:13,3	0:15
CUTC000860	465	.	G	A	45	NVSM2;CEF	AC=2;AF=0.2;MQ=36.33;BQ=29.64;GC=0|1:2,1;GP=0.33	RG:AC	0:4	0|1:3,2
CUTC000861	945	.	A	T	47	NVSM2;CEF	AC=2;AF=0.1;MQ=221.69;BQ=30.85;GC=0|1:2,1;GP=0.33	RG:AC	0:7	0|1:8,2
CUTC000861	1104	.	A	G	51	NVSM2;CEF	AC=3;AF=0.2;MQ=219.51;BQ=29.66;GC=0|1:2,1;GP=0.33	RG:AC	0:8	0|1:1,3
CUTC000861	1795	.	A	G	47	CS60;NVSM1;NVSM2;CEF	AC=2;AF=0.1;MQ=47.64;BQ=32.57;GC=0|1:1,1;GP=0.50	RG:AC	.:.	0|1:13,2
CUTC000861	1852	.	A	D1	59	CS60;NVSM1;NVSM2;VKS;CEF	AC=9;AF=0.7;MQ=44.16;BQ=32.48;GC=0|1:1,1;GP=0.50	RG:AC	.:.	0|1:4,9
CUTC000861	1853	.	A	G	51	CS60;NVSM1;NVSM2;CEF	AC=3;AF=0.2;MQ=44.16;BQ=32.74;GC=0|1:1,1;GP=0.50	RG:AC	.:.	0|1:10,3
CUTC000861	2409	.	C	G	46	NVSM1;CEF	AC=2;AF=0.1;MQ=85.69;BQ=36.40;GC=0|1:2,1;GP=0.33	RG:AC	0|1:13,2	0:5
CUTC000861	2476	.	A	G	45	NVSM1;CEF	AC=2;AF=0.1;MQ=104.36;BQ=36.12;GC=0|1:2,1;GP=0.33	RG:AC	0|1:13,2	0:10
CUTC000863	946	.	C	T	55	CEF	AC=5;AF=0.3;MQ=93.10;BQ=33.73;GC=0|1:1,1;GP=0.50	RG:AC	1:5	0:10
CUTC000865	121	.	T	C	49	NVSM1;NVSM2;CEF	AC=2;AF=0.3;MQ=22.09;BQ=34.76;GC=0|1:1,1;GP=0.50	RG:AC	0|1:4,2	.:.
CUTC000865	224	.	T	C	46	NVSM1;NVSM2;CEF	AC=2;AF=0.2;MQ=24.15;BQ=31.33;GC=0|1:1,1;GP=0.50	RG:AC	0|1:7,2	.:.
CUTC000867	504	.	A	G	45	NVSM2;CEF	AC=2;AF=0.1;MQ=115.57;BQ=35.23;GC=0|1:2,1;GP=0.33	RG:AC	0:9	0|1:17,2
CUTC000867	596	.	G	A	46	NVSM1;CEF	AC=2;AF=0.1;MQ=124.57;BQ=31.61;GC=0|1:2,1;GP=0.33	RG:AC	0|1:9,2	0:19
CUTC000868	572	.	C	T	57	CEF	AC=4;AF=0.4;MQ=212.99;BQ=34.71;GC=0|1:1,1;GP=0.50	RG:AC	0:5	1:4
CUTC000868	677	.	T	A	46	CEF	AC=5;AF=0.3;MQ=165.83;BQ=27.41;GC=0|1:1,1;GP=0.50	RG:AC	0:13	1:5
CUTC000868	767	.	T	C	46	NVSM1;NVSM2;CEF	AC=2;AF=0.2;MQ=134.72;BQ=28.95;GC=0|1:2,2;GP=0.50	RG:AC	0|1:6,1	0|1:3,1
CUTC000870	150	.	A	D1	55	CS60;VKS;CEF	AC=3;AF=0.3;MQ=40.91;BQ=32.53;GC=0|1:1,1;GP=0.50	RG:AC	0:6	1:3
CUTC000870	158	.	A	G	58	CS60;CEF	AC=3;AF=0.3;MQ=40.91;BQ=38.04;GC=0|1:1,1;GP=0.50	RG:AC	0:6	1:3
CUTC000870	160	.	G	A	59	CS60;CEF	AC=3;AF=0.3;MQ=40.91;BQ=38.72;GC=0|1:1,1;GP=0.50	RG:AC	0:6	1:3
CUTC000870	164	.	T	C	55	CS60;CEF	AC=3;AF=0.3;MQ=40.91;BQ=38.03;GC=0|1:1,1;GP=0.50	RG:AC	0:6	1:3
CUTC000870	729	.	T	C	59	I60;NVSM2	AC=3;AF=0.5;MQ=63.33;BQ=35.59;GC=0|1:2,1;GP=0.33;EZ=BglI	RG:AC	0:1	0|1:2,3
CUTC000871	249	.	T	C	50	CS60;NVSM1;NVSM2;CEF	AC=2;AF=0.1;MQ=16.73;BQ=37.17;GC=0|1:1,1;GP=0.50	RG:AC	0|1:21,2	.:.
CUTC000871	261	.	T	C	46	CS60;NVSM1;NVSM2;CEF	AC=2;AF=0.1;MQ=16.73;BQ=35.50;GC=0|1:1,1;GP=0.50	RG:AC	0|1:21,2	.:.
CUTC000871	265	.	T	C	45	CS60;NVSM1;NVSM2;CEF	AC=2;AF=0.1;MQ=16.73;BQ=25.66;GC=0|1:1,1;GP=0.50	RG:AC	0|1:21,2	.:.
CUTC000872	485	.	T	C	58	CS60;I60;NVSM1;CEF	AC=3;AF=0.1;MQ=123.80;BQ=37.62;GC=0|1:2,1;GP=0.33	RG:AC	0|1:15,3	0:15
CUTC000872	512	.	C	T	53	CS60;I60;NVSM1;NVSM2;CEF	AC=3;AF=0.1;MQ=132.57;BQ=37.01;GC=0|1:2,2;GP=0.50	RG:AC	0|1:17,2	0|1:16,1
CUTC000872	598	.	A	G	45	I60;NVSM1;NVSM2;CEF	AC=2;AF=0.0;MQ=157.71;BQ=35.48;GC=0|1:2,2;GP=0.50	RG:AC	0|1:21,1	0|1:21,1
CUTC000873	56	.	C	IA	60	CS60;CL60;NVSM1;VKS;CEF	AC=9;AF=0.3;MQ=226.29;BQ=35.60;GC=0|1:2,1;GP=0.33	RG:AC	0|1:9,9	0:16
CUTC000873	71	.	T	C	50	CS60;NVSM2;CEF	AC=2;AF=0.1;MQ=228.02;BQ=32.72;GC=0|1:2,1;GP=0.33	RG:AC	0:11	0|1:14,2
CUTC000873	364	.	G	A	46	I60;NVSM1;CEF	AC=2;AF=0.1;MQ=235.89;BQ=35.31;GC=0|1:2,1;GP=0.33	RG:AC	0|1:10,2	0:11
CUTC000873	501	.	T	A	59	CEF	AC=5;AF=0.4;MQ=223.33;BQ=36.70;GC=0|1:1,1;GP=0.50	RG:AC	0:7	1:5
CUTC000873	590	.	A	G	45	CS60;CEF	AC=2;AF=0.3;MQ=228.17;BQ=35.80;GC=0|1:1,1;GP=0.50	RG:AC	1:2	0:5
CUTC000873	612	.	A	G	46	CS60;CEF	AC=2;AF=0.3;MQ=232.53;BQ=36.98;GC=0|1:1,1;GP=0.50	RG:AC	1:2	0:4
CUTC000875	814	.	A	G	60	CEF	AC=5;AF=0.3;MQ=152.60;BQ=36.46;GC=0|1:1,1;GP=0.50	RG:AC	0:10	1:5
CUTC000879	1211	.	A	G	48	NVSM2;CEF	AC=2;AF=0.2;MQ=121.65;BQ=32.85;GC=0|1:2,1;GP=0.33	RG:AC	0:5	0|1:5,2
CUTC000879	1442	.	A	G	50	NVSM2;CEF	AC=2;AF=0.1;MQ=105.01;BQ=34.70;GC=0|1:2,1;GP=0.33	RG:AC	0:7	0|1:5,2
CUTC000880	163	.	A	G	59	NVSM1;CEF	AC=6;AF=0.2;MQ=49.42;BQ=36.09;GC=0|1:2,1;GP=0.33	RG:AC	0|1:6,6	0:12
CUTC000881	186	.	C	T	54	NVSM2;CEF	AC=3;AF=0.4;MQ=235.84;BQ=33.61;GC=0|1:2,1;GP=0.33	RG:AC	0:4	0|1:1,3
CUTC000881	1322	.	A	C	49	CS60;NVSM2;CEF	AC=2;AF=0.2;MQ=183.99;BQ=36.16;GC=0|1:2,1;GP=0.33	RG:AC	0:5	0|1:4,2
CUTC000881	1334	.	G	A	59	CS60;NVSM2;CEF	AC=3;AF=0.2;MQ=193.00;BQ=34.25;GC=0|1:2,1;GP=0.33	RG:AC	0:6	0|1:4,3
CUTC000881	1340	.	G	A	59	CS60;NVSM2;CEF	AC=3;AF=0.2;MQ=203.82;BQ=35.28;GC=0|1:2,1;GP=0.33	RG:AC	0:9	0|1:5,3
CUTC000881	1522	.	T	G	54	NVSM2;CEF	AC=4;AF=0.1;MQ=231.02;BQ=29.57;GC=0|1:2,1;GP=0.33	RG:AC	0:17	0|1:11,4
CUTC000882	848	.	G	A	46	NVSM2;CEF	AC=2;AF=0.2;MQ=73.62;BQ=32.47;GC=0|1:2,1;GP=0.33	RG:AC	0:3	0|1:6,2
CUTC000883	492	.	T	A	59	NVSM2;CEF	AC=3;AF=0.1;MQ=122.40;BQ=37.28;GC=0|1:2,1;GP=0.33	RG:AC	0:18	0|1:2,3
CUTC000883	632	.	A	G	48	NVSM1	AC=2;AF=0.1;MQ=95.73;BQ=37.64;GC=0|1:2,1;GP=0.33;EZ=PvuII	RG:AC	0|1:18,2	0:6
CUTC000884	719	.	A	G	45	I60;CEF	AC=3;AF=0.4;MQ=123.02;BQ=29.04;GC=0|1:1,1;GP=0.50	RG:AC	0:4	1:3
CUTC000884	978	.	A	C	55	CEF	AC=5;AF=0.2;MQ=77.78;BQ=36.87;GC=0|1:1,1;GP=0.50	RG:AC	0:18	1:5
CUTC000884	1044	.	T	G	57	CS60;NVSM2;CEF	AC=4;AF=0.1;MQ=89.11;BQ=32.40;GC=0|1:2,1;GP=0.33	RG:AC	0:22	0|1:1,4
CUTC000884	1053	.	A	C	56	CS60;CEF	AC=5;AF=0.2;MQ=86.50;BQ=35.39;GC=0|1:1,1;GP=0.50	RG:AC	0:21	1:5
CUTC000888	235	.	T	C	47	CS60;NVSM1;CEF	AC=2;AF=0.4;MQ=124.17;BQ=36.59;GC=1|0:2,1;GP=0.33	RG:AC	0|1:3,1	1:1
CUTC000888	286	.	C	T	47	CS60;I60;NVSM1;CEF	AC=2;AF=0.4;MQ=124.17;BQ=35.07;GC=0|1:2,1;GP=0.33	RG:AC	0|1:2,2	0:1
CUTC000888	322	.	C	T	49	CS60;I60;NVSM1;CEF	AC=2;AF=0.4;MQ=124.30;BQ=39.01;GC=0|1:2,1;GP=0.33	RG:AC	0|1:2,2	0:1
CUTC000888	622	.	C	T	50	I60;CEF	AC=2;AF=0.4;MQ=135.57;BQ=36.50;GC=0|1:1,1;GP=0.50	RG:AC	1:2	0:3
CUTC000888	775	.	C	T	45	CS60;NVSM1;CEF	AC=2;AF=0.3;MQ=118.11;BQ=32.88;GC=0|1:2,1;GP=0.33	RG:AC	0|1:2,2	0:3
CUTC000888	811	.	G	T	49	CS60;NVSM1	AC=2;AF=0.3;MQ=118.11;BQ=29.14;GC=0|1:2,1;GP=0.33;EZ=HindIII	RG:AC	0|1:2,2	0:3
CUTC000888	826	.	T	C	49	CS60;NVSM1;CEF	AC=2;AF=0.3;MQ=113.84;BQ=34.61;GC=0|1:2,1;GP=0.33	RG:AC	0|1:2,2	0:2
CUTC000888	883	.	T	C	49	CS60;NVSM1;CEF	AC=2;AF=0.5;MQ=97.81;BQ=36.21;GC=0|1:2,1;GP=0.33	RG:AC	0|1:1,2	0:1
CUTC000888	898	.	R	A,G	96	CS60;NVSM1;CEF	AC=3,2;AF=0.6,0.4;MQ=94.52;BQ=31.84;GC=1|2:2,1;GP=0.33	RG:AC	1|2:2,2	1:1
CUTC000888	931	.	T	A	47	CS60;NVSM1;NVSM2;CEF	AC=2;AF=0.5;MQ=85.21;BQ=36.98;GC=0|1:1,1;GP=0.50	RG:AC	0|1:2,2	.:.
CUTC000888	958	.	T	C	45	CS60;NVSM1;NVSM2;CEF	AC=2;AF=0.5;MQ=85.21;BQ=35.92;GC=0|1:1,1;GP=0.50	RG:AC	0|1:2,2	.:.
CUTC000889	96	.	G	A	46	NVSM1;NVSM2;CEF	AC=2;AF=0.1;MQ=39.15;BQ=33.48;GC=0|1:1,1;GP=0.50	RG:AC	0|1:25,2	.:.
CUTC000889	166	.	A	T	46	NVSM1;NVSM2;CEF	AC=2;AF=0.1;MQ=38.49;BQ=37.19;GC=0|1:1,1;GP=0.50	RG:AC	0|1:28,2	.:.
CUTC000889	228	.	A	G	45	NVSM1;NVSM2;CEF	AC=2;AF=0.1;MQ=38.83;BQ=35.15;GC=0|1:1,1;GP=0.50	RG:AC	0|1:27,2	.:.
CUTC000892	251	.	A	G	48	NVSM2;CEF	AC=2;AF=0.3;MQ=84.30;BQ=31.43;GC=0|1:2,1;GP=0.33	RG:AC	0:4	0|1:1,2
CUTC000892	1156	.	C	T	48	I60;NVSM1;CEF	AC=3;AF=0.1;MQ=38.89;BQ=34.12;GC=0|1:2,1;GP=0.33	RG:AC	0|1:10,3	0:9
CUTC000892	1225	.	C	T	46	I60;NVSM2;CEF	AC=2;AF=0.1;MQ=41.90;BQ=33.57;GC=0|1:2,1;GP=0.33	RG:AC	0:10	0|1:8,2
CUTC000893	163	.	T	C	49	CS60;NVSM2;CEF	AC=2;AF=0.1;MQ=108.13;BQ=36.09;GC=0|1:2,1;GP=0.33	RG:AC	0:12	0|1:13,2
CUTC000893	193	.	A	G	50	CS60;NVSM1;CEF	AC=2;AF=0.1;MQ=106.32;BQ=36.59;GC=0|1:2,1;GP=0.33	RG:AC	0|1:10,2	0:16
CUTC000893	255	.	T	C	48	NVSM2;CEF	AC=2;AF=0.1;MQ=98.31;BQ=28.57;GC=0|1:2,1;GP=0.33	RG:AC	0:11	0|1:13,2
CUTC000893	534	.	T	C	47	NVSM1;CEF	AC=2;AF=0.2;MQ=34.15;BQ=35.97;GC=0|1:2,1;GP=0.33	RG:AC	0|1:5,2	0:1
CUTC000896	332	.	A	D1	45	NVSM1;NVSM2;VKS;CEF	AC=4;AF=0.1;MQ=220.72;BQ=31.74;GC=0|1:1,1;GP=0.50	RG:AC	.:.	0|1:39,4
CUTC000903	305	.	A	T	50	NVSM1;CEF	AC=2;AF=0.4;MQ=94.96;BQ=36.90;GC=0|1:2,1;GP=0.33	RG:AC	0|1:2,2	0:1
CUTC000903	1476	.	A	G	50	NVSM2;CEF	AC=2;AF=0.1;MQ=229.42;BQ=35.82;GC=0|1:2,1;GP=0.33	RG:AC	0:8	0|1:15,2
CUTC000903	1575	.	T	A	50	CEF	AC=7;AF=0.4;MQ=227.18;BQ=30.34;GC=0|1:1,1;GP=0.50	RG:AC	1:7	0:12
CUTC000903	1677	.	T	C	46	NVSM2;CEF	AC=2;AF=0.2;MQ=225.24;BQ=32.51;GC=0|1:2,1;GP=0.33	RG:AC	0:5	0|1:5,2
CUTC000905	852	.	A	G	48	NVSM1;NVSM2;CEF	AC=2;AF=0.1;MQ=43.33;BQ=34.62;GC=0|1:2,2;GP=0.50	RG:AC	0|1:8,1	0|1:15,1
CUTC000906	842	.	C	A	49	CS60;I60;NVSM2;CEF	AC=2;AF=0.1;MQ=112.26;BQ=30.56;GC=0|1:2,1;GP=0.33	RG:AC	0:7	0|1:6,2
CUTC000906	900	.	A	C	46	CS60;I60;NVSM2;CEF	AC=2;AF=0.1;MQ=111.15;BQ=33.38;GC=0|1:2,1;GP=0.33	RG:AC	0:8	0|1:12,2
CUTC000908	453	.	A	G	51	I60;NVSM1;CEF	AC=3;AF=0.3;MQ=59.84;BQ=30.37;GC=0|1:2,1;GP=0.33	RG:AC	0|1:1,3	0:7
CUTC000908	534	.	C	T	59	I60;CEF	AC=3;AF=0.3;MQ=61.87;BQ=38.31;GC=0|1:1,1;GP=0.50	RG:AC	1:3	0:7
CUTC000909	523	.	G	A	59	CS60;CEF	AC=3;AF=0.2;MQ=66.34;BQ=39.02;GC=0|1:1,1;GP=0.50	RG:AC	0:10	1:3
CUTC000909	564	.	T	A	57	CS60;CEF	AC=5;AF=0.3;MQ=82.58;BQ=37.17;GC=0|1:1,1;GP=0.50	RG:AC	0:14	1:5
CUTC000909	634	.	T	A	55	CS60;CEF	AC=6;AF=0.3;MQ=88.76;BQ=34.73;GC=0|1:1,1;GP=0.50	RG:AC	0:17	1:6
CUTC000909	659	.	G	A	57	CS60;CEF	AC=6;AF=0.3;MQ=92.53;BQ=35.07;GC=0|1:1,1;GP=0.50	RG:AC	0:15	1:6
CUTC000909	665	.	A	G	55	CS60;CEF	AC=6;AF=0.3;MQ=92.53;BQ=35.36;GC=0|1:1,1;GP=0.50	RG:AC	0:15	1:6
CUTC000909	679	.	A	G	58	CS60;CEF	AC=7;AF=0.3;MQ=99.99;BQ=32.12;GC=0|1:1,1;GP=0.50	RG:AC	0:13	1:7
CUTC000912	922	.	T	G	58	CEF	AC=4;AF=0.3;MQ=233.18;BQ=32.06;GC=0|1:1,1;GP=0.50	RG:AC	1:4	0:10
CUTC000914	431	.	A	G	49	NVSM1;CEF	AC=4;AF=0.1;MQ=124.88;BQ=35.72;GC=0|1:2,1;GP=0.33	RG:AC	0|1:11,4	0:13
CUTC000914	504	.	A	D1	54	CS60;VKS;CEF	AC=18;AF=0.5;MQ=145.98;BQ=32.34;GC=0|1:1,1;GP=0.50	RG:AC	1:18	0:15
CUTC000914	512	.	T	D1	57	CS60;NVSM1;VKS;CEF	AC=5;AF=0.1;MQ=143.98;BQ=28.39;GC=0|1:2,1;GP=0.33	RG:AC	0|1:13,5	0:16
CUTC000914	585	.	A	G	49	NVSM1;CEF	AC=4;AF=0.1;MQ=150.68;BQ=35.03;GC=0|1:2,1;GP=0.33	RG:AC	0|1:14,4	0:9
CUTC000915	199	.	G	IT	53	CS60;NVSM2;VKS;CEF	AC=9;AF=0.2;MQ=101.56;BQ=31.62;GC=0|1:2,1;GP=0.33	RG:AC	0:7	0|1:24,9
CUTC000915	243	.	G	A	58	CS60;CEF	AC=7;AF=0.2;MQ=99.92;BQ=35.67;GC=0|1:1,1;GP=0.50	RG:AC	1:7	0:27
CUTC000915	492	.	T	C	57	CEF	AC=3;AF=0.1;MQ=58.98;BQ=35.30;GC=0|1:1,1;GP=0.50	RG:AC	1:3	0:30
CUTC000918	475	.	A	T	46	I60;CEF	AC=2;AF=0.2;MQ=146.58;BQ=28.13;GC=0|1:1,1;GP=0.50	RG:AC	1:2	0:9
CUTC000920	120	.	G	A	49	CS60;I60;NVSM1;NVSM2;CEF	AC=2;AF=0.3;MQ=209.20;BQ=38.53;GC=0|1:2,2;GP=0.50	RG:AC	0|1:3,1	0|1:1,1
CUTC000920	123	.	C	T	48	CS60;I60;NVSM1;NVSM2;CEF	AC=2;AF=0.3;MQ=209.20;BQ=38.36;GC=0|1:2,2;GP=0.50	RG:AC	0|1:3,1	0|1:1,1
CUTC000920	132	.	T	A	49	CS60;I60;NVSM1;NVSM2;CEF	AC=2;AF=0.3;MQ=209.20;BQ=38.53;GC=0|1:2,2;GP=0.50	RG:AC	0|1:3,1	0|1:1,1
CUTC000920	154	.	A	G	49	CS60;I60;NVSM1;NVSM2;CEF	AC=2;AF=0.3;MQ=209.20;BQ=37.56;GC=0|1:2,2;GP=0.50	RG:AC	0|1:3,1	0|1:1,1
CUTC000920	163	.	T	C	48	CS60;I60;NVSM1;NVSM2	AC=2;AF=0.3;MQ=209.20;BQ=36.13;GC=0|1:2,2;GP=0.50;EZ=HindIII	RG:AC	0|1:3,1	0|1:1,1
CUTC000920	267	.	T	G	47	CS60;I60;NVSM1;NVSM2;CEF	AC=2;AF=0.2;MQ=190.15;BQ=33.20;GC=0|1:2,2;GP=0.50	RG:AC	0|1:4,1	0|1:3,1
CUTC000920	270	.	A	G	48	CS60;I60;NVSM1;NVSM2;CEF	AC=2;AF=0.2;MQ=186.68;BQ=35.68;GC=0|1:2,2;GP=0.50	RG:AC	0|1:5,1	0|1:3,1
CUTC000920	273	.	T	C	48	CS60;I60;NVSM1;NVSM2;CEF	AC=2;AF=0.2;MQ=186.68;BQ=29.17;GC=0|1:2,2;GP=0.50	RG:AC	0|1:5,1	0|1:3,1
CUTC000920	291	.	C	T	46	CS60;I60;NVSM1;NVSM2;CEF	AC=2;AF=0.2;MQ=186.68;BQ=33.47;GC=0|1:2,2;GP=0.50	RG:AC	0|1:5,1	0|1:3,1
CUTC000920	337	.	A	G	47	CS60;I60;NVSM2;CEF	AC=2;AF=0.1;MQ=154.36;BQ=33.87;GC=0|1:2,1;GP=0.33	RG:AC	0:10	0|1:6,2
CUTC000921	114	.	G	C	45	NVSM1	AC=2;AF=0.1;MQ=119.30;BQ=35.81;GC=0|1:2,1;GP=0.33;EZ=ZraI,BstEII	RG:AC	0|1:10,2	0:21
CUTC000921	228	.	A	D1	46	I60;NVSM1;NVSM2;VKS;CEF	AC=3;AF=0.1;MQ=115.66;BQ=31.39;GC=0|1:2,2;GP=0.50	RG:AC	0|1:12,2	0|1:20,1
CUTC000923	735	.	C	G	55	CEF	AC=5;AF=0.4;MQ=115.71;BQ=31.28;GC=0|1:1,1;GP=0.50	RG:AC	1:5	0:7
CUTC000924	569	.	T	C	46	CS60;NVSM1;CEF	AC=2;AF=0.1;MQ=108.06;BQ=35.17;GC=0|1:2,1;GP=0.33	RG:AC	0|1:9,2	0:12
CUTC000924	617	.	A	G	45	CS60;NVSM2;CEF	AC=2;AF=0.1;MQ=110.23;BQ=35.54;GC=0|1:2,1;GP=0.33	RG:AC	0:11	0|1:9,2
CUTC000926	103	.	G	D2	48	VKS;CEF	AC=2;AF=0.4;MQ=221.49;BQ=34.40;GC=0|1:1,1;GP=0.50	RG:AC	1:2	0:3
CUTC000926	385	.	A	C	57	CS60;I60;CEF	AC=6;AF=0.3;MQ=223.36;BQ=34.43;GC=0|1:1,1;GP=0.50	RG:AC	1:6	0:13
CUTC000926	403	.	T	C	57	CS60;I60;CEF	AC=9;AF=0.4;MQ=220.32;BQ=31.29;GC=0|1:1,1;GP=0.50	RG:AC	1:9	0:14
CUTC000926	917	.	T	C	49	NVSM1;NVSM2;CEF	AC=2;AF=0.1;MQ=206.79;BQ=36.66;GC=0|1:2,2;GP=0.50	RG:AC	0|1:6,1	0|1:13,1
CUTC000932	51	.	C	A	49	CS60;CL60;NVSM1;CEF	AC=3;AF=0.4;MQ=105.45;BQ=26.15;GC=0|1:2,1;GP=0.33	RG:AC	0|1:2,3	0:2
CUTC000932	82	.	A	G	54	CS60;NVSM1;CEF	AC=3;AF=0.3;MQ=99.99;BQ=30.63;GC=0|1:2,1;GP=0.33	RG:AC	0|1:3,3	0:3
CUTC000932	312	.	A	G	50	CS60;I60;NVSM1;CEF	AC=2;AF=0.1;MQ=63.10;BQ=35.51;GC=0|1:2,1;GP=0.33	RG:AC	0|1:7,2	0:12
CUTC000932	349	.	T	A	49	CS60;I60;NVSM1	AC=2;AF=0.1;MQ=57.58;BQ=34.04;GC=0|1:2,1;GP=0.33;EZ=KpnI,Asp718I,BanI	RG:AC	0|1:7,2	0:13
CUTC000933	872	.	G	A	54	CS60;NVSM1	AC=3;AF=0.3;MQ=132.65;BQ=37.42;GC=0|1:2,1;GP=0.33;EZ=ClaI	RG:AC	0|1:2,3	0:6
CUTC000933	890	.	C	A	51	CS60;NVSM1;CEF	AC=3;AF=0.2;MQ=133.43;BQ=30.15;GC=0|1:2,1;GP=0.33	RG:AC	0|1:4,3	0:7
CUTC000933	1236	.	T	D2	59	NVSM1;VKS;CEF	AC=4;AF=0.1;MQ=185.86;BQ=34.26;GC=0|1:2,1;GP=0.33	RG:AC	0|1:9,4	0:21
CUTC000934	1787	.	C	T	49	NVSM1;CEF	AC=2;AF=0.1;MQ=168.26;BQ=34.23;GC=0|1:2,1;GP=0.33	RG:AC	0|1:5,2	0:14
CUTC000936	802	.	C	T	48	I60;NVSM2;CEF	AC=2;AF=0.1;MQ=49.44;BQ=34.22;GC=0|1:2,1;GP=0.33	RG:AC	0:13	0|1:9,2
CUTC000939	257	.	A	D1	49	NVSM1;VKS;CEF	AC=3;AF=0.4;MQ=78.50;BQ=31.02;GC=0|1:2,1;GP=0.33	RG:AC	0|1:3,3	0:2
CUTC000940	144	.	A	G	45	CS60;NVSM1;CEF	AC=2;AF=0.2;MQ=110.19;BQ=31.22;GC=0|1:2,1;GP=0.33	RG:AC	0|1:7,2	0:1
CUTC000940	184	.	A	G	47	CS60;I60;NVSM1;CEF	AC=3;AF=0.3;MQ=110.50;BQ=27.37;GC=0|1:2,1;GP=0.33	RG:AC	0|1:6,3	0:1
CUTC000942	722	.	A	G	59	NVSM2;CEF	AC=7;AF=0.4;MQ=190.70;BQ=32.91;GC=0|1:2,1;GP=0.33	RG:AC	0:9	0|1:2,7
CUTC000943	282	.	A	G	45	NVSM1;CEF	AC=2;AF=0.2;MQ=87.00;BQ=37.02;GC=0|1:2,1;GP=0.33	RG:AC	0|1:2,2	0:5
CUTC000943	410	.	G	T	59	I60;NVSM1;CEF	AC=3;AF=0.3;MQ=87.32;BQ=36.93;GC=0|1:2,1;GP=0.33	RG:AC	0|1:3,3	0:3
CUTC000944	718	.	C	T	58	NVSM1;CEF	AC=7;AF=0.3;MQ=90.19;BQ=34.57;GC=1|0:2,1;GP=0.33	RG:AC	0|1:14,2	1:5
CUTC000944	883	.	G	A	45	CS60;NVSM1;CEF	AC=4;AF=0.3;MQ=100.32;BQ=30.72;GC=1|0:2,1;GP=0.33	RG:AC	0|1:9,1	1:3
CUTC000944	896	.	G	A	45	CS60;CEF	AC=3;AF=0.2;MQ=102.38;BQ=30.85;GC=0|1:1,1;GP=0.50	RG:AC	0:9	1:3
CUTC000946	758	.	C	T	49	NVSM1;CEF	AC=2;AF=0.1;MQ=41.51;BQ=35.27;GC=0|1:2,1;GP=0.33	RG:AC	0|1:11,2	0:2
CUTC000946	1248	.	A	G	46	NVSM1;NVSM2;CEF	AC=2;AF=0.2;MQ=53.84;BQ=35.09;GC=0|1:1,1;GP=0.50	RG:AC	0|1:6,2	.:.
CUTC000947	429	.	A	T	48	NVSM1;NVSM2;CEF	AC=2;AF=0.2;MQ=27.16;BQ=37.44;GC=0|1:1,1;GP=0.50	RG:AC	0|1:8,2	.:.
CUTC000949	274	.	T	A	50	NVSM1;NVSM2;CEF	AC=2;AF=0.1;MQ=26.23;BQ=34.70;GC=0|1:1,1;GP=0.50	RG:AC	0|1:13,2	.:.
CUTC000949	764	.	T	C	58	CEF	AC=7;AF=0.4;MQ=42.07;BQ=31.81;GC=0|1:1,1;GP=0.50	RG:AC	1:7	0:10
CUTC000955	178	.	G	A	46	NVSM1;NVSM2;CEF	AC=2;AF=0.1;MQ=38.75;BQ=37.00;GC=0|1:1,1;GP=0.50	RG:AC	.:.	0|1:13,2
CUTC000957	160	.	A	G	50	NVSM1	AC=2;AF=0.1;MQ=173.44;BQ=33.28;GC=0|1:2,1;GP=0.33;EZ=PstI	RG:AC	0|1:11,2	0:13
CUTC000957	651	.	A	G	49	I60;NVSM1;CEF	AC=2;AF=0.1;MQ=128.01;BQ=36.32;GC=0|1:2,1;GP=0.33	RG:AC	0|1:13,2	0:12
CUTC000957	818	.	T	C	48	I60;NVSM1;CEF	AC=2;AF=0.1;MQ=70.33;BQ=34.97;GC=0|1:2,1;GP=0.33	RG:AC	0|1:10,2	0:7
CUTC000958	75	.	A	G	47	CS60;NVSM1;CEF	AC=2;AF=0.2;MQ=175.97;BQ=32.54;GC=0|1:2,1;GP=0.33	RG:AC	0|1:4,2	0:3
CUTC000958	98	.	Y	C,T	108	CS60;NVSM1;CEF	AC=5,4;AF=0.6,0.4;MQ=174.05;BQ=31.53;GC=1|2:2,1;GP=0.33	RG:AC	1|2:1,4	1:4
CUTC000958	130	.	K	G,T	118	CS60;NVSM1;CEF	AC=5,6;AF=0.5,0.5;MQ=173.30;BQ=34.40;GC=2|1:2,1;GP=0.33	RG:AC	1|2:5,1	2:5
CUTC000958	652	.	A	C	59	CEF	AC=6;AF=0.3;MQ=152.90;BQ=32.84;GC=0|1:1,1;GP=0.50	RG:AC	0:14	1:6
CUTC000961	494	.	T	C	49	NVSM2;CEF	AC=2;AF=0.1;MQ=145.17;BQ=37.07;GC=0|1:2,1;GP=0.33	RG:AC	0:8	0|1:17,2
CUTC000962	57	.	T	G	45	CL60;CEF	AC=4;AF=0.4;MQ=219.04;BQ=27.86;GC=0|1:1,1;GP=0.50	RG:AC	0:6	1:4
CUTC000962	829	.	T	C	45	NVSM1;CEF	AC=2;AF=0.2;MQ=49.94;BQ=30.81;GC=0|1:2,1;GP=0.33	RG:AC	0|1:8,2	0:1
CUTC000963	636	.	G	T	59	CS60;NVSM2;CEF	AC=6;AF=0.4;MQ=96.65;BQ=28.76;GC=0|1:2,1;GP=0.33	RG:AC	0:8	0|1:3,6
CUTC000963	667	.	T	C	46	CS60;NVSM1;CEF	AC=2;AF=0.1;MQ=76.29;BQ=35.47;GC=0|1:2,1;GP=0.33	RG:AC	0|1:8,2	0:7
CUTC000963	806	.	C	G	57	NVSM2;CEF	AC=4;AF=0.2;MQ=47.40;BQ=36.41;GC=0|1:2,1;GP=0.33	RG:AC	0:13	0|1:2,4
CUTC000965	75	.	G	A	45	NVSM1;NVSM2;CEF	AC=2;AF=0.1;MQ=111.49;BQ=35.60;GC=0|1:2,2;GP=0.50	RG:AC	0|1:9,1	0|1:6,1
CUTC000969	686	.	Y	C,T	97	I60;CEF	AC=2,2;AF=0.5,0.5;MQ=178.02;BQ=37.75;GC=1|2:1,1;GP=0.50	RG:AC	2:2	1:2
CUTC000969	823	.	G	A	49	I60;NVSM2;CEF	AC=2;AF=0.1;MQ=96.69;BQ=35.89;GC=0|1:2,1;GP=0.33	RG:AC	0:4	0|1:15,2
CUTC000972	603	.	C	T	51	NVSM1;NVSM2;CEF	AC=3;AF=0.2;MQ=37.42;BQ=31.11;GC=0|1:1,1;GP=0.50	RG:AC	.:.	0|1:10,3
CUTC000975	729	.	T	C	47	NVSM2;CEF	AC=2;AF=0.1;MQ=48.08;BQ=28.92;GC=0|1:2,1;GP=0.33	RG:AC	0:9	0|1:8,2
CUTC000976	547	.	T	C	47	NVSM1;CEF	AC=2;AF=0.2;MQ=57.91;BQ=29.90;GC=0|1:2,1;GP=0.33	RG:AC	0|1:2,2	0:4
CUTC000978	55	.	A	C	45	CL60;NVSM1;CEF	AC=2;AF=0.2;MQ=20.66;BQ=36.06;GC=0|1:2,1;GP=0.33	RG:AC	0|1:3,2	0:7
CUTC000978	125	.	T	G	46	CS60;NVSM1;CEF	AC=2;AF=0.2;MQ=20.66;BQ=34.88;GC=0|1:2,1;GP=0.33	RG:AC	0|1:3,2	0:7
CUTC000978	182	.	C	T	46	CS60;NVSM1;CEF	AC=2;AF=0.2;MQ=17.68;BQ=38.39;GC=0|1:2,1;GP=0.33	RG:AC	0|1:3,2	0:6
CUTC000980	522	.	T	A	49	NVSM1;CEF	AC=2;AF=0.1;MQ=66.80;BQ=37.40;GC=0|1:2,1;GP=0.33	RG:AC	0|1:22,2	0:10
CUTC000982	595	.	A	G	49	NVSM1;NVSM2;CEF	AC=2;AF=0.2;MQ=50.41;BQ=37.80;GC=0|1:1,1;GP=0.50	RG:AC	0|1:8,2	.:.
CUTC000985	246	.	A	G	46	NVSM1;NVSM2;CEF	AC=2;AF=0.1;MQ=156.27;BQ=35.65;GC=0|1:2,2;GP=0.50	RG:AC	0|1:22,1	0|1:9,1
CUTC000985	382	.	G	C	57	NVSM2;CEF	AC=3;AF=0.1;MQ=199.90;BQ=30.37;GC=0|1:2,1;GP=0.33	RG:AC	0:19	0|1:2,3
CUTC000986	77	.	G	T	48	CEF	AC=2;AF=0.3;MQ=143.44;BQ=32.59;GC=0|1:1,1;GP=0.50	RG:AC	1:2	0:5
CUTC000986	163	.	A	G	56	NVSM2;CEF	AC=3;AF=0.3;MQ=127.46;BQ=34.25;GC=0|1:2,1;GP=0.33	RG:AC	0:2	0|1:6,3
CUTC000988	147	.	G	A	51	I60;CEF	AC=6;AF=0.4;MQ=224.37;BQ=25.04;GC=0|1:1,1;GP=0.50	RG:AC	1:6	0:8
CUTC000988	473	.	A	G	46	NVSM2;CEF	AC=2;AF=0.1;MQ=234.60;BQ=34.76;GC=0|1:2,1;GP=0.33	RG:AC	0:14	0|1:10,2
CUTC000991	912	.	T	D1	45	NVSM1;NVSM2;VKS;CEF	AC=7;AF=0.4;MQ=30.67;BQ=23.78;GC=0|1:2,2;GP=0.50	RG:AC	0|1:8,2	0|1:1,5
CUTC000993	857	.	T	C	45	I60;NVSM1;CEF	AC=2;AF=0.2;MQ=28.08;BQ=24.50;GC=0|1:2,1;GP=0.33	RG:AC	0|1:8,2	0:1
CUTC000993	1013	.	G	T	47	CEF	AC=2;AF=0.3;MQ=46.34;BQ=31.10;GC=0|1:1,1;GP=0.50	RG:AC	0:5	1:2
CUTC000994	83	.	A	G	48	CEF	AC=2;AF=0.2;MQ=233.83;BQ=35.78;GC=0|1:1,1;GP=0.50	RG:AC	0:8	1:2
CUTC000995	120	.	A	D2	54	NVSM2;VKS;CEF	AC=3;AF=0.2;MQ=138.12;BQ=34.61;GC=0|1:2,1;GP=0.33	RG:AC	0:11	0|1:3,3
CUTC000995	666	.	T	C	46	I60;NVSM2;CEF	AC=2;AF=0.1;MQ=200.51;BQ=27.25;GC=0|1:2,1;GP=0.33	RG:AC	0:10	0|1:6,2
CUTC000995	792	.	T	C	45	I60;NVSM1;NVSM2;CEF	AC=2;AF=0.1;MQ=202.60;BQ=31.57;GC=0|1:2,2;GP=0.50	RG:AC	0|1:8,1	0|1:6,1
CUTC000998	671	.	T	C	55	NVSM1;CEF	AC=4;AF=0.2;MQ=234.41;BQ=32.53;GC=0|1:2,1;GP=0.33	RG:AC	0|1:2,4	0:17
CUTC000998	777	.	T	C	55	NVSM1;CEF	AC=4;AF=0.2;MQ=235.53;BQ=36.75;GC=0|1:2,1;GP=0.33	RG:AC	0|1:2,4	0:18
CUTC000998	888	.	A	G	48	NVSM2;CEF	AC=2;AF=0.1;MQ=230.39;BQ=32.38;GC=0|1:2,1;GP=0.33	RG:AC	0:5	0|1:13,2
CUTC001003	74	.	A	T	59	CEF	AC=4;AF=0.4;MQ=65.35;BQ=34.62;GC=0|1:1,1;GP=0.50	RG:AC	0:6	1:4
CUTC001003	301	.	A	C	49	I60;NVSM1;CEF	AC=2;AF=0.2;MQ=61.21;BQ=34.80;GC=0|1:2,1;GP=0.33	RG:AC	0|1:7,2	0:4
CUTC001003	435	.	A	G	48	NVSM1;CEF	AC=2;AF=0.2;MQ=73.22;BQ=35.42;GC=0|1:2,1;GP=0.33	RG:AC	0|1:3,2	0:3
CUTC001004	487	.	G	A	46	NVSM2;CEF	AC=2;AF=0.1;MQ=111.83;BQ=36.95;GC=0|1:2,1;GP=0.33	RG:AC	0:19	0|1:9,2
CUTC001004	769	.	T	D1	56	NVSM2;VKS;CEF	AC=9;AF=0.4;MQ=168.98;BQ=25.17;GC=0|1:2,1;GP=0.33	RG:AC	0:15	0|1:1,9
CUTC001010	266	.	A	G	60	NVSM2;CEF	AC=4;AF=0.4;MQ=65.27;BQ=38.80;GC=0|1:2,1;GP=0.33	RG:AC	0:2	0|1:3,4
CUTC001014	812	.	C	T	60	NVSM1;CEF	AC=3;AF=0.2;MQ=183.76;BQ=37.42;GC=0|1:2,1;GP=0.33	RG:AC	0|1:7,3	0:2
CUTC001014	1070	.	A	G	46	NVSM1;CEF	AC=2;AF=0.1;MQ=113.61;BQ=36.64;GC=0|1:2,1;GP=0.33	RG:AC	0|1:7,2	0:8
CUTC001015	251	.	T	C	49	NVSM1;NVSM2;CEF	AC=2;AF=0.1;MQ=21.74;BQ=35.13;GC=0|1:1,1;GP=0.50	RG:AC	.:.	0|1:27,2
CUTC001017	346	.	G	A	47	I60;CEF	AC=2;AF=0.2;MQ=111.57;BQ=30.64;GC=0|1:1,1;GP=0.50	RG:AC	0:10	1:2
CUTC001017	601	.	G	T	54	I60;CEF	AC=4;AF=0.6;MQ=50.90;BQ=32.63;GC=0|1:1,1;GP=0.50	RG:AC	0:3	1:4
CUTC001017	900	.	C	T	45	CS60;NVSM2;CEF	AC=2;AF=0.1;MQ=61.02;BQ=35.52;GC=0|1:2,1;GP=0.33	RG:AC	0:11	0|1:3,2
CUTC001017	920	.	A	T	55	CS60;NVSM2;CEF	AC=4;AF=0.2;MQ=61.09;BQ=35.35;GC=0|1:2,1;GP=0.33	RG:AC	0:11	0|1:3,4
CUTC001017	938	.	T	C	52	CS60;NVSM2;CEF	AC=4;AF=0.2;MQ=63.82;BQ=26.48;GC=0|1:2,1;GP=0.33	RG:AC	0:12	0|1:3,4
CUTC001017	1030	.	C	T	55	NVSM2;CEF	AC=5;AF=0.3;MQ=73.30;BQ=35.67;GC=0|1:2,1;GP=0.33	RG:AC	0:11	0|1:3,5
CUTC001018	73	.	T	C	50	CS60;NVSM1;NVSM2;CEF	AC=2;AF=0.0;MQ=67.98;BQ=37.26;GC=0|1:2,2;GP=0.50	RG:AC	0|1:28,1	0|1:34,1
CUTC001018	82	.	A	G	49	CS60;NVSM1;NVSM2;CEF	AC=2;AF=0.0;MQ=67.98;BQ=37.84;GC=0|1:2,2;GP=0.50	RG:AC	0|1:28,1	0|1:34,1
CUTC001018	511	.	T	D1	46	NVSM1;NVSM2;VKS;CEF	AC=3;AF=0.1;MQ=180.70;BQ=25.58;GC=0|1:2,2;GP=0.50	RG:AC	0|1:11,2	0|1:12,1
CUTC001019	338	.	T	C	48	CS60;I60;NVSM1;NVSM2;CEF	AC=2;AF=0.1;MQ=234.55;BQ=35.24;GC=0|1:2,2;GP=0.50	RG:AC	0|1:14,1	0|1:22,1
CUTC001019	346	.	C	A	46	CS60;NVSM1;CEF	AC=2;AF=0.1;MQ=234.55;BQ=37.82;GC=0|1:2,1;GP=0.33	RG:AC	0|1:13,2	0:23
CUTC001020	1040	.	C	T	52	CS60;CEF	AC=3;AF=0.3;MQ=68.17;BQ=32.49;GC=0|1:1,1;GP=0.50	RG:AC	1:3	0:7
CUTC001020	1067	.	T	C	58	CS60;CEF	AC=4;AF=0.4;MQ=84.17;BQ=36.46;GC=0|1:1,1;GP=0.50	RG:AC	1:4	0:7
CUTC001022	579	.	A	G	49	CS60;NVSM1;NVSM2;CEF	AC=2;AF=0.1;MQ=124.88;BQ=37.66;GC=0|1:2,2;GP=0.50	RG:AC	0|1:22,1	0|1:16,1
CUTC001022	636	.	A	G	49	CS60;NVSM2;CEF	AC=2;AF=0.1;MQ=134.07;BQ=37.08;GC=0|1:2,1;GP=0.33	RG:AC	0:22	0|1:15,2
CUTC001022	731	.	T	C	59	CS60;NVSM1;CEF	AC=3;AF=0.1;MQ=142.29;BQ=36.63;GC=0|1:2,1;GP=0.33	RG:AC	0|1:20,3	0:16
CUTC001022	748	.	T	C	58	CS60;NVSM2;CEF	AC=3;AF=0.1;MQ=141.85;BQ=37.10;GC=0|1:2,1;GP=0.33	RG:AC	0:23	0|1:13,3
CUTC001022	750	.	C	T	49	CS60;NVSM1;CEF	AC=2;AF=0.1;MQ=141.85;BQ=36.32;GC=0|1:2,1;GP=0.33	RG:AC	0|1:21,2	0:16
CUTC001023	230	.	T	G	45	CS60;NVSM1;CEF	AC=2;AF=0.4;MQ=141.93;BQ=34.09;GC=0|1:2,1;GP=0.33	RG:AC	0|1:2,2	0:1
CUTC001023	233	.	A	T	47	CS60;NVSM1;CEF	AC=2;AF=0.4;MQ=141.93;BQ=34.87;GC=0|1:2,1;GP=0.33	RG:AC	0|1:2,2	0:1
CUTC001024	271	.	G	A	57	CS60;NVSM1	AC=5;AF=0.3;MQ=190.47;BQ=34.54;GC=0|1:2,1;GP=0.33;EZ=HaeIII	RG:AC	0|1:2,5	0:9
CUTC001024	283	.	A	T	57	CS60;NVSM1;CEF	AC=5;AF=0.3;MQ=188.10;BQ=31.27;GC=0|1:2,1;GP=0.33	RG:AC	0|1:2,5	0:8
CUTC001024	543	.	C	G	58	NVSM1;CEF	AC=3;AF=0.1;MQ=112.15;BQ=36.35;GC=0|1:2,1;GP=0.33	RG:AC	0|1:5,3	0:14
CUTC001025	433	.	C	T	59	NVSM1;CEF	AC=4;AF=0.4;MQ=76.63;BQ=38.62;GC=0|1:2,1;GP=0.33	RG:AC	0|1:2,4	0:4
CUTC001025	679	.	T	C	49	CS60;NVSM1;CEF	AC=2;AF=0.1;MQ=79.38;BQ=33.73;GC=0|1:2,1;GP=0.33	RG:AC	0|1:8,2	0:9
CUTC001025	725	.	G	A	46	CS60;NVSM1;CEF	AC=2;AF=0.1;MQ=84.36;BQ=29.77;GC=0|1:2,1;GP=0.33	RG:AC	0|1:6,2	0:8
CUTC001028	141	.	A	G	50	NVSM2;CEF	AC=2;AF=0.3;MQ=190.64;BQ=36.86;GC=0|1:2,1;GP=0.33	RG:AC	0:1	0|1:4,2
CUTC001034	203	.	T	C	50	NVSM2;CEF	AC=2;AF=0.3;MQ=223.13;BQ=38.17;GC=0|1:2,1;GP=0.33	RG:AC	0:2	0|1:3,2
CUTC001034	917	.	T	C	47	CEF	AC=2;AF=0.1;MQ=131.05;BQ=30.81;GC=0|1:1,1;GP=0.50	RG:AC	1:2	0:20
CUTC001035	629	.	A	G	45	CL60;NVSM1;NVSM2;CEF	AC=2;AF=0.4;MQ=24.94;BQ=33.64;GC=0|1:1,1;GP=0.50	RG:AC	0|1:3,2	.:.
CUTC001036	738	.	C	T	49	NVSM2;CEF	AC=2;AF=0.2;MQ=60.99;BQ=33.38;GC=0|1:2,1;GP=0.33	RG:AC	0:4	0|1:7,2
CUTC001038	357	.	A	G	46	NVSM1;CEF	AC=2;AF=0.1;MQ=145.02;BQ=32.75;GC=0|1:2,1;GP=0.33	RG:AC	0|1:5,2	0:9
CUTC001038	563	.	G	A	53	I60;NVSM1;CEF	AC=10;AF=0.4;MQ=95.43;BQ=27.75;GC=1|0:2,1;GP=0.33	RG:AC	0|1:14,3	1:7
CUTC001038	626	.	C	G	57	CS60;I60;CEF	AC=7;AF=0.3;MQ=91.38;BQ=28.02;GC=0|1:1,1;GP=0.50	RG:AC	0:14	1:7
CUTC001038	655	.	A	G	56	CS60;I60;NVSM1;CEF	AC=4;AF=0.2;MQ=91.23;BQ=29.81;GC=0|1:2,1;GP=0.33	RG:AC	0|1:8,4	0:8
CUTC001038	736	.	A	G	59	I60;CEF	AC=6;AF=0.4;MQ=99.00;BQ=32.79;GC=0|1:1,1;GP=0.50	RG:AC	0:9	1:6
CUTC001043	285	.	T	C	50	NVSM1;CEF	AC=2;AF=0.1;MQ=218.94;BQ=36.14;GC=0|1:2,1;GP=0.33	RG:AC	0|1:12,2	0:20
CUTC001043	549	.	G	A	54	CS60	AC=7;AF=0.4;MQ=232.80;BQ=26.03;GC=0|1:1,1;GP=0.50;EZ=DraI	RG:AC	1:7	0:9
CUTC001043	578	.	A	G	59	CS60;CEF	AC=7;AF=0.4;MQ=232.80;BQ=33.80;GC=0|1:1,1;GP=0.50	RG:AC	1:7	0:9
CUTC001045	356	.	A	T	48	NVSM1;NVSM2;CEF	AC=2;AF=0.1;MQ=45.96;BQ=29.09;GC=0|1:1,1;GP=0.50	RG:AC	0|1:25,2	.:.
CUTC001049	354	.	G	A	48	CS60;NVSM2;CEF	AC=2;AF=0.1;MQ=230.37;BQ=33.08;GC=0|1:2,1;GP=0.33	RG:AC	0:12	0|1:15,2
CUTC001049	355	.	G	A	48	CS60;NVSM2;CEF	AC=2;AF=0.1;MQ=230.37;BQ=32.22;GC=0|1:2,1;GP=0.33	RG:AC	0:12	0|1:15,2
CUTC001049	361	.	A	G	49	CS60;NVSM2;CEF	AC=2;AF=0.1;MQ=230.37;BQ=33.26;GC=0|1:2,1;GP=0.33	RG:AC	0:12	0|1:15,2
CUTC001049	529	.	G	C	56	NVSM1;CEF	AC=4;AF=0.2;MQ=224.90;BQ=32.77;GC=0|1:2,1;GP=0.33	RG:AC	0|1:4,4	0:9
CUTC001052	507	.	T	C	48	NVSM1;CEF	AC=2;AF=0.3;MQ=103.16;BQ=36.57;GC=0|1:2,1;GP=0.33	RG:AC	0|1:1,2	0:4
CUTC001052	593	.	T	C	46	CS60;NVSM1;CEF	AC=2;AF=0.2;MQ=158.92;BQ=35.20;GC=0|1:2,1;GP=0.33	RG:AC	0|1:4,2	0:7
CUTC001052	641	.	A	G	47	CS60;NVSM2;CEF	AC=2;AF=0.1;MQ=168.43;BQ=37.02;GC=0|1:2,1;GP=0.33	RG:AC	0:6	0|1:7,2
CUTC001052	809	.	A	G	49	NVSM1;CEF	AC=2;AF=0.1;MQ=201.44;BQ=33.09;GC=0|1:2,1;GP=0.33	RG:AC	0|1:9,2	0:13
CUTC001053	262	.	C	T	49	NVSM2;CEF	AC=2;AF=0.3;MQ=203.20;BQ=32.43;GC=0|1:2,1;GP=0.33	RG:AC	0:3	0|1:2,2
CUTC001053	1362	.	G	T	57	CEF	AC=8;AF=0.3;MQ=104.59;BQ=33.13;GC=0|1:1,1;GP=0.50	RG:AC	0:18	1:8
CUTC001055	130	.	A	G	46	I60;NVSM1;NVSM2;CEF	AC=2;AF=0.1;MQ=55.63;BQ=35.02;GC=0|1:1,1;GP=0.50	RG:AC	0|1:24,2	.:.
CUTC001057	276	.	A	G	54	CEF	AC=3;AF=0.4;MQ=235.54;BQ=31.61;GC=0|1:1,1;GP=0.50	RG:AC	0:5	1:3
CUTC001057	351	.	A	G	57	NVSM1;CEF	AC=3;AF=0.3;MQ=234.93;BQ=35.71;GC=0|1:2,1;GP=0.33	RG:AC	0|1:3,3	0:3
CUTC001057	447	.	T	C	57	NVSM1;CEF	AC=3;AF=0.3;MQ=227.41;BQ=34.86;GC=0|1:2,1;GP=0.33	RG:AC	0|1:5,3	0:2
CUTC001058	981	.	T	C	57	NVSM2;CEF	AC=4;AF=0.3;MQ=94.86;BQ=30.92;GC=0|1:2,1;GP=0.33	RG:AC	0:7	0|1:1,4
CUTC001059	291	.	A	G	54	NVSM2;CEF	AC=17;AF=0.4;MQ=223.78;BQ=26.31;GC=0|1:2,1;GP=0.33	RG:AC	0:26	0|1:4,17
CUTC001059	356	.	C	T	46	NVSM1;CEF	AC=2;AF=0.0;MQ=226.06;BQ=27.31;GC=0|1:2,1;GP=0.33	RG:AC	0|1:22,2	0:19
CUTC001059	557	.	G	C	49	CL60;CEF	AC=3;AF=0.4;MQ=224.06;BQ=26.61;GC=0|1:1,1;GP=0.50	RG:AC	1:3	0:4
CUTC001062	762	.	A	G	50	I60;NVSM1;CEF	AC=2;AF=0.1;MQ=87.06;BQ=35.89;GC=0|1:2,1;GP=0.33	RG:AC	0|1:12,2	0:10
CUTC001062	836	.	T	C	48	CS60;NVSM1;CEF	AC=2;AF=0.1;MQ=78.38;BQ=34.64;GC=0|1:2,1;GP=0.33	RG:AC	0|1:9,2	0:10
CUTC001062	845	.	T	C	46	CS60;NVSM1;CEF	AC=2;AF=0.1;MQ=78.38;BQ=35.30;GC=0|1:2,1;GP=0.33	RG:AC	0|1:9,2	0:10
CUTC001062	873	.	T	D1	55	CS60;NVSM1;VKS;CEF	AC=6;AF=0.3;MQ=73.72;BQ=28.88;GC=0|1:2,1;GP=0.33	RG:AC	0|1:5,6	0:8
CUTC001062	976	.	T	G	47	NVSM1;CEF	AC=5;AF=0.5;MQ=44.74;BQ=29.04;GC=0|1:2,1;GP=0.33	RG:AC	0|1:3,5	0:3
CUTC001065	418	.	G	A	58	I60;NVSM1;CEF	AC=4;AF=0.4;MQ=25.01;BQ=31.10;GC=0|1:2,1;GP=0.33	RG:AC	0|1:2,4	0:5
CUTC001067	860	.	T	C	46	NVSM1;CEF	AC=2;AF=0.1;MQ=226.09;BQ=38.82;GC=0|1:2,1;GP=0.33	RG:AC	0|1:14,2	0:8
CUTC001067	960	.	G	A	49	NVSM2;CEF	AC=2;AF=0.1;MQ=232.17;BQ=37.15;GC=0|1:2,1;GP=0.33	RG:AC	0:21	0|1:4,2
CUTC001067	1034	.	A	G	49	NVSM1;NVSM2;CEF	AC=2;AF=0.1;MQ=236.33;BQ=35.62;GC=0|1:2,2;GP=0.50	RG:AC	0|1:19,1	0|1:6,1
CUTC001069	439	.	A	G	48	I60;NVSM2;CEF	AC=2;AF=0.1;MQ=94.26;BQ=36.79;GC=0|1:2,1;GP=0.33	RG:AC	0:14	0|1:11,2
CUTC001069	569	.	T	IA	45	I60;NVSM1;NVSM2;VKS;CEF	AC=2;AF=0.1;MQ=110.00;BQ=33.21;GC=0|1:2,2;GP=0.50	RG:AC	0|1:14,1	0|1:10,1
CUTC001070	710	.	T	D1	47	NVSM1;NVSM2;VKS;CEF	AC=6;AF=0.3;MQ=99.02;BQ=25.00;GC=0|1:2,2;GP=0.50	RG:AC	0|1:4,4	0|1:11,2
CUTC001071	914	.	T	C	59	NVSM2;CEF	AC=7;AF=0.3;MQ=125.46;BQ=33.90;GC=0|1:2,1;GP=0.33	RG:AC	0:15	0|1:2,7
CUTC001072	524	.	T	C	48	CS60;I60;NVSM1;NVSM2;CEF	AC=2;AF=0.1;MQ=79.47;BQ=35.95;GC=0|1:2,2;GP=0.50	RG:AC	0|1:3,1	0|1:13,1
CUTC001072	527	.	C	T	59	CS60;I60;CEF	AC=3;AF=0.2;MQ=79.32;BQ=36.22;GC=0|1:1,1;GP=0.50	RG:AC	1:3	0:14
CUTC001073	626	.	A	T	49	NVSM1;CEF	AC=2;AF=0.1;MQ=49.48;BQ=35.98;GC=0|1:2,1;GP=0.33	RG:AC	0|1:11,2	0:1
CUTC001073	775	.	T	C	58	CEF	AC=7;AF=0.3;MQ=59.32;BQ=29.41;GC=0|1:1,1;GP=0.50	RG:AC	0:13	1:7
CUTC001073	979	.	R	A,G	115	CEF	AC=10,11;AF=0.5,0.5;MQ=102.86;BQ=30.03;GC=1|2:1,1;GP=0.50	RG:AC	1:10	2:11
CUTC001075	450	.	C	G	59	CS60;CEF	AC=4;AF=0.4;MQ=147.25;BQ=34.68;GC=0|1:1,1;GP=0.50	RG:AC	0:6	1:4
CUTC001075	489	.	T	C	56	CS60;NVSM1;CEF	AC=3;AF=0.3;MQ=147.25;BQ=36.39;GC=0|1:2,1;GP=0.33	RG:AC	0|1:3,3	0:4
CUTC001076	242	.	A	G	49	I60;NVSM1;CEF	AC=2;AF=0.1;MQ=168.39;BQ=35.20;GC=0|1:2,1;GP=0.33	RG:AC	0|1:9,2	0:5
CUTC001076	314	.	C	T	50	I60;NVSM1;CEF	AC=2;AF=0.1;MQ=172.16;BQ=28.77;GC=0|1:2,1;GP=0.33	RG:AC	0|1:10,2	0:5
CUTC001076	670	.	C	G	58	I60;CEF	AC=4;AF=0.3;MQ=46.30;BQ=32.83;GC=0|1:1,1;GP=0.50	RG:AC	0:10	1:4
CUTC001077	619	.	K	G,T	107	NVSM1;NVSM2;CEF	AC=3,2;AF=0.6,0.4;MQ=85.85;BQ=38.33;GC=1|2:1,1;GP=0.50	RG:AC	.:.	1|2:3,2
CUTC001077	849	.	G	A	50	NVSM1;NVSM2;CEF	AC=2;AF=0.4;MQ=85.85;BQ=38.08;GC=0|1:1,1;GP=0.50	RG:AC	.:.	0|1:3,2
CUTC001077	1230	.	T	C	46	CS60;NVSM1	AC=2;AF=0.1;MQ=53.88;BQ=32.28;GC=1|0:2,1;GP=0.33;EZ=DraI	RG:AC	0|1:12,1	1:1
CUTC001077	1255	.	G	A	48	CS60;NVSM1;CEF	AC=4;AF=0.2;MQ=50.95;BQ=34.56;GC=1|0:2,1;GP=0.33	RG:AC	0|1:14,1	1:3
CUTC001083	375	.	A	G	48	NVSM2;CEF	AC=2;AF=0.1;MQ=148.36;BQ=36.08;GC=0|1:2,1;GP=0.33	RG:AC	0:9	0|1:5,2
CUTC001083	591	.	A	G	46	I60;NVSM1;NVSM2;CEF	AC=3;AF=0.1;MQ=123.89;BQ=33.03;GC=0|1:2,2;GP=0.50	RG:AC	0|1:15,2	0|1:4,1
CUTC001085	426	.	A	G	48	NVSM2;CEF	AC=2;AF=0.3;MQ=227.62;BQ=35.36;GC=0|1:2,1;GP=0.33	RG:AC	0:1	0|1:3,2
CUTC001085	630	.	R	A,G	104	CEF	AC=3,2;AF=0.6,0.4;MQ=101.05;BQ=36.24;GC=1|2:1,1;GP=0.50	RG:AC	2:2	1:3
CUTC001087	461	.	T	C	49	NVSM1;CEF	AC=2;AF=0.1;MQ=111.76;BQ=33.54;GC=0|1:2,1;GP=0.33	RG:AC	0|1:9,2	0:5
CUTC001087	534	.	T	D1	58	CS60;NVSM1;VKS;CEF	AC=5;AF=0.3;MQ=149.99;BQ=30.33;GC=0|1:2,1;GP=0.33	RG:AC	0|1:2,5	0:8
CUTC001087	586	.	C	A	46	CS60;CEF	AC=2;AF=0.2;MQ=187.79;BQ=36.08;GC=0|1:1,1;GP=0.50	RG:AC	1:2	0:7
CUTC001088	419	.	T	C	49	NVSM1;NVSM2;CEF	AC=2;AF=0.1;MQ=137.74;BQ=36.04;GC=0|1:1,1;GP=0.50	RG:AC	0|1:19,2	.:.
CUTC001089	711	.	G	A	50	CS60;NVSM2;CEF	AC=2;AF=0.1;MQ=229.99;BQ=36.78;GC=0|1:2,1;GP=0.33	RG:AC	0:2	0|1:23,2
CUTC001089	738	.	T	C	47	CS60;NVSM2;CEF	AC=2;AF=0.1;MQ=231.70;BQ=32.16;GC=0|1:2,1;GP=0.33	RG:AC	0:2	0|1:22,2
CUTC001089	909	.	G	A	52	I60;CEF	AC=4;AF=0.3;MQ=230.12;BQ=28.05;GC=0|1:1,1;GP=0.50	RG:AC	1:4	0:11
CUTC001089	969	.	A	C	57	CEF	AC=4;AF=0.4;MQ=227.93;BQ=33.62;GC=0|1:1,1;GP=0.50	RG:AC	1:4	0:7
CUTC001089	1070	.	C	IT	53	CS60;NVSM1;VKS;CEF	AC=3;AF=0.2;MQ=218.60;BQ=30.42;GC=0|1:2,1;GP=0.33	RG:AC	0|1:3,3	0:6
CUTC001089	1078	.	G	C	47	CS60;CEF	AC=2;AF=0.2;MQ=220.46;BQ=31.86;GC=0|1:1,1;GP=0.50	RG:AC	1:2	0:6
CUTC001089	1086	.	T	G	45	CS60;NVSM1;CEF	AC=2;AF=0.2;MQ=221.42;BQ=28.86;GC=0|1:2,1;GP=0.33	RG:AC	0|1:1,2	0:6
CUTC001090	68	.	T	C	50	CS60;NVSM1;CEF	AC=2;AF=0.3;MQ=46.72;BQ=37.10;GC=0|1:2,1;GP=0.33	RG:AC	0|1:3,2	0:2
CUTC001090	71	.	A	G	48	CS60;NVSM1;CEF	AC=2;AF=0.2;MQ=48.12;BQ=36.92;GC=0|1:2,1;GP=0.33	RG:AC	0|1:4,2	0:2
CUTC001093	744	.	C	IT	49	NVSM1;NVSM2;VKS;CEF	AC=2;AF=0.4;MQ=78.54;BQ=38.23;GC=0|1:1,1;GP=0.50	RG:AC	0|1:3,2	.:.
CUTC001095	663	.	G	A	50	CEF	AC=3;AF=0.2;MQ=153.81;BQ=35.49;GC=0|1:1,1;GP=0.50	RG:AC	0:9	1:3
CUTC001095	760	.	T	C	59	CS60;I60;CEF	AC=4;AF=0.2;MQ=156.14;BQ=37.68;GC=0|1:1,1;GP=0.50	RG:AC	0:12	1:4
CUTC001095	792	.	A	G	49	CS60;I60;NVSM2;CEF	AC=2;AF=0.1;MQ=156.14;BQ=36.50;GC=0|1:2,1;GP=0.33	RG:AC	0:12	0|1:2,2
CUTC001095	825	.	A	D1	58	CS60;VKS;CEF	AC=4;AF=0.2;MQ=164.21;BQ=29.98;GC=0|1:1,1;GP=0.50	RG:AC	0:12	1:4
CUTC001099	40	.	T	A	47	CL60;NVSM1;CEF	AC=2;AF=0.1;MQ=232.18;BQ=35.71;GC=0|1:2,1;GP=0.33	RG:AC	0|1:5,2	0:16
CUTC001099	166	.	A	G	45	NVSM2;CEF	AC=2;AF=0.1;MQ=231.80;BQ=35.21;GC=0|1:2,1;GP=0.33	RG:AC	0:8	0|1:23,2
CUTC001101	232	.	G	A	59	CS60	AC=6;AF=0.4;MQ=179.04;BQ=32.46;GC=0|1:1,1;GP=0.50;EZ=BglI	RG:AC	0:9	1:6
CUTC001101	234	.	C	G	58	CS60	AC=6;AF=0.4;MQ=179.04;BQ=31.91;GC=0|1:1,1;GP=0.50;EZ=BglI	RG:AC	0:9	1:6
CUTC001101	275	.	G	C	56	CS60;I60;CEF	AC=4;AF=0.3;MQ=171.68;BQ=35.92;GC=0|1:1,1;GP=0.50	RG:AC	0:9	1:4
CUTC001101	478	.	T	C	54	I60;CEF	AC=4;AF=0.4;MQ=178.36;BQ=34.90;GC=0|1:1,1;GP=0.50	RG:AC	1:4	0:5
CUTC001101	993	.	T	C	50	NVSM1;CEF	AC=2;AF=0.2;MQ=202.91;BQ=37.03;GC=0|1:2,1;GP=0.33	RG:AC	0|1:3,2	0:6
CUTC001103	791	.	A	D1	55	CS60;VKS;CEF	AC=4;AF=0.2;MQ=144.99;BQ=32.68;GC=0|1:1,1;GP=0.50	RG:AC	1:4	0:15
CUTC001103	815	.	C	T	52	CS60;CEF	AC=4;AF=0.2;MQ=148.29;BQ=29.02;GC=0|1:1,1;GP=0.50	RG:AC	1:4	0:14
CUTC001103	822	.	A	C	57	CS60;CEF	AC=3;AF=0.2;MQ=152.31;BQ=33.06;GC=0|1:1,1;GP=0.50	RG:AC	1:3	0:14
CUTC001103	826	.	T	C	55	CS60;CEF	AC=3;AF=0.2;MQ=152.31;BQ=32.50;GC=0|1:1,1;GP=0.50	RG:AC	1:3	0:14
CUTC001103	850	.	C	T	52	CS60;CEF	AC=3;AF=0.2;MQ=154.99;BQ=35.70;GC=0|1:1,1;GP=0.50	RG:AC	1:3	0:15
CUTC001106	795	.	A	G	45	NVSM2;CEF	AC=2;AF=0.1;MQ=112.50;BQ=26.12;GC=0|1:2,1;GP=0.33	RG:AC	0:9	0|1:11,2
CUTC001107	182	.	T	ITC	48	CS60;NVSM1;VKS;CEF	AC=3;AF=0.1;MQ=106.85;BQ=32.65;GC=0|1:2,1;GP=0.33	RG:AC	0|1:19,3	0:1
CUTC001107	183	.	C	T	47	CS60;NVSM1;CEF	AC=3;AF=0.1;MQ=106.49;BQ=33.10;GC=0|1:2,1;GP=0.33	RG:AC	0|1:16,3	0:1
CUTC001107	318	.	C	T	48	CS60;I60;NVSM1;NVSM2;CEF	AC=2;AF=0.1;MQ=105.16;BQ=37.29;GC=0|1:1,1;GP=0.50	RG:AC	0|1:18,2	.:.
CUTC001107	324	.	A	G	48	CS60;I60;NVSM1;NVSM2;CEF	AC=2;AF=0.1;MQ=105.16;BQ=37.18;GC=0|1:1,1;GP=0.50	RG:AC	0|1:18,2	.:.
CUTC001107	480	.	G	A	46	CS60;I60;NVSM1;NVSM2;CEF	AC=2;AF=0.1;MQ=124.24;BQ=33.80;GC=0|1:1,1;GP=0.50	RG:AC	0|1:18,2	.:.
CUTC001107	484	.	A	G	47	CS60;I60;NVSM1;NVSM2;CEF	AC=2;AF=0.1;MQ=124.24;BQ=33.11;GC=0|1:1,1;GP=0.50	RG:AC	0|1:18,2	.:.
CUTC001107	584	.	G	A	48	I60;NVSM1;NVSM2;CEF	AC=2;AF=0.2;MQ=157.43;BQ=29.69;GC=0|1:1,1;GP=0.50	RG:AC	0|1:7,2	.:.
CUTC001108	240	.	T	C	49	NVSM1;NVSM2;CEF	AC=2;AF=0.2;MQ=66.57;BQ=34.82;GC=0|1:1,1;GP=0.50	RG:AC	.:.	0|1:8,2
CUTC001109	232	.	A	C	50	CEF	AC=3;AF=0.2;MQ=44.86;BQ=34.16;GC=0|1:1,1;GP=0.50	RG:AC	0:14	1:3
CUTC001110	336	.	Y	C,T	111	I60;CEF	AC=4,4;AF=0.5,0.5;MQ=115.07;BQ=32.54;GC=1|2:1,1;GP=0.50	RG:AC	1:4	2:4
CUTC001110	1135	.	T	G	48	CL60;CEF	AC=2;AF=0.3;MQ=64.53;BQ=33.44;GC=0|1:1,1;GP=0.50	RG:AC	1:2	0:5
CUTC001111	661	.	T	IA	45	NVSM1;NVSM2;VKS;CEF	AC=2;AF=0.3;MQ=39.25;BQ=34.11;GC=0|1:2,2;GP=0.50	RG:AC	0|1:2,1	0|1:2,1
CUTC001111	1028	.	A	G	46	NVSM2;CEF	AC=2;AF=0.1;MQ=69.89;BQ=32.52;GC=0|1:2,1;GP=0.33	RG:AC	0:6	0|1:9,2
CUTC001117	69	.	A	G	46	CS60;NVSM1;CEF	AC=2;AF=0.2;MQ=117.46;BQ=30.18;GC=0|1:2,1;GP=0.33	RG:AC	0|1:1,2	0:5
CUTC001117	125	.	A	C	58	CS60;NVSM1;NVSM2;CEF	AC=4;AF=0.3;MQ=101.18;BQ=30.97;GC=0|1:2,2;GP=0.50	RG:AC	0|1:1,3	0|1:8,1
CUTC001117	669	.	T	C	58	NVSM1;CEF	AC=4;AF=0.3;MQ=54.10;BQ=35.38;GC=0|1:2,1;GP=0.33	RG:AC	0|1:5,4	0:6
CUTC001117	938	.	G	T	57	CEF	AC=4;AF=0.4;MQ=81.69;BQ=32.04;GC=0|1:1,1;GP=0.50	RG:AC	0:5	1:4
CUTC001118	89	.	G	A	48	NVSM1;CEF	AC=2;AF=0.0;MQ=232.52;BQ=37.79;GC=0|1:2,1;GP=0.33	RG:AC	0|1:10,2	0:29
CUTC001118	318	.	C	T	48	NVSM2;CEF	AC=2;AF=0.1;MQ=236.43;BQ=32.11;GC=0|1:2,1;GP=0.33	RG:AC	0:10	0|1:22,2
CUTC001119	566	.	T	G	45	I60;NVSM2;CEF	AC=2;AF=0.2;MQ=27.15;BQ=33.15;GC=0|1:2,1;GP=0.33	RG:AC	0:4	0|1:2,2
CUTC001119	686	.	G	A	48	NVSM2;CEF	AC=2;AF=0.2;MQ=26.04;BQ=29.81;GC=0|1:2,1;GP=0.33	RG:AC	0:3	0|1:8,2
CUTC001119	1249	.	G	D1	53	CS60;VKS;CEF	AC=3;AF=0.2;MQ=20.36;BQ=29.98;GC=0|1:1,1;GP=0.50	RG:AC	1:3	0:13
CUTC001119	1251	.	C	D1	59	CS60;VKS;CEF	AC=12;AF=0.8;MQ=20.18;BQ=31.30;GC=0|1:1,1;GP=0.50	RG:AC	0:3	1:12
CUTC001119	1295	.	T	C	50	CS60;I60;NVSM2;CEF	AC=2;AF=0.2;MQ=20.43;BQ=30.76;GC=0|1:2,1;GP=0.33	RG:AC	0:2	0|1:9,2
CUTC001119	1414	.	A	D1	45	VKS;CEF	AC=2;AF=0.2;MQ=21.03;BQ=31.89;GC=0|1:1,1;GP=0.50	RG:AC	1:2	0:10
CUTC001121	516	.	C	T	58	CEF	AC=4;AF=0.3;MQ=99.64;BQ=33.82;GC=0|1:1,1;GP=0.50	RG:AC	0:8	1:4
CUTC001121	701	.	G	A	47	CEF	AC=2;AF=0.2;MQ=99.17;BQ=35.58;GC=0|1:1,1;GP=0.50	RG:AC	0:10	1:2
CUTC001121	1232	.	G	A	54	NVSM1;NVSM2;CEF	AC=3;AF=0.2;MQ=22.16;BQ=36.29;GC=0|1:1,1;GP=0.50	RG:AC	0|1:14,3	.:.
CUTC001123	189	.	T	C	59	NVSM1;NVSM2;CEF	AC=3;AF=0.4;MQ=25.80;BQ=37.15;GC=0|1:1,1;GP=0.50	RG:AC	0|1:4,3	.:.
CUTC001125	606	.	T	C	46	CEF	AC=2;AF=0.4;MQ=95.95;BQ=37.02;GC=0|1:1,1;GP=0.50	RG:AC	0:3	1:2
CUTC001126	552	.	T	C	50	NVSM2;CEF	AC=2;AF=0.2;MQ=69.15;BQ=31.36;GC=0|1:2,1;GP=0.33	RG:AC	0:5	0|1:4,2
CUTC001127	1241	.	G	A	46	NVSM1;CEF	AC=2;AF=0.1;MQ=59.75;BQ=29.34;GC=0|1:2,1;GP=0.33	RG:AC	0|1:16,2	0:3
CUTC001127	1469	.	T	C	47	NVSM1;NVSM2;CEF	AC=2;AF=0.2;MQ=45.29;BQ=31.63;GC=0|1:1,1;GP=0.50	RG:AC	0|1:10,2	.:.
CUTC001129	314	.	C	T	57	NVSM1;CEF	AC=7;AF=0.3;MQ=172.18;BQ=32.51;GC=0|1:2,1;GP=0.33	RG:AC	0|1:1,7	0:12
CUTC001130	1053	.	G	C	58	NVSM1;CEF	AC=5;AF=0.3;MQ=180.48;BQ=31.73;GC=0|1:2,1;GP=0.33	RG:AC	0|1:7,5	0:7
CUTC001133	483	.	T	C	55	NVSM2;CEF	AC=3;AF=0.1;MQ=120.42;BQ=37.43;GC=0|1:2,1;GP=0.33	RG:AC	0:11	0|1:9,3
CUTC001133	690	.	T	IC	58	NVSM1;VKS;CEF	AC=7;AF=0.2;MQ=94.58;BQ=33.77;GC=0|1:2,1;GP=0.33	RG:AC	0|1:7,7	0:20
CUTC001133	783	.	C	IA	47	CL60;NVSM1;NVSM2;VKS;CEF	AC=3;AF=0.2;MQ=87.14;BQ=27.57;GC=0|1:2,2;GP=0.50	RG:AC	0|1:6,1	0|1:10,2
CUTC001137	175	.	A	G	47	NVSM1;CEF	AC=2;AF=0.1;MQ=66.20;BQ=34.66;GC=0|1:2,1;GP=0.33	RG:AC	0|1:10,2	0:5
CUTC001137	665	.	C	T	48	CEF	AC=4;AF=0.3;MQ=164.76;BQ=34.54;GC=0|1:1,1;GP=0.50	RG:AC	0:9	1:4
CUTC001138	994	.	A	D1	51	NVSM1;NVSM2;VKS;CEF	AC=3;AF=0.2;MQ=32.17;BQ=28.84;GC=0|1:2,2;GP=0.50	RG:AC	0|1:12,2	0|1:4,1
CUTC001138	1171	.	A	D1	46	NVSM1;VKS;CEF	AC=4;AF=0.4;MQ=37.05;BQ=23.07;GC=0|1:2,1;GP=0.33	RG:AC	0|1:3,4	0:3
CUTC001140	191	.	A	G	45	NVSM1;NVSM2	AC=2;AF=0.1;MQ=50.12;BQ=34.62;GC=0|1:2,2;GP=0.50;EZ=HindIII	RG:AC	0|1:8,1	0|1:5,1
CUTC001140	263	.	A	G	49	NVSM1;NVSM2;CEF	AC=3;AF=0.3;MQ=51.88;BQ=23.56;GC=0|1:2,2;GP=0.50	RG:AC	0|1:5,1	0|1:3,2
CUTC001141	247	.	C	G	58	CEF	AC=4;AF=0.2;MQ=106.25;BQ=33.76;GC=0|1:1,1;GP=0.50	RG:AC	0:13	1:4
CUTC001143	584	.	C	T	50	CS60;NVSM1;NVSM2;CEF	AC=2;AF=0.1;MQ=181.68;BQ=37.03;GC=0|1:2,2;GP=0.50	RG:AC	0|1:7,1	0|1:13,1
CUTC001143	605	.	W	A,T	118	CS60	AC=10,12;AF=0.5,0.5;MQ=192.25;BQ=32.90;GC=1|2:1,1;GP=0.50;EZ=AluI	RG:AC	1:10	2:12
CUTC001143	731	.	Y	C,T	111	CEF	AC=14,12;AF=0.5,0.5;MQ=211.54;BQ=30.25;GC=1|2:1,1;GP=0.50	RG:AC	1:14	2:12
CUTC001144	1196	.	A	T	48	NVSM2;CEF	AC=2;AF=0.1;MQ=232.67;BQ=36.48;GC=0|1:2,1;GP=0.33	RG:AC	0:10	0|1:8,2
CUTC001144	1279	.	A	T	50	NVSM2;CEF	AC=2;AF=0.1;MQ=235.78;BQ=37.13;GC=0|1:2,1;GP=0.33	RG:AC	0:13	0|1:7,2
CUTC001148	87	.	A	G	48	I60;NVSM1;NVSM2;CEF	AC=2;AF=0.2;MQ=24.07;BQ=29.52;GC=0|1:1,1;GP=0.50	RG:AC	.:.	0|1:8,2
CUTC001149	806	.	T	G	60	CEF	AC=3;AF=0.2;MQ=231.52;BQ=34.58;GC=0|1:1,1;GP=0.50	RG:AC	1:3	0:13
CUTC001150	15	.	C	T	58	CS60;CL60;CEF	AC=4;AF=0.3;MQ=224.52;BQ=34.24;GC=0|1:1,1;GP=0.50	RG:AC	1:4	0:8
CUTC001150	56	.	T	C	49	CS60;CL60;NVSM1;NVSM2;CEF	AC=2;AF=0.1;MQ=210.14;BQ=34.88;GC=0|1:2,2;GP=0.50	RG:AC	0|1:15,1	0|1:14,1
CUTC001150	295	.	T	C	47	NVSM1;CEF	AC=2;AF=0.0;MQ=180.26;BQ=35.95;GC=0|1:2,1;GP=0.33	RG:AC	0|1:23,2	0:20
CUTC001151	570	.	T	A	48	CEF	AC=2;AF=0.2;MQ=154.62;BQ=37.74;GC=0|1:1,1;GP=0.50	RG:AC	0:7	1:2
CUTC001154	100	.	G	D1	55	VKS;CEF	AC=3;AF=0.2;MQ=228.28;BQ=32.49;GC=0|1:1,1;GP=0.50	RG:AC	0:10	1:3
CUTC001154	1075	.	A	D1	45	NVSM1;NVSM2;VKS;CEF	AC=2;AF=0.1;MQ=68.62;BQ=34.57;GC=0|1:2,2;GP=0.50	RG:AC	0|1:11,1	0|1:22,1
CUTC001155	529	.	A	T	49	NVSM1;NVSM2;CEF	AC=2;AF=0.1;MQ=23.33;BQ=31.52;GC=0|1:1,1;GP=0.50	RG:AC	0|1:12,2	.:.
CUTC001157	892	.	G	D1	53	NVSM2;VKS;CEF	AC=3;AF=0.5;MQ=191.57;BQ=30.75;GC=0|1:2,1;GP=0.33	RG:AC	0:2	0|1:1,3
CUTC001157	1283	.	A	G	55	I60;NVSM1;NVSM2;CEF	AC=6;AF=0.1;MQ=155.76;BQ=35.58;GC=0|1:2,2;GP=0.50	RG:AC	0|1:5,5	0|1:32,1
CUTC001160	22	.	A	T	50	CL60;NVSM1;CEF	AC=2;AF=0.2;MQ=165.16;BQ=31.97;GC=0|1:2,1;GP=0.33	RG:AC	0|1:7,2	0:4
CUTC001160	113	.	A	G	50	NVSM2;CEF	AC=2;AF=0.1;MQ=152.26;BQ=36.15;GC=0|1:2,1;GP=0.33	RG:AC	0:10	0|1:6,2
CUTC001160	737	.	T	G	54	I60;NVSM2;CEF	AC=3;AF=0.2;MQ=68.84;BQ=36.94;GC=0|1:2,1;GP=0.33	RG:AC	0:6	0|1:6,3
CUTC001161	707	.	C	G	58	CS60;I60;CEF	AC=10;AF=0.3;MQ=186.48;BQ=34.08;GC=0|1:1,1;GP=0.50	RG:AC	0:19	1:10
CUTC001161	720	.	C	G	57	CS60;I60;CEF	AC=10;AF=0.4;MQ=187.07;BQ=33.76;GC=0|1:1,1;GP=0.50	RG:AC	0:18	1:10
CUTC001162	859	.	A	G	45	CEF	AC=2;AF=0.3;MQ=63.54;BQ=33.94;GC=0|1:1,1;GP=0.50	RG:AC	1:2	0:4
CUTC001163	695	.	A	T	59	NVSM1;NVSM2;CEF	AC=3;AF=0.2;MQ=33.63;BQ=36.58;GC=0|1:1,1;GP=0.50	RG:AC	0|1:12,3	.:.
CUTC001164	213	.	C	T	45	CS60;NVSM1;CEF	AC=2;AF=0.2;MQ=222.95;BQ=36.58;GC=0|1:2,1;GP=0.33	RG:AC	0|1:6,2	0:1
CUTC001164	253	.	G	A	47	CS60;NVSM1;CEF	AC=2;AF=0.2;MQ=222.95;BQ=38.06;GC=0|1:2,1;GP=0.33	RG:AC	0|1:6,2	0:1
CUTC001164	383	.	T	A	50	CS60;NVSM1;CEF	AC=2;AF=0.1;MQ=189.27;BQ=38.03;GC=0|1:2,1;GP=0.33	RG:AC	0|1:13,2	0:4
CUTC001164	419	.	T	C	50	CS60;NVSM1;CEF	AC=2;AF=0.1;MQ=178.33;BQ=34.88;GC=0|1:2,1;GP=0.33	RG:AC	0|1:12,2	0:4
CUTC001169	521	.	G	C	50	NVSM2;CEF	AC=2;AF=0.1;MQ=157.01;BQ=34.84;GC=0|1:2,1;GP=0.33	RG:AC	0:12	0|1:5,2
CUTC001169	1013	.	A	G	47	CL60;CEF	AC=2;AF=0.4;MQ=217.10;BQ=32.86;GC=0|1:1,1;GP=0.50	RG:AC	1:2	0:3
CUTC001171	286	.	A	G	55	CEF	AC=3;AF=0.1;MQ=50.31;BQ=34.69;GC=0|1:1,1;GP=0.50	RG:AC	0:17	1:3
CUTC001171	373	.	C	T	46	CS60	AC=2;AF=0.1;MQ=52.37;BQ=33.46;GC=0|1:1,1;GP=0.50;EZ=EcoRI	RG:AC	0:16	1:2
CUTC001171	389	.	A	G	45	CS60;NVSM1;CEF	AC=3;AF=0.2;MQ=51.97;BQ=28.82;GC=0|1:2,1;GP=0.33	RG:AC	0|1:9,3	0:2
CUTC001181	32	.	T	A	46	CL60;NVSM1;CEF	AC=2;AF=0.1;MQ=22.08;BQ=34.51;GC=0|1:2,1;GP=0.33	RG:AC	0|1:11,2	0:25
CUTC001181	155	.	A	G	46	I60;NVSM2;CEF	AC=2;AF=0.0;MQ=23.30;BQ=36.45;GC=0|1:2,1;GP=0.33	RG:AC	0:15	0|1:24,2
CUTC001181	347	.	A	G	50	CS60;I60;NVSM1;NVSM2;CEF	AC=2;AF=0.0;MQ=41.44;BQ=31.97;GC=0|1:2,2;GP=0.50	RG:AC	0|1:17,1	0|1:28,1
CUTC001181	353	.	A	G	50	CS60;I60;NVSM2;CEF	AC=3;AF=0.1;MQ=41.44;BQ=33.30;GC=0|1:2,1;GP=0.33	RG:AC	0:18	0|1:26,3
CUTC001181	418	.	T	G	49	NVSM1;CEF	AC=3;AF=0.1;MQ=56.67;BQ=29.33;GC=0|1:2,1;GP=0.33	RG:AC	0|1:5,3	0:14
CUTC001186	132	.	C	T	58	CEF	AC=8;AF=0.4;MQ=48.66;BQ=30.34;GC=0|1:1,1;GP=0.50	RG:AC	1:8	0:14
CUTC001186	399	.	A	G	47	I60;NVSM2;CEF	AC=6;AF=0.3;MQ=58.15;BQ=25.55;GC=0|1:2,1;GP=0.33	RG:AC	0:14	0|1:3,6
CUTC001189	878	.	C	T	49	CS60;NVSM1;CEF	AC=2;AF=0.2;MQ=215.87;BQ=29.85;GC=0|1:2,1;GP=0.33	RG:AC	0|1:3,2	0:3
CUTC001189	904	.	A	T	58	CS60;NVSM1;NVSM2;CEF	AC=3;AF=0.3;MQ=203.34;BQ=31.95;GC=0|1:2,2;GP=0.50	RG:AC	0|1:4,2	0|1:2,1
CUTC001189	923	.	C	A	49	CS60;NVSM1;NVSM2;CEF	AC=2;AF=0.2;MQ=215.47;BQ=32.84;GC=0|1:2,2;GP=0.50	RG:AC	0|1:4,1	0|1:2,1
CUTC001189	938	.	T	C	49	CS60;NVSM1;NVSM2;CEF	AC=2;AF=0.2;MQ=215.47;BQ=32.79;GC=0|1:2,2;GP=0.50	RG:AC	0|1:4,1	0|1:2,1
CUTC001189	947	.	A	T	50	CS60;NVSM1;NVSM2;CEF	AC=2;AF=0.2;MQ=215.47;BQ=33.73;GC=0|1:2,2;GP=0.50	RG:AC	0|1:4,1	0|1:2,1
CUTC001189	984	.	A	C	55	CS60;NVSM1;NVSM2;CEF	AC=3;AF=0.3;MQ=202.00;BQ=35.67;GC=0|1:2,2;GP=0.50	RG:AC	0|1:7,2	0|1:1,1
CUTC001189	985	.	A	G	50	CS60;NVSM1;NVSM2;CEF	AC=2;AF=0.2;MQ=202.00;BQ=36.86;GC=0|1:2,2;GP=0.50	RG:AC	0|1:8,1	0|1:1,1
CUTC001189	986	.	G	A	50	CS60;NVSM1;NVSM2;CEF	AC=2;AF=0.2;MQ=202.00;BQ=37.17;GC=0|1:2,2;GP=0.50	RG:AC	0|1:8,1	0|1:1,1
CUTC001189	991	.	T	C	58	CS60;NVSM1;NVSM2;CEF	AC=3;AF=0.3;MQ=202.00;BQ=36.58;GC=0|1:2,2;GP=0.50	RG:AC	0|1:7,2	0|1:1,1
CUTC001189	995	.	T	C	58	CS60;NVSM1;NVSM2;CEF	AC=3;AF=0.2;MQ=197.70;BQ=36.45;GC=0|1:2,2;GP=0.50	RG:AC	0|1:8,2	0|1:1,1
CUTC001189	1034	.	A	G	59	CS60;NVSM1;NVSM2;CEF	AC=3;AF=0.2;MQ=194.48;BQ=35.61;GC=0|1:2,2;GP=0.50	RG:AC	0|1:10,2	0|1:1,1
CUTC001189	1055	.	A	C	50	CS60;NVSM1;NVSM2;CEF	AC=2;AF=0.2;MQ=191.10;BQ=35.59;GC=0|1:2,2;GP=0.50	RG:AC	0|1:10,1	0|1:1,1
CUTC001189	1085	.	C	A	49	CS60;NVSM1;NVSM2;CEF	AC=2;AF=0.1;MQ=189.99;BQ=34.34;GC=0|1:2,2;GP=0.50	RG:AC	0|1:11,1	0|1:1,1
CUTC001189	1091	.	G	A	48	CS60;NVSM1;NVSM2;CEF	AC=2;AF=0.1;MQ=189.99;BQ=32.87;GC=0|1:2,2;GP=0.50	RG:AC	0|1:11,1	0|1:1,1
CUTC001189	1145	.	T	C	52	CS60;CEF	AC=3;AF=0.2;MQ=183.31;BQ=36.08;GC=0|1:1,1;GP=0.50	RG:AC	0:10	1:3
CUTC001189	1175	.	T	C	55	CS60;NVSM2;CEF	AC=3;AF=0.2;MQ=179.25;BQ=36.82;GC=0|1:2,1;GP=0.33	RG:AC	0:10	0|1:1,3
CUTC001189	1381	.	A	IG	54	NVSM1;VKS;CEF	AC=3;AF=0.2;MQ=82.52;BQ=36.47;GC=0|1:2,1;GP=0.33	RG:AC	0|1:14,3	0:2
CUTC001190	97	.	C	T	48	NVSM1;CEF	AC=2;AF=0.1;MQ=131.70;BQ=36.31;GC=0|1:2,1;GP=0.33	RG:AC	0|1:14,2	0:6
CUTC001191	327	.	A	G	50	NVSM1;CEF	AC=2;AF=0.1;MQ=99.83;BQ=38.26;GC=0|1:2,1;GP=0.33	RG:AC	0|1:16,2	0:6
CUTC001193	787	.	T	IA	47	NVSM1;NVSM2;VKS;CEF	AC=6;AF=0.3;MQ=45.56;BQ=25.25;GC=0|1:1,1;GP=0.50	RG:AC	.:.	0|1:17,6
CUTC001194	661	.	G	C	52	NVSM1;CEF	AC=3;AF=0.1;MQ=32.78;BQ=33.83;GC=0|1:2,1;GP=0.33	RG:AC	0|1:9,3	0:10
CUTC001196	1158	.	C	A	55	CEF	AC=3;AF=0.3;MQ=183.16;BQ=35.61;GC=0|1:1,1;GP=0.50	RG:AC	0:8	1:3
CUTC001198	276	.	A	C	59	CS60;CEF	AC=6;AF=0.4;MQ=227.16;BQ=34.91;GC=0|1:1,1;GP=0.50	RG:AC	1:6	0:8
CUTC001198	279	.	C	D1	59	CS60;VKS;CEF	AC=8;AF=0.6;MQ=227.16;BQ=34.63;GC=0|1:1,1;GP=0.50	RG:AC	0:6	1:8
CUTC001198	388	.	T	C	49	I60;NVSM1;CEF	AC=2;AF=0.1;MQ=230.44;BQ=37.06;GC=0|1:2,1;GP=0.33	RG:AC	0|1:6,2	0:15
CUTC001198	454	.	T	C	46	I60;NVSM2;CEF	AC=2;AF=0.1;MQ=232.43;BQ=32.31;GC=0|1:2,1;GP=0.33	RG:AC	0:7	0|1:17,2
CUTC001198	568	.	C	T	46	I60;NVSM2	AC=2;AF=0.1;MQ=234.99;BQ=34.05;GC=0|1:2,1;GP=0.33;EZ=BamHI	RG:AC	0:6	0|1:17,2
CUTC001198	791	.	G	A	49	CS60;NVSM1;CEF	AC=2;AF=0.1;MQ=236.83;BQ=35.86;GC=0|1:2,1;GP=0.33	RG:AC	0|1:6,2	0:11
CUTC001198	814	.	A	G	49	CS60;NVSM2;CEF	AC=2;AF=0.1;MQ=236.51;BQ=33.34;GC=0|1:2,1;GP=0.33	RG:AC	0:7	0|1:8,2
CUTC001199	125	.	C	G	45	CS60;CEF	AC=2;AF=0.1;MQ=163.44;BQ=28.84;GC=0|1:1,1;GP=0.50	RG:AC	1:2	0:13
CUTC001199	129	.	A	C	46	CS60;CEF	AC=2;AF=0.1;MQ=163.44;BQ=31.43;GC=0|1:1,1;GP=0.50	RG:AC	1:2	0:13
CUTC001200	854	.	C	T	48	CS60;NVSM2;CEF	AC=2;AF=0.2;MQ=79.04;BQ=35.61;GC=1|0:2,1;GP=0.33	RG:AC	1:1	0|1:9,1
CUTC001200	862	.	C	T	45	CS60;NVSM2;CEF	AC=2;AF=0.2;MQ=76.04;BQ=36.90;GC=1|0:2,1;GP=0.33	RG:AC	1:1	0|1:10,1
CUTC001200	868	.	A	G	48	CS60;NVSM2;CEF	AC=2;AF=0.2;MQ=73.29;BQ=38.81;GC=1|0:2,1;GP=0.33	RG:AC	1:1	0|1:11,1
CUTC001200	903	.	T	C	46	CS60;NVSM2;CEF	AC=2;AF=0.2;MQ=73.29;BQ=35.68;GC=1|0:2,1;GP=0.33	RG:AC	1:1	0|1:11,1
CUTC001200	1253	.	G	IA	57	NVSM1;VKS;CEF	AC=3;AF=0.4;MQ=51.16;BQ=34.19;GC=0|1:2,1;GP=0.33	RG:AC	0|1:3,3	0:2
CUTC001201	104	.	T	G	55	CEF	AC=5;AF=0.3;MQ=209.18;BQ=32.09;GC=0|1:1,1;GP=0.50	RG:AC	1:5	0:10
CUTC001202	548	.	C	T	45	CS60;NVSM2;CEF	AC=2;AF=0.1;MQ=76.61;BQ=35.02;GC=0|1:2,1;GP=0.33	RG:AC	0:12	0|1:9,2
CUTC001202	587	.	T	C	55	CS60;NVSM2;CEF	AC=3;AF=0.1;MQ=65.17;BQ=36.29;GC=0|1:2,1;GP=0.33	RG:AC	0:11	0|1:11,3
CUTC001202	758	.	C	G	52	CS60;NVSM2;CEF	AC=4;AF=0.2;MQ=52.22;BQ=25.83;GC=0|1:2,1;GP=0.33	RG:AC	0:10	0|1:10,4
CUTC001202	810	.	C	A	54	CS60;NVSM2;CEF	AC=3;AF=0.1;MQ=40.41;BQ=32.98;GC=0|1:2,1;GP=0.33	RG:AC	0:9	0|1:8,3
CUTC001202	886	.	C	T	48	CS60;NVSM1;NVSM2;CEF	AC=5;AF=0.3;MQ=30.51;BQ=31.00;GC=0|1:2,2;GP=0.50	RG:AC	0|1:6,2	0|1:5,3
CUTC001202	914	.	A	T	49	CS60;CL60;NVSM1;CEF	AC=2;AF=0.2;MQ=25.56;BQ=31.14;GC=0|1:2,1;GP=0.33	RG:AC	0|1:4,2	0:6
CUTC001204	924	.	A	G	45	NVSM1;NVSM2;CEF	AC=2;AF=0.1;MQ=119.17;BQ=35.68;GC=0|1:2,2;GP=0.50	RG:AC	0|1:7,1	0|1:17,1
CUTC001206	703	.	G	A	49	NVSM1;CEF	AC=2;AF=0.1;MQ=63.22;BQ=34.81;GC=0|1:2,1;GP=0.33	RG:AC	0|1:7,2	0:30
CUTC001208	212	.	T	C	49	NVSM1;NVSM2;CEF	AC=2;AF=0.1;MQ=54.79;BQ=36.35;GC=0|1:1,1;GP=0.50	RG:AC	.:.	0|1:16,2
CUTC001210	585	.	C	T	49	NVSM1;NVSM2;CEF	AC=3;AF=0.1;MQ=99.63;BQ=35.40;GC=0|1:2,2;GP=0.50	RG:AC	0|1:5,1	0|1:12,2
CUTC001213	53	.	A	G	54	CS60;CL60	AC=3;AF=0.3;MQ=83.52;BQ=36.52;GC=0|1:1,1;GP=0.50;EZ=SalI	RG:AC	0:7	1:3
CUTC001213	56	.	G	C	53	CS60;CL60;CEF	AC=3;AF=0.3;MQ=83.52;BQ=35.75;GC=0|1:1,1;GP=0.50	RG:AC	0:7	1:3
CUTC001213	567	.	G	A	50	NVSM1;NVSM2;CEF	AC=2;AF=0.2;MQ=27.10;BQ=37.43;GC=0|1:1,1;GP=0.50	RG:AC	.:.	0|1:7,2
CUTC001214	665	.	A	G	46	I60;NVSM1;CEF	AC=2;AF=0.1;MQ=48.44;BQ=37.27;GC=0|1:2,1;GP=0.33	RG:AC	0|1:9,2	0:9
CUTC001219	345	.	A	G	48	NVSM1;NVSM2;CEF	AC=2;AF=0.1;MQ=64.22;BQ=33.49;GC=0|1:2,2;GP=0.50	RG:AC	0|1:9,1	0|1:11,1
CUTC001219	448	.	G	C	49	NVSM1;CEF	AC=2;AF=0.1;MQ=66.50;BQ=36.75;GC=0|1:2,1;GP=0.33	RG:AC	0|1:10,2	0:11
CUTC001219	1017	.	G	A	56	CS60;NVSM2;CEF	AC=4;AF=0.4;MQ=119.67;BQ=31.57;GC=0|1:2,1;GP=0.33	RG:AC	0:6	0|1:1,4
CUTC001219	1028	.	A	T	54	CS60;NVSM2;CEF	AC=5;AF=0.4;MQ=116.93;BQ=31.43;GC=0|1:2,1;GP=0.33	RG:AC	0:6	0|1:1,5
CUTC001219	1031	.	G	A	53	CS60;NVSM2;CEF	AC=4;AF=0.4;MQ=123.00;BQ=32.42;GC=0|1:2,1;GP=0.33	RG:AC	0:5	0|1:1,4
CUTC001220	127	.	A	G	46	CS60;NVSM1;CEF	AC=2;AF=0.0;MQ=82.18;BQ=36.53;GC=0|1:2,1;GP=0.33	RG:AC	0|1:26,2	0:19
CUTC001220	128	.	G	A	49	CS60;NVSM1;CEF	AC=2;AF=0.0;MQ=82.18;BQ=36.28;GC=0|1:2,1;GP=0.33	RG:AC	0|1:26,2	0:19
CUTC001220	315	.	G	A	47	CS60;NVSM2;CEF	AC=2;AF=0.1;MQ=77.59;BQ=35.78;GC=0|1:2,1;GP=0.33	RG:AC	0:17	0|1:9,2
CUTC001220	373	.	T	C	48	CS60;NVSM2;CEF	AC=2;AF=0.1;MQ=79.98;BQ=32.45;GC=0|1:2,1;GP=0.33	RG:AC	0:18	0|1:7,2
CUTC001220	502	.	C	A	45	NVSM2;CEF	AC=2;AF=0.1;MQ=95.40;BQ=31.58;GC=0|1:2,1;GP=0.33	RG:AC	0:11	0|1:5,2
CUTC001223	512	.	T	C	50	CS60;I60;NVSM1;NVSM2;CEF	AC=2;AF=0.5;MQ=230.63;BQ=39.27;GC=0|1:2,2;GP=0.50	RG:AC	0|1:1,1	0|1:1,1
CUTC001223	524	.	G	A	50	CS60;I60;NVSM1;NVSM2;CEF	AC=2;AF=0.5;MQ=230.63;BQ=39.27;GC=0|1:2,2;GP=0.50	RG:AC	0|1:1,1	0|1:1,1
CUTC001223	584	.	C	G	50	CS60;I60;NVSM1;NVSM2;CEF	AC=2;AF=0.5;MQ=230.63;BQ=36.50;GC=0|1:2,2;GP=0.50	RG:AC	0|1:1,1	0|1:1,1
CUTC001223	602	.	T	C	49	CS60;I60;NVSM1;NVSM2;CEF	AC=2;AF=0.5;MQ=230.63;BQ=38.03;GC=0|1:2,2;GP=0.50	RG:AC	0|1:1,1	0|1:1,1
CUTC001223	617	.	C	T	50	CS60;I60;NVSM1;NVSM2	AC=2;AF=0.5;MQ=230.63;BQ=39.27;GC=0|1:2,2;GP=0.50;EZ=EcoRI	RG:AC	0|1:1,1	0|1:1,1
CUTC001223	620	.	G	C	50	CS60;I60;NVSM1;NVSM2;CEF	AC=2;AF=0.5;MQ=230.63;BQ=39.27;GC=0|1:2,2;GP=0.50	RG:AC	0|1:1,1	0|1:1,1
CUTC001223	629	.	C	A	50	CS60;I60;NVSM1;NVSM2;CEF	AC=2;AF=0.4;MQ=211.07;BQ=36.86;GC=0|1:2,2;GP=0.50	RG:AC	0|1:1,1	0|1:2,1
CUTC001223	647	.	T	C	50	CS60;I60;NVSM1;NVSM2;CEF	AC=2;AF=0.3;MQ=196.38;BQ=34.21;GC=0|1:2,2;GP=0.50	RG:AC	0|1:1,1	0|1:3,1
CUTC001223	677	.	G	A	50	CS60;I60;NVSM1;NVSM2;CEF	AC=2;AF=0.2;MQ=180.95;BQ=33.27;GC=0|1:2,2;GP=0.50	RG:AC	0|1:3,1	0|1:3,1
CUTC001223	686	.	G	A	59	CS60;I60;NVSM1;NVSM2;CEF	AC=3;AF=0.3;MQ=174.86;BQ=29.75;GC=0|1:2,2;GP=0.50	RG:AC	0|1:3,2	0|1:3,1
CUTC001223	689	.	C	G	54	CS60;I60;NVSM1;NVSM2;CEF	AC=3;AF=0.3;MQ=174.86;BQ=29.02;GC=0|1:2,2;GP=0.50	RG:AC	0|1:3,2	0|1:3,1
CUTC001223	707	.	C	A	59	CS60;I60;NVSM1;NVSM2;CEF	AC=3;AF=0.3;MQ=167.85;BQ=35.87;GC=0|1:2,2;GP=0.50	RG:AC	0|1:4,2	0|1:3,1
CUTC001223	725	.	A	G	48	CS60;I60;NVSM1;NVSM2;CEF	AC=2;AF=0.2;MQ=155.76;BQ=35.70;GC=0|1:2,2;GP=0.50	RG:AC	0|1:4,1	0|1:4,1
CUTC001223	758	.	T	G	49	CS60;I60;NVSM1;NVSM2;CEF	AC=2;AF=0.2;MQ=143.93;BQ=33.85;GC=0|1:2,2;GP=0.50	RG:AC	0|1:4,1	0|1:3,1
CUTC001223	785	.	A	G	49	CS60;NVSM1;NVSM2;CEF	AC=2;AF=0.2;MQ=143.93;BQ=35.42;GC=0|1:2,2;GP=0.50	RG:AC	0|1:4,1	0|1:3,1
CUTC001223	812	.	T	C	49	CS60;I60;NVSM1;NVSM2;CEF	AC=2;AF=0.2;MQ=130.59;BQ=34.17;GC=0|1:2,2;GP=0.50	RG:AC	0|1:6,1	0|1:3,1
CUTC001223	824	.	A	G	48	CS60;I60;NVSM1;NVSM2;CEF	AC=2;AF=0.2;MQ=113.59;BQ=33.58;GC=0|1:2,2;GP=0.50	RG:AC	0|1:5,1	0|1:3,1
CUTC001223	836	.	T	A	46	CS60;I60;NVSM1;NVSM2	AC=2;AF=0.2;MQ=113.59;BQ=33.61;GC=0|1:2,2;GP=0.50;EZ=BanI	RG:AC	0|1:5,1	0|1:3,1
CUTC001224	611	.	A	G	45	CS60;NVSM2;CEF	AC=2;AF=0.2;MQ=107.53;BQ=37.45;GC=0|1:2,1;GP=0.33	RG:AC	0:4	0|1:7,2
CUTC001224	628	.	A	G	45	CS60;NVSM2;CEF	AC=2;AF=0.1;MQ=104.38;BQ=26.45;GC=0|1:2,1;GP=0.33	RG:AC	0:4	0|1:8,2
CUTC001224	695	.	A	G	50	CS60;NVSM2;CEF	AC=2;AF=0.1;MQ=85.65;BQ=32.58;GC=0|1:2,1;GP=0.33	RG:AC	0:10	0|1:8,2
CUTC001224	737	.	A	G	45	CS60;NVSM2;CEF	AC=2;AF=0.1;MQ=86.96;BQ=33.23;GC=0|1:2,1;GP=0.33	RG:AC	0:10	0|1:4,2
CUTC001226	416	.	G	ITC	45	I60;NVSM2;VKS;CEF	AC=2;AF=0.3;MQ=106.05;BQ=32.92;GC=0|1:2,1;GP=0.33	RG:AC	0:3	0|1:2,2
CUTC001226	541	.	G	A	48	NVSM1;CEF	AC=2;AF=0.4;MQ=160.73;BQ=35.90;GC=0|1:2,1;GP=0.33	RG:AC	0|1:2,2	0:1
CUTC001229	442	.	T	A	50	CS60;NVSM1;CEF	AC=2;AF=0.1;MQ=103.11;BQ=33.00;GC=0|1:2,1;GP=0.33	RG:AC	0|1:7,2	0:11
CUTC001229	484	.	T	C	50	CS60;NVSM1;CEF	AC=2;AF=0.1;MQ=98.67;BQ=34.08;GC=0|1:2,1;GP=0.33	RG:AC	0|1:9,2	0:11
CUTC001230	563	.	A	G	49	NVSM1;NVSM2	AC=2;AF=0.2;MQ=33.50;BQ=32.90;GC=0|1:1,1;GP=0.50;EZ=HindIII	RG:AC	0|1:10,2	.:.
CUTC001230	672	.	T	C	56	CS60;NVSM1;NVSM2;CEF	AC=3;AF=0.1;MQ=35.87;BQ=35.91;GC=0|1:1,1;GP=0.50	RG:AC	0|1:17,3	.:.
CUTC001230	703	.	G	A	58	CS60;NVSM1;NVSM2;CEF	AC=4;AF=0.2;MQ=35.31;BQ=35.89;GC=0|1:1,1;GP=0.50	RG:AC	0|1:17,4	.:.
CUTC001231	902	.	G	A	45	NVSM1;NVSM2;CEF	AC=2;AF=0.1;MQ=22.31;BQ=36.90;GC=0|1:1,1;GP=0.50	RG:AC	.:.	0|1:14,2
CUTC001232	476	.	T	C	45	NVSM2;CEF	AC=2;AF=0.2;MQ=117.77;BQ=29.23;GC=0|1:2,1;GP=0.33	RG:AC	0:3	0|1:5,2
CUTC001235	993	.	T	C	50	CS60;NVSM2;CEF	AC=2;AF=0.1;MQ=62.75;BQ=36.12;GC=0|1:2,1;GP=0.33	RG:AC	0:11	0|1:6,2
CUTC001235	1014	.	A	G	60	CS60;CEF	AC=8;AF=0.4;MQ=62.75;BQ=33.92;GC=0|1:1,1;GP=0.50	RG:AC	0:11	1:8
CUTC001235	1050	.	T	D1	52	CS60;NVSM1;NVSM2;VKS;CEF	AC=9;AF=0.5;MQ=65.76;BQ=23.81;GC=0|1:2,2;GP=0.50	RG:AC	0|1:3,8	0|1:8,1
CUTC001237	672	.	T	C	46	NVSM2;CEF	AC=2;AF=0.1;MQ=230.06;BQ=34.98;GC=0|1:2,1;GP=0.33	RG:AC	0:4	0|1:20,2
CUTC001239	318	.	T	IA	46	NVSM1;NVSM2;VKS;CEF	AC=2;AF=0.1;MQ=37.66;BQ=32.64;GC=0|1:1,1;GP=0.50	RG:AC	0|1:20,2	.:.
CUTC001239	536	.	T	C	49	NVSM1;NVSM2;CEF	AC=2;AF=0.1;MQ=49.14;BQ=38.04;GC=0|1:1,1;GP=0.50	RG:AC	0|1:13,2	.:.
CUTC001240	632	.	G	T	54	CEF	AC=8;AF=0.3;MQ=227.12;BQ=31.57;GC=0|1:1,1;GP=0.50	RG:AC	1:8	0:15
CUTC001241	789	.	T	C	58	I60;CEF	AC=5;AF=0.4;MQ=68.88;BQ=36.33;GC=0|1:1,1;GP=0.50	RG:AC	0:8	1:5
CUTC001241	975	.	T	C	58	I60;CEF	AC=6;AF=0.3;MQ=141.31;BQ=34.03;GC=0|1:1,1;GP=0.50	RG:AC	0:15	1:6
CUTC001241	1055	.	T	C	58	I60;CEF	AC=4;AF=0.2;MQ=156.32;BQ=36.70;GC=0|1:1,1;GP=0.50	RG:AC	0:15	1:4
CUTC001241	1248	.	T	G	45	I60;CEF	AC=4;AF=0.4;MQ=194.91;BQ=31.81;GC=0|1:1,1;GP=0.50	RG:AC	0:6	1:4
CUTC001245	248	.	A	G	46	NVSM1;CEF	AC=2;AF=0.1;MQ=45.90;BQ=34.53;GC=0|1:2,1;GP=0.33	RG:AC	0|1:5,2	0:11
CUTC001245	334	.	S	C,G	106	CEF	AC=7,6;AF=0.5,0.5;MQ=51.70;BQ=28.92;GC=1|2:1,1;GP=0.50	RG:AC	1:7	2:6
CUTC001245	829	.	A	D1	49	NVSM1;VKS;CEF	AC=2;AF=0.2;MQ=221.92;BQ=34.64;GC=0|1:2,1;GP=0.33	RG:AC	0|1:8,2	0:3
CUTC001250	1027	.	A	G	45	NVSM1;CEF	AC=2;AF=0.1;MQ=190.37;BQ=35.77;GC=0|1:2,1;GP=0.33	RG:AC	0|1:8,2	0:6
CUTC001256	200	.	T	IC	50	CS60;I60;NVSM1;NVSM2;VKS;CEF	AC=3;AF=0.2;MQ=51.98;BQ=30.70;GC=0|1:2,2;GP=0.50	RG:AC	0|1:8,1	0|1:3,2
CUTC001256	201	.	A	C	52	CS60;I60;NVSM1;NVSM2;CEF	AC=3;AF=0.3;MQ=53.81;BQ=24.86;GC=0|1:2,2;GP=0.50	RG:AC	0|1:6,2	0|1:2,1
CUTC001256	252	.	C	T	54	CS60;I60;CEF	AC=3;AF=0.2;MQ=52.39;BQ=36.63;GC=0|1:1,1;GP=0.50	RG:AC	0:9	1:3
CUTC001256	435	.	G	A	49	I60;NVSM1;NVSM2;CEF	AC=2;AF=0.1;MQ=53.43;BQ=33.41;GC=0|1:2,2;GP=0.50	RG:AC	0|1:9,1	0|1:6,1
CUTC001256	925	.	T	A	46	CS60;I60;NVSM1;CEF	AC=2;AF=0.2;MQ=219.05;BQ=37.76;GC=0|1:2,1;GP=0.33	RG:AC	0|1:6,2	0:5
CUTC001256	928	.	C	A	56	CS60;I60;NVSM1;NVSM2;CEF	AC=3;AF=0.2;MQ=219.05;BQ=37.12;GC=0|1:2,2;GP=0.50	RG:AC	0|1:6,2	0|1:4,1
CUTC001256	934	.	G	A	56	CS60;I60;NVSM1;NVSM2;CEF	AC=3;AF=0.2;MQ=219.05;BQ=36.85;GC=0|1:2,2;GP=0.50	RG:AC	0|1:6,2	0|1:4,1
CUTC001256	941	.	C	T	49	CS60;I60;NVSM1;CEF	AC=2;AF=0.2;MQ=219.05;BQ=36.89;GC=0|1:2,1;GP=0.33	RG:AC	0|1:6,2	0:5
CUTC001256	946	.	T	G	58	CS60;I60;NVSM1;NVSM2;CEF	AC=3;AF=0.2;MQ=219.05;BQ=37.49;GC=0|1:2,2;GP=0.50	RG:AC	0|1:6,2	0|1:4,1
CUTC001256	1015	.	T	C	58	CS60;I60;NVSM1;NVSM2;CEF	AC=3;AF=0.2;MQ=220.16;BQ=36.68;GC=0|1:2,2;GP=0.50	RG:AC	0|1:6,2	0|1:5,1
CUTC001256	1047	.	A	G	56	CS60;I60;NVSM1;NVSM2;CEF	AC=3;AF=0.3;MQ=227.83;BQ=33.58;GC=0|1:2,2;GP=0.50	RG:AC	0|1:4,2	0|1:4,1
CUTC001256	1075	.	A	G	53	CS60;NVSM1;NVSM2;CEF	AC=3;AF=0.3;MQ=229.51;BQ=35.90;GC=0|1:2,2;GP=0.50	RG:AC	0|1:5,2	0|1:3,1
CUTC001256	1082	.	T	C	58	CS60;NVSM1;NVSM2;CEF	AC=3;AF=0.3;MQ=229.51;BQ=35.07;GC=0|1:2,2;GP=0.50	RG:AC	0|1:5,2	0|1:3,1
CUTC001256	1107	.	T	G	58	CS60;I60;NVSM1;NVSM2;CEF	AC=3;AF=0.2;MQ=228.97;BQ=36.63;GC=0|1:2,2;GP=0.50	RG:AC	0|1:6,2	0|1:3,1
CUTC001256	1108	.	G	T	57	CS60;I60;NVSM1;NVSM2;CEF	AC=3;AF=0.2;MQ=228.97;BQ=35.97;GC=0|1:2,2;GP=0.50	RG:AC	0|1:6,2	0|1:3,1
CUTC001256	1120	.	T	A	59	CS60;I60;NVSM1;NVSM2;CEF	AC=4;AF=0.3;MQ=228.44;BQ=35.36;GC=0|1:2,2;GP=0.50	RG:AC	0|1:6,3	0|1:3,1
CUTC001256	1144	.	A	G	59	CS60;I60;NVSM1;NVSM2;CEF	AC=4;AF=0.3;MQ=226.90;BQ=36.97;GC=0|1:2,2;GP=0.50	RG:AC	0|1:6,3	0|1:2,1
CUTC001256	1171	.	C	T	58	CS60;I60;NVSM1;NVSM2;CEF	AC=3;AF=0.3;MQ=230.29;BQ=35.29;GC=0|1:2,2;GP=0.50	RG:AC	0|1:5,2	0|1:2,1
CUTC001256	1186	.	G	A	59	CS60;I60;NVSM1;NVSM2;CEF	AC=3;AF=0.3;MQ=230.29;BQ=37.41;GC=0|1:2,2;GP=0.50	RG:AC	0|1:5,2	0|1:2,1
CUTC001256	1207	.	C	T	57	CS60;I60;NVSM1;NVSM2;CEF	AC=3;AF=0.3;MQ=230.29;BQ=35.71;GC=0|1:2,2;GP=0.50	RG:AC	0|1:5,2	0|1:2,1
CUTC001256	1223	.	T	C	59	CS60;I60;NVSM1;NVSM2;CEF	AC=3;AF=0.3;MQ=229.76;BQ=30.13;GC=0|1:2,2;GP=0.50	RG:AC	0|1:4,2	0|1:2,1
CUTC001256	1250	.	G	T	46	CS60;I60;NVSM1;NVSM2;CEF	AC=2;AF=0.3;MQ=228.68;BQ=30.96;GC=0|1:2,2;GP=0.50	RG:AC	0|1:3,1	0|1:2,1
CUTC001256	1548	.	A	T	45	CS60;NVSM2;CEF	AC=2;AF=0.3;MQ=102.35;BQ=35.52;GC=0|1:2,1;GP=0.33	RG:AC	0:1	0|1:4,2
CUTC001256	1550	.	T	A	45	CS60;NVSM2;CEF	AC=2;AF=0.3;MQ=102.35;BQ=34.39;GC=1|0:2,1;GP=0.33	RG:AC	1:1	0|1:5,1
CUTC001257	364	.	G	C	49	NVSM2;CEF	AC=2;AF=0.1;MQ=99.94;BQ=37.92;GC=0|1:2,1;GP=0.33	RG:AC	0:12	0|1:4,2
CUTC001257	513	.	G	T	47	CS60;NVSM2;CEF	AC=2;AF=0.2;MQ=63.60;BQ=34.35;GC=0|1:2,1;GP=0.33	RG:AC	0:4	0|1:2,2
CUTC001257	533	.	T	C	50	CS60;NVSM1;CEF	AC=2;AF=0.2;MQ=63.60;BQ=37.94;GC=0|1:2,1;GP=0.33	RG:AC	0|1:2,2	0:4
CUTC001260	354	.	A	T	55	NVSM1;CEF	AC=4;AF=0.2;MQ=235.33;BQ=35.43;GC=0|1:2,1;GP=0.33	RG:AC	0|1:10,4	0:6
CUTC001260	432	.	A	T	58	I60;NVSM1;CEF	AC=4;AF=0.2;MQ=235.80;BQ=32.81;GC=0|1:2,1;GP=0.33	RG:AC	0|1:9,4	0:8
CUTC001260	506	.	G	A	55	CS60;I60;NVSM1;CEF	AC=4;AF=0.2;MQ=235.43;BQ=35.91;GC=0|1:2,1;GP=0.33	RG:AC	0|1:8,4	0:8
CUTC001260	557	.	T	C	58	CS60;I60;NVSM1;CEF	AC=4;AF=0.2;MQ=235.76;BQ=37.64;GC=0|1:2,1;GP=0.33	RG:AC	0|1:8,4	0:10
CUTC001260	1035	.	A	G	54	CL60;NVSM1;NVSM2;CEF	AC=3;AF=0.3;MQ=233.68;BQ=33.74;GC=0|1:2,2;GP=0.50	RG:AC	0|1:4,2	0|1:2,1
CUTC001262	321	.	T	C	50	NVSM1;NVSM2;CEF	AC=2;AF=0.2;MQ=19.18;BQ=36.90;GC=0|1:1,1;GP=0.50	RG:AC	0|1:9,2	.:.
CUTC001263	680	.	T	A	49	I60;NVSM1;CEF	AC=2;AF=0.2;MQ=226.12;BQ=34.13;GC=0|1:2,1;GP=0.33	RG:AC	0|1:5,2	0:3
CUTC001263	1169	.	A	D1	46	I60;NVSM1;NVSM2;VKS;CEF	AC=3;AF=0.1;MQ=116.96;BQ=27.77;GC=0|1:2,2;GP=0.50	RG:AC	0|1:16,2	0|1:11,1
CUTC001263	1248	.	A	D1	45	I60;NVSM1;NVSM2;VKS;CEF	AC=4;AF=0.2;MQ=132.54;BQ=28.33;GC=0|1:2,2;GP=0.50	RG:AC	0|1:11,2	0|1:10,2
CUTC001265	1238	.	A	G	46	NVSM2;CEF	AC=2;AF=0.1;MQ=234.88;BQ=35.22;GC=0|1:2,1;GP=0.33	RG:AC	0:11	0|1:6,2
CUTC001266	585	.	A	C	49	CS60;I60;NVSM2;CEF	AC=2;AF=0.1;MQ=166.29;BQ=34.49;GC=0|1:2,1;GP=0.33	RG:AC	0:9	0|1:7,2
CUTC001266	613	.	G	A	51	CS60;I60;CEF	AC=9;AF=0.4;MQ=166.53;BQ=32.97;GC=0|1:1,1;GP=0.50	RG:AC	0:12	1:9
CUTC001266	837	.	A	G	59	CEF	AC=5;AF=0.4;MQ=202.19;BQ=34.20;GC=0|1:1,1;GP=0.50	RG:AC	0:7	1:5
CUTC001268	75	.	T	C	49	CEF	AC=2;AF=0.4;MQ=174.26;BQ=38.02;GC=0|1:1,1;GP=0.50	RG:AC	0:3	1:2
CUTC001268	151	.	C	A	49	CS60;CEF	AC=2;AF=0.4;MQ=174.26;BQ=38.02;GC=0|1:1,1;GP=0.50	RG:AC	0:3	1:2
CUTC001268	205	.	A	G	49	CS60;CEF	AC=2;AF=0.4;MQ=146.71;BQ=35.17;GC=0|1:1,1;GP=0.50	RG:AC	0:3	1:2
CUTC001268	252	.	A	C	49	CS60	AC=2;AF=0.4;MQ=146.71;BQ=34.17;GC=0|1:1,1;GP=0.50;EZ=HindIII	RG:AC	0:3	1:2
CUTC001270	337	.	C	A	56	NVSM2;CEF	AC=3;AF=0.1;MQ=227.99;BQ=29.55;GC=0|1:2,1;GP=0.33	RG:AC	0:6	0|1:12,3
CUTC001270	439	.	G	A	48	CEF	AC=3;AF=0.3;MQ=201.75;BQ=32.55;GC=0|1:1,1;GP=0.50	RG:AC	0:8	1:3
CUTC001270	712	.	C	T	53	CEF	AC=6;AF=0.4;MQ=56.68;BQ=33.56;GC=0|1:1,1;GP=0.50	RG:AC	0:8	1:6
CUTC001270	819	.	G	T	52	NVSM1;CEF	AC=4;AF=0.3;MQ=67.86;BQ=33.15;GC=0|1:2,1;GP=0.33	RG:AC	0|1:3,4	0:7
CUTC001273	466	.	G	A	56	CEF	AC=3;AF=0.2;MQ=62.76;BQ=38.04;GC=0|1:1,1;GP=0.50	RG:AC	0:10	1:3
CUTC001277	403	.	C	A	47	NVSM2;CEF	AC=3;AF=0.3;MQ=101.73;BQ=30.66;GC=0|1:2,1;GP=0.33	RG:AC	0:6	0|1:2,3
CUTC001277	874	.	G	A	59	CS60;CEF	AC=5;AF=0.4;MQ=232.55;BQ=35.96;GC=0|1:1,1;GP=0.50	RG:AC	0:7	1:5
CUTC001277	906	.	T	C	57	CS60;CEF	AC=5;AF=0.4;MQ=232.55;BQ=33.31;GC=0|1:1,1;GP=0.50	RG:AC	0:7	1:5
CUTC001277	939	.	A	G	52	CS60;NVSM2;CEF	AC=3;AF=0.2;MQ=223.58;BQ=34.09;GC=0|1:2,1;GP=0.33	RG:AC	0:6	0|1:3,3
CUTC001279	690	.	A	C	52	CS60;I60;CEF	AC=6;AF=0.3;MQ=225.06;BQ=32.29;GC=0|1:1,1;GP=0.50	RG:AC	0:14	1:6
CUTC001279	745	.	T	C	48	CS60;I60;CEF	AC=4;AF=0.2;MQ=229.90;BQ=26.06;GC=0|1:1,1;GP=0.50	RG:AC	0:13	1:4
CUTC001280	1107	.	G	A	47	CEF	AC=2;AF=0.3;MQ=150.40;BQ=35.71;GC=0|1:1,1;GP=0.50	RG:AC	1:2	0:5
CUTC001284	1050	.	T	C	52	CL60;CEF	AC=3;AF=0.3;MQ=226.44;BQ=28.38;GC=0|1:1,1;GP=0.50	RG:AC	0:8	1:3
CUTC001285	715	.	G	A	58	CEF	AC=3;AF=0.2;MQ=113.58;BQ=34.97;GC=0|1:1,1;GP=0.50	RG:AC	1:3	0:13
CUTC001285	808	.	T	A	50	NVSM2;CEF	AC=2;AF=0.1;MQ=90.51;BQ=35.63;GC=0|1:2,1;GP=0.33	RG:AC	0:3	0|1:12,2
CUTC001286	686	.	A	G	46	CS60;NVSM1;CEF	AC=2;AF=0.2;MQ=105.59;BQ=36.24;GC=0|1:2,1;GP=0.33	RG:AC	0|1:1,2	0:8
CUTC001286	706	.	C	T	48	CS60;NVSM2;CEF	AC=2;AF=0.2;MQ=105.59;BQ=37.36;GC=0|1:2,1;GP=0.33	RG:AC	0:3	0|1:6,2
CUTC001286	738	.	G	A	49	CS60;NVSM1;CEF	AC=2;AF=0.1;MQ=108.74;BQ=37.66;GC=0|1:2,1;GP=0.33	RG:AC	0|1:3,2	0:9
CUTC001286	904	.	A	G	48	NVSM2	AC=2;AF=0.1;MQ=144.60;BQ=34.34;GC=0|1:2,1;GP=0.33;EZ=SalI	RG:AC	0:9	0|1:13,2
CUTC001286	1106	.	C	T	48	NVSM1;CEF	AC=2;AF=0.2;MQ=169.71;BQ=31.19;GC=0|1:2,1;GP=0.33	RG:AC	0|1:1,2	0:8
CUTC001287	426	.	T	ITG	47	CS60;NVSM1;VKS;CEF	AC=2;AF=0.1;MQ=92.89;BQ=35.89;GC=0|1:2,1;GP=0.33	RG:AC	0|1:19,2	0:3
CUTC001287	427	.	G	T	49	CS60;NVSM1;CEF	AC=2;AF=0.1;MQ=85.35;BQ=35.72;GC=0|1:2,1;GP=0.33	RG:AC	0|1:17,2	0:3
CUTC001287	430	.	G	IT	48	CS60;NVSM1;VKS;CEF	AC=2;AF=0.1;MQ=92.89;BQ=36.39;GC=0|1:2,1;GP=0.33	RG:AC	0|1:19,2	0:3
CUTC001287	513	.	A	G	46	NVSM1;CEF	AC=2;AF=0.1;MQ=89.35;BQ=34.34;GC=0|1:2,1;GP=0.33	RG:AC	0|1:15,2	0:3
CUTC001288	195	.	C	A	56	I60;NVSM1;CEF	AC=3;AF=0.1;MQ=103.75;BQ=35.74;GC=0|1:2,1;GP=0.33	RG:AC	0|1:6,3	0:15
CUTC001288	363	.	T	C	54	I60;NVSM1;NVSM2;CEF	AC=3;AF=0.1;MQ=102.59;BQ=33.85;GC=0|1:2,2;GP=0.50	RG:AC	0|1:8,2	0|1:15,1
CUTC001290	257	.	T	C	45	CS60;NVSM1;CEF	AC=2;AF=0.2;MQ=124.69;BQ=35.59;GC=0|1:2,1;GP=0.33	RG:AC	0|1:5,2	0:1
CUTC001290	307	.	G	C	52	CS60;I60;NVSM1;CEF	AC=3;AF=0.2;MQ=124.34;BQ=36.61;GC=0|1:2,1;GP=0.33	RG:AC	0|1:6,3	0:3
CUTC001290	885	.	T	C	58	I60;NVSM1;CEF	AC=7;AF=0.4;MQ=66.07;BQ=33.80;GC=0|1:2,1;GP=0.33	RG:AC	0|1:1,7	0:8
CUTC001290	1070	.	T	G	53	NVSM1;CEF	AC=4;AF=0.3;MQ=130.22;BQ=30.58;GC=0|1:2,1;GP=0.33	RG:AC	0|1:1,4	0:9
CUTC001292	422	.	T	C	49	CS60;NVSM1;CEF	AC=2;AF=0.2;MQ=130.90;BQ=32.78;GC=0|1:2,1;GP=0.33	RG:AC	0|1:4,2	0:6
CUTC001292	433	.	C	T	48	CS60;I60;NVSM1;CEF	AC=2;AF=0.2;MQ=130.17;BQ=33.96;GC=0|1:2,1;GP=0.33	RG:AC	0|1:4,2	0:7
CUTC001292	700	.	T	C	49	NVSM1;NVSM2;CEF	AC=2;AF=0.1;MQ=188.12;BQ=34.48;GC=0|1:2,2;GP=0.50	RG:AC	0|1:7,1	0|1:6,1
CUTC001296	120	.	T	C	58	CEF	AC=4;AF=0.3;MQ=118.24;BQ=32.22;GC=0|1:1,1;GP=0.50	RG:AC	0:9	1:4
CUTC001297	45	.	K	G,T	97	CS60;CL60;CEF	AC=2,2;AF=0.5,0.5;MQ=233.19;BQ=38.11;GC=1|2:1,1;GP=0.50	RG:AC	1:2	2:2
CUTC001297	72	.	M	C,A	95	CS60;CEF	AC=2,2;AF=0.5,0.5;MQ=233.19;BQ=36.91;GC=1|2:1,1;GP=0.50	RG:AC	2:2	1:2
CUTC001297	1076	.	G	A	46	CEF	AC=2;AF=0.5;MQ=66.60;BQ=36.83;GC=0|1:1,1;GP=0.50	RG:AC	0:2	1:2
CUTC001297	1193	.	T	C	49	I60;CEF	AC=2;AF=0.5;MQ=66.60;BQ=39.27;GC=0|1:1,1;GP=0.50	RG:AC	0:2	1:2
CUTC001299	859	.	A	G	48	NVSM1;NVSM2;CEF	AC=2;AF=0.1;MQ=96.44;BQ=31.72;GC=0|1:1,1;GP=0.50	RG:AC	0|1:12,2	.:.
CUTC001300	1861	.	A	G	46	CS60;I60;NVSM1;CEF	AC=2;AF=0.2;MQ=38.34;BQ=36.07;GC=0|1:2,1;GP=0.33	RG:AC	0|1:1,2	0:7
CUTC001300	1885	.	G	A	45	CS60;I60;NVSM1;CEF	AC=2;AF=0.2;MQ=38.34;BQ=34.72;GC=0|1:2,1;GP=0.33	RG:AC	0|1:1,2	0:7
CUTC001302	91	.	A	G	45	NVSM1;NVSM2;CEF	AC=2;AF=0.3;MQ=55.38;BQ=35.41;GC=0|1:2,2;GP=0.50	RG:AC	0|1:2,1	0|1:2,1
CUTC001302	406	.	T	C	49	NVSM1;CEF	AC=3;AF=0.2;MQ=170.57;BQ=31.71;GC=0|1:2,1;GP=0.33	RG:AC	0|1:5,3	0:6
CUTC001302	469	.	A	C	54	CS60;I60;NVSM1;CEF	AC=3;AF=0.2;MQ=180.98;BQ=34.02;GC=0|1:2,1;GP=0.33	RG:AC	0|1:6,3	0:6
CUTC001302	490	.	A	C	47	CS60;I60;NVSM2;CEF	AC=2;AF=0.1;MQ=189.56;BQ=31.71;GC=0|1:2,1;GP=0.33	RG:AC	0:10	0|1:3,2
CUTC001302	562	.	T	C	46	I60;NVSM1;CEF	AC=2;AF=0.1;MQ=209.42;BQ=34.81;GC=0|1:2,1;GP=0.33	RG:AC	0|1:12,2	0:4
CUTC001302	820	.	T	C	55	I60;NVSM2	AC=3;AF=0.1;MQ=229.64;BQ=36.20;GC=0|1:2,1;GP=0.33;EZ=EcoRV	RG:AC	0:12	0|1:6,3
CUTC001302	961	.	C	G	58	CS60;I60;NVSM2;CEF	AC=6;AF=0.3;MQ=227.74;BQ=32.12;GC=0|1:2,1;GP=0.33	RG:AC	0:9	0|1:5,6
CUTC001302	1004	.	G	T	59	CS60;I60;NVSM1;CEF	AC=5;AF=0.3;MQ=227.29;BQ=30.54;GC=0|1:2,1;GP=0.33	RG:AC	0|1:2,5	0:10
CUTC001302	1072	.	G	A	55	CS60;I60;NVSM2	AC=5;AF=0.3;MQ=226.61;BQ=34.67;GC=0|1:2,1;GP=0.33;EZ=ScaI	RG:AC	0:6	0|1:5,5
CUTC001302	1117	.	A	T	55	CS60;NVSM2;CEF	AC=4;AF=0.3;MQ=225.16;BQ=34.36;GC=0|1:2,1;GP=0.33	RG:AC	0:6	0|1:4,4
CUTC001302	1120	.	T	C	56	CS60;NVSM2;CEF	AC=4;AF=0.3;MQ=224.06;BQ=34.57;GC=0|1:2,1;GP=0.33	RG:AC	0:5	0|1:4,4
CUTC001305	103	.	A	G	56	NVSM1;CEF	AC=3;AF=0.1;MQ=71.46;BQ=27.54;GC=0|1:2,1;GP=0.33	RG:AC	0|1:19,3	0:18
CUTC001305	292	.	A	D1	45	NVSM1;NVSM2;VKS;CEF	AC=14;AF=0.3;MQ=105.63;BQ=24.86;GC=0|1:2,2;GP=0.50	RG:AC	0|1:19,8	0|1:14,6
CUTC001305	411	.	T	C	60	NVSM1;CEF	AC=3;AF=0.1;MQ=201.52;BQ=34.02;GC=0|1:2,1;GP=0.33	RG:AC	0|1:9,3	0:17
CUTC001307	692	.	C	T	59	I60;NVSM2;CEF	AC=3;AF=0.1;MQ=236.08;BQ=36.56;GC=0|1:2,1;GP=0.33	RG:AC	0:15	0|1:3,3
CUTC001307	775	.	G	A	50	I60;NVSM2;CEF	AC=3;AF=0.2;MQ=237.16;BQ=32.85;GC=0|1:2,1;GP=0.33	RG:AC	0:12	0|1:3,3
CUTC001308	181	.	G	A	49	NVSM1;CEF	AC=2;AF=0.1;MQ=124.51;BQ=37.61;GC=0|1:2,1;GP=0.33	RG:AC	0|1:9,2	0:9
CUTC001308	248	.	T	C	49	NVSM1;CEF	AC=2;AF=0.1;MQ=149.34;BQ=35.74;GC=0|1:2,1;GP=0.33	RG:AC	0|1:13,2	0:14
CUTC001308	489	.	G	C	51	CEF	AC=5;AF=0.4;MQ=190.53;BQ=31.62;GC=0|1:1,1;GP=0.50	RG:AC	0:9	1:5
CUTC001309	854	.	C	T	50	NVSM1;NVSM2;CEF	AC=2;AF=0.1;MQ=225.66;BQ=36.76;GC=0|1:2,2;GP=0.50	RG:AC	0|1:8,1	0|1:5,1
CUTC001310	49	.	R	A,G	95	CL60;CEF	AC=2,2;AF=0.5,0.5;MQ=207.11;BQ=37.29;GC=1|2:1,1;GP=0.50	RG:AC	2:2	1:2
CUTC001310	217	.	G	T	59	I60;CEF	AC=3;AF=0.3;MQ=188.23;BQ=37.58;GC=0|1:1,1;GP=0.50	RG:AC	0:8	1:3
CUTC001310	287	.	A	C	58	I60;CEF	AC=3;AF=0.2;MQ=181.01;BQ=33.54;GC=0|1:1,1;GP=0.50	RG:AC	0:10	1:3
CUTC001310	347	.	G	A	53	CS60;I60;CEF	AC=4;AF=0.3;MQ=171.47;BQ=32.65;GC=0|1:1,1;GP=0.50	RG:AC	0:10	1:4
CUTC001310	364	.	A	G	57	CS60;I60;CEF	AC=4;AF=0.3;MQ=171.47;BQ=34.08;GC=0|1:1,1;GP=0.50	RG:AC	0:10	1:4
CUTC001310	373	.	G	T	56	CS60;I60;CEF	AC=4;AF=0.3;MQ=168.82;BQ=35.23;GC=0|1:1,1;GP=0.50	RG:AC	0:11	1:4
CUTC001310	395	.	T	C	58	CS60;I60;CEF	AC=4;AF=0.3;MQ=168.82;BQ=35.16;GC=0|1:1,1;GP=0.50	RG:AC	0:11	1:4
CUTC001310	563	.	A	G	59	I60;CEF	AC=11;AF=0.5;MQ=181.01;BQ=34.45;GC=0|1:1,1;GP=0.50	RG:AC	0:13	1:11
CUTC001310	641	.	G	D1	45	I60;NVSM1;NVSM2;VKS;CEF	AC=4;AF=0.2;MQ=186.94;BQ=26.70;GC=0|1:2,2;GP=0.50	RG:AC	0|1:10,3	0|1:9,1
CUTC001310	745	.	T	A	55	CEF	AC=9;AF=0.5;MQ=199.43;BQ=30.28;GC=0|1:1,1;GP=0.50	RG:AC	1:9	0:9
CUTC001312	203	.	T	C	45	I60;NVSM1;CEF	AC=2;AF=0.0;MQ=28.66;BQ=34.12;GC=0|1:2,1;GP=0.33	RG:AC	0|1:17,2	0:26
CUTC001313	300	.	A	G	48	NVSM1;NVSM2;CEF	AC=2;AF=0.1;MQ=174.31;BQ=33.92;GC=0|1:2,2;GP=0.50	RG:AC	0|1:8,1	0|1:13,1
CUTC001313	425	.	A	G	46	I60;NVSM2;CEF	AC=2;AF=0.1;MQ=144.41;BQ=34.46;GC=0|1:2,1;GP=0.33	RG:AC	0:6	0|1:11,2
CUTC001316	436	.	T	C	57	NVSM1;NVSM2;CEF	AC=3;AF=0.1;MQ=233.34;BQ=36.65;GC=0|1:2,2;GP=0.50	RG:AC	0|1:5,1	0|1:12,2
CUTC001316	551	.	T	C	53	CS60;NVSM1;NVSM2;CEF	AC=4;AF=0.2;MQ=232.21;BQ=35.60;GC=0|1:2,2;GP=0.50	RG:AC	0|1:2,3	0|1:14,1
CUTC001316	555	.	A	G	45	CS60;NVSM1;NVSM2;CEF	AC=2;AF=0.1;MQ=232.21;BQ=29.66;GC=0|1:2,2;GP=0.50	RG:AC	0|1:4,1	0|1:14,1
CUTC001316	604	.	T	A	49	CS60;NVSM1;NVSM2;CEF	AC=4;AF=0.2;MQ=231.85;BQ=30.76;GC=0|1:2,2;GP=0.50	RG:AC	0|1:2,3	0|1:13,1
CUTC001317	988	.	T	C	45	CS60;I60;NVSM1;NVSM2;CEF	AC=2;AF=0.1;MQ=141.12;BQ=35.80;GC=0|1:2,2;GP=0.50	RG:AC	0|1:12,1	0|1:1,1
CUTC001317	989	.	T	C	49	CS60;I60;NVSM1;CEF	AC=2;AF=0.1;MQ=141.12;BQ=35.80;GC=0|1:2,1;GP=0.33	RG:AC	0|1:11,2	0:2
CUTC001317	1352	.	G	C	58	CEF	AC=3;AF=0.3;MQ=169.43;BQ=31.02;GC=0|1:1,1;GP=0.50	RG:AC	0:7	1:3
CUTC001323	422	.	A	G	49	NVSM1;NVSM2;CEF	AC=2;AF=0.1;MQ=120.53;BQ=36.02;GC=0|1:2,2;GP=0.50	RG:AC	0|1:8,1	0|1:7,1
CUTC001325	40	.	G	A	48	CL60;NVSM1;NVSM2;CEF	AC=2;AF=0.3;MQ=86.22;BQ=29.80;GC=0|1:2,2;GP=0.50	RG:AC	0|1:3,1	0|1:2,1
CUTC001325	300	.	A	G	47	CS60;NVSM1;NVSM2;CEF	AC=2;AF=0.1;MQ=75.29;BQ=34.23;GC=0|1:2,2;GP=0.50	RG:AC	0|1:8,1	0|1:7,1
CUTC001325	314	.	C	A	58	CS60;NVSM2;CEF	AC=5;AF=0.3;MQ=73.87;BQ=32.94;GC=0|1:2,1;GP=0.33	RG:AC	0:10	0|1:3,5
CUTC001325	381	.	A	G	48	NVSM1;CEF	AC=2;AF=0.1;MQ=72.64;BQ=33.59;GC=0|1:2,1;GP=0.33	RG:AC	0|1:8,2	0:6
CUTC001325	665	.	A	G	47	CS60;NVSM1;CEF	AC=2;AF=0.2;MQ=152.37;BQ=37.54;GC=0|1:2,1;GP=0.33	RG:AC	0|1:4,2	0:3
CUTC001325	677	.	C	T	57	CS60;CEF	AC=3;AF=0.4;MQ=160.90;BQ=37.71;GC=0|1:1,1;GP=0.50	RG:AC	0:5	1:3
CUTC001328	402	.	C	G	48	NVSM2;CEF	AC=2;AF=0.2;MQ=127.61;BQ=38.58;GC=0|1:2,1;GP=0.33	RG:AC	0:6	0|1:1,2
CUTC001328	530	.	A	G	59	CS60;NVSM2;CEF	AC=3;AF=0.2;MQ=187.22;BQ=36.54;GC=0|1:2,1;GP=0.33	RG:AC	0:8	0|1:3,3
CUTC001328	559	.	A	G	59	CS60;I60;NVSM2;CEF	AC=3;AF=0.3;MQ=208.72;BQ=36.84;GC=0|1:2,1;GP=0.33	RG:AC	0:6	0|1:2,3
CUTC001328	706	.	G	A	59	NVSM2;CEF	AC=3;AF=0.3;MQ=228.85;BQ=36.30;GC=0|1:2,1;GP=0.33	RG:AC	0:6	0|1:2,3
CUTC001328	1220	.	T	A	56	CS60;CEF	AC=3;AF=0.2;MQ=231.72;BQ=32.24;GC=0|1:1,1;GP=0.50	RG:AC	0:9	1:3
CUTC001328	1264	.	G	C	48	CS60;CEF	AC=2;AF=0.2;MQ=231.14;BQ=30.24;GC=0|1:1,1;GP=0.50	RG:AC	0:8	1:2
CUTC001330	307	.	T	D1	45	I60;NVSM1;NVSM2;VKS;CEF	AC=2;AF=0.1;MQ=98.62;BQ=32.29;GC=0|1:2,2;GP=0.50	RG:AC	0|1:10,1	0|1:8,1
CUTC001330	375	.	G	IT	45	CS60;I60;NVSM1;VKS	AC=2;AF=0.1;MQ=102.45;BQ=31.37;GC=0|1:2,1;GP=0.33;EZ=BanI	RG:AC	0|1:11,2	0:11
CUTC001330	384	.	T	ITG	46	CS60;I60;NVSM1;VKS;CEF	AC=2;AF=0.1;MQ=95.13;BQ=33.36;GC=0|1:2,1;GP=0.33	RG:AC	0|1:11,2	0:9
CUTC001330	391	.	G	T	48	CS60;I60;NVSM1;CEF	AC=2;AF=0.1;MQ=106.38;BQ=34.75;GC=0|1:2,1;GP=0.33	RG:AC	0|1:9,2	0:11
CUTC001330	392	.	C	G	50	CS60;I60;NVSM1;CEF	AC=2;AF=0.1;MQ=106.38;BQ=34.97;GC=0|1:2,1;GP=0.33	RG:AC	0|1:9,2	0:11
CUTC001330	393	.	T	C	48	CS60;I60;NVSM1;CEF	AC=2;AF=0.1;MQ=106.38;BQ=34.76;GC=0|1:2,1;GP=0.33	RG:AC	0|1:9,2	0:11
CUTC001330	396	.	T	ICTTTG	48	CS60;I60;NVSM1;VKS;CEF	AC=2;AF=0.1;MQ=102.45;BQ=34.95;GC=0|1:2,1;GP=0.33	RG:AC	0|1:11,2	0:11
CUTC001330	397	.	G	T	47	CS60;I60;NVSM1;CEF	AC=2;AF=0.1;MQ=106.38;BQ=34.22;GC=0|1:2,1;GP=0.33	RG:AC	0|1:9,2	0:11
CUTC001333	238	.	A	G	46	NVSM2;CEF	AC=2;AF=0.1;MQ=213.66;BQ=36.35;GC=0|1:2,1;GP=0.33	RG:AC	0:9	0|1:6,2
CUTC001333	365	.	A	G	49	CS60;I60;NVSM2;CEF	AC=2;AF=0.1;MQ=203.94;BQ=32.48;GC=0|1:2,1;GP=0.33	RG:AC	0:8	0|1:5,2
CUTC001333	387	.	T	C	49	CS60;I60;NVSM2	AC=2;AF=0.2;MQ=198.00;BQ=28.01;GC=0|1:2,1;GP=0.33;EZ=ScaI	RG:AC	0:6	0|1:4,2
CUTC001333	789	.	G	A	58	CEF	AC=6;AF=0.4;MQ=80.71;BQ=26.68;GC=0|1:1,1;GP=0.50	RG:AC	0:10	1:6
CUTC001334	749	.	T	C	59	CS60;CEF	AC=3;AF=0.4;MQ=41.22;BQ=37.87;GC=0|1:1,1;GP=0.50	RG:AC	1:3	0:4
CUTC001334	770	.	A	G	50	CS60;NVSM2;CEF	AC=2;AF=0.3;MQ=42.91;BQ=34.36;GC=0|1:2,1;GP=0.33	RG:AC	0:2	0|1:2,2
CUTC001334	805	.	T	A	48	CS60;NVSM2;CEF	AC=2;AF=0.3;MQ=41.22;BQ=33.10;GC=0|1:2,1;GP=0.33	RG:AC	0:3	0|1:2,2
CUTC001335	117	.	C	T	54	NVSM2;CEF	AC=3;AF=0.4;MQ=159.78;BQ=31.49;GC=0|1:2,1;GP=0.33	RG:AC	0:2	0|1:3,3
CUTC001335	336	.	A	G	50	NVSM1;NVSM2;CEF	AC=2;AF=0.2;MQ=120.17;BQ=37.95;GC=0|1:2,2;GP=0.50	RG:AC	0|1:3,1	0|1:8,1
CUTC001338	824	.	C	T	47	.	AC=2;AF=0.5;MQ=197.85;BQ=35.78;GC=0|1:1,1;GP=0.50;EZ=BstEII	RG:AC	1:2	0:2
CUTC001338	1176	.	C	G	52	CEF	AC=3;AF=0.4;MQ=34.24;BQ=29.55;GC=0|1:1,1;GP=0.50	RG:AC	1:3	0:5
CUTC001339	263	.	G	A	49	NVSM2	AC=2;AF=0.2;MQ=197.78;BQ=36.62;GC=0|1:2,1;GP=0.33;EZ=BstEII	RG:AC	0:3	0|1:3,2
CUTC001340	1464	.	A	D1	45	NVSM1;NVSM2;VKS;CEF	AC=9;AF=0.4;MQ=234.62;BQ=22.38;GC=0|1:2,2;GP=0.50	RG:AC	0|1:10,7	0|1:5,2
CUTC001340	1559	.	A	G	52	CEF	AC=6;AF=0.3;MQ=235.66;BQ=30.04;GC=0|1:1,1;GP=0.50	RG:AC	0:14	1:6
CUTC001341	176	.	T	D1	58	CS60;VKS;CEF	AC=6;AF=0.7;MQ=95.60;BQ=34.12;GC=0|1:1,1;GP=0.50	RG:AC	1:6	0:3
CUTC001341	207	.	T	G	55	CS60;CEF	AC=3;AF=0.3;MQ=95.60;BQ=35.80;GC=0|1:1,1;GP=0.50	RG:AC	0:6	1:3
CUTC001341	223	.	T	A	55	CS60;CEF	AC=3;AF=0.3;MQ=95.60;BQ=35.62;GC=0|1:1,1;GP=0.50	RG:AC	0:6	1:3
CUTC001341	241	.	T	D1	55	CS60;VKS;CEF	AC=3;AF=0.4;MQ=75.64;BQ=33.25;GC=0|1:1,1;GP=0.50	RG:AC	0:5	1:3
CUTC001341	244	.	K	G,T	105	CS60;CEF	AC=3,5;AF=0.4,0.6;MQ=75.64;BQ=33.12;GC=1|2:1,1;GP=0.50	RG:AC	2:5	1:3
CUTC001341	268	.	W	A,T	115	CS60;CEF	AC=4,5;AF=0.4,0.6;MQ=72.49;BQ=36.11;GC=1|2:1,1;GP=0.50	RG:AC	2:5	1:4
CUTC001341	328	.	A	G	59	NVSM1;CEF	AC=3;AF=0.2;MQ=74.64;BQ=30.39;GC=0|1:2,1;GP=0.33	RG:AC	0|1:4,3	0:5
CUTC001342	423	.	G	A	48	CEF	AC=2;AF=0.3;MQ=241.67;BQ=35.39;GC=0|1:1,1;GP=0.50	RG:AC	1:2	0:4
CUTC001342	573	.	G	A	49	I60;CEF	AC=2;AF=0.2;MQ=232.41;BQ=33.91;GC=0|1:1,1;GP=0.50	RG:AC	1:2	0:11
CUTC001343	496	.	T	C	45	CS60;I60;NVSM2;CEF	AC=2;AF=0.1;MQ=64.04;BQ=32.93;GC=0|1:2,1;GP=0.33	RG:AC	0:3	0|1:9,2
CUTC001343	519	.	A	T	58	CS60;I60;CEF	AC=3;AF=0.2;MQ=81.42;BQ=33.24;GC=0|1:1,1;GP=0.50	RG:AC	1:3	0:12
CUTC001344	1226	.	A	T	48	CEF	AC=3;AF=0.3;MQ=98.59;BQ=28.33;GC=0|1:1,1;GP=0.50	RG:AC	0:6	1:3
CUTC001347	415	.	A	G	46	NVSM1;NVSM2;CEF	AC=2;AF=0.1;MQ=51.80;BQ=35.89;GC=0|1:1,1;GP=0.50	RG:AC	0|1:14,2	.:.
CUTC001350	392	.	A	D1	47	NVSM1;NVSM2;VKS;CEF	AC=7;AF=0.6;MQ=29.77;BQ=24.44;GC=0|1:1,1;GP=0.50	RG:AC	0|1:5,7	.:.
CUTC001352	599	.	T	A	54	CEF	AC=3;AF=0.4;MQ=211.49;BQ=34.70;GC=0|1:1,1;GP=0.50	RG:AC	0:4	1:3
CUTC001352	1044	.	G	A	58	CEF	AC=6;AF=0.4;MQ=68.17;BQ=30.65;GC=0|1:1,1;GP=0.50	RG:AC	0:8	1:6
CUTC001352	1339	.	A	G	48	NVSM1;CEF	AC=2;AF=0.1;MQ=161.52;BQ=36.88;GC=0|1:2,1;GP=0.33	RG:AC	0|1:9,2	0:9
CUTC001353	639	.	G	C	50	CS60;NVSM2;CEF	AC=2;AF=0.1;MQ=111.95;BQ=36.91;GC=0|1:2,1;GP=0.33	RG:AC	0:5	0|1:10,2
CUTC001353	641	.	G	A	49	CS60;NVSM2;CEF	AC=2;AF=0.1;MQ=111.95;BQ=36.54;GC=0|1:2,1;GP=0.33	RG:AC	0:5	0|1:10,2
CUTC001353	650	.	C	T	50	CS60;NVSM2;CEF	AC=2;AF=0.1;MQ=111.95;BQ=34.51;GC=0|1:2,1;GP=0.33	RG:AC	0:5	0|1:10,2
CUTC001353	731	.	G	T	57	NVSM1;CEF	AC=5;AF=0.3;MQ=113.08;BQ=34.55;GC=0|1:2,1;GP=0.33	RG:AC	0|1:1,5	0:13
CUTC001354	145	.	K	G,T	97	CS60;CEF	AC=3,4;AF=0.4,0.6;MQ=140.65;BQ=28.46;GC=1|2:1,1;GP=0.50	RG:AC	1:3	2:4
CUTC001354	197	.	R	A,G	109	CS60;CEF	AC=4,5;AF=0.4,0.6;MQ=151.60;BQ=32.76;GC=1|2:1,1;GP=0.50	RG:AC	1:4	2:5
CUTC001354	783	.	G	A	50	CS60;CEF	AC=3;AF=0.3;MQ=187.69;BQ=29.72;GC=0|1:1,1;GP=0.50	RG:AC	0:6	1:3
CUTC001354	796	.	T	A	48	CS60;CEF	AC=3;AF=0.3;MQ=187.69;BQ=29.66;GC=0|1:1,1;GP=0.50	RG:AC	0:6	1:3
CUTC001355	133	.	T	A	50	NVSM2;CEF	AC=2;AF=0.0;MQ=237.48;BQ=37.24;GC=0|1:2,1;GP=0.33	RG:AC	0:31	0|1:16,2
CUTC001355	219	.	C	T	48	NVSM1;CEF	AC=2;AF=0.0;MQ=237.33;BQ=35.36;GC=0|1:2,1;GP=0.33	RG:AC	0|1:29,2	0:19
CUTC001357	894	.	A	T	49	NVSM1;CEF	AC=2;AF=0.1;MQ=91.16;BQ=33.57;GC=0|1:2,1;GP=0.33	RG:AC	0|1:18,2	0:6
CUTC001359	91	.	C	G	50	CEF	AC=3;AF=0.4;MQ=230.53;BQ=33.60;GC=0|1:1,1;GP=0.50	RG:AC	0:5	1:3
CUTC001360	547	.	A	C	46	I60;NVSM1;NVSM2;CEF	AC=2;AF=0.2;MQ=217.08;BQ=29.96;GC=0|1:2,2;GP=0.50	RG:AC	0|1:3,1	0|1:3,1
CUTC001360	981	.	C	T	48	CS60;I60;NVSM1;CEF	AC=2;AF=0.2;MQ=221.31;BQ=29.44;GC=0|1:2,1;GP=0.33	RG:AC	0|1:4,2	0:2
CUTC001360	1023	.	T	C	56	CS60;I60;NVSM1;CEF	AC=3;AF=0.4;MQ=218.83;BQ=36.38;GC=0|1:2,1;GP=0.33	RG:AC	0|1:2,3	0:2
CUTC001360	1279	.	A	G	47	I60;NVSM2;CEF	AC=2;AF=0.1;MQ=207.18;BQ=36.10;GC=0|1:2,1;GP=0.33	RG:AC	0:16	0|1:6,2
CUTC001362	56	.	T	A	46	CL60;CEF	AC=2;AF=0.4;MQ=227.41;BQ=35.74;GC=0|1:1,1;GP=0.50	RG:AC	1:2	0:3
CUTC001362	122	.	G	A	46	CEF	AC=2;AF=0.3;MQ=227.35;BQ=38.19;GC=0|1:1,1;GP=0.50	RG:AC	1:2	0:4
CUTC001362	284	.	C	A	45	NVSM2;CEF	AC=3;AF=0.3;MQ=215.78;BQ=28.30;GC=0|1:2,1;GP=0.33	RG:AC	0:5	0|1:2,3
CUTC001362	756	.	A	G	46	NVSM2;CEF	AC=2;AF=0.1;MQ=163.36;BQ=36.70;GC=0|1:2,1;GP=0.33	RG:AC	0:7	0|1:16,2
CUTC001362	878	.	T	C	49	CS60;NVSM2;CEF	AC=2;AF=0.1;MQ=195.50;BQ=34.84;GC=0|1:2,1;GP=0.33	RG:AC	0:5	0|1:25,2
CUTC001362	928	.	G	T	59	CS60;CEF	AC=5;AF=0.2;MQ=198.88;BQ=34.03;GC=0|1:1,1;GP=0.50	RG:AC	1:5	0:23
CUTC001362	1070	.	T	C	52	CL60;NVSM2	AC=4;AF=0.3;MQ=221.92;BQ=33.31;GC=1|0:2,1;GP=0.33;EZ=ScaI	RG:AC	1:2	0|1:9,2
CUTC001363	46	.	G	A	54	CS60;CL60;NVSM1;CEF	AC=3;AF=0.3;MQ=189.58;BQ=33.80;GC=0|1:2,1;GP=0.33	RG:AC	0|1:4,3	0:4
CUTC001363	86	.	T	C	49	CS60;NVSM1;NVSM2;CEF	AC=2;AF=0.1;MQ=183.27;BQ=36.91;GC=0|1:2,2;GP=0.50	RG:AC	0|1:10,1	0|1:7,1
CUTC001363	119	.	T	C	58	CS60;NVSM1;CEF	AC=3;AF=0.1;MQ=181.92;BQ=33.59;GC=0|1:2,1;GP=0.33	RG:AC	0|1:9,3	0:8
CUTC001363	120	.	A	G	58	CS60;NVSM1;CEF	AC=3;AF=0.1;MQ=181.92;BQ=34.79;GC=0|1:2,1;GP=0.33	RG:AC	0|1:9,3	0:8
CUTC001363	300	.	A	G	60	CS60;NVSM1;CEF	AC=3;AF=0.1;MQ=170.32;BQ=32.71;GC=0|1:2,1;GP=0.33	RG:AC	0|1:9,3	0:10
CUTC001363	304	.	A	G	59	CS60;NVSM1;CEF	AC=3;AF=0.1;MQ=170.32;BQ=34.58;GC=0|1:2,1;GP=0.33	RG:AC	0|1:9,3	0:10
CUTC001365	221	.	A	G	47	NVSM2;CEF	AC=2;AF=0.3;MQ=220.93;BQ=36.98;GC=1|0:2,1;GP=0.33	RG:AC	1:1	0|1:4,1
CUTC001365	489	.	A	G	56	CEF	AC=4;AF=0.4;MQ=127.72;BQ=31.75;GC=0|1:1,1;GP=0.50	RG:AC	1:4	0:7
CUTC001368	211	.	G	C	53	NVSM1;CEF	AC=10;AF=0.5;MQ=49.59;BQ=25.99;GC=1|0:2,1;GP=0.33	RG:AC	0|1:9,1	1:9
CUTC001368	375	.	A	G	46	NVSM1;CEF	AC=2;AF=0.1;MQ=68.45;BQ=35.22;GC=0|1:2,1;GP=0.33	RG:AC	0|1:8,2	0:6
CUTC001368	993	.	C	T	49	CS60;I60;NVSM1;NVSM2;CEF	AC=2;AF=0.1;MQ=235.27;BQ=34.90;GC=0|1:2,2;GP=0.50	RG:AC	0|1:8,1	0|1:14,1
CUTC001368	1050	.	T	C	59	CS60;I60;NVSM1;CEF	AC=4;AF=0.2;MQ=233.41;BQ=36.94;GC=0|1:2,1;GP=0.33	RG:AC	0|1:4,4	0:15
CUTC001369	423	.	C	A	55	NVSM1;CEF	AC=3;AF=0.2;MQ=82.67;BQ=33.39;GC=0|1:2,1;GP=0.33	RG:AC	0|1:2,3	0:7
CUTC001369	520	.	T	C	47	NVSM1;CEF	AC=2;AF=0.3;MQ=125.32;BQ=32.95;GC=0|1:2,1;GP=0.33	RG:AC	0|1:1,2	0:3
CUTC001371	834	.	G	A	49	CS60;CL60;NVSM2;CEF	AC=2;AF=0.1;MQ=103.65;BQ=36.47;GC=0|1:2,1;GP=0.33	RG:AC	0:14	0|1:11,2
CUTC001371	873	.	T	A	57	CS60;CL60;CEF	AC=3;AF=0.2;MQ=116.27;BQ=36.67;GC=0|1:1,1;GP=0.50	RG:AC	1:3	0:9
CUTC001373	1058	.	C	T	58	CEF	AC=4;AF=0.5;MQ=34.10;BQ=34.62;GC=0|1:1,1;GP=0.50	RG:AC	1:4	0:4
CUTC001374	969	.	C	T	45	I60;CEF	AC=2;AF=0.2;MQ=27.69;BQ=30.64;GC=0|1:1,1;GP=0.50	RG:AC	1:2	0:10
CUTC001377	563	.	T	C	57	NVSM2;CEF	AC=4;AF=0.4;MQ=91.64;BQ=32.94;GC=0|1:2,1;GP=0.33	RG:AC	0:6	0|1:1,4
CUTC001379	737	.	G	C	55	NVSM1;CEF	AC=3;AF=0.4;MQ=139.75;BQ=32.89;GC=0|1:2,1;GP=0.33	RG:AC	0|1:1,3	0:3
CUTC001380	943	.	T	C	49	NVSM2;CEF	AC=2;AF=0.1;MQ=90.75;BQ=28.07;GC=0|1:2,1;GP=0.33	RG:AC	0:7	0|1:8,2
CUTC001382	798	.	T	C	46	NVSM1;CEF	AC=2;AF=0.1;MQ=123.28;BQ=35.84;GC=0|1:2,1;GP=0.33	RG:AC	0|1:11,2	0:9
CUTC001382	1051	.	T	C	46	CEF	AC=4;AF=0.4;MQ=162.92;BQ=27.86;GC=0|1:1,1;GP=0.50	RG:AC	0:5	1:4
CUTC001383	1062	.	C	IT	52	NVSM1;NVSM2;VKS;CEF	AC=7;AF=0.1;MQ=214.53;BQ=27.88;GC=0|1:2,2;GP=0.50	RG:AC	0|1:25,4	0|1:19,3
CUTC001383	1193	.	C	T	57	NVSM1;CEF	AC=3;AF=0.1;MQ=215.09;BQ=36.21;GC=0|1:2,1;GP=0.33	RG:AC	0|1:22,3	0:19
CUTC001386	558	.	T	IC	57	I60;NVSM1;NVSM2;VKS;CEF	AC=3;AF=0.1;MQ=137.16;BQ=33.91;GC=0|1:2,2;GP=0.50	RG:AC	0|1:8,2	0|1:11,1
CUTC001387	534	.	T	C	50	I60;NVSM1	AC=2;AF=0.2;MQ=99.34;BQ=34.46;GC=0|1:2,1;GP=0.33;EZ=HinfI	RG:AC	0|1:4,2	0:5
CUTC001387	705	.	T	C	57	CS60;NVSM2;CEF	AC=5;AF=0.3;MQ=119.43;BQ=34.64;GC=0|1:2,1;GP=0.33	RG:AC	0:9	0|1:3,5
CUTC001387	749	.	T	C	59	CS60;I60;NVSM2;CEF	AC=5;AF=0.3;MQ=113.03;BQ=33.72;GC=0|1:2,1;GP=0.33	RG:AC	0:9	0|1:3,5
CUTC001387	872	.	T	G	56	NVSM2;CEF	AC=4;AF=0.4;MQ=91.48;BQ=30.91;GC=0|1:2,1;GP=0.33	RG:AC	0:5	0|1:2,4
CUTC001387	958	.	G	C	46	CS60;NVSM2;CEF	AC=2;AF=0.3;MQ=76.32;BQ=31.91;GC=0|1:2,1;GP=0.33	RG:AC	0:4	0|1:1,2
CUTC001387	967	.	T	C	45	CS60;CL60;NVSM2;CEF	AC=2;AF=0.3;MQ=76.32;BQ=32.88;GC=0|1:2,1;GP=0.33	RG:AC	0:4	0|1:1,2
CUTC001387	968	.	G	A	45	CS60;CL60;NVSM2;CEF	AC=2;AF=0.3;MQ=76.32;BQ=32.02;GC=0|1:2,1;GP=0.33	RG:AC	0:4	0|1:1,2
CUTC001388	611	.	G	A	58	CS60;I60;CEF	AC=5;AF=0.3;MQ=96.00;BQ=34.26;GC=0|1:1,1;GP=0.50	RG:AC	1:5	0:10
CUTC001388	634	.	G	C	58	CS60;I60;CEF	AC=5;AF=0.3;MQ=95.62;BQ=32.47;GC=0|1:1,1;GP=0.50	RG:AC	1:5	0:10
CUTC001388	774	.	C	A	54	CEF	AC=4;AF=0.3;MQ=92.21;BQ=32.77;GC=0|1:1,1;GP=0.50	RG:AC	1:4	0:11
CUTC001388	992	.	G	C	48	CEF	AC=2;AF=0.4;MQ=34.98;BQ=38.46;GC=0|1:1,1;GP=0.50	RG:AC	1:2	0:3
CUTC001389	306	.	G	A	49	CEF	AC=2;AF=0.4;MQ=232.46;BQ=34.61;GC=0|1:1,1;GP=0.50	RG:AC	0:3	1:2
CUTC001389	537	.	C	T	51	CS60;NVSM1;CEF	AC=4;AF=0.4;MQ=202.78;BQ=35.69;GC=1|0:2,1;GP=0.33	RG:AC	0|1:5,2	1:2
CUTC001389	545	.	A	G	48	CS60;CEF	AC=2;AF=0.2;MQ=202.78;BQ=37.30;GC=0|1:1,1;GP=0.50	RG:AC	0:7	1:2
CUTC001391	285	.	G	A	46	NVSM1;NVSM2;CEF	AC=2;AF=0.1;MQ=23.03;BQ=36.38;GC=0|1:1,1;GP=0.50	RG:AC	.:.	0|1:30,2
CUTC001391	433	.	A	ITC	49	NVSM1;NVSM2;VKS;CEF	AC=2;AF=0.1;MQ=26.92;BQ=30.39;GC=0|1:1,1;GP=0.50	RG:AC	.:.	0|1:21,2
CUTC001392	558	.	G	A	45	CS60;I60;NVSM1;CEF	AC=2;AF=0.2;MQ=26.25;BQ=35.07;GC=0|1:2,1;GP=0.33	RG:AC	0|1:7,2	0:4
CUTC001392	567	.	T	C	55	CS60;I60;CEF	AC=4;AF=0.3;MQ=26.25;BQ=34.70;GC=0|1:1,1;GP=0.50	RG:AC	0:9	1:4
CUTC001392	824	.	G	A	53	CEF	AC=5;AF=0.4;MQ=35.04;BQ=29.82;GC=0|1:1,1;GP=0.50	RG:AC	1:5	0:7
CUTC001393	504	.	A	G	59	I60;NVSM2;CEF	AC=5;AF=0.3;MQ=196.79;BQ=28.67;GC=0|1:2,1;GP=0.33	RG:AC	0:7	0|1:5,5
CUTC001393	645	.	T	C	60	CS60;I60;CEF	AC=7;AF=0.4;MQ=137.47;BQ=36.63;GC=0|1:1,1;GP=0.50	RG:AC	0:9	1:7
CUTC001393	657	.	A	G	60	CS60;I60;CEF	AC=7;AF=0.4;MQ=133.63;BQ=36.10;GC=0|1:1,1;GP=0.50	RG:AC	0:10	1:7
CUTC001393	676	.	T	G	60	CS60;I60;CEF	AC=9;AF=0.5;MQ=126.62;BQ=35.72;GC=0|1:1,1;GP=0.50	RG:AC	0:10	1:9
CUTC001393	793	.	A	G	59	I60;CEF	AC=8;AF=0.4;MQ=90.33;BQ=32.39;GC=0|1:1,1;GP=0.50	RG:AC	0:11	1:8
CUTC001394	117	.	C	A	56	CEF	AC=4;AF=0.4;MQ=99.85;BQ=34.36;GC=0|1:1,1;GP=0.50	RG:AC	1:4	0:6
CUTC001394	269	.	T	C	49	NVSM1;CEF	AC=2;AF=0.2;MQ=57.08;BQ=37.82;GC=0|1:2,1;GP=0.33	RG:AC	0|1:3,2	0:4
CUTC001395	696	.	C	T	59	CS60;CEF	AC=5;AF=0.3;MQ=108.97;BQ=37.39;GC=0|1:1,1;GP=0.50	RG:AC	0:11	1:5
CUTC001395	719	.	T	C	50	CS60;NVSM1;CEF	AC=2;AF=0.1;MQ=108.97;BQ=39.00;GC=0|1:2,1;GP=0.33	RG:AC	0|1:9,2	0:5
CUTC001395	837	.	T	A	50	NVSM1;CEF	AC=2;AF=0.1;MQ=146.03;BQ=35.97;GC=0|1:2,1;GP=0.33	RG:AC	0|1:11,2	0:7
CUTC001397	115	.	T	C	56	CEF	AC=3;AF=0.1;MQ=136.27;BQ=36.64;GC=0|1:1,1;GP=0.50	RG:AC	1:3	0:41
CUTC001397	175	.	T	G	50	CEF	AC=3;AF=0.1;MQ=130.16;BQ=31.85;GC=0|1:1,1;GP=0.50	RG:AC	1:3	0:42
CUTC001397	255	.	A	G	47	NVSM2;CEF	AC=2;AF=0.0;MQ=124.17;BQ=34.28;GC=0|1:2,1;GP=0.33	RG:AC	0:2	0|1:40,2
CUTC001398	786	.	G	A	53	NVSM1;CEF	AC=3;AF=0.2;MQ=104.19;BQ=32.35;GC=0|1:2,1;GP=0.33	RG:AC	0|1:2,3	0:8
CUTC001399	663	.	G	A	50	NVSM2;CEF	AC=2;AF=0.1;MQ=207.67;BQ=33.69;GC=0|1:2,1;GP=0.33	RG:AC	0:4	0|1:13,2
CUTC001399	763	.	A	G	55	CS60;I60;NVSM1;CEF	AC=3;AF=0.2;MQ=193.94;BQ=33.21;GC=0|1:2,1;GP=0.33	RG:AC	0|1:4,3	0:7
CUTC001399	786	.	T	C	57	CS60;I60;NVSM1;CEF	AC=3;AF=0.2;MQ=173.32;BQ=32.53;GC=0|1:2,1;GP=0.33	RG:AC	0|1:5,3	0:8
CUTC001400	420	.	A	IC	47	I60;NVSM1;NVSM2;VKS;CEF	AC=2;AF=0.1;MQ=60.67;BQ=36.04;GC=0|1:2,2;GP=0.50	RG:AC	0|1:8,1	0|1:6,1
CUTC001400	726	.	C	T	59	CEF	AC=4;AF=0.4;MQ=53.26;BQ=37.95;GC=0|1:1,1;GP=0.50	RG:AC	0:5	1:4
CUTC001401	43	.	A	T	55	CS60;CL60;CEF	AC=4;AF=0.2;MQ=107.42;BQ=36.69;GC=0|1:1,1;GP=0.50	RG:AC	0:14	1:4
CUTC001401	50	.	C	T	55	CS60;I60;CL60;CEF	AC=4;AF=0.2;MQ=106.32;BQ=37.60;GC=0|1:1,1;GP=0.50	RG:AC	0:15	1:4
CUTC001404	248	.	T	C	45	NVSM1;CEF	AC=2;AF=0.1;MQ=212.83;BQ=32.79;GC=0|1:2,1;GP=0.33	RG:AC	0|1:8,2	0:6
CUTC001405	766	.	A	G	52	I60;CEF	AC=3;AF=0.4;MQ=205.21;BQ=33.02;GC=0|1:1,1;GP=0.50	RG:AC	1:3	0:4
CUTC001406	246	.	A	G	45	NVSM2;CEF	AC=2;AF=0.1;MQ=231.49;BQ=33.89;GC=0|1:2,1;GP=0.33	RG:AC	0:4	0|1:21,2
CUTC001408	776	.	A	G	58	NVSM1;CEF	AC=6;AF=0.4;MQ=197.26;BQ=35.10;GC=0|1:2,1;GP=0.33	RG:AC	0|1:1,6	0:7
CUTC001408	896	.	G	T	59	CEF	AC=10;AF=0.5;MQ=214.94;BQ=32.56;GC=0|1:1,1;GP=0.50	RG:AC	1:10	0:11
CUTC001410	675	.	G	A	48	NVSM1;CEF	AC=4;AF=0.2;MQ=226.01;BQ=32.76;GC=0|1:2,1;GP=0.33	RG:AC	0|1:2,4	0:14
CUTC001411	935	.	A	G	58	CS60;CEF	AC=3;AF=0.3;MQ=117.25;BQ=33.52;GC=0|1:1,1;GP=0.50	RG:AC	0:6	1:3
CUTC001411	949	.	C	T	53	CS60;CEF	AC=3;AF=0.3;MQ=117.25;BQ=33.56;GC=0|1:1,1;GP=0.50	RG:AC	0:6	1:3
CUTC001412	264	.	A	G	48	I60;NVSM1;CEF	AC=2;AF=0.2;MQ=95.33;BQ=35.25;GC=0|1:2,1;GP=0.33	RG:AC	0|1:4,2	0:7
CUTC001412	632	.	A	G	46	NVSM1;CEF	AC=2;AF=0.1;MQ=21.54;BQ=37.34;GC=0|1:2,1;GP=0.33	RG:AC	0|1:11,2	0:1
CUTC001418	330	.	A	G	50	I60;NVSM2;CEF	AC=2;AF=0.1;MQ=31.23;BQ=32.88;GC=0|1:2,1;GP=0.33	RG:AC	0:5	0|1:9,2
CUTC001422	264	.	C	G	48	CS60;CEF	AC=2;AF=0.2;MQ=84.25;BQ=35.01;GC=0|1:1,1;GP=0.50	RG:AC	1:2	0:9
CUTC001422	299	.	C	T	46	CS60;CEF	AC=2;AF=0.1;MQ=101.11;BQ=35.92;GC=0|1:1,1;GP=0.50	RG:AC	1:2	0:12
CUTC001422	318	.	T	A	46	CS60;CEF	AC=2;AF=0.1;MQ=101.11;BQ=34.70;GC=0|1:1,1;GP=0.50	RG:AC	1:2	0:12
CUTC001422	329	.	A	G	48	CS60;CEF	AC=2;AF=0.1;MQ=101.11;BQ=36.47;GC=0|1:1,1;GP=0.50	RG:AC	1:2	0:12
CUTC001422	426	.	A	T	48	CEF	AC=2;AF=0.1;MQ=131.96;BQ=34.66;GC=0|1:1,1;GP=0.50	RG:AC	1:2	0:15
CUTC001422	487	.	T	C	46	CEF	AC=2;AF=0.1;MQ=175.99;BQ=34.34;GC=0|1:1,1;GP=0.50	RG:AC	1:2	0:18
CUTC001422	639	.	C	A	50	CEF	AC=4;AF=0.2;MQ=231.19;BQ=33.37;GC=0|1:1,1;GP=0.50	RG:AC	1:4	0:16
CUTC001422	706	.	G	C	53	CS60;CEF	AC=4;AF=0.2;MQ=231.21;BQ=32.36;GC=0|1:1,1;GP=0.50	RG:AC	1:4	0:15
CUTC001422	743	.	G	C	54	CS60;CEF	AC=4;AF=0.2;MQ=231.05;BQ=31.57;GC=0|1:1,1;GP=0.50	RG:AC	1:4	0:15
CUTC001422	801	.	T	G	56	CS60;CEF	AC=3;AF=0.2;MQ=231.83;BQ=25.85;GC=0|1:1,1;GP=0.50	RG:AC	1:3	0:13
CUTC001422	841	.	T	A	49	CS60;CEF	AC=3;AF=0.2;MQ=231.38;BQ=32.05;GC=0|1:1,1;GP=0.50	RG:AC	1:3	0:12
CUTC001423	523	.	T	C	48	CEF	AC=2;AF=0.1;MQ=74.99;BQ=34.49;GC=0|1:1,1;GP=0.50	RG:AC	1:2	0:15
CUTC001423	880	.	T	C	57	CS60;CEF	AC=4;AF=0.3;MQ=73.64;BQ=32.63;GC=0|1:1,1;GP=0.50	RG:AC	1:4	0:8
CUTC001423	881	.	C	T	56	CS60;CEF	AC=4;AF=0.3;MQ=73.64;BQ=31.80;GC=0|1:1,1;GP=0.50	RG:AC	1:4	0:8
CUTC001426	602	.	G	A	48	CS60;CEF	AC=2;AF=0.1;MQ=205.73;BQ=36.61;GC=0|1:1,1;GP=0.50	RG:AC	1:2	0:25
CUTC001426	605	.	A	G	47	CS60;CEF	AC=2;AF=0.1;MQ=205.73;BQ=36.17;GC=0|1:1,1;GP=0.50	RG:AC	1:2	0:25
CUTC001426	629	.	T	A	49	CS60;CEF	AC=2;AF=0.1;MQ=205.73;BQ=32.12;GC=0|1:1,1;GP=0.50	RG:AC	1:2	0:25
CUTC001426	642	.	A	G	49	CS60;CEF	AC=2;AF=0.1;MQ=205.73;BQ=36.75;GC=0|1:1,1;GP=0.50	RG:AC	1:2	0:25
CUTC001428	439	.	C	T	52	CEF	AC=6;AF=0.2;MQ=180.52;BQ=33.40;GC=0|1:1,1;GP=0.50	RG:AC	1:6	0:19
CUTC001429	164	.	A	G	48	NVSM1;CEF	AC=2;AF=0.3;MQ=45.78;BQ=36.71;GC=0|1:2,1;GP=0.33	RG:AC	0|1:1,2	0:4
CUTC001429	369	.	G	A	50	CS60;NVSM2;CEF	AC=2;AF=0.2;MQ=69.40;BQ=35.17;GC=0|1:2,1;GP=0.33	RG:AC	0:3	0|1:5,2
CUTC001429	382	.	A	C	49	CS60;NVSM1;CEF	AC=2;AF=0.2;MQ=72.68;BQ=35.64;GC=0|1:2,1;GP=0.33	RG:AC	0|1:1,2	0:6
CUTC001429	480	.	A	G	50	NVSM2;CEF	AC=2;AF=0.1;MQ=56.05;BQ=35.30;GC=0|1:2,1;GP=0.33	RG:AC	0:8	0|1:6,2
CUTC001429	551	.	C	G	58	NVSM1;CEF	AC=4;AF=0.3;MQ=57.53;BQ=37.03;GC=0|1:2,1;GP=0.33	RG:AC	0|1:4,4	0:7
CUTC001430	346	.	T	C	46	CS60;NVSM1;NVSM2;CEF	AC=2;AF=0.1;MQ=101.85;BQ=36.99;GC=0|1:2,2;GP=0.50	RG:AC	0|1:5,1	0|1:9,1
CUTC001430	348	.	T	C	50	CS60;NVSM2;CEF	AC=2;AF=0.1;MQ=101.85;BQ=37.00;GC=0|1:2,1;GP=0.33	RG:AC	0:6	0|1:8,2
CUTC001431	202	.	T	C	46	I60;NVSM1;CEF	AC=2;AF=0.2;MQ=127.55;BQ=35.04;GC=0|1:2,1;GP=0.33	RG:AC	0|1:4,2	0:3
CUTC001431	846	.	T	D2	56	I60;VKS;CEF	AC=3;AF=0.2;MQ=54.07;BQ=29.00;GC=0|1:1,1;GP=0.50	RG:AC	1:3	0:10
CUTC001431	930	.	A	G	51	I60;CEF	AC=3;AF=0.3;MQ=58.21;BQ=30.91;GC=0|1:1,1;GP=0.50	RG:AC	1:3	0:8
CUTC001434	789	.	T	C	55	NVSM1;CEF	AC=3;AF=0.3;MQ=156.75;BQ=35.64;GC=0|1:2,1;GP=0.33	RG:AC	0|1:2,3	0:4
CUTC001435	161	.	T	G	59	I60;NVSM1;CEF	AC=4;AF=0.2;MQ=145.36;BQ=33.17;GC=0|1:2,1;GP=0.33	RG:AC	0|1:4,4	0:8
CUTC001435	239	.	A	G	54	I60;NVSM1;NVSM2;CEF	AC=4;AF=0.2;MQ=133.27;BQ=30.38;GC=0|1:2,2;GP=0.50	RG:AC	0|1:4,3	0|1:9,1
CUTC001435	337	.	G	A	48	CS60;I60;NVSM1;CEF	AC=2;AF=0.1;MQ=101.25;BQ=34.24;GC=0|1:2,1;GP=0.33	RG:AC	0|1:4,2	0:11
CUTC001435	377	.	T	C	59	CS60;I60;NVSM1;NVSM2;CEF	AC=3;AF=0.2;MQ=101.25;BQ=37.25;GC=0|1:2,2;GP=0.50	RG:AC	0|1:4,2	0|1:10,1
CUTC001437	754	.	T	IA	46	NVSM1;VKS;CEF	AC=2;AF=0.1;MQ=109.28;BQ=34.10;GC=0|1:2,1;GP=0.33	RG:AC	0|1:9,2	0:8
CUTC001440	1219	.	C	T	49	NVSM1;NVSM2;CEF	AC=2;AF=0.4;MQ=18.65;BQ=32.33;GC=0|1:1,1;GP=0.50	RG:AC	0|1:3,2	.:.
CUTC001441	708	.	A	G	55	I60;CEF	AC=4;AF=0.4;MQ=101.62;BQ=34.49;GC=0|1:1,1;GP=0.50	RG:AC	1:4	0:6
CUTC001445	31	.	G	A	60	CS60;CL60;NVSM1;CEF	AC=20;AF=0.2;MQ=21.05;BQ=36.57;GC=0|1:2,1;GP=0.33	RG:AC	0|1:27,20	0:39
CUTC001445	36	.	A	G	46	CS60;CL60;NVSM1;NVSM2;CEF	AC=2;AF=0.0;MQ=20.86;BQ=37.16;GC=0|1:2,2;GP=0.50	RG:AC	0|1:47,1	0|1:41,1
CUTC001445	149	.	C	T	49	NVSM2;CEF	AC=2;AF=0.0;MQ=20.59;BQ=33.54;GC=0|1:2,1;GP=0.33	RG:AC	0:50	0|1:48,2
CUTC001449	96	.	G	A	49	NVSM1;NVSM2;CEF	AC=2;AF=0.1;MQ=193.30;BQ=37.05;GC=0|1:2,2;GP=0.50	RG:AC	0|1:14,1	0|1:11,1
CUTC001452	421	.	A	G	45	I60;NVSM1;NVSM2;CEF	AC=2;AF=0.1;MQ=48.25;BQ=31.01;GC=0|1:2,2;GP=0.50	RG:AC	0|1:9,1	0|1:7,1
CUTC001455	479	.	A	G	53	NVSM2;CEF	AC=3;AF=0.2;MQ=79.51;BQ=35.75;GC=0|1:2,1;GP=0.33	RG:AC	0:6	0|1:5,3
CUTC001456	515	.	C	G	54	CEF	AC=4;AF=0.3;MQ=95.60;BQ=31.93;GC=0|1:1,1;GP=0.50	RG:AC	0:9	1:4
CUTC001457	720	.	K	G,T	97	I60;CEF	AC=2,2;AF=0.5,0.5;MQ=80.05;BQ=37.18;GC=1|2:1,1;GP=0.50	RG:AC	1:2	2:2
CUTC001457	1472	.	A	D1	48	I60;NVSM1;VKS;CEF	AC=3;AF=0.2;MQ=205.53;BQ=32.90;GC=0|1:2,1;GP=0.33	RG:AC	0|1:8,3	0:6
CUTC001457	1641	.	C	T	55	I60;CEF	AC=5;AF=0.3;MQ=219.43;BQ=31.55;GC=0|1:1,1;GP=0.50	RG:AC	0:11	1:5
CUTC001459	373	.	A	C	45	CEF	AC=2;AF=0.3;MQ=237.25;BQ=32.38;GC=0|1:1,1;GP=0.50	RG:AC	1:2	0:5
CUTC001459	439	.	A	C	58	CEF	AC=3;AF=0.4;MQ=237.61;BQ=35.65;GC=0|1:1,1;GP=0.50	RG:AC	1:3	0:5
CUTC001459	586	.	T	C	58	CEF	AC=5;AF=0.4;MQ=238.47;BQ=36.08;GC=0|1:1,1;GP=0.50	RG:AC	1:5	0:9
CUTC001460	748	.	T	C	50	CEF	AC=2;AF=0.2;MQ=148.48;BQ=33.94;GC=0|1:1,1;GP=0.50	RG:AC	1:2	0:6
CUTC001460	1102	.	T	G	46	I60;CEF	AC=2;AF=0.3;MQ=88.41;BQ=32.73;GC=0|1:1,1;GP=0.50	RG:AC	1:2	0:5
CUTC001460	1270	.	A	G	50	I60;NVSM2;CEF	AC=2;AF=0.3;MQ=75.80;BQ=35.68;GC=0|1:2,1;GP=0.33	RG:AC	0:1	0|1:4,2
CUTC001461	495	.	T	A	45	I60;NVSM1;CEF	AC=2;AF=0.2;MQ=115.84;BQ=33.79;GC=0|1:2,1;GP=0.33	RG:AC	0|1:7,2	0:3
CUTC001461	852	.	C	A	52	CS60;I60;NVSM1;CEF	AC=6;AF=0.4;MQ=199.67;BQ=30.50;GC=0|1:2,1;GP=0.33	RG:AC	0|1:1,6	0:7
CUTC001461	885	.	A	G	50	CS60;I60;CEF	AC=4;AF=0.4;MQ=208.05;BQ=30.34;GC=0|1:1,1;GP=0.50	RG:AC	1:4	0:7
CUTC001461	890	.	A	G	47	CS60;I60;CEF	AC=3;AF=0.3;MQ=210.57;BQ=31.18;GC=0|1:1,1;GP=0.50	RG:AC	1:3	0:7
CUTC001462	12	.	C	D1	48	CL60;VKS;CEF	AC=2;AF=0.4;MQ=54.13;BQ=39.05;GC=0|1:1,1;GP=0.50	RG:AC	0:3	1:2
CUTC001462	119	.	T	C	49	NVSM1;NVSM2;CEF	AC=2;AF=0.2;MQ=63.47;BQ=37.00;GC=0|1:2,2;GP=0.50	RG:AC	0|1:4,1	0|1:3,1
CUTC001464	64	.	A	G	47	NVSM2;CEF	AC=2;AF=0.2;MQ=97.67;BQ=27.09;GC=0|1:2,1;GP=0.33	RG:AC	0:6	0|1:4,2
CUTC001464	542	.	T	C	46	NVSM1;CEF	AC=2;AF=0.1;MQ=24.57;BQ=36.66;GC=0|1:2,1;GP=0.33	RG:AC	0|1:11,2	0:8
CUTC001466	730	.	A	G	50	NVSM1;CEF	AC=2;AF=0.1;MQ=241.16;BQ=33.44;GC=0|1:2,1;GP=0.33	RG:AC	0|1:5,2	0:15
CUTC001466	1015	.	A	G	51	NVSM2	AC=3;AF=0.1;MQ=233.44;BQ=27.26;GC=0|1:2,1;GP=0.33;EZ=HindIII	RG:AC	0:15	0|1:11,3
CUTC001469	590	.	T	C	48	CEF	AC=3;AF=0.6;MQ=35.18;BQ=33.19;GC=0|1:1,1;GP=0.50	RG:AC	1:3	0:2
CUTC001473	980	.	G	A	60	I60;CEF	AC=9;AF=0.4;MQ=232.46;BQ=35.70;GC=0|1:1,1;GP=0.50	RG:AC	1:9	0:15
CUTC001473	1067	.	T	A	58	I60;CEF	AC=8;AF=0.4;MQ=232.29;BQ=32.46;GC=0|1:1,1;GP=0.50	RG:AC	0:10	1:8
CUTC001475	290	.	T	C	47	I60;NVSM1;NVSM2;CEF	AC=2;AF=0.1;MQ=25.55;BQ=33.50;GC=0|1:1,1;GP=0.50	RG:AC	0|1:18,2	.:.
CUTC001476	545	.	G	T	55	NVSM1;CEF	AC=4;AF=0.3;MQ=135.99;BQ=37.12;GC=0|1:2,1;GP=0.33	RG:AC	0|1:4,4	0:4
CUTC001476	710	.	C	A	52	NVSM1;CEF	AC=3;AF=0.2;MQ=191.44;BQ=25.47;GC=0|1:2,1;GP=0.33	RG:AC	0|1:5,3	0:7
CUTC001476	788	.	C	T	57	NVSM1;CEF	AC=5;AF=0.3;MQ=194.96;BQ=31.87;GC=0|1:2,1;GP=0.33	RG:AC	0|1:6,5	0:5
CUTC001477	124	.	T	A	56	CEF	AC=6;AF=0.3;MQ=93.03;BQ=25.74;GC=0|1:1,1;GP=0.50	RG:AC	0:16	1:6
CUTC001477	223	.	T	C	45	NVSM1;CEF	AC=2;AF=0.1;MQ=91.19;BQ=31.34;GC=0|1:2,1;GP=0.33	RG:AC	0|1:15,2	0:6
CUTC001477	463	.	G	A	59	I60;NVSM1;CEF	AC=5;AF=0.6;MQ=69.10;BQ=37.56;GC=1|0:2,1;GP=0.33	RG:AC	0|1:4,4	1:1
CUTC001478	449	.	C	T	59	CS60;I60;NVSM1;CEF	AC=3;AF=0.1;MQ=144.92;BQ=37.95;GC=0|1:2,1;GP=0.33	RG:AC	0|1:6,3	0:11
CUTC001478	473	.	C	T	60	CS60;I60;NVSM1;CEF	AC=3;AF=0.1;MQ=144.92;BQ=37.70;GC=0|1:2,1;GP=0.33	RG:AC	0|1:6,3	0:11
CUTC001480	638	.	T	IA	58	NVSM2;VKS;CEF	AC=6;AF=0.2;MQ=74.52;BQ=31.86;GC=0|1:2,1;GP=0.33	RG:AC	0:13	0|1:6,6
CUTC001481	337	.	G	A	50	NVSM2;CEF	AC=3;AF=0.3;MQ=57.65;BQ=34.65;GC=0|1:2,1;GP=0.33	RG:AC	0:4	0|1:4,3
CUTC001483	186	.	T	C	45	CS60;NVSM1;NVSM2;CEF	AC=2;AF=0.1;MQ=154.32;BQ=37.14;GC=0|1:1,1;GP=0.50	RG:AC	.:.	0|1:23,2
CUTC001483	188	.	G	A	50	CS60;NVSM1;NVSM2;CEF	AC=2;AF=0.1;MQ=154.32;BQ=37.17;GC=0|1:1,1;GP=0.50	RG:AC	.:.	0|1:23,2
CUTC001483	267	.	T	C	46	NVSM1;NVSM2;CEF	AC=2;AF=0.1;MQ=124.76;BQ=35.65;GC=0|1:1,1;GP=0.50	RG:AC	.:.	0|1:16,2
CUTC001485	638	.	C	T	55	.	AC=4;AF=0.2;MQ=128.75;BQ=31.40;GC=0|1:1,1;GP=0.50;EZ=PvuII	RG:AC	0:13	1:4
CUTC001485	716	.	A	T	51	CEF	AC=4;AF=0.3;MQ=139.16;BQ=27.62;GC=0|1:1,1;GP=0.50	RG:AC	0:8	1:4
CUTC001487	1013	.	A	G	49	NVSM1;NVSM2;CEF	AC=2;AF=0.1;MQ=136.74;BQ=34.51;GC=0|1:2,2;GP=0.50	RG:AC	0|1:16,1	0|1:2,1
CUTC001487	1343	.	A	C	46	CS60;CEF	AC=2;AF=0.3;MQ=236.40;BQ=35.24;GC=0|1:1,1;GP=0.50	RG:AC	1:2	0:4
CUTC001487	1365	.	A	G	46	CS60;CEF	AC=2;AF=0.3;MQ=236.40;BQ=38.04;GC=0|1:1,1;GP=0.50	RG:AC	1:2	0:4
CUTC001489	246	.	T	C	57	CS60;NVSM1;CEF	AC=3;AF=0.2;MQ=73.03;BQ=33.38;GC=0|1:2,1;GP=0.33	RG:AC	0|1:2,3	0:8
CUTC001489	300	.	G	A	54	CS60;NVSM1;CEF	AC=3;AF=0.3;MQ=76.15;BQ=25.98;GC=0|1:2,1;GP=0.33	RG:AC	0|1:2,3	0:6
CUTC001492	263	.	A	G	50	NVSM1;NVSM2;CEF	AC=2;AF=0.3;MQ=18.35;BQ=33.76;GC=0|1:1,1;GP=0.50	RG:AC	0|1:5,2	.:.
CUTC001492	332	.	A	IAG	48	I60;NVSM1;NVSM2;VKS;CEF	AC=2;AF=0.3;MQ=16.02;BQ=35.85;GC=0|1:1,1;GP=0.50	RG:AC	0|1:4,2	.:.
CUTC001493	432	.	G	ITA	48	NVSM2;VKS;CEF	AC=2;AF=0.1;MQ=60.08;BQ=35.40;GC=0|1:2,1;GP=0.33	RG:AC	0:16	0|1:15,2
CUTC001493	561	.	T	C	48	I60;NVSM2;CEF	AC=2;AF=0.1;MQ=62.42;BQ=35.78;GC=0|1:2,1;GP=0.33	RG:AC	0:6	0|1:9,2
CUTC001494	560	.	G	A	49	I60;NVSM1;CEF	AC=2;AF=0.1;MQ=236.28;BQ=37.09;GC=0|1:2,1;GP=0.33	RG:AC	0|1:12,2	0:4
CUTC001494	658	.	T	A	48	CS60;CEF	AC=4;AF=0.2;MQ=234.12;BQ=33.95;GC=0|1:1,1;GP=0.50	RG:AC	0:14	1:4
CUTC001494	666	.	A	G	48	CS60;NVSM1;CEF	AC=2;AF=0.1;MQ=234.12;BQ=34.29;GC=0|1:2,1;GP=0.33	RG:AC	0|1:12,2	0:4
CUTC001494	667	.	T	C	54	CS60;CEF	AC=3;AF=0.2;MQ=234.19;BQ=33.14;GC=0|1:1,1;GP=0.50	RG:AC	0:14	1:3
CUTC001494	671	.	C	T	56	CS60;CEF	AC=4;AF=0.2;MQ=234.12;BQ=35.39;GC=0|1:1,1;GP=0.50	RG:AC	0:14	1:4
CUTC001494	706	.	A	G	48	CS60;I60;NVSM1;CEF	AC=2;AF=0.1;MQ=233.94;BQ=36.73;GC=0|1:2,1;GP=0.33	RG:AC	0|1:11,2	0:3
CUTC001494	814	.	G	A	59	CS60;NVSM1;CEF	AC=4;AF=0.3;MQ=235.52;BQ=30.48;GC=1|0:2,1;GP=0.33	RG:AC	0|1:9,1	1:3
CUTC001494	857	.	C	T	60	CS60;CEF	AC=4;AF=0.3;MQ=231.53;BQ=28.75;GC=0|1:1,1;GP=0.50	RG:AC	0:11	1:4
CUTC001495	128	.	A	G	49	NVSM1;CEF	AC=2;AF=0.1;MQ=165.99;BQ=34.70;GC=0|1:2,1;GP=0.33	RG:AC	0|1:9,2	0:4
CUTC001496	28	.	T	G	60	CL60;CEF	AC=5;AF=0.2;MQ=58.09;BQ=37.73;GC=0|1:1,1;GP=0.50	RG:AC	0:15	1:5
CUTC001496	133	.	T	C	50	CS60;NVSM1;NVSM2;CEF	AC=2;AF=0.0;MQ=55.04;BQ=37.37;GC=0|1:2,2;GP=0.50	RG:AC	0|1:29,1	0|1:11,1
CUTC001496	187	.	T	C	46	CS60;NVSM1;NVSM2;CEF	AC=2;AF=0.0;MQ=55.41;BQ=37.10;GC=0|1:2,2;GP=0.50	RG:AC	0|1:29,1	0|1:13,1
CUTC001496	525	.	A	G	58	CEF	AC=3;AF=0.5;MQ=45.25;BQ=36.36;GC=0|1:1,1;GP=0.50	RG:AC	0:3	1:3
CUTC001499	1637	.	T	C	59	NVSM1;NVSM2;CEF	AC=3;AF=0.2;MQ=44.27;BQ=32.98;GC=0|1:1,1;GP=0.50	RG:AC	0|1:12,3	.:.
CUTC001507	490	.	T	C	46	NVSM1;NVSM2;CEF	AC=2;AF=0.1;MQ=46.33;BQ=36.37;GC=0|1:1,1;GP=0.50	RG:AC	.:.	0|1:20,2
CUTC001507	656	.	A	G	46	NVSM1;NVSM2;CEF	AC=2;AF=0.1;MQ=51.91;BQ=31.27;GC=0|1:1,1;GP=0.50	RG:AC	.:.	0|1:16,2
CUTC001508	416	.	C	T	45	I60;NVSM1;CEF	AC=2;AF=0.3;MQ=235.95;BQ=36.07;GC=1|0:2,1;GP=0.33	RG:AC	0|1:4,1	1:1
CUTC001508	632	.	T	IA	54	I60;NVSM1;VKS;CEF	AC=4;AF=0.3;MQ=229.41;BQ=31.61;GC=0|1:2,1;GP=0.33	RG:AC	0|1:7,4	0:1
CUTC001510	600	.	G	C	56	CS60;CEF	AC=5;AF=0.5;MQ=173.71;BQ=35.13;GC=0|1:1,1;GP=0.50	RG:AC	0:6	1:5
CUTC001510	615	.	T	C	58	CS60;CEF	AC=5;AF=0.5;MQ=173.71;BQ=36.23;GC=0|1:1,1;GP=0.50	RG:AC	0:6	1:5
CUTC001511	497	.	A	G	57	NVSM2;CEF	AC=5;AF=0.3;MQ=36.62;BQ=35.10;GC=0|1:2,1;GP=0.33	RG:AC	0:4	0|1:6,5
CUTC001513	512	.	A	G	47	CS60;NVSM1;CEF	AC=2;AF=0.2;MQ=232.56;BQ=35.91;GC=0|1:2,1;GP=0.33	RG:AC	0|1:9,2	0:2
CUTC001513	526	.	C	A	48	CS60;CEF	AC=2;AF=0.2;MQ=232.10;BQ=37.24;GC=0|1:1,1;GP=0.50	RG:AC	0:10	1:2
CUTC001514	347	.	A	G	48	NVSM1;NVSM2;CEF	AC=2;AF=0.1;MQ=231.30;BQ=27.14;GC=0|1:1,1;GP=0.50	RG:AC	0|1:20,2	.:.
CUTC001514	487	.	A	G	55	NVSM1;NVSM2;CEF	AC=5;AF=0.4;MQ=235.54;BQ=31.35;GC=0|1:1,1;GP=0.50	RG:AC	0|1:7,5	.:.
CUTC001517	1010	.	A	G	45	I60;NVSM2;CEF	AC=2;AF=0.2;MQ=134.22;BQ=34.91;GC=0|1:2,1;GP=0.33	RG:AC	0:2	0|1:5,2
CUTC001517	1089	.	A	G	49	CS60;I60;NVSM2;CEF	AC=2;AF=0.2;MQ=154.09;BQ=35.78;GC=0|1:2,1;GP=0.33	RG:AC	0:3	0|1:7,2
CUTC001517	1116	.	T	C	49	CS60;I60;NVSM1;NVSM2;CEF	AC=2;AF=0.2;MQ=153.41;BQ=37.04;GC=0|1:2,2;GP=0.50	RG:AC	0|1:3,1	0|1:8,1
CUTC001517	1132	.	G	A	55	CS60;I60;CEF	AC=4;AF=0.3;MQ=148.09;BQ=36.26;GC=0|1:1,1;GP=0.50	RG:AC	1:4	0:10
CUTC001517	1195	.	T	C	50	I60;NVSM2;CEF	AC=2;AF=0.2;MQ=154.76;BQ=29.92;GC=0|1:2,1;GP=0.33	RG:AC	0:3	0|1:8,2
CUTC001518	1123	.	A	D1	52	NVSM2;VKS;CEF	AC=3;AF=0.3;MQ=75.09;BQ=28.95;GC=0|1:2,1;GP=0.33	RG:AC	0:1	0|1:6,3
CUTC001519	126	.	A	G	55	NVSM1;NVSM2;CEF	AC=3;AF=0.1;MQ=105.67;BQ=37.28;GC=0|1:1,1;GP=0.50	RG:AC	.:.	0|1:41,3
CUTC001520	837	.	G	A	49	NVSM1;CEF	AC=2;AF=0.1;MQ=228.69;BQ=35.35;GC=0|1:2,1;GP=0.33	RG:AC	0|1:12,2	0:8
CUTC001521	888	.	T	C	47	CEF	AC=3;AF=0.2;MQ=186.67;BQ=31.47;GC=0|1:1,1;GP=0.50	RG:AC	0:14	1:3
CUTC001523	948	.	C	T	47	NVSM2;CEF	AC=2;AF=0.1;MQ=72.12;BQ=32.52;GC=0|1:2,1;GP=0.33	RG:AC	0:12	0|1:6,2
CUTC001524	1054	.	A	T	49	NVSM2;CEF	AC=2;AF=0.3;MQ=219.01;BQ=33.99;GC=0|1:2,1;GP=0.33	RG:AC	0:3	0|1:1,2
CUTC001528	644	.	A	G	49	I60;NVSM2;CEF	AC=2;AF=0.1;MQ=64.19;BQ=35.34;GC=0|1:2,1;GP=0.33	RG:AC	0:7	0|1:6,2
CUTC001529	280	.	T	C	49	CS60;NVSM2;CEF	AC=2;AF=0.3;MQ=206.36;BQ=36.65;GC=0|1:2,1;GP=0.33	RG:AC	0:2	0|1:2,2
CUTC001529	295	.	A	C	48	CS60;NVSM2;CEF	AC=2;AF=0.3;MQ=206.36;BQ=36.20;GC=0|1:2,1;GP=0.33	RG:AC	0:2	0|1:2,2
CUTC001529	322	.	C	T	49	CS60;NVSM2;CEF	AC=2;AF=0.3;MQ=206.36;BQ=36.10;GC=0|1:2,1;GP=0.33	RG:AC	0:2	0|1:2,2
CUTC001529	406	.	T	C	56	CS60;NVSM1;NVSM2;CEF	AC=3;AF=0.3;MQ=157.61;BQ=36.17;GC=0|1:2,2;GP=0.50	RG:AC	0|1:4,1	0|1:3,2
CUTC001529	433	.	T	C	47	CS60;NVSM2;CEF	AC=2;AF=0.2;MQ=151.06;BQ=35.91;GC=0|1:2,1;GP=0.33	RG:AC	0:5	0|1:4,2
CUTC001529	810	.	A	G	50	NVSM2;CEF	AC=2;AF=0.1;MQ=95.94;BQ=37.43;GC=0|1:2,1;GP=0.33	RG:AC	0:17	0|1:9,2
CUTC001530	471	.	C	G	45	CS60;CEF	AC=2;AF=0.1;MQ=166.25;BQ=37.03;GC=0|1:1,1;GP=0.50	RG:AC	0:20	1:2
CUTC001530	498	.	T	C	49	CS60;CEF	AC=2;AF=0.1;MQ=169.29;BQ=36.02;GC=0|1:1,1;GP=0.50	RG:AC	0:21	1:2
CUTC001530	603	.	G	A	49	CEF	AC=2;AF=0.1;MQ=206.45;BQ=36.98;GC=0|1:1,1;GP=0.50	RG:AC	0:18	1:2
CUTC001532	111	.	A	G	50	NVSM2;CEF	AC=2;AF=0.1;MQ=128.19;BQ=31.04;GC=0|1:2,1;GP=0.33	RG:AC	0:17	0|1:17,2
CUTC001532	703	.	C	A	58	CEF	AC=10;AF=0.5;MQ=211.15;BQ=32.61;GC=0|1:1,1;GP=0.50	RG:AC	1:10	0:10
CUTC001533	383	.	A	G	53	I60;NVSM1;NVSM2;CEF	AC=3;AF=0.2;MQ=84.83;BQ=35.14;GC=0|1:2,2;GP=0.50	RG:AC	0|1:7,1	0|1:6,2
CUTC001533	538	.	C	T	47	I60;NVSM2;CEF	AC=2;AF=0.1;MQ=102.66;BQ=34.96;GC=0|1:2,1;GP=0.33	RG:AC	0:11	0|1:9,2
CUTC001535	171	.	T	C	49	CS60;NVSM1;NVSM2;CEF	AC=2;AF=0.5;MQ=18.34;BQ=38.06;GC=0|1:1,1;GP=0.50	RG:AC	0|1:2,2	.:.
CUTC001535	222	.	C	T	48	CS60;NVSM1;NVSM2;CEF	AC=2;AF=0.3;MQ=59.15;BQ=37.79;GC=0|1:1,1;GP=0.50	RG:AC	0|1:5,2	.:.
CUTC001535	357	.	T	C	47	NVSM1	AC=2;AF=0.1;MQ=115.50;BQ=38.36;GC=0|1:2,1;GP=0.33;EZ=PstI	RG:AC	0|1:13,2	0:3
CUTC001535	543	.	C	T	45	NVSM1;CEF	AC=2;AF=0.1;MQ=160.50;BQ=27.54;GC=0|1:2,1;GP=0.33	RG:AC	0|1:15,2	0:7
CUTC001536	708	.	C	T	50	I60;NVSM1;CEF	AC=2;AF=0.1;MQ=133.74;BQ=35.92;GC=0|1:2,1;GP=0.33	RG:AC	0|1:16,2	0:7
CUTC001537	608	.	A	G	50	NVSM1;CEF	AC=2;AF=0.3;MQ=38.04;BQ=37.76;GC=0|1:2,1;GP=0.33	RG:AC	0|1:1,2	0:3
CUTC001539	828	.	A	G	49	NVSM1;NVSM2	AC=2;AF=0.2;MQ=28.78;BQ=37.20;GC=0|1:1,1;GP=0.50;EZ=BglII	RG:AC	0|1:8,2	.:.
CUTC001540	145	.	A	G	52	CS60;I60;NVSM1;CEF	AC=3;AF=0.2;MQ=227.41;BQ=35.11;GC=0|1:2,1;GP=0.33	RG:AC	0|1:3,3	0:10
CUTC001540	148	.	G	D2	51	CS60;I60;NVSM1;VKS;CEF	AC=3;AF=0.2;MQ=227.41;BQ=34.85;GC=0|1:2,1;GP=0.33	RG:AC	0|1:3,3	0:10
CUTC001540	223	.	A	C	56	I60;NVSM1;CEF	AC=3;AF=0.2;MQ=228.64;BQ=29.65;GC=0|1:2,1;GP=0.33	RG:AC	0|1:3,3	0:10
CUTC001540	283	.	A	T	54	NVSM1;CEF	AC=3;AF=0.2;MQ=228.15;BQ=35.49;GC=0|1:2,1;GP=0.33	RG:AC	0|1:3,3	0:13
CUTC001540	346	.	C	T	58	I60;NVSM1;CEF	AC=3;AF=0.2;MQ=228.10;BQ=35.68;GC=0|1:2,1;GP=0.33	RG:AC	0|1:2,3	0:12
CUTC001540	429	.	C	T	46	I60;NVSM1;CEF	AC=3;AF=0.2;MQ=229.08;BQ=33.72;GC=0|1:2,1;GP=0.33	RG:AC	0|1:3,3	0:8
CUTC001540	768	.	A	G	46	I60;NVSM1;CEF	AC=2;AF=0.2;MQ=234.19;BQ=35.50;GC=0|1:2,1;GP=0.33	RG:AC	0|1:3,2	0:7
CUTC001541	336	.	T	C	48	CEF	AC=2;AF=0.3;MQ=205.21;BQ=36.45;GC=0|1:1,1;GP=0.50	RG:AC	0:5	1:2
CUTC001542	746	.	T	C	46	CS60;NVSM2;CEF	AC=3;AF=0.1;MQ=202.89;BQ=34.27;GC=0|1:2,1;GP=0.33	RG:AC	0:7	0|1:10,3
CUTC001542	771	.	G	A	47	CS60;NVSM2;CEF	AC=3;AF=0.1;MQ=202.89;BQ=35.33;GC=0|1:2,1;GP=0.33	RG:AC	0:7	0|1:10,3
CUTC001543	491	.	A	T	50	NVSM1;CEF	AC=3;AF=0.2;MQ=147.69;BQ=36.28;GC=0|1:2,1;GP=0.33	RG:AC	0|1:7,3	0:5
CUTC001543	585	.	C	G	49	CS60;NVSM1;CEF	AC=2;AF=0.1;MQ=176.63;BQ=36.50;GC=0|1:2,1;GP=0.33	RG:AC	0|1:7,2	0:10
CUTC001543	596	.	T	C	49	CS60;NVSM1;CEF	AC=2;AF=0.1;MQ=181.23;BQ=35.36;GC=0|1:2,1;GP=0.33	RG:AC	0|1:6,2	0:11
CUTC001543	599	.	T	C	45	CS60;NVSM1;CEF	AC=2;AF=0.1;MQ=181.23;BQ=34.69;GC=0|1:2,1;GP=0.33	RG:AC	0|1:6,2	0:11
CUTC001543	632	.	T	C	57	CS60;NVSM1;CEF	AC=3;AF=0.1;MQ=185.59;BQ=36.81;GC=0|1:2,1;GP=0.33	RG:AC	0|1:8,3	0:12
CUTC001543	734	.	A	G	47	CS60;NVSM1;CEF	AC=2;AF=0.1;MQ=200.95;BQ=36.06;GC=0|1:2,1;GP=0.33	RG:AC	0|1:9,2	0:12
CUTC001543	759	.	T	C	57	CS60;NVSM1;CEF	AC=3;AF=0.1;MQ=200.95;BQ=36.30;GC=0|1:2,1;GP=0.33	RG:AC	0|1:8,3	0:12
CUTC001543	857	.	T	C	55	NVSM1;CEF	AC=3;AF=0.2;MQ=207.65;BQ=23.91;GC=0|1:2,1;GP=0.33	RG:AC	0|1:5,3	0:10
CUTC001544	860	.	T	C	46	CS60;I60;CEF	AC=2;AF=0.3;MQ=96.91;BQ=32.78;GC=0|1:1,1;GP=0.50	RG:AC	0:4	1:2
CUTC001544	893	.	T	G	45	CS60;I60;NVSM1;CEF	AC=2;AF=0.3;MQ=112.17;BQ=33.86;GC=0|1:2,1;GP=0.33	RG:AC	0|1:2,2	0:2
CUTC001545	25	.	C	T	48	CL60;NVSM2;CEF	AC=2;AF=0.1;MQ=28.27;BQ=37.10;GC=0|1:2,1;GP=0.33	RG:AC	0:3	0|1:11,2
CUTC001545	393	.	A	C	47	NVSM1;CEF	AC=2;AF=0.1;MQ=33.51;BQ=29.02;GC=0|1:2,1;GP=0.33	RG:AC	0|1:4,2	0:14
CUTC001545	616	.	A	D2	55	CL60;NVSM1;VKS;CEF	AC=3;AF=0.4;MQ=42.64;BQ=31.88;GC=0|1:2,1;GP=0.33	RG:AC	0|1:1,3	0:4
CUTC001546	127	.	T	C	59	CS60;I60;NVSM1;CEF	AC=3;AF=0.3;MQ=40.83;BQ=36.86;GC=0|1:2,1;GP=0.33	RG:AC	0|1:1,3	0:7
CUTC001546	136	.	A	D1	59	CS60;I60;NVSM1;VKS;CEF	AC=3;AF=0.2;MQ=39.51;BQ=35.79;GC=0|1:2,1;GP=0.33	RG:AC	0|1:1,3	0:8
CUTC001546	266	.	T	C	60	I60	AC=3;AF=0.3;MQ=32.51;BQ=34.71;GC=0|1:1,1;GP=0.50;EZ=BglI	RG:AC	1:3	0:7
CUTC001546	353	.	G	A	60	CS60;I60;CEF	AC=3;AF=0.3;MQ=31.54;BQ=36.65;GC=0|1:1,1;GP=0.50	RG:AC	1:3	0:8
CUTC001546	380	.	A	G	48	CS60;I60;NVSM2;CEF	AC=2;AF=0.2;MQ=31.54;BQ=38.10;GC=0|1:2,1;GP=0.33	RG:AC	0:3	0|1:6,2
CUTC001547	699	.	A	C	60	CS60;CEF	AC=9;AF=0.4;MQ=180.25;BQ=29.19;GC=0|1:1,1;GP=0.50	RG:AC	1:9	0:15
CUTC001547	744	.	T	C	60	CS60;I60;CEF	AC=9;AF=0.4;MQ=180.63;BQ=34.23;GC=0|1:1,1;GP=0.50	RG:AC	1:9	0:15
CUTC001548	735	.	A	G	45	CS60;NVSM1;CEF	AC=4;AF=0.3;MQ=90.75;BQ=32.13;GC=0|1:2,1;GP=0.33	RG:AC	0|1:4,4	0:4
CUTC001548	777	.	G	A	57	CS60;NVSM1;CEF	AC=4;AF=0.3;MQ=95.96;BQ=32.93;GC=0|1:2,1;GP=0.33	RG:AC	0|1:5,4	0:6
CUTC001548	1106	.	T	C	53	CL60;NVSM1;CEF	AC=4;AF=0.3;MQ=105.48;BQ=27.22;GC=0|1:2,1;GP=0.33	RG:AC	0|1:6,4	0:4
CUTC001552	930	.	G	A	48	CS60;NVSM1;NVSM2;CEF	AC=2;AF=0.2;MQ=165.02;BQ=33.72;GC=0|1:2,2;GP=0.50	RG:AC	0|1:7,1	0|1:1,1
CUTC001552	942	.	A	G	46	CS60;NVSM1;NVSM2;CEF	AC=2;AF=0.2;MQ=165.02;BQ=33.46;GC=0|1:2,2;GP=0.50	RG:AC	0|1:7,1	0|1:1,1
CUTC001552	948	.	A	G	45	CS60;NVSM1;NVSM2;CEF	AC=2;AF=0.2;MQ=165.02;BQ=37.13;GC=0|1:2,2;GP=0.50	RG:AC	0|1:7,1	0|1:1,1
CUTC001552	1035	.	A	G	48	CS60;NVSM1;NVSM2;CEF	AC=2;AF=0.2;MQ=185.20;BQ=34.16;GC=0|1:1,1;GP=0.50	RG:AC	0|1:6,2	.:.
CUTC001552	1068	.	G	A	48	CS60;NVSM1;CEF	AC=2;AF=0.3;MQ=193.86;BQ=35.97;GC=0|1:2,1;GP=0.33	RG:AC	0|1:4,2	0:1
CUTC001552	1074	.	G	A	55	CS60;NVSM1;CEF	AC=3;AF=0.4;MQ=188.16;BQ=37.06;GC=0|1:2,1;GP=0.33	RG:AC	0|1:4,3	0:1
CUTC001552	1092	.	C	G	47	CS60;NVSM1;CEF	AC=3;AF=0.4;MQ=188.16;BQ=33.57;GC=0|1:2,1;GP=0.33	RG:AC	0|1:4,3	0:1
CUTC001552	1095	.	A	G	47	CS60;NVSM1;CEF	AC=3;AF=0.4;MQ=188.16;BQ=33.32;GC=0|1:2,1;GP=0.33	RG:AC	0|1:4,3	0:1
CUTC001552	1125	.	A	T	56	CS60;NVSM1;CEF	AC=3;AF=0.4;MQ=188.16;BQ=33.79;GC=0|1:2,1;GP=0.33	RG:AC	0|1:4,3	0:1
CUTC001552	1128	.	A	T	55	CS60;NVSM1;CEF	AC=3;AF=0.4;MQ=188.16;BQ=35.24;GC=0|1:2,1;GP=0.33	RG:AC	0|1:4,3	0:1
CUTC001552	1134	.	C	T	55	CS60;NVSM1;CEF	AC=3;AF=0.4;MQ=188.16;BQ=33.02;GC=0|1:2,1;GP=0.33	RG:AC	0|1:4,3	0:1
CUTC001552	1161	.	G	A	58	CS60;NVSM1;NVSM2;CEF	AC=3;AF=0.4;MQ=189.83;BQ=36.57;GC=0|1:1,1;GP=0.50	RG:AC	0|1:4,3	.:.
CUTC001552	1164	.	A	G	58	CS60;NVSM1;NVSM2;CEF	AC=3;AF=0.5;MQ=191.74;BQ=39.03;GC=0|1:1,1;GP=0.50	RG:AC	0|1:3,3	.:.
CUTC001552	1167	.	C	G	58	CS60;NVSM1;NVSM2;CEF	AC=3;AF=0.5;MQ=191.74;BQ=39.03;GC=0|1:1,1;GP=0.50	RG:AC	0|1:3,3	.:.
CUTC001552	1185	.	R	A,G	107	CS60;NVSM1;NVSM2;CEF	AC=2,3;AF=0.4,0.6;MQ=192.67;BQ=38.42;GC=1|2:1,1;GP=0.50	RG:AC	1|2:2,3	.:.
CUTC001553	653	.	C	G	51	CEF	AC=3;AF=0.4;MQ=78.69;BQ=27.18;GC=0|1:1,1;GP=0.50	RG:AC	1:3	0:5
CUTC001555	552	.	A	G	47	NVSM2;CEF	AC=2;AF=0.1;MQ=182.67;BQ=33.72;GC=0|1:2,1;GP=0.33	RG:AC	0:9	0|1:5,2
CUTC001557	546	.	A	T	56	CS60;CEF	AC=3;AF=0.1;MQ=97.94;BQ=34.22;GC=0|1:1,1;GP=0.50	RG:AC	0:17	1:3
CUTC001557	567	.	T	G	60	CS60;CEF	AC=4;AF=0.2;MQ=116.91;BQ=36.47;GC=0|1:1,1;GP=0.50	RG:AC	0:17	1:4
CUTC001559	808	.	T	C	48	I60;NVSM1;NVSM2;CEF	AC=2;AF=0.2;MQ=201.04;BQ=35.90;GC=0|1:1,1;GP=0.50	RG:AC	.:.	0|1:7,2
CUTC001559	972	.	G	IAA	48	I60;NVSM1;NVSM2;VKS;CEF	AC=2;AF=0.4;MQ=125.69;BQ=38.04;GC=0|1:1,1;GP=0.50	RG:AC	.:.	0|1:3,2
CUTC001564	602	.	A	G	45	NVSM1;NVSM2;CEF	AC=2;AF=0.3;MQ=126.63;BQ=36.01;GC=0|1:1,1;GP=0.50	RG:AC	0|1:5,2	.:.
CUTC001565	349	.	G	A	45	NVSM2;CEF	AC=2;AF=0.1;MQ=82.73;BQ=34.81;GC=0|1:2,1;GP=0.33	RG:AC	0:11	0|1:3,2
CUTC001565	463	.	A	T	55	CS60;NVSM2;CEF	AC=3;AF=0.1;MQ=78.09;BQ=32.50;GC=0|1:2,1;GP=0.33	RG:AC	0:17	0|1:4,3
CUTC001565	497	.	G	C	58	CS60;NVSM2;CEF	AC=4;AF=0.2;MQ=76.68;BQ=37.06;GC=0|1:2,1;GP=0.33	RG:AC	0:17	0|1:4,4
CUTC001567	835	.	T	C	58	NVSM2;CEF	AC=5;AF=0.3;MQ=179.49;BQ=33.98;GC=0|1:2,1;GP=0.33	RG:AC	0:8	0|1:5,5
CUTC001568	79	.	G	T	52	CS60;NVSM1;NVSM2;CEF	AC=4;AF=0.5;MQ=36.02;BQ=30.81;GC=0|1:1,1;GP=0.50	RG:AC	0|1:4,4	.:.
CUTC001568	80	.	G	T	53	CS60;NVSM1;NVSM2;CEF	AC=4;AF=0.5;MQ=36.02;BQ=31.30;GC=0|1:1,1;GP=0.50	RG:AC	0|1:4,4	.:.
CUTC001568	81	.	G	T	53	CS60;NVSM1;NVSM2;CEF	AC=4;AF=0.5;MQ=36.02;BQ=30.07;GC=0|1:1,1;GP=0.50	RG:AC	0|1:4,4	.:.
CUTC001568	82	.	G	T	52	CS60;NVSM1;NVSM2;CEF	AC=4;AF=0.5;MQ=36.02;BQ=29.78;GC=0|1:1,1;GP=0.50	RG:AC	0|1:4,4	.:.
CUTC001568	83	.	T	C	58	CS60;NVSM1;NVSM2;CEF	AC=4;AF=0.5;MQ=36.02;BQ=33.97;GC=0|1:1,1;GP=0.50	RG:AC	0|1:4,4	.:.
CUTC001568	86	.	G	IT	46	CS60;NVSM1;NVSM2;VKS;CEF	AC=3;AF=0.1;MQ=37.82;BQ=35.10;GC=0|1:1,1;GP=0.50	RG:AC	0|1:30,3	.:.
CUTC001569	237	.	C	T	58	CS60;CEF	AC=4;AF=0.2;MQ=65.25;BQ=33.53;GC=0|1:1,1;GP=0.50	RG:AC	0:12	1:4
CUTC001569	290	.	T	C	53	CS60;CEF	AC=3;AF=0.2;MQ=69.16;BQ=32.83;GC=0|1:1,1;GP=0.50	RG:AC	0:11	1:3
CUTC001569	855	.	C	T	57	CS60;CEF	AC=6;AF=0.4;MQ=23.27;BQ=34.72;GC=0|1:1,1;GP=0.50	RG:AC	0:8	1:6
CUTC001569	864	.	G	A	46	CS60;CEF	AC=5;AF=0.4;MQ=23.57;BQ=31.43;GC=0|1:1,1;GP=0.50	RG:AC	0:8	1:5
CUTC001569	880	.	A	G	55	CS60;CEF	AC=6;AF=0.5;MQ=23.37;BQ=28.03;GC=0|1:1,1;GP=0.50	RG:AC	0:7	1:6
CUTC001572	361	.	A	G	45	NVSM1;CEF	AC=2;AF=0.1;MQ=75.87;BQ=34.53;GC=0|1:2,1;GP=0.33	RG:AC	0|1:9,2	0:6
CUTC001579	160	.	W	A,T	105	CS60;CEF	AC=3,2;AF=0.6,0.4;MQ=237.52;BQ=36.78;GC=1|2:1,1;GP=0.50	RG:AC	2:2	1:3
CUTC001579	164	.	Y	C,T	104	CS60;CEF	AC=2,3;AF=0.4,0.6;MQ=237.52;BQ=36.16;GC=1|2:1,1;GP=0.50	RG:AC	1:2	2:3
CUTC001579	328	.	C	G	53	CEF	AC=3;AF=0.4;MQ=238.81;BQ=35.80;GC=0|1:1,1;GP=0.50	RG:AC	1:3	0:4
CUTC001580	348	.	Y	C,T	94	CS60;NVSM1;NVSM2;CEF	AC=2,2;AF=0.5,0.5;MQ=237.27;BQ=36.57;GC=1|2:1,1;GP=0.50	RG:AC	1|2:2,2	.:.
CUTC001580	368	.	A	G	49	CS60;NVSM1	AC=2;AF=0.4;MQ=236.82;BQ=34.70;GC=0|1:2,1;GP=0.33;EZ=HindIII	RG:AC	0|1:2,2	0:1
CUTC001580	456	.	C	T	46	CS60;NVSM1	AC=2;AF=0.3;MQ=232.82;BQ=37.05;GC=0|1:2,1;GP=0.33;EZ=PstI	RG:AC	0|1:3,2	0:2
CUTC001580	480	.	T	C	45	CS60;NVSM1;CEF	AC=2;AF=0.3;MQ=232.82;BQ=35.56;GC=0|1:2,1;GP=0.33	RG:AC	0|1:3,2	0:2
CUTC001580	483	.	T	C	49	CS60;CEF	AC=2;AF=0.3;MQ=232.82;BQ=36.81;GC=0|1:1,1;GP=0.50	RG:AC	0:5	1:2
CUTC001580	489	.	T	C,A	95	CS60;NVSM1;CEF	AC=2,2;AF=0.3,0.3;MQ=232.82;BQ=33.72;GC=0|1|2:1,1,1;GP=0.67	RG:AC	0|2:3,2	1:2
CUTC001580	583	.	C	A	53	CS60;NVSM1;CEF	AC=3;AF=0.3;MQ=221.58;BQ=31.40;GC=0|1:2,1;GP=0.33	RG:AC	0|1:3,3	0:3
CUTC001580	601	.	G	A	49	CS60;NVSM1;CEF	AC=2;AF=0.2;MQ=220.12;BQ=37.97;GC=0|1:2,1;GP=0.33	RG:AC	0|1:3,2	0:3
CUTC001580	609	.	C	T	49	CS60;NVSM1;CEF	AC=2;AF=0.2;MQ=220.12;BQ=38.29;GC=0|1:2,1;GP=0.33	RG:AC	0|1:3,2	0:3
CUTC001580	622	.	A	C	48	CS60;NVSM1;CEF	AC=2;AF=0.2;MQ=220.12;BQ=36.18;GC=0|1:2,1;GP=0.33	RG:AC	0|1:3,2	0:3
CUTC001580	627	.	T	C	58	CS60;NVSM1;CEF	AC=3;AF=0.4;MQ=220.12;BQ=37.15;GC=0|1:2,1;GP=0.33	RG:AC	0|1:2,3	0:3
CUTC001580	669	.	T	G	46	CS60;NVSM1;CEF	AC=2;AF=0.2;MQ=211.54;BQ=34.40;GC=0|1:2,1;GP=0.33	RG:AC	0|1:3,2	0:4
CUTC001580	672	.	A	G	45	CS60;NVSM1;CEF	AC=2;AF=0.2;MQ=208.42;BQ=32.42;GC=0|1:2,1;GP=0.33	RG:AC	0|1:3,2	0:3
CUTC001580	690	.	T	A	46	CS60;NVSM1;CEF	AC=2;AF=0.2;MQ=190.78;BQ=31.87;GC=0|1:2,1;GP=0.33	RG:AC	0|1:4,2	0:4
CUTC001583	493	.	A	T	48	CS60;I60;NVSM1;CEF	AC=3;AF=0.3;MQ=127.25;BQ=31.26;GC=0|1:2,1;GP=0.33	RG:AC	0|1:2,3	0:5
CUTC001583	523	.	A	G	46	CS60;I60;NVSM1;CEF	AC=2;AF=0.2;MQ=124.79;BQ=35.49;GC=0|1:2,1;GP=0.33	RG:AC	0|1:2,2	0:4
CUTC001585	436	.	A	G	46	NVSM1;CEF	AC=2;AF=0.1;MQ=158.01;BQ=35.04;GC=0|1:2,1;GP=0.33	RG:AC	0|1:6,2	0:9
CUTC001585	595	.	T	C	45	CS60;NVSM2;CEF	AC=2;AF=0.1;MQ=211.48;BQ=31.57;GC=0|1:2,1;GP=0.33	RG:AC	0:8	0|1:8,2
CUTC001585	609	.	T	A	56	CS60;NVSM1;CEF	AC=6;AF=0.4;MQ=216.63;BQ=26.24;GC=0|1:2,1;GP=0.33	RG:AC	0|1:1,6	0:10
CUTC001585	643	.	C	A	58	CS60;CEF	AC=6;AF=0.4;MQ=224.32;BQ=36.03;GC=0|1:1,1;GP=0.50	RG:AC	1:6	0:9
CUTC001589	61	.	A	G	47	CEF	AC=2;AF=0.3;MQ=234.38;BQ=36.06;GC=0|1:1,1;GP=0.50	RG:AC	0:4	1:2
CUTC001589	248	.	C	T	48	NVSM1;CEF	AC=2;AF=0.1;MQ=233.45;BQ=37.32;GC=0|1:2,1;GP=0.33	RG:AC	0|1:8,2	0:7
CUTC001589	458	.	G	C	53	CEF	AC=5;AF=0.5;MQ=237.86;BQ=30.46;GC=0|1:1,1;GP=0.50	RG:AC	1:5	0:5
CUTC001592	129	.	T	C	46	CS60;NVSM1;NVSM2;CEF	AC=2;AF=0.1;MQ=42.15;BQ=36.84;GC=0|1:1,1;GP=0.50	RG:AC	0|1:17,2	.:.
CUTC001592	139	.	T	C	48	CS60;NVSM1;NVSM2;CEF	AC=2;AF=0.1;MQ=42.15;BQ=37.33;GC=0|1:1,1;GP=0.50	RG:AC	0|1:17,2	.:.
CUTC001593	872	.	C	T	49	NVSM2	AC=2;AF=0.1;MQ=101.51;BQ=37.18;GC=0|1:2,1;GP=0.33;EZ=EcoRV	RG:AC	0:8	0|1:6,2
CUTC001594	257	.	T	C	49	CEF	AC=2;AF=0.2;MQ=31.97;BQ=36.16;GC=0|1:1,1;GP=0.50	RG:AC	1:2	0:7
CUTC001594	541	.	A	D1	45	NVSM1;NVSM2;VKS;CEF	AC=3;AF=0.2;MQ=187.59;BQ=28.66;GC=0|1:2,2;GP=0.50	RG:AC	0|1:6,1	0|1:7,2
CUTC001596	712	.	G	IA	47	I60;NVSM2;VKS;CEF	AC=2;AF=0.1;MQ=160.64;BQ=37.09;GC=0|1:2,1;GP=0.33	RG:AC	0:6	0|1:11,2
CUTC001596	1089	.	T	A	55	I60;NVSM1;CEF	AC=3;AF=0.5;MQ=51.95;BQ=33.21;GC=0|1:2,1;GP=0.33	RG:AC	0|1:1,3	0:2
CUTC001596	1366	.	T	C	48	CEF	AC=2;AF=0.5;MQ=136.92;BQ=37.58;GC=0|1:1,1;GP=0.50	RG:AC	0:2	1:2
CUTC001597	220	.	T	C	50	NVSM1;NVSM2;CEF	AC=2;AF=0.4;MQ=19.71;BQ=39.42;GC=0|1:1,1;GP=0.50	RG:AC	.:.	0|1:3,2
CUTC001597	636	.	A	T	60	CEF	AC=5;AF=0.3;MQ=124.23;BQ=33.65;GC=0|1:1,1;GP=0.50	RG:AC	0:10	1:5
CUTC001597	699	.	T	C	46	NVSM1;CEF	AC=2;AF=0.1;MQ=124.28;BQ=37.60;GC=0|1:2,1;GP=0.33	RG:AC	0|1:9,2	0:5
CUTC001597	899	.	A	C	57	CS60;CL60;CEF	AC=3;AF=0.4;MQ=171.10;BQ=33.82;GC=0|1:1,1;GP=0.50	RG:AC	0:5	1:3
CUTC001597	915	.	A	G	56	CS60;CL60;CEF	AC=3;AF=0.4;MQ=174.98;BQ=33.19;GC=0|1:1,1;GP=0.50	RG:AC	0:4	1:3
CUTC001597	916	.	C	T	53	CS60;CL60;CEF	AC=3;AF=0.4;MQ=174.98;BQ=32.06;GC=0|1:1,1;GP=0.50	RG:AC	0:4	1:3
CUTC001598	158	.	T	C	50	NVSM1;NVSM2;CEF	AC=2;AF=0.1;MQ=150.53;BQ=34.70;GC=0|1:1,1;GP=0.50	RG:AC	.:.	0|1:31,2
CUTC001598	366	.	A	G	49	CS60;NVSM1;NVSM2;CEF	AC=2;AF=0.1;MQ=168.28;BQ=27.06;GC=0|1:1,1;GP=0.50	RG:AC	.:.	0|1:16,2
CUTC001598	382	.	T	C	49	CS60;NVSM1;NVSM2;CEF	AC=2;AF=0.1;MQ=163.30;BQ=28.14;GC=0|1:1,1;GP=0.50	RG:AC	.:.	0|1:15,2
CUTC001600	78	.	C	T	50	CS60;CEF	AC=2;AF=0.5;MQ=208.50;BQ=38.53;GC=0|1:1,1;GP=0.50	RG:AC	1:2	0:2
CUTC001600	99	.	T	C	48	CS60;CEF	AC=2;AF=0.5;MQ=208.50;BQ=38.01;GC=0|1:1,1;GP=0.50	RG:AC	1:2	0:2
CUTC001600	677	.	C	T	45	CEF	AC=3;AF=0.3;MQ=100.04;BQ=30.83;GC=0|1:1,1;GP=0.50	RG:AC	0:6	1:3
CUTC001602	439	.	T	C	53	I60;NVSM2;CEF	AC=3;AF=0.2;MQ=109.90;BQ=35.06;GC=0|1:2,1;GP=0.33	RG:AC	0:8	0|1:3,3
CUTC001602	705	.	A	D1	45	I60;NVSM1;NVSM2;VKS;CEF	AC=4;AF=0.6;MQ=80.43;BQ=26.86;GC=0|1:2,2;GP=0.50	RG:AC	0|1:2,1	0|1:1,3
CUTC001602	1115	.	G	C	45	NVSM2;CEF	AC=2;AF=0.1;MQ=50.66;BQ=36.69;GC=0|1:2,1;GP=0.33	RG:AC	0:12	0|1:1,2
CUTC001602	1299	.	A	G	56	NVSM1;CEF	AC=3;AF=0.3;MQ=82.03;BQ=29.78;GC=0|1:2,1;GP=0.33	RG:AC	0|1:6,3	0:2
CUTC001608	450	.	C	T	46	NVSM1	AC=2;AF=0.1;MQ=87.08;BQ=35.09;GC=0|1:2,1;GP=0.33;EZ=HaeIII	RG:AC	0|1:2,2	0:11
CUTC001609	125	.	G	A	49	CEF	AC=2;AF=0.2;MQ=47.24;BQ=33.69;GC=0|1:1,1;GP=0.50	RG:AC	0:8	1:2
CUTC001609	364	.	T	A	58	I60;NVSM1;CEF	AC=3;AF=0.3;MQ=84.49;BQ=36.22;GC=0|1:2,1;GP=0.33	RG:AC	0|1:4,3	0:2
CUTC001610	1144	.	A	T	53	I60;CEF	AC=3;AF=0.3;MQ=232.87;BQ=34.94;GC=0|1:1,1;GP=0.50	RG:AC	1:3	0:7
CUTC001615	429	.	C	T	46	NVSM2;CEF	AC=2;AF=0.3;MQ=60.58;BQ=38.36;GC=0|1:2,1;GP=0.33	RG:AC	0:3	0|1:1,2
CUTC001616	808	.	T	C	49	CEF	AC=6;AF=0.4;MQ=137.96;BQ=30.87;GC=0|1:1,1;GP=0.50	RG:AC	1:6	0:10
CUTC001616	1184	.	T	G	56	NVSM1;CEF	AC=3;AF=0.4;MQ=140.54;BQ=30.32;GC=0|1:2,1;GP=0.33	RG:AC	0|1:1,3	0:4
CUTC001618	575	.	G	A	46	CS60;I60;NVSM2;CEF	AC=2;AF=0.3;MQ=120.74;BQ=37.98;GC=0|1:2,1;GP=0.33	RG:AC	0:2	0|1:3,2
CUTC001618	576	.	T	A	46	CS60;I60;NVSM2;CEF	AC=2;AF=0.3;MQ=120.74;BQ=37.98;GC=0|1:2,1;GP=0.33	RG:AC	0:2	0|1:3,2
CUTC001618	583	.	A	T	46	CS60;I60;CEF	AC=2;AF=0.3;MQ=125.13;BQ=36.10;GC=0|1:1,1;GP=0.50	RG:AC	1:2	0:4
CUTC001618	636	.	A	G	49	CS60;I60;NVSM2;CEF	AC=2;AF=0.3;MQ=121.35;BQ=37.92;GC=0|1:2,1;GP=0.33	RG:AC	0:1	0|1:3,2
CUTC001618	675	.	T	C	53	CS60;I60;NVSM1;NVSM2;CEF	AC=3;AF=0.4;MQ=169.36;BQ=35.34;GC=0|1:2,2;GP=0.50	RG:AC	0|1:2,1	0|1:3,2
CUTC001618	694	.	G	A	57	CS60;I60;NVSM1;CEF	AC=4;AF=0.4;MQ=177.59;BQ=35.57;GC=0|1:2,1;GP=0.33	RG:AC	0|1:1,4	0:6
CUTC001618	703	.	T	G	49	CS60;I60;NVSM1;NVSM2;CEF	AC=2;AF=0.2;MQ=189.83;BQ=29.02;GC=0|1:2,2;GP=0.50	RG:AC	0|1:4,1	0|1:3,1
CUTC001618	716	.	C	T	50	CS60;I60;NVSM1;NVSM2;CEF	AC=2;AF=0.2;MQ=194.34;BQ=36.46;GC=0|1:2,2;GP=0.50	RG:AC	0|1:6,1	0|1:5,1
CUTC001618	718	.	C	T	50	CS60;I60;NVSM1;NVSM2;CEF	AC=2;AF=0.2;MQ=194.34;BQ=36.75;GC=0|1:2,2;GP=0.50	RG:AC	0|1:6,1	0|1:5,1
CUTC001618	738	.	G	A	50	CS60;I60;NVSM1;NVSM2;CEF	AC=2;AF=0.1;MQ=197.95;BQ=36.30;GC=0|1:2,2;GP=0.50	RG:AC	0|1:6,1	0|1:6,1
CUTC001618	744	.	C	T	50	CS60;I60;NVSM1;NVSM2;CEF	AC=2;AF=0.1;MQ=197.95;BQ=37.93;GC=0|1:2,2;GP=0.50	RG:AC	0|1:6,1	0|1:6,1
CUTC001618	754	.	T	C	50	CS60;I60;NVSM1;NVSM2;CEF	AC=2;AF=0.1;MQ=197.95;BQ=36.89;GC=0|1:2,2;GP=0.50	RG:AC	0|1:6,1	0|1:6,1
CUTC001618	759	.	T	C	50	CS60;I60;NVSM1;NVSM2;CEF	AC=2;AF=0.1;MQ=197.95;BQ=37.66;GC=0|1:2,2;GP=0.50	RG:AC	0|1:6,1	0|1:6,1
CUTC001618	760	.	G	A	50	CS60;I60;NVSM1;NVSM2;CEF	AC=2;AF=0.2;MQ=205.08;BQ=38.30;GC=0|1:2,2;GP=0.50	RG:AC	0|1:6,1	0|1:5,1
CUTC001618	769	.	A	C	50	CS60;I60;NVSM1;NVSM2;CEF	AC=2;AF=0.2;MQ=205.08;BQ=37.91;GC=0|1:2,2;GP=0.50	RG:AC	0|1:6,1	0|1:5,1
CUTC001618	783	.	A	G	50	CS60;I60;NVSM1;NVSM2;CEF	AC=2;AF=0.2;MQ=206.28;BQ=38.46;GC=0|1:2,2;GP=0.50	RG:AC	0|1:6,1	0|1:5,1
CUTC001618	804	.	G	A	50	CS60;I60;NVSM1;NVSM2;CEF	AC=2;AF=0.1;MQ=207.52;BQ=38.74;GC=0|1:2,2;GP=0.50	RG:AC	0|1:7,1	0|1:5,1
CUTC001618	807	.	G	A	50	CS60;NVSM1;NVSM2;CEF	AC=2;AF=0.1;MQ=207.52;BQ=38.74;GC=0|1:2,2;GP=0.50	RG:AC	0|1:7,1	0|1:5,1
CUTC001618	855	.	G	A	50	CS60;NVSM1;NVSM2;CEF	AC=2;AF=0.1;MQ=212.40;BQ=38.02;GC=0|1:2,2;GP=0.50	RG:AC	0|1:11,1	0|1:6,1
CUTC001618	870	.	C	T	50	CS60;NVSM1;NVSM2;CEF	AC=2;AF=0.1;MQ=214.79;BQ=37.23;GC=0|1:2,2;GP=0.50	RG:AC	0|1:14,1	0|1:7,1
CUTC001618	894	.	T	A	50	CS60;NVSM1;NVSM2;CEF	AC=2;AF=0.1;MQ=214.79;BQ=37.35;GC=0|1:2,2;GP=0.50	RG:AC	0|1:14,1	0|1:7,1
CUTC001618	902	.	G	A	49	CS60;I60;NVSM1;NVSM2;CEF	AC=2;AF=0.1;MQ=218.78;BQ=37.12;GC=0|1:2,2;GP=0.50	RG:AC	0|1:14,1	0|1:6,1
CUTC001618	964	.	A	G	60	CS60;I60;NVSM1;NVSM2;CEF	AC=3;AF=0.1;MQ=228.06;BQ=34.61;GC=0|1:2,2;GP=0.50	RG:AC	0|1:13,1	0|1:6,2
CUTC001618	1006	.	A	G	45	CS60;I60;NVSM2;CEF	AC=2;AF=0.1;MQ=225.26;BQ=32.71;GC=0|1:2,1;GP=0.33	RG:AC	0:11	0|1:6,2
CUTC001619	65	.	T	G	46	CEF	AC=2;AF=0.4;MQ=37.90;BQ=32.19;GC=0|1:1,1;GP=0.50	RG:AC	1:2	0:3
CUTC001621	432	.	G	T	59	NVSM2;CEF	AC=6;AF=0.3;MQ=67.57;BQ=34.98;GC=0|1:2,1;GP=0.33	RG:AC	0:8	0|1:5,6
CUTC001622	189	.	T	C	45	NVSM1;CEF	AC=2;AF=0.1;MQ=37.73;BQ=35.89;GC=0|1:2,1;GP=0.33	RG:AC	0|1:2,2	0:12
CUTC001623	277	.	T	C	55	NVSM2;CEF	AC=3;AF=0.1;MQ=81.25;BQ=36.53;GC=0|1:2,1;GP=0.33	RG:AC	0:2	0|1:21,3
CUTC001623	427	.	T	A	51	CEF	AC=3;AF=0.1;MQ=91.85;BQ=32.68;GC=0|1:1,1;GP=0.50	RG:AC	1:3	0:21
CUTC001624	35	.	T	C	53	CL60;NVSM2;CEF	AC=3;AF=0.2;MQ=205.64;BQ=34.15;GC=0|1:2,1;GP=0.33	RG:AC	0:1	0|1:10,3
CUTC001624	1442	.	G	A	46	CS60;NVSM1;CEF	AC=2;AF=0.1;MQ=156.08;BQ=33.08;GC=0|1:2,1;GP=0.33	RG:AC	0|1:11,2	0:10
CUTC001624	1474	.	T	G	60	CS60;NVSM2;CEF	AC=7;AF=0.3;MQ=168.11;BQ=36.04;GC=0|1:2,1;GP=0.33	RG:AC	0:11	0|1:4,7
CUTC001624	1488	.	C	T	48	CS60;NVSM1;CEF	AC=2;AF=0.1;MQ=169.25;BQ=34.72;GC=0|1:2,1;GP=0.33	RG:AC	0|1:10,2	0:13
CUTC001624	1647	.	A	T	54	CS60;NVSM2;CEF	AC=3;AF=0.4;MQ=200.17;BQ=34.00;GC=0|1:2,1;GP=0.33	RG:AC	0:3	0|1:1,3
CUTC001624	1648	.	A	C	52	CS60;NVSM2;CEF	AC=3;AF=0.5;MQ=205.44;BQ=34.10;GC=0|1:2,1;GP=0.33	RG:AC	0:2	0|1:1,3
CUTC001624	1651	.	T	G	52	CS60;NVSM2;CEF	AC=3;AF=0.5;MQ=205.44;BQ=33.44;GC=0|1:2,1;GP=0.33	RG:AC	0:2	0|1:1,3
CUTC001626	45	.	T	G	48	CS60;CL60;NVSM1;CEF	AC=2;AF=0.1;MQ=117.86;BQ=34.72;GC=0|1:2,1;GP=0.33	RG:AC	0|1:23,2	0:14
CUTC001626	47	.	T	C	46	CS60;CL60;NVSM1;CEF	AC=2;AF=0.1;MQ=117.86;BQ=33.67;GC=0|1:2,1;GP=0.33	RG:AC	0|1:23,2	0:14
CUTC001626	456	.	G	A	46	NVSM1;NVSM2;CEF	AC=2;AF=0.2;MQ=29.11;BQ=37.27;GC=0|1:1,1;GP=0.50	RG:AC	0|1:10,2	.:.
CUTC001626	662	.	T	C	45	I60;NVSM1;NVSM2;CEF	AC=2;AF=0.2;MQ=25.11;BQ=32.44;GC=0|1:1,1;GP=0.50	RG:AC	0|1:10,2	.:.
CUTC001627	1115	.	C	A	49	CEF	AC=2;AF=0.2;MQ=169.02;BQ=35.35;GC=0|1:1,1;GP=0.50	RG:AC	0:11	1:2
CUTC001627	1190	.	T	G	58	NVSM2;CEF	AC=5;AF=0.2;MQ=182.60;BQ=36.89;GC=0|1:2,1;GP=0.33	RG:AC	0:18	0|1:1,5
CUTC001627	1337	.	C	T	54	CEF	AC=6;AF=0.3;MQ=205.29;BQ=30.10;GC=0|1:1,1;GP=0.50	RG:AC	0:16	1:6
CUTC001627	1464	.	C	T	48	CEF	AC=2;AF=0.1;MQ=215.48;BQ=31.12;GC=0|1:1,1;GP=0.50	RG:AC	0:16	1:2
CUTC001630	770	.	T	C	57	NVSM1;CEF	AC=3;AF=0.1;MQ=228.18;BQ=35.48;GC=0|1:2,1;GP=0.33	RG:AC	0|1:7,3	0:12
CUTC001630	962	.	G	C	58	CS60;NVSM1;CEF	AC=4;AF=0.3;MQ=231.94;BQ=31.55;GC=0|1:2,1;GP=0.33	RG:AC	0|1:5,4	0:4
CUTC001630	979	.	A	T	51	CS60;NVSM1;CEF	AC=4;AF=0.3;MQ=231.94;BQ=27.05;GC=0|1:2,1;GP=0.33	RG:AC	0|1:5,4	0:4
CUTC001631	488	.	C	T	45	NVSM1;NVSM2;CEF	AC=2;AF=0.1;MQ=109.62;BQ=34.60;GC=0|1:2,2;GP=0.50	RG:AC	0|1:21,1	0|1:2,1
CUTC001631	775	.	T	D1	58	NVSM2;VKS;CEF	AC=4;AF=0.2;MQ=111.11;BQ=30.83;GC=0|1:2,1;GP=0.33	RG:AC	0:11	0|1:1,4
CUTC001632	792	.	G	T	46	CEF	AC=2;AF=0.1;MQ=59.47;BQ=35.78;GC=0|1:1,1;GP=0.50	RG:AC	1:2	0:17
CUTC001633	21	.	A	T	52	I60;CL60;CEF	AC=4;AF=0.4;MQ=227.45;BQ=34.38;GC=0|1:1,1;GP=0.50	RG:AC	1:4	0:5
CUTC001637	910	.	C	T	56	CS60;NVSM1;CEF	AC=5;AF=0.6;MQ=95.95;BQ=33.19;GC=0|1:2,1;GP=0.33	RG:AC	0|1:2,5	0:2
CUTC001637	966	.	A	G	47	CS60;CEF	AC=2;AF=0.2;MQ=101.63;BQ=29.28;GC=0|1:1,1;GP=0.50	RG:AC	0:6	1:2
CUTC001637	1046	.	T	D1	49	NVSM1;NVSM2;VKS;CEF	AC=4;AF=0.4;MQ=126.39;BQ=26.46;GC=0|1:2,2;GP=0.50	RG:AC	0|1:3,2	0|1:2,2
CUTC001643	63	.	C	G	51	CEF	AC=4;AF=0.3;MQ=231.94;BQ=34.51;GC=0|1:1,1;GP=0.50	RG:AC	1:4	0:8
CUTC001643	779	.	C	T	52	CS60	AC=4;AF=0.4;MQ=237.38;BQ=29.36;GC=0|1:1,1;GP=0.50;EZ=DraI	RG:AC	1:4	0:6
CUTC001643	791	.	T	C	57	CS60;NVSM1;NVSM2;CEF	AC=4;AF=0.3;MQ=236.53;BQ=31.25;GC=0|1:2,2;GP=0.50	RG:AC	0|1:4,2	0|1:4,2
CUTC001645	901	.	A	G	58	CEF	AC=7;AF=0.4;MQ=195.94;BQ=33.60;GC=0|1:1,1;GP=0.50	RG:AC	0:12	1:7
CUTC001645	1091	.	T	D2	45	CL60;NVSM2;VKS;CEF	AC=2;AF=0.3;MQ=184.15;BQ=32.16;GC=0|1:2,1;GP=0.33	RG:AC	0:4	0|1:1,2
CUTC001649	260	.	A	G	45	NVSM1;CEF	AC=2;AF=0.1;MQ=197.06;BQ=33.30;GC=0|1:2,1;GP=0.33	RG:AC	0|1:7,2	0:7
CUTC001650	250	.	A	G	49	CEF	AC=2;AF=0.5;MQ=53.36;BQ=37.03;GC=0|1:1,1;GP=0.50	RG:AC	0:2	1:2
CUTC001650	366	.	C	T	50	NVSM2;CEF	AC=2;AF=0.2;MQ=41.42;BQ=30.80;GC=0|1:2,1;GP=0.33	RG:AC	0:5	0|1:1,2
CUTC001650	426	.	A	G	48	CS60	AC=2;AF=0.2;MQ=39.34;BQ=34.82;GC=0|1:1,1;GP=0.50;EZ=PstI	RG:AC	0:8	1:2
CUTC001650	452	.	T	C	46	CS60;NVSM1;CEF	AC=2;AF=0.2;MQ=39.34;BQ=27.98;GC=0|1:2,1;GP=0.33	RG:AC	0|1:6,2	0:2
CUTC001651	367	.	T	C	49	CEF	AC=2;AF=0.3;MQ=55.30;BQ=37.67;GC=0|1:1,1;GP=0.50	RG:AC	1:2	0:5
CUTC001651	473	.	G	T	60	CS60;CEF	AC=3;AF=0.5;MQ=59.26;BQ=40.00;GC=0|1:1,1;GP=0.50	RG:AC	0:3	1:3
CUTC001651	528	.	C	T	50	CS60;CEF	AC=2;AF=0.3;MQ=54.91;BQ=38.39;GC=0|1:1,1;GP=0.50	RG:AC	0:5	1:2
CUTC001651	559	.	A	G	49	CS60;NVSM1	AC=2;AF=0.2;MQ=51.88;BQ=36.88;GC=0|1:2,1;GP=0.33;EZ=ZraI	RG:AC	0|1:5,2	0:2
CUTC001651	688	.	A	G	49	NVSM1	AC=2;AF=0.2;MQ=55.29;BQ=32.61;GC=0|1:2,1;GP=0.33;EZ=BglI	RG:AC	0|1:9,2	0:1
CUTC001653	18	.	A	C	47	CS60;CL60;CEF	AC=2;AF=0.3;MQ=160.82;BQ=31.91;GC=0|1:1,1;GP=0.50	RG:AC	0:4	1:2
CUTC001653	27	.	C	A	47	CS60;CL60;CEF	AC=2;AF=0.3;MQ=160.82;BQ=35.03;GC=0|1:1,1;GP=0.50	RG:AC	0:4	1:2
CUTC001653	310	.	Y	C,T	96	CEF	AC=3,4;AF=0.4,0.6;MQ=193.28;BQ=27.88;GC=1|2:1,1;GP=0.50	RG:AC	2:4	1:3
CUTC001655	402	.	C	T	59	NVSM1;NVSM2;CEF	AC=3;AF=0.1;MQ=48.30;BQ=31.90;GC=0|1:1,1;GP=0.50	RG:AC	0|1:22,3	.:.
CUTC001655	747	.	A	G	50	CL60;NVSM1;NVSM2;CEF	AC=2;AF=0.3;MQ=90.73;BQ=33.37;GC=0|1:1,1;GP=0.50	RG:AC	0|1:4,2	.:.
CUTC001657	147	.	A	G	47	CEF	AC=2;AF=0.4;MQ=203.47;BQ=36.29;GC=0|1:1,1;GP=0.50	RG:AC	1:2	0:3
CUTC001657	318	.	G	T	45	CEF	AC=2;AF=0.3;MQ=193.51;BQ=36.76;GC=0|1:1,1;GP=0.50	RG:AC	1:2	0:4
CUTC001658	51	.	M	C,A	119	CL60;CEF	AC=6,5;AF=0.5,0.5;MQ=190.45;BQ=35.89;GC=1|2:1,1;GP=0.50	RG:AC	2:5	1:6
CUTC001658	283	.	A	G	47	NVSM1;NVSM2;CEF	AC=2;AF=0.1;MQ=147.11;BQ=33.16;GC=0|1:2,2;GP=0.50	RG:AC	0|1:9,1	0|1:12,1
CUTC001658	539	.	A	G	45	CEF	AC=2;AF=0.2;MQ=91.32;BQ=30.33;GC=0|1:1,1;GP=0.50	RG:AC	1:2	0:6
CUTC001661	1164	.	T	C	54	CEF	AC=4;AF=0.3;MQ=71.50;BQ=35.07;GC=0|1:1,1;GP=0.50	RG:AC	0:8	1:4
CUTC001662	365	.	T	G	55	CS60;CEF	AC=3;AF=0.4;MQ=179.92;BQ=34.69;GC=0|1:1,1;GP=0.50	RG:AC	1:3	0:5
CUTC001662	412	.	C	T	48	CS60;NVSM2;CEF	AC=2;AF=0.2;MQ=197.18;BQ=37.19;GC=0|1:2,1;GP=0.33	RG:AC	0:4	0|1:3,2
CUTC001662	424	.	G	C	58	CS60;CEF	AC=4;AF=0.4;MQ=197.18;BQ=37.12;GC=0|1:1,1;GP=0.50	RG:AC	1:4	0:5
CUTC001662	433	.	R	A,G	117	CS60;CEF	AC=5,4;AF=0.6,0.4;MQ=197.18;BQ=37.52;GC=1|2:1,1;GP=0.50	RG:AC	2:4	1:5
CUTC001662	457	.	C	T	57	CS60;CEF	AC=4;AF=0.4;MQ=197.18;BQ=35.37;GC=0|1:1,1;GP=0.50	RG:AC	1:4	0:5
CUTC001662	515	.	C	T	55	CS60;CEF	AC=3;AF=0.2;MQ=204.71;BQ=35.04;GC=0|1:1,1;GP=0.50	RG:AC	1:3	0:11
CUTC001662	523	.	G	A	53	CS60;CEF	AC=4;AF=0.2;MQ=202.14;BQ=26.23;GC=0|1:1,1;GP=0.50	RG:AC	1:4	0:12
CUTC001662	544	.	A	G	59	CS60;CEF	AC=6;AF=0.3;MQ=199.99;BQ=34.66;GC=0|1:1,1;GP=0.50	RG:AC	1:6	0:12
CUTC001664	654	.	C	A	57	CEF	AC=3;AF=0.2;MQ=198.50;BQ=35.70;GC=0|1:1,1;GP=0.50	RG:AC	1:3	0:16
CUTC001664	754	.	T	C	46	NVSM1;NVSM2;CEF	AC=2;AF=0.1;MQ=207.00;BQ=31.18;GC=0|1:2,2;GP=0.50	RG:AC	0|1:2,1	0|1:13,1
CUTC001665	866	.	T	C	46	NVSM1;CEF	AC=2;AF=0.1;MQ=166.63;BQ=35.18;GC=0|1:2,1;GP=0.33	RG:AC	0|1:15,2	0:11
CUTC001668	826	.	A	D1	45	NVSM1;NVSM2;VKS;CEF	AC=3;AF=0.1;MQ=133.05;BQ=31.42;GC=0|1:2,2;GP=0.50	RG:AC	0|1:9,1	0|1:9,2
CUTC001672	735	.	G	IT	48	CS60;I60;NVSM2;VKS;CEF	AC=2;AF=0.1;MQ=116.32;BQ=36.99;GC=0|1:2,1;GP=0.33	RG:AC	0:4	0|1:10,2
CUTC001672	736	.	C	T	59	CS60;I60;NVSM2;CEF	AC=3;AF=0.2;MQ=111.00;BQ=36.56;GC=0|1:2,1;GP=0.33	RG:AC	0:4	0|1:7,3
CUTC001674	386	.	C	T	58	CEF	AC=5;AF=0.4;MQ=121.58;BQ=34.67;GC=0|1:1,1;GP=0.50	RG:AC	0:9	1:5
CUTC001674	604	.	G	A	54	NVSM2;CEF	AC=3;AF=0.2;MQ=47.95;BQ=33.89;GC=0|1:2,1;GP=0.33	RG:AC	0:15	0|1:1,3
CUTC001675	445	.	A	C	47	NVSM2	AC=2;AF=0.1;MQ=166.24;BQ=34.63;GC=0|1:2,1;GP=0.33;EZ=EcoRV	RG:AC	0:13	0|1:6,2
CUTC001678	535	.	A	G	45	NVSM1;NVSM2;CEF	AC=2;AF=0.1;MQ=32.27;BQ=34.47;GC=0|1:1,1;GP=0.50	RG:AC	.:.	0|1:23,2
CUTC001679	849	.	K	G,T	109	CS60;NVSM1;NVSM2;CEF	AC=4,3;AF=0.6,0.4;MQ=201.05;BQ=33.25;GC=1|2:2,2;GP=0.50	RG:AC	1|2:3,2	1|2:1,1
CUTC001679	852	.	T	C	46	CS60;NVSM1;NVSM2;CEF	AC=2;AF=0.3;MQ=201.05;BQ=35.27;GC=0|1:2,2;GP=0.50	RG:AC	0|1:4,1	0|1:1,1
CUTC001679	900	.	A	T	46	CS60;I60;NVSM1;NVSM2;CEF	AC=2;AF=0.2;MQ=166.91;BQ=36.86;GC=0|1:2,2;GP=0.50	RG:AC	0|1:7,1	0|1:1,1
CUTC001680	702	.	T	C	45	CS60;NVSM2;CEF	AC=2;AF=0.2;MQ=202.18;BQ=34.60;GC=0|1:2,1;GP=0.33	RG:AC	0:5	0|1:4,2
CUTC001680	714	.	T	C	60	CS60;CEF	AC=6;AF=0.5;MQ=204.55;BQ=36.96;GC=0|1:1,1;GP=0.50	RG:AC	1:6	0:6
CUTC001680	1158	.	T	G	54	CS60	AC=5;AF=0.4;MQ=224.35;BQ=33.70;GC=0|1:1,1;GP=0.50;EZ=EcoRV	RG:AC	0:7	1:5
CUTC001680	1175	.	C	G	52	CS60;CEF	AC=4;AF=0.4;MQ=222.57;BQ=34.09;GC=0|1:1,1;GP=0.50	RG:AC	0:7	1:4
CUTC001680	1182	.	A	G	58	CS60;CEF	AC=5;AF=0.4;MQ=224.35;BQ=36.11;GC=0|1:1,1;GP=0.50	RG:AC	0:7	1:5
CUTC001684	1250	.	T	C	50	I60;NVSM1;NVSM2;CEF	AC=2;AF=0.3;MQ=180.15;BQ=29.58;GC=0|1:1,1;GP=0.50	RG:AC	0|1:4,2	.:.
CUTC001684	1474	.	T	C	50	NVSM1;NVSM2;CEF	AC=2;AF=0.2;MQ=98.02;BQ=37.17;GC=0|1:1,1;GP=0.50	RG:AC	0|1:6,2	.:.
CUTC001686	501	.	G	A	48	CS60;NVSM2;CEF	AC=2;AF=0.4;MQ=175.83;BQ=33.67;GC=0|1:2,1;GP=0.33	RG:AC	0:2	0|1:1,2
CUTC001686	531	.	T	C	51	CS60;NVSM1;NVSM2	AC=3;AF=0.5;MQ=166.35;BQ=33.86;GC=0|1:2,2;GP=0.50;EZ=BglI	RG:AC	0|1:2,1	0|1:1,2
CUTC001686	534	.	G	T	50	CS60;NVSM1;NVSM2;CEF	AC=3;AF=0.5;MQ=166.35;BQ=31.48;GC=0|1:2,2;GP=0.50	RG:AC	0|1:2,1	0|1:1,2
CUTC001686	537	.	A	C	46	CS60;NVSM1;CEF	AC=2;AF=0.4;MQ=136.79;BQ=33.29;GC=0|1:2,1;GP=0.33	RG:AC	0|1:1,2	0:2
CUTC001686	552	.	C	T	57	CS60;NVSM1;NVSM2;CEF	AC=3;AF=0.4;MQ=152.88;BQ=35.45;GC=0|1:2,2;GP=0.50	RG:AC	0|1:1,2	0|1:4,1
CUTC001686	579	.	Y	C,T	117	CS60;NVSM1;NVSM2;CEF	AC=5,3;AF=0.6,0.4;MQ=152.88;BQ=36.58;GC=1|2:2,2;GP=0.50	RG:AC	1|2:1,2	1|2:4,1
CUTC001686	615	.	W	A,T	105	CS60;NVSM1;NVSM2;CEF	AC=4,3;AF=0.6,0.4;MQ=147.72;BQ=32.32;GC=1|2:2,2;GP=0.50	RG:AC	1|2:1,2	1|2:3,1
CUTC001686	654	.	T	C	50	CS60;I60;NVSM1;NVSM2;CEF	AC=2;AF=0.3;MQ=143.87;BQ=38.08;GC=0|1:2,2;GP=0.50	RG:AC	0|1:1,1	0|1:3,1
CUTC001686	771	.	G	A	59	CEF	AC=3;AF=0.4;MQ=106.57;BQ=31.63;GC=0|1:1,1;GP=0.50	RG:AC	1:3	0:4
CUTC001686	978	.	Y	C,T	106	I60;CEF	AC=4,3;AF=0.6,0.4;MQ=82.15;BQ=34.27;GC=1|2:1,1;GP=0.50	RG:AC	1:4	2:3
CUTC001686	1214	.	C	IT	45	NVSM2;VKS;CEF	AC=2;AF=0.2;MQ=54.71;BQ=35.67;GC=0|1:2,1;GP=0.33	RG:AC	0:1	0|1:5,2
CUTC001686	1686	.	A	G	49	NVSM2;CEF	AC=2;AF=0.1;MQ=204.42;BQ=32.87;GC=0|1:2,1;GP=0.33	RG:AC	0:6	0|1:10,2
CUTC001691	844	.	C	T	52	CS60;CEF	AC=6;AF=0.4;MQ=86.29;BQ=30.54;GC=0|1:1,1;GP=0.50	RG:AC	0:8	1:6
CUTC001691	860	.	C	T	45	CS60;NVSM1;CEF	AC=2;AF=0.1;MQ=86.29;BQ=32.91;GC=0|1:2,1;GP=0.33	RG:AC	0|1:6,2	0:6
CUTC001692	1639	.	T	C	49	CS60;CEF	AC=2;AF=0.2;MQ=169.30;BQ=33.15;GC=0|1:1,1;GP=0.50	RG:AC	1:2	0:6
CUTC001692	1641	.	T	C	49	CS60;CEF	AC=2;AF=0.3;MQ=175.22;BQ=34.81;GC=0|1:1,1;GP=0.50	RG:AC	1:2	0:5
CUTC001692	1642	.	C	T	49	CS60;CEF	AC=2;AF=0.3;MQ=175.22;BQ=34.23;GC=0|1:1,1;GP=0.50	RG:AC	1:2	0:5
CUTC001692	1667	.	G	A	47	CS60;CEF	AC=2;AF=0.3;MQ=182.48;BQ=32.12;GC=0|1:1,1;GP=0.50	RG:AC	1:2	0:4
CUTC001693	122	.	T	C	49	NVSM2;CEF	AC=2;AF=0.4;MQ=156.43;BQ=33.51;GC=0|1:2,1;GP=0.33	RG:AC	0:2	0|1:1,2
CUTC001693	299	.	C	T	47	NVSM2;CEF	AC=2;AF=0.3;MQ=156.86;BQ=35.44;GC=0|1:2,1;GP=0.33	RG:AC	0:2	0|1:2,2
CUTC001693	983	.	G	A	46	I60;NVSM2;CEF	AC=2;AF=0.2;MQ=51.71;BQ=37.07;GC=0|1:2,1;GP=0.33	RG:AC	0:4	0|1:5,2
CUTC001693	1051	.	A	G	46	I60;NVSM1;CEF	AC=2;AF=0.1;MQ=35.62;BQ=36.54;GC=0|1:2,1;GP=0.33	RG:AC	0|1:9,2	0:6
CUTC001694	678	.	T	C	46	CS60;I60;NVSM1;CEF	AC=2;AF=0.1;MQ=70.25;BQ=32.74;GC=0|1:2,1;GP=0.33	RG:AC	0|1:8,2	0:7
CUTC001694	681	.	A	G	45	CS60;I60;NVSM1;CEF	AC=2;AF=0.1;MQ=70.25;BQ=32.73;GC=0|1:2,1;GP=0.33	RG:AC	0|1:8,2	0:7
CUTC001695	681	.	G	A	45	I60	AC=2;AF=0.1;MQ=111.17;BQ=36.06;GC=0|1:1,1;GP=0.50;EZ=ClaI	RG:AC	1:2	0:18
CUTC001695	909	.	A	C	55	I60;CEF	AC=3;AF=0.1;MQ=122.15;BQ=27.66;GC=0|1:1,1;GP=0.50	RG:AC	1:3	0:18
CUTC001698	54	.	G	T	47	CS60;CL60;NVSM1;NVSM2;CEF	AC=2;AF=0.2;MQ=35.78;BQ=37.26;GC=0|1:1,1;GP=0.50	RG:AC	.:.	0|1:7,2
CUTC001698	109	.	G	T	49	CS60;NVSM2;CEF	AC=2;AF=0.2;MQ=36.45;BQ=36.50;GC=0|1:2,1;GP=0.33	RG:AC	0:1	0|1:7,2
CUTC001698	142	.	A	T	47	CS60;NVSM2;CEF	AC=2;AF=0.2;MQ=34.80;BQ=32.91;GC=0|1:2,1;GP=0.33	RG:AC	0:1	0|1:10,2
CUTC001698	620	.	G	D1	56	NVSM1;NVSM2;VKS;CEF	AC=4;AF=0.3;MQ=202.73;BQ=33.14;GC=0|1:2,2;GP=0.50	RG:AC	0|1:2,3	0|1:9,1
CUTC001699	1085	.	T	C	45	NVSM2;CEF	AC=2;AF=0.2;MQ=100.02;BQ=36.48;GC=0|1:2,1;GP=0.33	RG:AC	0:4	0|1:4,2
CUTC001699	1198	.	C	T	55	.	AC=3;AF=0.4;MQ=107.30;BQ=36.15;GC=0|1:1,1;GP=0.50;EZ=PstI	RG:AC	1:3	0:5
CUTC001699	1411	.	T	C	50	NVSM1;CEF	AC=2;AF=0.3;MQ=68.14;BQ=38.44;GC=0|1:2,1;GP=0.33	RG:AC	0|1:3,2	0:1
CUTC001699	1822	.	A	G	48	CEF	AC=2;AF=0.3;MQ=21.05;BQ=38.16;GC=0|1:1,1;GP=0.50	RG:AC	1:2	0:5
CUTC001699	1982	.	A	G	48	NVSM1;CEF	AC=2;AF=0.1;MQ=42.27;BQ=35.52;GC=0|1:2,1;GP=0.33	RG:AC	0|1:3,2	0:10
CUTC001703	801	.	A	G	57	I60;NVSM1;CEF	AC=3;AF=0.2;MQ=230.07;BQ=36.08;GC=0|1:2,1;GP=0.33	RG:AC	0|1:7,3	0:8
CUTC001705	50	.	G	A	56	CL60;CEF	AC=3;AF=0.4;MQ=236.91;BQ=36.78;GC=0|1:1,1;GP=0.50	RG:AC	0:4	1:3
CUTC001708	690	.	A	C	46	NVSM1;CEF	AC=2;AF=0.2;MQ=109.41;BQ=35.65;GC=0|1:2,1;GP=0.33	RG:AC	0|1:3,2	0:5
CUTC001711	259	.	R	A,G	92	CS60;I60;NVSM2;CEF	AC=2,2;AF=0.5,0.5;MQ=232.22;BQ=34.54;GC=2|1:2,1;GP=0.33	RG:AC	2:1	1|2:2,1
CUTC001711	261	.	Y	C,T	94	CS60;I60;NVSM2;CEF	AC=2,2;AF=0.5,0.5;MQ=232.22;BQ=35.23;GC=2|1:2,1;GP=0.33	RG:AC	2:1	1|2:2,1
CUTC001711	450	.	M	C,A	99	NVSM2;CEF	AC=2,2;AF=0.5,0.5;MQ=232.22;BQ=39.27;GC=1|2:2,1;GP=0.33	RG:AC	1:1	1|2:1,2
CUTC001711	893	.	G	C	56	I60	AC=3;AF=0.3;MQ=158.76;BQ=32.39;GC=0|1:1,1;GP=0.50;EZ=BstEII	RG:AC	0:8	1:3
CUTC001711	1192	.	A	G	50	I60;NVSM1;CEF	AC=2;AF=0.1;MQ=74.20;BQ=34.68;GC=0|1:2,1;GP=0.33	RG:AC	0|1:10,2	0:2
CUTC001713	1001	.	T	C	47	NVSM1;CEF	AC=3;AF=0.2;MQ=120.86;BQ=34.73;GC=0|1:2,1;GP=0.33	RG:AC	0|1:7,3	0:5
CUTC001713	1077	.	A	T	47	NVSM1;NVSM2;CEF	AC=3;AF=0.2;MQ=123.18;BQ=31.61;GC=0|1:2,2;GP=0.50	RG:AC	0|1:7,2	0|1:5,1
CUTC001714	704	.	A	G	47	CS60;I60;NVSM1;CEF	AC=2;AF=0.2;MQ=215.66;BQ=34.39;GC=0|1:2,1;GP=0.33	RG:AC	0|1:6,2	0:4
CUTC001714	719	.	A	C	48	CS60;NVSM1;CEF	AC=2;AF=0.2;MQ=208.08;BQ=33.68;GC=0|1:2,1;GP=0.33	RG:AC	0|1:7,2	0:4
CUTC001714	723	.	A	C	47	CS60;NVSM1;CEF	AC=2;AF=0.2;MQ=208.08;BQ=35.55;GC=0|1:2,1;GP=0.33	RG:AC	0|1:7,2	0:4
CUTC001714	737	.	C	A	46	CS60;NVSM1;CEF	AC=2;AF=0.1;MQ=203.78;BQ=33.24;GC=0|1:2,1;GP=0.33	RG:AC	0|1:8,2	0:4
CUTC001714	749	.	T	C	49	CS60;NVSM1;CEF	AC=2;AF=0.1;MQ=194.10;BQ=34.17;GC=0|1:2,1;GP=0.33	RG:AC	0|1:8,2	0:4
CUTC001714	755	.	G	C	46	CS60;NVSM1;CEF	AC=2;AF=0.1;MQ=187.70;BQ=33.64;GC=0|1:2,1;GP=0.33	RG:AC	0|1:9,2	0:4
CUTC001714	761	.	C	T	46	CS60;NVSM1;CEF	AC=2;AF=0.1;MQ=187.70;BQ=34.88;GC=0|1:2,1;GP=0.33	RG:AC	0|1:9,2	0:4
CUTC001714	770	.	C	G	46	CS60;I60;NVSM1;CEF	AC=2;AF=0.1;MQ=182.82;BQ=33.54;GC=0|1:2,1;GP=0.33	RG:AC	0|1:8,2	0:4
CUTC001715	700	.	T	C	45	I60;CEF	AC=4;AF=0.3;MQ=81.62;BQ=25.08;GC=0|1:1,1;GP=0.50	RG:AC	1:4	0:8
CUTC001718	945	.	A	G	49	NVSM2;CEF	AC=2;AF=0.2;MQ=117.78;BQ=32.66;GC=0|1:2,1;GP=0.33	RG:AC	0:5	0|1:3,2
CUTC001723	647	.	A	G	56	CS60;NVSM2;CEF	AC=3;AF=0.1;MQ=204.39;BQ=37.63;GC=0|1:2,1;GP=0.33	RG:AC	0:4	0|1:17,3
CUTC001723	654	.	A	C	57	CS60;CEF	AC=4;AF=0.2;MQ=204.39;BQ=36.21;GC=0|1:1,1;GP=0.50	RG:AC	1:4	0:20
CUTC001723	676	.	G	T	57	CS60;CEF	AC=4;AF=0.2;MQ=205.10;BQ=37.06;GC=0|1:1,1;GP=0.50	RG:AC	1:4	0:19
CUTC001723	679	.	C	T	57	CS60;CEF	AC=4;AF=0.2;MQ=205.06;BQ=37.54;GC=0|1:1,1;GP=0.50	RG:AC	1:4	0:20
CUTC001723	685	.	A	G	59	CS60;CEF	AC=4;AF=0.2;MQ=206.16;BQ=33.76;GC=0|1:1,1;GP=0.50	RG:AC	1:4	0:21
CUTC001723	733	.	C	G	59	CS60;CEF	AC=5;AF=0.2;MQ=207.19;BQ=32.48;GC=0|1:1,1;GP=0.50	RG:AC	1:5	0:22
CUTC001723	979	.	M	C,A	97	CL60;CEF	AC=2,4;AF=0.3,0.7;MQ=219.01;BQ=30.82;GC=1|2:1,1;GP=0.50	RG:AC	1:2	2:4
CUTC001724	607	.	T	C	58	CS60;NVSM2;CEF	AC=3;AF=0.2;MQ=74.82;BQ=36.88;GC=0|1:2,1;GP=0.33	RG:AC	0:10	0|1:4,3
CUTC001724	628	.	G	A	58	CS60;NVSM2;CEF	AC=4;AF=0.2;MQ=74.82;BQ=36.47;GC=0|1:2,1;GP=0.33	RG:AC	0:10	0|1:3,4
CUTC001727	28	.	Y	C,T	95	CL60;NVSM1;CEF	AC=2,2;AF=0.5,0.5;MQ=238.53;BQ=37.77;GC=2|1:2,1;GP=0.33	RG:AC	1|2:2,1	2:1
CUTC001727	101	.	T	G	52	CEF	AC=3;AF=0.4;MQ=239.32;BQ=36.36;GC=0|1:1,1;GP=0.50	RG:AC	0:4	1:3
CUTC001727	995	.	A	G	50	NVSM1;NVSM2;CEF	AC=2;AF=0.2;MQ=31.27;BQ=39.64;GC=0|1:1,1;GP=0.50	RG:AC	0|1:6,2	.:.
CUTC001727	1057	.	T	C	49	NVSM1;NVSM2;CEF	AC=2;AF=0.2;MQ=31.27;BQ=38.78;GC=0|1:1,1;GP=0.50	RG:AC	0|1:6,2	.:.
CUTC001727	1166	.	G	A	48	NVSM1;NVSM2;CEF	AC=2;AF=0.2;MQ=31.27;BQ=38.34;GC=0|1:1,1;GP=0.50	RG:AC	0|1:6,2	.:.
CUTC001729	470	.	G	A	58	NVSM1;NVSM2;CEF	AC=3;AF=0.3;MQ=231.43;BQ=37.22;GC=0|1:1,1;GP=0.50	RG:AC	.:.	0|1:6,3
CUTC001731	399	.	T	C	50	CS60;CEF	AC=2;AF=0.1;MQ=235.89;BQ=33.57;GC=0|1:1,1;GP=0.50	RG:AC	0:14	1:2
CUTC001731	441	.	T	C	49	CS60;CEF	AC=2;AF=0.1;MQ=236.54;BQ=34.17;GC=0|1:1,1;GP=0.50	RG:AC	0:13	1:2
CUTC001733	780	.	C	T	56	CEF	AC=3;AF=0.2;MQ=92.22;BQ=35.77;GC=0|1:1,1;GP=0.50	RG:AC	0:9	1:3
CUTC001733	879	.	T	C	49	CEF	AC=3;AF=0.3;MQ=106.02;BQ=27.35;GC=0|1:1,1;GP=0.50	RG:AC	0:6	1:3
CUTC001734	564	.	C	T	60	CEF	AC=5;AF=0.3;MQ=68.73;BQ=38.28;GC=0|1:1,1;GP=0.50	RG:AC	1:5	0:13
CUTC001735	626	.	A	G	56	CEF	AC=3;AF=0.6;MQ=162.04;BQ=35.90;GC=0|1:1,1;GP=0.50	RG:AC	1:3	0:2
CUTC001738	500	.	R	A,G	107	NVSM2;CEF	AC=2,3;AF=0.4,0.6;MQ=234.03;BQ=38.25;GC=2|1:2,1;GP=0.33	RG:AC	2:2	1|2:2,1
CUTC001738	994	.	C	T	46	CS60;NVSM1;NVSM2;CEF	AC=2;AF=0.2;MQ=207.36;BQ=32.83;GC=0|1:2,2;GP=0.50	RG:AC	0|1:2,1	0|1:4,1
CUTC001738	1003	.	T	C	47	CS60;NVSM1;NVSM2;CEF	AC=2;AF=0.2;MQ=198.16;BQ=32.38;GC=0|1:2,2;GP=0.50	RG:AC	0|1:2,1	0|1:5,1
CUTC001738	1025	.	T	A	48	CS60;NVSM1;NVSM2;CEF	AC=2;AF=0.2;MQ=192.25;BQ=29.31;GC=0|1:2,2;GP=0.50	RG:AC	0|1:3,1	0|1:4,1
CUTC001738	1060	.	T	A	48	CS60;NVSM1;NVSM2;CEF	AC=2;AF=0.2;MQ=192.25;BQ=35.95;GC=0|1:2,2;GP=0.50	RG:AC	0|1:3,1	0|1:4,1
CUTC001739	221	.	T	D1	49	NVSM1;NVSM2;VKS;CEF	AC=3;AF=0.3;MQ=209.28;BQ=28.51;GC=0|1:2,2;GP=0.50	RG:AC	0|1:5,2	0|1:2,1
CUTC001739	1043	.	K	G,T	116	NVSM1;CEF	AC=13,11;AF=0.5,0.5;MQ=232.36;BQ=31.96;GC=1|2:2,1;GP=0.33	RG:AC	1|2:1,11	1:12
CUTC001741	638	.	T	C	46	CS60;NVSM1;CEF	AC=2;AF=0.2;MQ=94.48;BQ=34.01;GC=0|1:2,1;GP=0.33	RG:AC	0|1:7,2	0:2
CUTC001741	660	.	G	C	46	CS60;NVSM1;CEF	AC=2;AF=0.2;MQ=99.60;BQ=36.20;GC=0|1:2,1;GP=0.33	RG:AC	0|1:7,2	0:4
CUTC001741	892	.	T	C	47	NVSM1;CEF	AC=2;AF=0.2;MQ=160.98;BQ=29.34;GC=0|1:2,1;GP=0.33	RG:AC	0|1:5,2	0:2
CUTC001742	1181	.	T	G	55	CS60;I60;NVSM1;CEF	AC=3;AF=0.2;MQ=229.28;BQ=33.08;GC=0|1:2,1;GP=0.33	RG:AC	0|1:1,3	0:10
CUTC001742	1182	.	T	A	55	CS60;I60;NVSM1;CEF	AC=3;AF=0.2;MQ=229.28;BQ=32.71;GC=0|1:2,1;GP=0.33	RG:AC	0|1:1,3	0:10
CUTC001745	650	.	T	C	49	NVSM1;CEF	AC=2;AF=0.2;MQ=151.30;BQ=36.49;GC=0|1:2,1;GP=0.33	RG:AC	0|1:9,2	0:2
CUTC001746	596	.	S	C,G	98	I60;CEF	AC=4,3;AF=0.6,0.4;MQ=183.20;BQ=29.66;GC=1|2:1,1;GP=0.50	RG:AC	1:4	2:3
CUTC001747	676	.	A	G	45	I60;NVSM2;CEF	AC=2;AF=0.2;MQ=216.62;BQ=36.77;GC=0|1:2,1;GP=0.33	RG:AC	0:7	0|1:4,2
CUTC001747	838	.	G	A	54	I60;NVSM2;CEF	AC=3;AF=0.2;MQ=210.74;BQ=31.25;GC=0|1:2,1;GP=0.33	RG:AC	0:6	0|1:6,3
CUTC001747	1140	.	T	G	55	CEF	AC=4;AF=0.3;MQ=222.30;BQ=36.95;GC=0|1:1,1;GP=0.50	RG:AC	1:4	0:9
CUTC001749	527	.	G	A	58	CS60;CEF	AC=4;AF=0.3;MQ=229.30;BQ=34.80;GC=0|1:1,1;GP=0.50	RG:AC	0:8	1:4
CUTC001749	554	.	T	C	58	CS60	AC=4;AF=0.4;MQ=228.30;BQ=34.98;GC=0|1:1,1;GP=0.50;EZ=SalI	RG:AC	0:7	1:4
CUTC001749	620	.	C	T	58	CS60;CEF	AC=4;AF=0.4;MQ=218.83;BQ=35.35;GC=0|1:1,1;GP=0.50	RG:AC	0:7	1:4
CUTC001749	663	.	A	G	53	CS60;CEF	AC=4;AF=0.4;MQ=205.86;BQ=34.14;GC=0|1:1,1;GP=0.50	RG:AC	0:6	1:4
CUTC001749	1177	.	T	A	46	CS60;CEF	AC=2;AF=0.2;MQ=50.39;BQ=32.57;GC=0|1:1,1;GP=0.50	RG:AC	0:9	1:2
CUTC001749	1231	.	C	T	58	CS60;CEF	AC=3;AF=0.3;MQ=63.77;BQ=33.88;GC=0|1:1,1;GP=0.50	RG:AC	0:7	1:3
CUTC001750	563	.	W	A,T	106	NVSM1;NVSM2;CEF	AC=2,3;AF=0.4,0.6;MQ=234.34;BQ=37.51;GC=1|2:1,1;GP=0.50	RG:AC	.:.	1|2:2,3
CUTC001751	97	.	T	C	55	CEF	AC=4;AF=0.3;MQ=57.99;BQ=36.42;GC=0|1:1,1;GP=0.50	RG:AC	1:4	0:10
CUTC001751	821	.	C	T	58	CS60;I60;NVSM1;CEF	AC=5;AF=0.7;MQ=36.85;BQ=35.28;GC=1|0:2,1;GP=0.33	RG:AC	0|1:2,3	1:2
CUTC001751	827	.	G	A	49	CS60;I60;NVSM1	AC=5;AF=0.7;MQ=36.85;BQ=29.98;GC=1|0:2,1;GP=0.33;EZ=BglII	RG:AC	0|1:2,3	1:2
CUTC001751	828	.	A	C	54	CS60;I60;NVSM1	AC=5;AF=0.7;MQ=36.85;BQ=34.83;GC=1|0:2,1;GP=0.33;EZ=BglII	RG:AC	0|1:2,3	1:2
CUTC001751	830	.	C	G	58	CS60;I60;NVSM1	AC=5;AF=0.7;MQ=36.85;BQ=35.72;GC=1|0:2,1;GP=0.33;EZ=BglII	RG:AC	0|1:2,3	1:2
CUTC001751	832	.	C	G	57	CS60;I60;NVSM1;CEF	AC=5;AF=0.7;MQ=36.85;BQ=33.10;GC=1|0:2,1;GP=0.33	RG:AC	0|1:2,3	1:2
CUTC001751	836	.	A	G	54	CS60;I60;NVSM1;CEF	AC=5;AF=0.7;MQ=36.85;BQ=31.20;GC=1|0:2,1;GP=0.33	RG:AC	0|1:2,3	1:2
CUTC001751	838	.	C	G	52	CS60;I60;NVSM1;CEF	AC=5;AF=0.7;MQ=36.85;BQ=30.71;GC=1|0:2,1;GP=0.33	RG:AC	0|1:2,3	1:2
CUTC001751	856	.	T	C	54	CS60;I60;NVSM1;CEF	AC=5;AF=0.6;MQ=34.04;BQ=34.18;GC=1|0:2,1;GP=0.33	RG:AC	0|1:4,3	1:2
CUTC001751	858	.	A	G	53	CS60;I60;NVSM1;CEF	AC=5;AF=0.6;MQ=34.04;BQ=29.72;GC=1|0:2,1;GP=0.33	RG:AC	0|1:4,3	1:2
CUTC001751	859	.	A	G	53	CS60;I60;NVSM1;CEF	AC=5;AF=0.6;MQ=34.04;BQ=29.84;GC=1|0:2,1;GP=0.33	RG:AC	0|1:4,3	1:2
CUTC001751	886	.	G	A	51	CS60;I60;NVSM1;CEF	AC=3;AF=0.4;MQ=29.11;BQ=34.36;GC=1|0:2,1;GP=0.33	RG:AC	0|1:5,1	1:2
CUTC001751	925	.	A	G	48	CS60;I60;NVSM1;CEF	AC=2;AF=0.3;MQ=25.55;BQ=37.35;GC=1|0:2,1;GP=0.33	RG:AC	0|1:5,1	1:1
CUTC001751	948	.	A	G	46	CS60;I60;NVSM1;CEF	AC=2;AF=0.2;MQ=24.74;BQ=33.25;GC=1|0:2,1;GP=0.33	RG:AC	0|1:6,1	1:1
CUTC001753	422	.	G	A	49	NVSM2;CEF	AC=2;AF=0.2;MQ=22.81;BQ=38.66;GC=0|1:2,1;GP=0.33	RG:AC	0:3	0|1:8,2
CUTC001754	517	.	C	A	45	CEF	AC=2;AF=0.3;MQ=92.08;BQ=35.18;GC=0|1:1,1;GP=0.50	RG:AC	0:5	1:2
CUTC001756	291	.	A	T	55	I60;CEF	AC=5;AF=0.3;MQ=95.68;BQ=34.14;GC=0|1:1,1;GP=0.50	RG:AC	1:5	0:12
CUTC001756	431	.	T	C	48	I60;CEF	AC=3;AF=0.2;MQ=117.70;BQ=33.50;GC=0|1:1,1;GP=0.50	RG:AC	1:3	0:14
CUTC001758	713	.	A	T	46	NVSM1;CEF	AC=2;AF=0.1;MQ=136.86;BQ=34.47;GC=0|1:2,1;GP=0.33	RG:AC	0|1:21,2	0:2
CUTC001758	857	.	C	T	54	CEF	AC=4;AF=0.2;MQ=162.83;BQ=36.93;GC=0|1:1,1;GP=0.50	RG:AC	0:19	1:4
CUTC001758	932	.	A	G	56	CEF	AC=5;AF=0.2;MQ=170.52;BQ=33.36;GC=0|1:1,1;GP=0.50	RG:AC	0:17	1:5
CUTC001758	1052	.	A	G	59	CS60;CEF	AC=5;AF=0.3;MQ=179.86;BQ=34.83;GC=0|1:1,1;GP=0.50	RG:AC	0:11	1:5
CUTC001758	1062	.	C	G	59	CS60;CL60;CEF	AC=4;AF=0.3;MQ=179.27;BQ=33.21;GC=0|1:1,1;GP=0.50	RG:AC	0:10	1:4
CUTC001758	1084	.	C	G	59	CS60;CL60;CEF	AC=5;AF=0.3;MQ=181.79;BQ=34.15;GC=0|1:1,1;GP=0.50	RG:AC	0:10	1:5
CUTC001762	1230	.	T	C	47	NVSM2;CEF	AC=2;AF=0.5;MQ=75.06;BQ=37.09;GC=0|1:2,1;GP=0.33	RG:AC	0:1	0|1:1,2
CUTC001763	205	.	T	C	46	I60;NVSM2;CEF	AC=2;AF=0.2;MQ=192.69;BQ=30.16;GC=0|1:2,1;GP=0.33	RG:AC	0:4	0|1:3,2
CUTC001764	468	.	T	C	49	NVSM2;CEF	AC=2;AF=0.1;MQ=59.68;BQ=37.90;GC=0|1:2,1;GP=0.33	RG:AC	0:2	0|1:12,2
CUTC001765	263	.	T	C	48	NVSM1;CEF	AC=2;AF=0.1;MQ=98.82;BQ=36.76;GC=0|1:2,1;GP=0.33	RG:AC	0|1:8,2	0:7
CUTC001766	609	.	G	T	55	I60;CEF	AC=4;AF=0.4;MQ=95.04;BQ=35.33;GC=0|1:1,1;GP=0.50	RG:AC	1:4	0:7
CUTC001768	1091	.	C	T	57	CS60;CEF	AC=5;AF=0.3;MQ=117.36;BQ=34.10;GC=0|1:1,1;GP=0.50	RG:AC	0:11	1:5
CUTC001768	1141	.	A	G	59	CS60;CEF	AC=5;AF=0.2;MQ=113.97;BQ=35.28;GC=0|1:1,1;GP=0.50	RG:AC	0:18	1:5
CUTC001768	1194	.	C	G	59	CS60;CEF	AC=6;AF=0.2;MQ=108.73;BQ=33.17;GC=0|1:1,1;GP=0.50	RG:AC	0:20	1:6
CUTC001768	1197	.	G	A	59	CS60;CEF	AC=6;AF=0.2;MQ=108.73;BQ=35.21;GC=0|1:1,1;GP=0.50	RG:AC	0:20	1:6
CUTC001768	1258	.	A	C	59	CEF	AC=5;AF=0.2;MQ=97.79;BQ=36.71;GC=0|1:1,1;GP=0.50	RG:AC	0:20	1:5
CUTC001768	1376	.	C	D2	56	CS60;VKS;CEF	AC=3;AF=0.1;MQ=83.99;BQ=25.87;GC=0|1:1,1;GP=0.50	RG:AC	0:17	1:3
CUTC001768	1415	.	G	A	46	CS60;CEF	AC=3;AF=0.1;MQ=85.79;BQ=24.10;GC=0|1:1,1;GP=0.50	RG:AC	0:17	1:3
CUTC001769	512	.	G	C	54	I60;NVSM1;NVSM2;CEF	AC=3;AF=0.4;MQ=61.69;BQ=34.77;GC=0|1:2,2;GP=0.50	RG:AC	0|1:3,1	0|1:2,2
CUTC001769	946	.	A	G	58	CS60;NVSM1;CEF	AC=4;AF=0.3;MQ=20.52;BQ=34.96;GC=0|1:2,1;GP=0.33	RG:AC	0|1:3,4	0:7
CUTC001769	998	.	A	G	47	CS60;NVSM1;CEF	AC=4;AF=0.3;MQ=20.52;BQ=29.48;GC=0|1:2,1;GP=0.33	RG:AC	0|1:3,4	0:7
CUTC001769	1103	.	T	D1	51	CS60;NVSM1;VKS;CEF	AC=4;AF=0.3;MQ=20.64;BQ=32.36;GC=0|1:2,1;GP=0.33	RG:AC	0|1:2,4	0:7
CUTC001769	1153	.	T	C	55	CS60;NVSM1;NVSM2;CEF	AC=4;AF=0.3;MQ=20.84;BQ=27.78;GC=0|1:2,2;GP=0.50	RG:AC	0|1:2,3	0|1:6,1
CUTC001770	659	.	C	T	49	I60;NVSM2;CEF	AC=2;AF=0.2;MQ=71.30;BQ=37.15;GC=0|1:2,1;GP=0.33	RG:AC	0:4	0|1:2,2
CUTC001770	877	.	A	T	45	NVSM1;CEF	AC=2;AF=0.1;MQ=67.86;BQ=30.04;GC=0|1:2,1;GP=0.33	RG:AC	0|1:8,2	0:7
CUTC001775	78	.	T	C	45	NVSM1;CEF	AC=2;AF=0.1;MQ=171.15;BQ=33.94;GC=0|1:2,1;GP=0.33	RG:AC	0|1:8,2	0:12
CUTC001776	220	.	A	T	45	CS60;NVSM1;CEF	AC=2;AF=0.3;MQ=132.42;BQ=35.49;GC=0|1:2,1;GP=0.33	RG:AC	0|1:2,2	0:2
CUTC001776	237	.	C	T	45	CS60;NVSM2;CEF	AC=2;AF=0.3;MQ=132.94;BQ=36.71;GC=0|1:2,1;GP=0.33	RG:AC	0:4	0|1:1,2
CUTC001776	342	.	C	D1	48	NVSM1;VKS;CEF	AC=2;AF=0.2;MQ=104.28;BQ=28.86;GC=0|1:2,1;GP=0.33	RG:AC	0|1:4,2	0:2
CUTC001777	94	.	A	G	48	NVSM1;CEF	AC=2;AF=0.2;MQ=160.68;BQ=30.19;GC=0|1:2,1;GP=0.33	RG:AC	0|1:5,2	0:2
CUTC001777	1021	.	A	G	46	NVSM1;NVSM2;CEF	AC=2;AF=0.1;MQ=239.30;BQ=36.57;GC=0|1:2,2;GP=0.50	RG:AC	0|1:8,1	0|1:5,1
CUTC001778	332	.	A	C	57	CEF	AC=9;AF=0.4;MQ=233.52;BQ=30.10;GC=0|1:1,1;GP=0.50	RG:AC	0:14	1:9
CUTC001781	462	.	C	G	47	I60;NVSM2;CEF	AC=2;AF=0.2;MQ=85.67;BQ=35.46;GC=0|1:2,1;GP=0.33	RG:AC	0:8	0|1:2,2
CUTC001781	588	.	A	G	47	I60;NVSM1;NVSM2;CEF	AC=2;AF=0.1;MQ=67.87;BQ=34.99;GC=0|1:2,2;GP=0.50	RG:AC	0|1:10,1	0|1:7,1
CUTC001781	1014	.	G	T	55	CEF	AC=4;AF=0.6;MQ=17.82;BQ=32.45;GC=0|1:1,1;GP=0.50	RG:AC	0:3	1:4
CUTC001784	322	.	G	A	49	NVSM1;CEF	AC=2;AF=0.1;MQ=142.07;BQ=35.59;GC=0|1:2,1;GP=0.33	RG:AC	0|1:6,2	0:11
CUTC001784	976	.	R	A,G	105	NVSM1;CEF	AC=3,3;AF=0.5,0.5;MQ=185.98;BQ=31.97;GC=2|1:2,1;GP=0.33	RG:AC	1|2:3,2	2:1
CUTC001786	483	.	A	T	48	CS60;NVSM2;CEF	AC=2;AF=0.3;MQ=164.45;BQ=37.80;GC=0|1:2,1;GP=0.33	RG:AC	0:3	0|1:1,2
CUTC001786	519	.	T	C	45	CS60;NVSM1;NVSM2;CEF	AC=2;AF=0.3;MQ=147.03;BQ=35.80;GC=0|1:2,2;GP=0.50	RG:AC	0|1:4,1	0|1:1,1
CUTC001786	920	.	G	A	50	CS60;NVSM1;CEF	AC=2;AF=0.1;MQ=102.37;BQ=34.12;GC=0|1:2,1;GP=0.33	RG:AC	0|1:8,2	0:10
CUTC001786	942	.	T	C	59	CS60	AC=9;AF=0.5;MQ=115.83;BQ=32.61;GC=0|1:1,1;GP=0.50;EZ=ZraI	RG:AC	0:10	1:9
CUTC001787	495	.	A	G	55	CS60;I60;NVSM1;CEF	AC=3;AF=0.2;MQ=233.16;BQ=36.30;GC=0|1:2,1;GP=0.33	RG:AC	0|1:2,3	0:9
CUTC001787	496	.	C	T	55	CS60;I60;NVSM1;CEF	AC=3;AF=0.2;MQ=233.16;BQ=36.60;GC=0|1:2,1;GP=0.33	RG:AC	0|1:2,3	0:9
CUTC001787	821	.	A	G	54	CS60;I60;CEF	AC=6;AF=0.5;MQ=227.54;BQ=29.35;GC=0|1:1,1;GP=0.50	RG:AC	1:6	0:7
CUTC001787	846	.	G	A	54	CS60;I60;CEF	AC=5;AF=0.4;MQ=227.92;BQ=31.45;GC=0|1:1,1;GP=0.50	RG:AC	1:5	0:7
CUTC001787	911	.	M	C,A	112	I60;CEF	AC=4,4;AF=0.5,0.5;MQ=236.89;BQ=34.40;GC=1|2:1,1;GP=0.50	RG:AC	1:4	2:4
CUTC001788	1220	.	C	G	48	I60;CEF	AC=2;AF=0.2;MQ=44.06;BQ=37.41;GC=0|1:1,1;GP=0.50	RG:AC	1:2	0:6
CUTC001788	1287	.	A	T	48	CEF	AC=2;AF=0.3;MQ=45.62;BQ=35.87;GC=0|1:1,1;GP=0.50	RG:AC	1:2	0:5
CUTC001788	1379	.	A	G	48	I60;CEF	AC=2;AF=0.3;MQ=45.62;BQ=36.56;GC=0|1:1,1;GP=0.50	RG:AC	1:2	0:5
CUTC001794	159	.	A	G	49	CEF	AC=4;AF=0.4;MQ=220.80;BQ=32.30;GC=0|1:1,1;GP=0.50	RG:AC	0:5	1:4
CUTC001794	247	.	T	C	47	CS60;I60;NVSM1;NVSM2;CEF	AC=2;AF=0.2;MQ=209.15;BQ=31.28;GC=0|1:2,2;GP=0.50	RG:AC	0|1:7,1	0|1:4,1
CUTC001794	250	.	A	T	46	CS60;I60;NVSM1;NVSM2;CEF	AC=2;AF=0.2;MQ=209.15;BQ=34.41;GC=0|1:2,2;GP=0.50	RG:AC	0|1:7,1	0|1:4,1
CUTC001794	253	.	A	T	54	CS60;I60;NVSM1;NVSM2;CEF	AC=3;AF=0.2;MQ=209.15;BQ=35.52;GC=0|1:2,2;GP=0.50	RG:AC	0|1:6,2	0|1:4,1
CUTC001794	258	.	C	T	45	CS60;I60;NVSM1;NVSM2;CEF	AC=2;AF=0.1;MQ=206.77;BQ=35.64;GC=0|1:2,2;GP=0.50	RG:AC	0|1:8,1	0|1:4,1
CUTC001794	259	.	A	G	45	CS60;I60;NVSM1;NVSM2;CEF	AC=2;AF=0.1;MQ=206.77;BQ=35.55;GC=0|1:2,2;GP=0.50	RG:AC	0|1:8,1	0|1:4,1
CUTC001794	277	.	G	T	45	CS60;I60;NVSM1;NVSM2;CEF	AC=2;AF=0.1;MQ=204.43;BQ=30.75;GC=0|1:2,2;GP=0.50	RG:AC	0|1:11,1	0|1:4,1
CUTC001794	304	.	T	G	47	CS60;I60;NVSM1;NVSM2;CEF	AC=2;AF=0.1;MQ=201.78;BQ=33.89;GC=0|1:2,2;GP=0.50	RG:AC	0|1:11,1	0|1:4,1
CUTC001794	310	.	G	A	45	CS60;I60;NVSM1;NVSM2;CEF	AC=2;AF=0.1;MQ=199.01;BQ=34.46;GC=0|1:2,2;GP=0.50	RG:AC	0|1:12,1	0|1:4,1
CUTC001794	319	.	A	T	48	CS60;I60;NVSM1;NVSM2;CEF	AC=2;AF=0.1;MQ=199.13;BQ=33.65;GC=0|1:2,2;GP=0.50	RG:AC	0|1:12,1	0|1:3,1
CUTC001794	322	.	G	A	57	CS60;I60;NVSM1;CEF	AC=5;AF=0.3;MQ=196.97;BQ=31.24;GC=1|0:2,1;GP=0.33	RG:AC	0|1:11,1	1:4
CUTC001794	325	.	C	A	49	CS60;I60;NVSM1;NVSM2;CEF	AC=2;AF=0.1;MQ=196.97;BQ=29.72;GC=0|1:2,2;GP=0.50	RG:AC	0|1:11,1	0|1:3,1
CUTC001794	1068	.	C	T	55	CEF	AC=3;AF=0.3;MQ=187.94;BQ=35.42;GC=0|1:1,1;GP=0.50	RG:AC	1:3	0:8
CUTC001796	184	.	C	A	46	I60;NVSM1;NVSM2;CEF	AC=3;AF=0.2;MQ=50.12;BQ=31.08;GC=0|1:1,1;GP=0.50	RG:AC	0|1:10,3	.:.
CUTC001796	254	.	T	A	51	CS60;I60;NVSM1;NVSM2;CEF	AC=4;AF=0.3;MQ=42.44;BQ=32.41;GC=0|1:1,1;GP=0.50	RG:AC	0|1:9,4	.:.
CUTC001796	256	.	C	A	51	CS60;I60;NVSM1;NVSM2;CEF	AC=4;AF=0.3;MQ=42.44;BQ=32.19;GC=0|1:1,1;GP=0.50	RG:AC	0|1:9,4	.:.
CUTC001798	985	.	C	T	46	CS60;CEF	AC=2;AF=0.2;MQ=32.50;BQ=31.76;GC=0|1:1,1;GP=0.50	RG:AC	1:2	0:8
CUTC001798	1002	.	T	C	46	CS60;CEF	AC=2;AF=0.2;MQ=32.50;BQ=31.23;GC=0|1:1,1;GP=0.50	RG:AC	1:2	0:8
CUTC001799	295	.	G	T	58	NVSM2;CEF	AC=4;AF=0.2;MQ=194.70;BQ=34.83;GC=1|0:2,1;GP=0.33	RG:AC	1:3	0|1:13,1
CUTC001799	442	.	G	A	57	CEF	AC=4;AF=0.2;MQ=191.89;BQ=35.72;GC=0|1:1,1;GP=0.50	RG:AC	1:4	0:13
CUTC001800	620	.	A	G	48	NVSM2;CEF	AC=2;AF=0.2;MQ=234.74;BQ=31.31;GC=0|1:2,1;GP=0.33	RG:AC	0:7	0|1:4,2
CUTC001802	858	.	Y	C,T	111	.	AC=6,6;AF=0.5,0.5;MQ=140.06;BQ=31.94;GC=1|2:1,1;GP=0.50;EZ=ScaI	RG:AC	2:6	1:6
CUTC001802	960	.	A	G	53	CEF	AC=4;AF=0.4;MQ=163.61;BQ=30.61;GC=0|1:1,1;GP=0.50	RG:AC	1:4	0:6
CUTC001804	171	.	A	G	45	NVSM1;CEF	AC=2;AF=0.2;MQ=45.31;BQ=35.93;GC=0|1:2,1;GP=0.33	RG:AC	0|1:7,2	0:1
CUTC001804	231	.	A	T	45	I60;CEF	AC=2;AF=0.2;MQ=41.01;BQ=36.84;GC=0|1:1,1;GP=0.50	RG:AC	0:8	1:2
CUTC001804	381	.	C	T	49	I60;NVSM1;CEF	AC=2;AF=0.2;MQ=41.85;BQ=37.47;GC=0|1:2,1;GP=0.33	RG:AC	0|1:5,2	0:1
CUTC001810	313	.	G	T	46	I60;CEF	AC=2;AF=0.2;MQ=231.91;BQ=34.08;GC=0|1:1,1;GP=0.50	RG:AC	0:6	1:2
CUTC001812	646	.	G	T	45	NVSM2;CEF	AC=2;AF=0.1;MQ=62.34;BQ=27.24;GC=0|1:2,1;GP=0.33	RG:AC	0:7	0|1:5,2
CUTC001812	713	.	C	A	45	NVSM2;CEF	AC=2;AF=0.1;MQ=60.63;BQ=36.48;GC=0|1:2,1;GP=0.33	RG:AC	0:10	0|1:8,2
CUTC001814	134	.	A	C	49	NVSM1	AC=2;AF=0.2;MQ=233.55;BQ=34.40;GC=0|1:2,1;GP=0.33;EZ=SalI	RG:AC	0|1:1,2	0:5
CUTC001814	1304	.	T	A	52	CEF	AC=4;AF=0.4;MQ=193.53;BQ=28.29;GC=0|1:1,1;GP=0.50	RG:AC	0:6	1:4
CUTC001814	1556	.	T	C	49	I60;NVSM2;CEF	AC=2;AF=0.1;MQ=91.01;BQ=34.19;GC=0|1:2,1;GP=0.33	RG:AC	0:15	0|1:4,2
CUTC001815	480	.	C	T	49	CS60;NVSM2;CEF	AC=2;AF=0.2;MQ=92.62;BQ=38.24;GC=0|1:2,1;GP=0.33	RG:AC	0:5	0|1:2,2
CUTC001815	507	.	G	A	49	CS60;NVSM2;CEF	AC=2;AF=0.2;MQ=105.32;BQ=37.53;GC=0|1:2,1;GP=0.33	RG:AC	0:4	0|1:3,2
CUTC001815	553	.	G	A	56	CS60;NVSM1;NVSM2;CEF	AC=3;AF=0.2;MQ=146.82;BQ=29.47;GC=0|1:2,2;GP=0.50	RG:AC	0|1:6,1	0|1:8,2
CUTC001815	564	.	G	A	56	CS60;I60;NVSM1;NVSM2;CEF	AC=3;AF=0.2;MQ=150.72;BQ=35.36;GC=0|1:2,2;GP=0.50	RG:AC	0|1:6,1	0|1:9,2
CUTC001815	571	.	T	C	58	CS60;I60;NVSM1;NVSM2;CEF	AC=3;AF=0.2;MQ=150.72;BQ=37.60;GC=0|1:2,2;GP=0.50	RG:AC	0|1:6,1	0|1:9,2
CUTC001815	578	.	T	A	58	CS60;I60;NVSM1;NVSM2;CEF	AC=3;AF=0.2;MQ=150.72;BQ=37.71;GC=0|1:2,2;GP=0.50	RG:AC	0|1:6,1	0|1:9,2
CUTC001815	611	.	A	C	58	CS60;I60;NVSM1;NVSM2;CEF	AC=3;AF=0.1;MQ=171.76;BQ=32.99;GC=0|1:2,2;GP=0.50	RG:AC	0|1:8,1	0|1:13,2
CUTC001815	615	.	T	C	58	CS60;I60;NVSM1;NVSM2;CEF	AC=3;AF=0.1;MQ=171.76;BQ=36.07;GC=0|1:2,2;GP=0.50	RG:AC	0|1:8,1	0|1:13,2
CUTC001815	619	.	C	A	55	CS60;I60;NVSM1;NVSM2;CEF	AC=3;AF=0.1;MQ=174.78;BQ=35.63;GC=0|1:2,2;GP=0.50	RG:AC	0|1:9,1	0|1:13,2
CUTC001815	626	.	G	A	58	CS60;I60;NVSM1;NVSM2;CEF	AC=3;AF=0.1;MQ=174.78;BQ=36.46;GC=0|1:2,2;GP=0.50	RG:AC	0|1:9,1	0|1:13,2
CUTC001815	638	.	A	T	56	CS60;I60;NVSM1;NVSM2;CEF	AC=3;AF=0.1;MQ=177.42;BQ=35.79;GC=0|1:2,2;GP=0.50	RG:AC	0|1:10,1	0|1:13,2
CUTC001815	647	.	G	A	48	CS60;I60;NVSM1;NVSM2;CEF	AC=3;AF=0.1;MQ=177.42;BQ=33.69;GC=0|1:2,2;GP=0.50	RG:AC	0|1:10,1	0|1:13,2
CUTC001815	671	.	G	A	49	CS60;I60;NVSM1;NVSM2;CEF	AC=3;AF=0.1;MQ=177.42;BQ=35.66;GC=0|1:2,2;GP=0.50	RG:AC	0|1:10,1	0|1:13,2
CUTC001815	702	.	G	A	50	CS60;NVSM1;NVSM2;CEF	AC=3;AF=0.1;MQ=180.82;BQ=35.39;GC=0|1:2,2;GP=0.50	RG:AC	0|1:9,1	0|1:13,2
CUTC001815	713	.	T	C	54	CS60;NVSM1;NVSM2	AC=3;AF=0.1;MQ=182.57;BQ=33.03;GC=0|1:2,2;GP=0.50;EZ=EcoRI	RG:AC	0|1:9,1	0|1:14,2
CUTC001815	715	.	G	A	53	CS60;NVSM1;NVSM2;CEF	AC=3;AF=0.1;MQ=182.57;BQ=34.35;GC=0|1:2,2;GP=0.50	RG:AC	0|1:9,1	0|1:14,2
CUTC001815	722	.	G	A	48	CS60;NVSM1;NVSM2;CEF	AC=3;AF=0.1;MQ=182.57;BQ=34.03;GC=0|1:2,2;GP=0.50	RG:AC	0|1:9,1	0|1:14,2
CUTC001815	737	.	C	T	46	CS60;NVSM1;NVSM2;CEF	AC=2;AF=0.1;MQ=188.89;BQ=34.48;GC=0|1:2,2;GP=0.50	RG:AC	0|1:8,1	0|1:14,1
CUTC001815	776	.	T	C	47	CS60;NVSM1;NVSM2;CEF	AC=2;AF=0.1;MQ=195.21;BQ=36.81;GC=0|1:2,2;GP=0.50	RG:AC	0|1:9,1	0|1:12,1
CUTC001815	915	.	G	A	48	CEF	AC=7;AF=0.5;MQ=214.80;BQ=26.57;GC=0|1:1,1;GP=0.50	RG:AC	0:7	1:7
CUTC001818	106	.	C	T	49	NVSM1;NVSM2;CEF	AC=2;AF=0.0;MQ=222.71;BQ=35.97;GC=0|1:2,2;GP=0.50	RG:AC	0|1:28,1	0|1:30,1
CUTC001819	878	.	A	C	49	CEF	AC=3;AF=0.4;MQ=42.42;BQ=34.01;GC=0|1:1,1;GP=0.50	RG:AC	1:3	0:4
CUTC001819	1033	.	Y	C,T	90	CS60;CL60;CEF	AC=2,2;AF=0.5,0.5;MQ=99.97;BQ=35.06;GC=1|2:1,1;GP=0.50	RG:AC	1:2	2:2
CUTC001819	1036	.	Y	C,T	90	CS60;CL60;CEF	AC=2,2;AF=0.5,0.5;MQ=99.97;BQ=34.82;GC=1|2:1,1;GP=0.50	RG:AC	2:2	1:2
CUTC001820	469	.	C	T	49	NVSM1;NVSM2;CEF	AC=2;AF=0.1;MQ=20.69;BQ=37.21;GC=0|1:1,1;GP=0.50	RG:AC	0|1:32,2	.:.
CUTC001820	639	.	A	G	54	NVSM1;NVSM2;CEF	AC=3;AF=0.1;MQ=21.12;BQ=36.35;GC=0|1:1,1;GP=0.50	RG:AC	0|1:27,3	.:.
CUTC001822	762	.	A	T	51	CS60;NVSM2;CEF	AC=3;AF=0.1;MQ=101.97;BQ=30.37;GC=0|1:2,1;GP=0.33	RG:AC	0:11	0|1:9,3
CUTC001822	793	.	A	G	45	CS60;NVSM2;CEF	AC=2;AF=0.1;MQ=110.97;BQ=32.49;GC=0|1:2,1;GP=0.33	RG:AC	0:7	0|1:10,2
CUTC001824	347	.	A	D1	46	NVSM1;NVSM2;VKS;CEF	AC=4;AF=0.2;MQ=85.85;BQ=24.69;GC=0|1:2,2;GP=0.50	RG:AC	0|1:6,1	0|1:7,3
CUTC001825	630	.	A	G	50	NVSM2;CEF	AC=2;AF=0.1;MQ=31.36;BQ=32.08;GC=0|1:2,1;GP=0.33	RG:AC	0:7	0|1:14,2
CUTC001826	1111	.	T	C	45	NVSM1;NVSM2;CEF	AC=2;AF=0.3;MQ=24.54;BQ=31.46;GC=0|1:1,1;GP=0.50	RG:AC	.:.	0|1:5,2
CUTC001827	189	.	T	C	49	I60;NVSM2;CEF	AC=2;AF=0.2;MQ=148.17;BQ=35.24;GC=0|1:2,1;GP=0.33	RG:AC	0:1	0|1:5,2
CUTC001827	293	.	A	G	49	CEF	AC=2;AF=0.2;MQ=139.41;BQ=31.97;GC=0|1:1,1;GP=0.50	RG:AC	1:2	0:9
CUTC001827	898	.	C	T	46	NVSM1;NVSM2;CEF	AC=2;AF=0.1;MQ=46.45;BQ=35.70;GC=0|1:1,1;GP=0.50	RG:AC	.:.	0|1:20,2
CUTC001829	259	.	A	G	45	NVSM1;NVSM2	AC=2;AF=0.5;MQ=21.55;BQ=36.84;GC=0|1:1,1;GP=0.50;EZ=HaeIII	RG:AC	0|1:2,2	.:.
CUTC001829	371	.	T	C	46	CS60;NVSM1;CEF	AC=2;AF=0.3;MQ=39.21;BQ=36.48;GC=0|1:2,1;GP=0.33	RG:AC	0|1:4,2	0:1
CUTC001829	423	.	G	T	46	CS60;I60;NVSM1;CEF	AC=2;AF=0.2;MQ=47.52;BQ=31.01;GC=0|1:2,1;GP=0.33	RG:AC	0|1:5,2	0:2
CUTC001829	1073	.	G	A	59	NVSM1;NVSM2;CEF	AC=3;AF=0.2;MQ=72.06;BQ=35.98;GC=0|1:1,1;GP=0.50	RG:AC	0|1:15,3	.:.
CUTC001830	577	.	A	G	50	CS60;NVSM2;CEF	AC=2;AF=0.1;MQ=108.70;BQ=31.55;GC=0|1:2,1;GP=0.33	RG:AC	0:9	0|1:6,2
CUTC001830	596	.	A	G	49	CS60;NVSM2;CEF	AC=2;AF=0.1;MQ=110.88;BQ=31.74;GC=0|1:2,1;GP=0.33	RG:AC	0:10	0|1:6,2
CUTC001831	618	.	T	C	47	NVSM1;CEF	AC=3;AF=0.2;MQ=136.71;BQ=29.65;GC=0|1:2,1;GP=0.33	RG:AC	0|1:7,3	0:5
CUTC001835	580	.	C	T	48	NVSM2;CEF	AC=2;AF=0.2;MQ=160.56;BQ=36.36;GC=0|1:2,1;GP=0.33	RG:AC	0:1	0|1:9,2
CUTC001835	931	.	T	C	56	CEF	AC=4;AF=0.4;MQ=216.08;BQ=30.36;GC=0|1:1,1;GP=0.50	RG:AC	1:4	0:7
CUTC001835	1037	.	G	T	55	CEF	AC=4;AF=0.4;MQ=219.38;BQ=30.98;GC=0|1:1,1;GP=0.50	RG:AC	1:4	0:5
CUTC001840	585	.	T	C	46	NVSM1;CEF	AC=2;AF=0.1;MQ=89.37;BQ=37.59;GC=0|1:2,1;GP=0.33	RG:AC	0|1:4,2	0:9
CUTC001845	200	.	A	G	49	I60;NVSM1;CEF	AC=2;AF=0.1;MQ=23.60;BQ=36.17;GC=0|1:2,1;GP=0.33	RG:AC	0|1:7,2	0:8
CUTC001846	233	.	A	T	59	CS60;NVSM1;CEF	AC=3;AF=0.2;MQ=77.32;BQ=38.57;GC=0|1:2,1;GP=0.33	RG:AC	0|1:4,3	0:6
CUTC001846	269	.	C	T	48	CS60;NVSM1;CEF	AC=2;AF=0.1;MQ=74.78;BQ=38.11;GC=0|1:2,1;GP=0.33	RG:AC	0|1:8,2	0:9
CUTC001846	272	.	C	T	59	CS60;NVSM1;CEF	AC=3;AF=0.2;MQ=74.78;BQ=38.10;GC=0|1:2,1;GP=0.33	RG:AC	0|1:7,3	0:9
CUTC001846	290	.	C	T	55	CS60;NVSM1;CEF	AC=3;AF=0.1;MQ=72.32;BQ=36.82;GC=0|1:2,1;GP=0.33	RG:AC	0|1:9,3	0:9
CUTC001846	296	.	T	C	55	CS60;NVSM1;CEF	AC=3;AF=0.1;MQ=70.76;BQ=37.84;GC=0|1:2,1;GP=0.33	RG:AC	0|1:10,3	0:9
CUTC001846	390	.	A	G	46	CS60;NVSM1;CEF	AC=2;AF=0.1;MQ=66.61;BQ=37.59;GC=0|1:2,1;GP=0.33	RG:AC	0|1:10,2	0:13
CUTC001846	408	.	G	A	45	CS60;NVSM1;CEF	AC=2;AF=0.1;MQ=67.81;BQ=34.43;GC=0|1:2,1;GP=0.33	RG:AC	0|1:10,2	0:12
CUTC001846	509	.	T	IG	55	NVSM1;VKS;CEF	AC=3;AF=0.1;MQ=61.23;BQ=35.74;GC=0|1:2,1;GP=0.33	RG:AC	0|1:8,3	0:9
CUTC001846	586	.	C	T	47	NVSM1;CEF	AC=2;AF=0.2;MQ=41.29;BQ=32.70;GC=0|1:2,1;GP=0.33	RG:AC	0|1:3,2	0:3
CUTC001847	266	.	C	T	48	NVSM2;CEF	AC=2;AF=0.1;MQ=234.52;BQ=37.47;GC=0|1:2,1;GP=0.33	RG:AC	0:1	0|1:11,2
CUTC001848	746	.	A	C	52	NVSM2;CEF	AC=3;AF=0.4;MQ=119.59;BQ=30.79;GC=0|1:2,1;GP=0.33	RG:AC	0:3	0|1:1,3
CUTC001848	844	.	C	T	46	I60;NVSM2;CEF	AC=2;AF=0.2;MQ=169.14;BQ=37.07;GC=0|1:2,1;GP=0.33	RG:AC	0:7	0|1:4,2
CUTC001848	920	.	C	T	60	NVSM2;CEF	AC=5;AF=0.3;MQ=202.98;BQ=37.06;GC=0|1:2,1;GP=0.33	RG:AC	0:12	0|1:2,5
CUTC001848	1044	.	T	C	48	CS60;NVSM1;CEF	AC=2;AF=0.1;MQ=212.75;BQ=32.66;GC=0|1:2,1;GP=0.33	RG:AC	0|1:12,2	0:7
CUTC001848	1048	.	C	A	58	CS60;NVSM2;CEF	AC=5;AF=0.2;MQ=212.75;BQ=32.29;GC=0|1:2,1;GP=0.33	RG:AC	0:14	0|1:2,5
CUTC001848	1081	.	A	G	57	CS60;NVSM2;CEF	AC=3;AF=0.1;MQ=212.64;BQ=34.81;GC=0|1:2,1;GP=0.33	RG:AC	0:13	0|1:6,3
CUTC001848	1136	.	A	ICT	57	CS60;NVSM2;VKS;CEF	AC=4;AF=0.2;MQ=211.56;BQ=33.40;GC=0|1:2,1;GP=0.33	RG:AC	0:11	0|1:8,4
CUTC001849	521	.	T	C	55	I60;NVSM2;CEF	AC=3;AF=0.3;MQ=103.04;BQ=36.50;GC=0|1:2,1;GP=0.33	RG:AC	0:5	0|1:2,3
CUTC001849	636	.	A	G	55	I60;NVSM2;CEF	AC=3;AF=0.3;MQ=122.13;BQ=34.96;GC=0|1:2,1;GP=0.33	RG:AC	0:4	0|1:3,3
CUTC001849	919	.	R	A,G	92	I60;CEF	AC=2,2;AF=0.5,0.5;MQ=159.24;BQ=36.08;GC=1|2:1,1;GP=0.50	RG:AC	2:2	1:2
CUTC001850	1040	.	T	C	58	CS60;NVSM1;CEF	AC=4;AF=0.2;MQ=124.95;BQ=37.66;GC=0|1:2,1;GP=0.33	RG:AC	0|1:6,4	0:9
CUTC001850	1049	.	G	A	60	CS60;NVSM1;CEF	AC=4;AF=0.2;MQ=127.99;BQ=37.52;GC=0|1:2,1;GP=0.33	RG:AC	0|1:5,4	0:9
CUTC001851	618	.	Y	C,T	98	CEF	AC=2,2;AF=0.5,0.5;MQ=222.62;BQ=39.02;GC=1|2:1,1;GP=0.50	RG:AC	1:2	2:2
CUTC001851	845	.	A	G	49	NVSM1;CEF	AC=2;AF=0.2;MQ=235.89;BQ=37.84;GC=0|1:2,1;GP=0.33	RG:AC	0|1:4,2	0:7
CUTC001851	1113	.	A	G	57	CEF	AC=3;AF=0.2;MQ=235.94;BQ=32.19;GC=0|1:1,1;GP=0.50	RG:AC	1:3	0:13
CUTC001852	939	.	T	C	51	I60;NVSM2;CEF	AC=3;AF=0.2;MQ=86.95;BQ=29.25;GC=0|1:2,1;GP=0.33	RG:AC	0:5	0|1:8,3
CUTC001853	790	.	C	T	49	I60;CEF	AC=3;AF=0.3;MQ=222.72;BQ=32.01;GC=0|1:1,1;GP=0.50	RG:AC	1:3	0:6
CUTC001853	1118	.	A	G	45	I60;NVSM1;CEF	AC=2;AF=0.1;MQ=94.12;BQ=35.07;GC=0|1:2,1;GP=0.33	RG:AC	0|1:13,2	0:3
CUTC001854	288	.	G	T	49	NVSM1;NVSM2;CEF	AC=2;AF=0.3;MQ=18.17;BQ=38.47;GC=0|1:1,1;GP=0.50	RG:AC	0|1:5,2	.:.
CUTC001855	712	.	C	T	48	NVSM1	AC=2;AF=0.2;MQ=161.63;BQ=37.37;GC=0|1:2,1;GP=0.33;EZ=EcoRV	RG:AC	0|1:6,2	0:3
CUTC001855	1249	.	A	T	46	I60;NVSM1;NVSM2;CEF	AC=2;AF=0.4;MQ=68.93;BQ=38.05;GC=0|1:1,1;GP=0.50	RG:AC	0|1:3,2	.:.
CUTC001858	564	.	G	A	49	CS60;I60;NVSM1;NVSM2;CEF	AC=3;AF=0.2;MQ=106.83;BQ=36.01;GC=0|1:2,2;GP=0.50	RG:AC	0|1:2,2	0|1:8,1
CUTC001858	588	.	A	G	58	CS60;I60;NVSM1;NVSM2;CEF	AC=4;AF=0.3;MQ=105.97;BQ=35.43;GC=0|1:2,2;GP=0.50	RG:AC	0|1:2,2	0|1:8,2
CUTC001858	594	.	T	C	58	CS60;I60;NVSM1;NVSM2;CEF	AC=4;AF=0.3;MQ=105.97;BQ=36.79;GC=0|1:2,2;GP=0.50	RG:AC	0|1:2,2	0|1:8,2
CUTC001858	600	.	C	G	50	CS60;I60;NVSM1;NVSM2;CEF	AC=4;AF=0.3;MQ=105.97;BQ=35.03;GC=0|1:2,2;GP=0.50	RG:AC	0|1:2,2	0|1:8,2
CUTC001858	612	.	T	A	48	CS60;I60;NVSM1;NVSM2;CEF	AC=4;AF=0.3;MQ=109.84;BQ=34.42;GC=0|1:2,2;GP=0.50	RG:AC	0|1:2,2	0|1:7,2
CUTC001858	615	.	A	G	54	CS60;I60;NVSM1;NVSM2;CEF	AC=4;AF=0.3;MQ=109.84;BQ=35.89;GC=0|1:2,2;GP=0.50	RG:AC	0|1:2,2	0|1:7,2
CUTC001858	618	.	C	G	54	CS60;I60;NVSM1;NVSM2	AC=4;AF=0.3;MQ=109.84;BQ=35.81;GC=0|1:2,2;GP=0.50;EZ=ZraI	RG:AC	0|1:2,2	0|1:7,2
CUTC001858	621	.	G	A	54	CS60;I60;NVSM1;NVSM2;CEF	AC=4;AF=0.3;MQ=109.84;BQ=36.52;GC=0|1:2,2;GP=0.50	RG:AC	0|1:2,2	0|1:7,2
CUTC001858	636	.	A	T	54	CS60;I60;NVSM1;NVSM2;CEF	AC=4;AF=0.3;MQ=109.84;BQ=36.76;GC=0|1:2,2;GP=0.50	RG:AC	0|1:2,2	0|1:7,2
CUTC001858	648	.	C	T	54	CS60;I60;NVSM1;NVSM2;CEF	AC=4;AF=0.3;MQ=114.25;BQ=37.20;GC=0|1:2,2;GP=0.50	RG:AC	0|1:2,2	0|1:6,2
CUTC001858	675	.	G	A	47	CS60;I60;NVSM1;NVSM2;CEF	AC=3;AF=0.2;MQ=114.25;BQ=23.81;GC=0|1:2,2;GP=0.50	RG:AC	0|1:2,2	0|1:7,1
CUTC001858	684	.	C	T	57	CS60;I60;NVSM1;NVSM2;CEF	AC=4;AF=0.3;MQ=114.25;BQ=31.96;GC=0|1:2,2;GP=0.50	RG:AC	0|1:2,2	0|1:6,2
CUTC001858	690	.	T	A	56	CS60;I60;NVSM1;NVSM2;CEF	AC=4;AF=0.3;MQ=114.25;BQ=35.78;GC=0|1:2,2;GP=0.50	RG:AC	0|1:2,2	0|1:6,2
CUTC001858	708	.	C	T	58	CS60;I60;NVSM1;NVSM2;CEF	AC=4;AF=0.3;MQ=114.25;BQ=38.87;GC=0|1:2,2;GP=0.50	RG:AC	0|1:2,2	0|1:6,2
CUTC001858	729	.	C	T	58	CS60;I60;NVSM1;NVSM2;CEF	AC=4;AF=0.4;MQ=118.68;BQ=37.64;GC=0|1:2,2;GP=0.50	RG:AC	0|1:1,2	0|1:5,2
CUTC001858	762	.	C	T	50	CS60;I60;NVSM1;NVSM2;CEF	AC=2;AF=0.2;MQ=138.63;BQ=39.41;GC=0|1:2,2;GP=0.50	RG:AC	0|1:2,1	0|1:4,1
CUTC001858	1224	.	T	C	53	CS60	AC=4;AF=0.2;MQ=221.63;BQ=30.36;GC=0|1:1,1;GP=0.50;EZ=HindIII	RG:AC	1:4	0:13
CUTC001858	1257	.	C	T	59	CS60	AC=4;AF=0.2;MQ=220.38;BQ=32.93;GC=0|1:1,1;GP=0.50;EZ=ZraI	RG:AC	1:4	0:17
CUTC001858	1260	.	T	G	59	CS60;CEF	AC=4;AF=0.2;MQ=220.38;BQ=33.40;GC=0|1:1,1;GP=0.50	RG:AC	1:4	0:17
CUTC001858	1273	.	A	C	59	CS60;CEF	AC=5;AF=0.2;MQ=220.38;BQ=31.58;GC=0|1:1,1;GP=0.50	RG:AC	1:5	0:16
CUTC001859	335	.	C	T	56	I60;NVSM2;CEF	AC=5;AF=0.5;MQ=148.28;BQ=33.02;GC=0|1:2,1;GP=0.33	RG:AC	0:2	0|1:4,5
CUTC001861	650	.	K	G,T	115	CEF	AC=5,5;AF=0.5,0.5;MQ=144.39;BQ=32.97;GC=1|2:1,1;GP=0.50	RG:AC	2:5	1:5
CUTC001866	67	.	S	C,G	113	I60;CEF	AC=3,3;AF=0.5,0.5;MQ=55.65;BQ=36.59;GC=1|2:1,1;GP=0.50	RG:AC	1:3	2:3
CUTC001867	665	.	C	D2	57	NVSM1;NVSM2;VKS;CEF	AC=3;AF=0.3;MQ=40.15;BQ=38.16;GC=0|1:1,1;GP=0.50	RG:AC	0|1:7,3	.:.
CUTC001872	312	.	C	T	45	NVSM2;CEF	AC=2;AF=0.5;MQ=127.83;BQ=36.34;GC=1|0:2,1;GP=0.33	RG:AC	1:1	0|1:2,1
CUTC001872	962	.	A	G	50	CS60;I60;NVSM1;NVSM2;CEF	AC=2;AF=0.2;MQ=198.72;BQ=32.98;GC=0|1:2,2;GP=0.50	RG:AC	0|1:5,1	0|1:4,1
CUTC001872	1016	.	A	G	50	CS60;I60;NVSM1;NVSM2;CEF	AC=2;AF=0.2;MQ=198.22;BQ=37.05;GC=0|1:2,2;GP=0.50	RG:AC	0|1:5,1	0|1:4,1
CUTC001872	1043	.	T	C	50	CS60;I60;NVSM1;NVSM2;CEF	AC=2;AF=0.1;MQ=187.76;BQ=36.89;GC=0|1:2,2;GP=0.50	RG:AC	0|1:7,1	0|1:5,1
CUTC001872	1079	.	A	G	50	CS60;I60;NVSM1;NVSM2;CEF	AC=2;AF=0.1;MQ=174.96;BQ=36.47;GC=0|1:2,2;GP=0.50	RG:AC	0|1:7,1	0|1:6,1
CUTC001872	1091	.	C	T	50	CS60;I60;NVSM1;NVSM2;CEF	AC=2;AF=0.1;MQ=174.96;BQ=38.63;GC=0|1:2,2;GP=0.50	RG:AC	0|1:7,1	0|1:6,1
CUTC001872	1103	.	C	T	50	CS60;I60;NVSM1;NVSM2;CEF	AC=2;AF=0.1;MQ=170.70;BQ=30.23;GC=0|1:2,2;GP=0.50	RG:AC	0|1:7,1	0|1:7,1
CUTC001872	1106	.	A	G	50	CS60;I60;NVSM1;NVSM2;CEF	AC=2;AF=0.1;MQ=170.95;BQ=33.33;GC=0|1:2,2;GP=0.50	RG:AC	0|1:6,1	0|1:7,1
CUTC001872	1115	.	G	T	46	CS60;I60;NVSM1;NVSM2;CEF	AC=2;AF=0.1;MQ=166.03;BQ=37.61;GC=0|1:2,2;GP=0.50	RG:AC	0|1:7,1	0|1:7,1
CUTC001872	1118	.	T	C	50	CS60;I60;NVSM1;NVSM2;CEF	AC=2;AF=0.1;MQ=166.03;BQ=38.54;GC=0|1:2,2;GP=0.50	RG:AC	0|1:7,1	0|1:7,1
CUTC001872	1130	.	G	T	50	CS60;I60;NVSM1;NVSM2;CEF	AC=2;AF=0.1;MQ=166.03;BQ=37.70;GC=0|1:2,2;GP=0.50	RG:AC	0|1:7,1	0|1:7,1
CUTC001872	1131	.	T	C	50	CS60;I60;NVSM1;NVSM2;CEF	AC=2;AF=0.1;MQ=166.03;BQ=37.03;GC=0|1:2,2;GP=0.50	RG:AC	0|1:7,1	0|1:7,1
CUTC001872	1145	.	G	A	50	CS60;I60;NVSM1;NVSM2;CEF	AC=2;AF=0.1;MQ=152.93;BQ=37.10;GC=0|1:2,2;GP=0.50	RG:AC	0|1:7,1	0|1:10,1
CUTC001872	1160	.	A	T	50	CS60;I60;NVSM1;NVSM2;CEF	AC=2;AF=0.1;MQ=145.77;BQ=37.04;GC=0|1:2,2;GP=0.50	RG:AC	0|1:8,1	0|1:11,1
CUTC001872	1167	.	C	T	46	CS60;I60;NVSM1;NVSM2;CEF	AC=2;AF=0.1;MQ=145.77;BQ=36.20;GC=0|1:2,2;GP=0.50	RG:AC	0|1:8,1	0|1:11,1
CUTC001872	1169	.	C	A	47	CS60;I60;NVSM1;NVSM2;CEF	AC=2;AF=0.1;MQ=145.77;BQ=36.96;GC=0|1:2,2;GP=0.50	RG:AC	0|1:8,1	0|1:11,1
CUTC001872	1182	.	G	A	50	CS60;I60;NVSM1;NVSM2;CEF	AC=2;AF=0.1;MQ=145.77;BQ=34.26;GC=0|1:2,2;GP=0.50	RG:AC	0|1:8,1	0|1:11,1
CUTC001872	1183	.	G	T	50	CS60;I60;NVSM1;NVSM2;CEF	AC=2;AF=0.1;MQ=145.77;BQ=34.44;GC=0|1:2,2;GP=0.50	RG:AC	0|1:8,1	0|1:11,1
CUTC001872	1190	.	C	T	50	CS60;I60;NVSM1;NVSM2;CEF	AC=2;AF=0.1;MQ=145.77;BQ=37.25;GC=0|1:2,2;GP=0.50	RG:AC	0|1:8,1	0|1:11,1
CUTC001872	1191	.	A	G	50	CS60;I60;NVSM1;NVSM2;CEF	AC=2;AF=0.1;MQ=145.77;BQ=37.33;GC=0|1:2,2;GP=0.50	RG:AC	0|1:8,1	0|1:11,1
CUTC001872	1211	.	G	A	48	CS60;I60;NVSM1;CEF	AC=2;AF=0.1;MQ=126.93;BQ=36.34;GC=0|1:2,1;GP=0.33	RG:AC	0|1:5,2	0:11
CUTC001872	1217	.	C	T	49	CS60;I60;NVSM1;NVSM2;CEF	AC=2;AF=0.1;MQ=126.93;BQ=34.90;GC=0|1:2,2;GP=0.50	RG:AC	0|1:6,1	0|1:10,1
CUTC001872	1224	.	A	G	50	CS60;I60;NVSM1;CEF	AC=2;AF=0.1;MQ=122.22;BQ=32.51;GC=0|1:2,1;GP=0.33	RG:AC	0|1:5,2	0:10
CUTC001872	1225	.	A	G	50	CS60;I60;NVSM1;NVSM2;CEF	AC=2;AF=0.1;MQ=126.93;BQ=33.81;GC=0|1:2,2;GP=0.50	RG:AC	0|1:6,1	0|1:10,1
CUTC001872	1226	.	A	G	50	CS60;I60;NVSM1;NVSM2;CEF	AC=2;AF=0.1;MQ=126.93;BQ=33.60;GC=0|1:2,2;GP=0.50	RG:AC	0|1:6,1	0|1:10,1
CUTC001872	1244	.	T	C	49	CS60;I60;NVSM1;NVSM2;CEF	AC=2;AF=0.1;MQ=126.93;BQ=31.77;GC=0|1:2,2;GP=0.50	RG:AC	0|1:6,1	0|1:10,1
CUTC001872	1265	.	T	C	60	CS60;I60;NVSM1;NVSM2;CEF	AC=4;AF=0.2;MQ=119.96;BQ=35.57;GC=0|1:2,2;GP=0.50	RG:AC	0|1:4,3	0|1:8,1
CUTC001872	1268	.	A	G	49	CS60;I60;NVSM1;NVSM2;CEF	AC=2;AF=0.1;MQ=119.96;BQ=35.31;GC=0|1:2,2;GP=0.50	RG:AC	0|1:6,1	0|1:8,1
CUTC001876	869	.	G	A	59	CS60;NVSM1;CEF	AC=4;AF=0.7;MQ=68.68;BQ=35.67;GC=1|0:2,1;GP=0.33	RG:AC	0|1:2,1	1:3
CUTC001876	875	.	A	G	47	CS60;NVSM1;NVSM2;CEF	AC=2;AF=0.3;MQ=68.68;BQ=35.81;GC=0|1:2,2;GP=0.50	RG:AC	0|1:2,1	0|1:2,1
CUTC001877	789	.	G	A	54	NVSM2;CEF	AC=3;AF=0.3;MQ=196.16;BQ=31.14;GC=0|1:2,1;GP=0.33	RG:AC	0:5	0|1:1,3
CUTC001879	193	.	T	C	48	NVSM1;CEF	AC=2;AF=0.1;MQ=51.45;BQ=37.16;GC=0|1:2,1;GP=0.33	RG:AC	0|1:13,2	0:20
CUTC001879	424	.	T	C	47	CL60;NVSM1;CEF	AC=2;AF=0.2;MQ=62.26;BQ=25.93;GC=0|1:2,1;GP=0.33	RG:AC	0|1:1,2	0:5
CUTC001880	187	.	R	A,G	117	NVSM1;CEF	AC=3,3;AF=0.5,0.5;MQ=238.06;BQ=38.42;GC=2|1:2,1;GP=0.33	RG:AC	1|2:3,2	2:1
CUTC001880	1263	.	T	C	60	I60;CEF	AC=4;AF=0.3;MQ=156.97;BQ=37.20;GC=0|1:1,1;GP=0.50	RG:AC	1:4	0:8
CUTC001880	1437	.	G	A	48	CS60;I60;CEF	AC=2;AF=0.2;MQ=103.73;BQ=33.41;GC=0|1:1,1;GP=0.50	RG:AC	1:2	0:7
CUTC001880	1462	.	T	C	49	CS60;I60;CEF	AC=2;AF=0.5;MQ=89.71;BQ=38.53;GC=0|1:1,1;GP=0.50	RG:AC	1:2	0:2
CUTC001881	866	.	T	C	49	I60;NVSM2;CEF	AC=2;AF=0.1;MQ=124.18;BQ=37.23;GC=0|1:2,1;GP=0.33	RG:AC	0:7	0|1:5,2
CUTC001882	301	.	T	C	48	NVSM1;NVSM2	AC=2;AF=0.1;MQ=41.72;BQ=35.64;GC=0|1:2,2;GP=0.50;EZ=PvuII	RG:AC	0|1:11,1	0|1:3,1
CUTC001885	446	.	A	C	48	I60;CEF	AC=2;AF=0.3;MQ=60.48;BQ=30.30;GC=0|1:1,1;GP=0.50	RG:AC	1:2	0:4
CUTC001885	659	.	A	G	49	I60;NVSM2;CEF	AC=2;AF=0.1;MQ=174.42;BQ=34.34;GC=0|1:2,1;GP=0.33	RG:AC	0:9	0|1:5,2
CUTC001886	446	.	G	T	51	CS60;NVSM1;NVSM2;CEF	AC=3;AF=0.4;MQ=65.84;BQ=34.66;GC=0|1:2,2;GP=0.50	RG:AC	0|1:4,1	0|1:1,2
CUTC001886	460	.	T	C	49	CS60;NVSM2;CEF	AC=2;AF=0.2;MQ=65.84;BQ=37.77;GC=0|1:2,1;GP=0.33	RG:AC	0:5	0|1:1,2
CUTC001886	469	.	C	G	47	CS60;NVSM2;CEF	AC=2;AF=0.2;MQ=71.26;BQ=37.90;GC=0|1:2,1;GP=0.33	RG:AC	0:5	0|1:2,2
CUTC001886	484	.	T	C	58	CS60;NVSM1;NVSM2;CEF	AC=3;AF=0.3;MQ=71.26;BQ=37.00;GC=0|1:2,2;GP=0.50	RG:AC	0|1:4,1	0|1:2,2
CUTC001886	547	.	T	A	45	NVSM1;NVSM2;CEF	AC=2;AF=0.2;MQ=79.96;BQ=35.22;GC=0|1:2,2;GP=0.50	RG:AC	0|1:7,1	0|1:3,1
CUTC001886	616	.	A	G	46	NVSM2;CEF	AC=2;AF=0.2;MQ=81.39;BQ=36.75;GC=0|1:2,1;GP=0.33	RG:AC	0:9	0|1:2,2
CUTC001889	395	.	G	A	48	NVSM2;CEF	AC=2;AF=0.2;MQ=17.39;BQ=37.34;GC=0|1:2,1;GP=0.33	RG:AC	0:5	0|1:1,2
CUTC001890	1052	.	C	G	45	NVSM2;CEF	AC=2;AF=0.3;MQ=177.92;BQ=33.29;GC=0|1:2,1;GP=0.33	RG:AC	0:3	0|1:2,2
CUTC001890	1306	.	R	A,G	94	CL60;NVSM1;NVSM2;CEF	AC=3,2;AF=0.6,0.4;MQ=180.03;BQ=33.34;GC=1|2:1,1;GP=0.50	RG:AC	.:.	1|2:3,2
CUTC001892	112	.	T	C	58	CEF	AC=5;AF=0.4;MQ=224.00;BQ=33.08;GC=0|1:1,1;GP=0.50	RG:AC	1:5	0:9
CUTC001897	988	.	T	C	46	NVSM1;CEF	AC=2;AF=0.3;MQ=44.97;BQ=33.67;GC=0|1:2,1;GP=0.33	RG:AC	0|1:3,2	0:2
CUTC001898	140	.	C	A	46	CS60;CEF	AC=3;AF=0.4;MQ=129.77;BQ=30.55;GC=0|1:1,1;GP=0.50	RG:AC	1:3	0:4
CUTC001898	188	.	K	G,T	116	CS60;CEF	AC=5,3;AF=0.6,0.4;MQ=121.55;BQ=35.22;GC=1|2:1,1;GP=0.50	RG:AC	2:3	1:5
CUTC001898	254	.	G	A	58	CEF	AC=3;AF=0.3;MQ=55.52;BQ=36.08;GC=0|1:1,1;GP=0.50	RG:AC	0:6	1:3
CUTC001899	346	.	A	C	58	I60;CEF	AC=5;AF=0.4;MQ=193.39;BQ=34.21;GC=0|1:1,1;GP=0.50	RG:AC	0:8	1:5
CUTC001900	467	.	A	G	45	NVSM2;CEF	AC=2;AF=0.1;MQ=86.90;BQ=33.99;GC=0|1:2,1;GP=0.33	RG:AC	0:8	0|1:10,2
CUTC001900	577	.	G	A	46	CS60;NVSM1;CEF	AC=2;AF=0.1;MQ=191.74;BQ=37.78;GC=0|1:2,1;GP=0.33	RG:AC	0|1:4,2	0:10
CUTC001900	594	.	T	G	46	CS60;NVSM1;CEF	AC=2;AF=0.1;MQ=194.69;BQ=32.82;GC=0|1:2,1;GP=0.33	RG:AC	0|1:5,2	0:10
CUTC001900	647	.	A	G	48	CS60;NVSM1;CEF	AC=2;AF=0.1;MQ=208.70;BQ=35.61;GC=0|1:2,1;GP=0.33	RG:AC	0|1:5,2	0:10
CUTC001900	838	.	T	C	51	NVSM1;NVSM2;CEF	AC=3;AF=0.2;MQ=235.39;BQ=32.87;GC=0|1:2,2;GP=0.50	RG:AC	0|1:3,2	0|1:8,1
CUTC001901	566	.	T	C	49	CS60;NVSM1;NVSM2;CEF	AC=2;AF=0.2;MQ=39.49;BQ=37.39;GC=0|1:1,1;GP=0.50	RG:AC	.:.	0|1:7,2
CUTC001901	604	.	G	A	45	CS60;NVSM1;NVSM2	AC=2;AF=0.2;MQ=39.06;BQ=34.18;GC=0|1:1,1;GP=0.50;EZ=BamHI	RG:AC	.:.	0|1:8,2
CUTC001901	652	.	A	G	47	CS60;NVSM1;NVSM2;CEF	AC=2;AF=0.2;MQ=39.06;BQ=36.82;GC=0|1:1,1;GP=0.50	RG:AC	.:.	0|1:8,2
CUTC001902	453	.	G	A	50	I60;NVSM2;CEF	AC=2;AF=0.1;MQ=56.24;BQ=34.05;GC=0|1:2,1;GP=0.33	RG:AC	0:17	0|1:9,2
CUTC001903	174	.	R	A,G	105	CS60;NVSM1;CEF	AC=2,3;AF=0.4,0.6;MQ=223.44;BQ=36.60;GC=2|1:2,1;GP=0.33	RG:AC	1|2:2,2	2:1
CUTC001903	199	.	M	C,A	105	CS60;NVSM1;CEF	AC=3,2;AF=0.6,0.4;MQ=223.44;BQ=36.60;GC=1|2:2,1;GP=0.33	RG:AC	1|2:2,2	1:1
CUTC001903	268	.	A	G	49	NVSM1;CEF	AC=2;AF=0.3;MQ=206.83;BQ=35.51;GC=0|1:2,1;GP=0.33	RG:AC	0|1:3,2	0:1
CUTC001904	1552	.	G	T	49	NVSM1;CEF	AC=4;AF=0.3;MQ=229.87;BQ=27.69;GC=0|1:2,1;GP=0.33	RG:AC	0|1:4,4	0:7
CUTC001905	373	.	T	C	46	NVSM1;NVSM2;CEF	AC=2;AF=0.1;MQ=68.47;BQ=32.35;GC=0|1:1,1;GP=0.50	RG:AC	.:.	0|1:36,2
CUTC001906	384	.	A	G	46	NVSM1;CEF	AC=2;AF=0.2;MQ=20.56;BQ=34.03;GC=0|1:2,1;GP=0.33	RG:AC	0|1:4,2	0:2
CUTC001907	376	.	A	G	45	NVSM1;CEF	AC=2;AF=0.1;MQ=56.92;BQ=25.46;GC=0|1:2,1;GP=0.33	RG:AC	0|1:3,2	0:13
CUTC001909	121	.	C	A	46	I60;CEF	AC=2;AF=0.4;MQ=84.02;BQ=37.23;GC=0|1:1,1;GP=0.50	RG:AC	0:3	1:2
CUTC001909	615	.	A	T	48	I60;NVSM1;CEF	AC=2;AF=0.2;MQ=114.87;BQ=36.46;GC=0|1:2,1;GP=0.33	RG:AC	0|1:8,2	0:2
CUTC001909	871	.	T	C	57	CEF	AC=5;AF=0.3;MQ=185.64;BQ=31.81;GC=0|1:1,1;GP=0.50	RG:AC	0:11	1:5
CUTC001910	216	.	G	A	60	NVSM1;CEF	AC=4;AF=0.4;MQ=33.51;BQ=37.17;GC=0|1:2,1;GP=0.33	RG:AC	0|1:2,4	0:4
CUTC001913	991	.	G	A	57	CS60;CEF	AC=3;AF=0.3;MQ=169.69;BQ=34.96;GC=0|1:1,1;GP=0.50	RG:AC	1:3	0:6
CUTC001913	997	.	T	A	52	CS60;CEF	AC=3;AF=0.3;MQ=169.69;BQ=34.57;GC=0|1:1,1;GP=0.50	RG:AC	1:3	0:6
CUTC001913	1009	.	A	G	47	CS60;NVSM2;CEF	AC=2;AF=0.2;MQ=169.69;BQ=36.08;GC=0|1:2,1;GP=0.33	RG:AC	0:3	0|1:4,2
CUTC001913	1020	.	A	G	53	CS60;CEF	AC=3;AF=0.3;MQ=169.69;BQ=33.08;GC=0|1:1,1;GP=0.50	RG:AC	1:3	0:6
CUTC001916	64	.	T	C	45	NVSM1;CEF	AC=2;AF=0.2;MQ=173.77;BQ=33.42;GC=0|1:2,1;GP=0.33	RG:AC	0|1:7,2	0:4
CUTC001916	298	.	A	C	45	I60;NVSM1;CEF	AC=2;AF=0.1;MQ=157.26;BQ=32.91;GC=0|1:2,1;GP=0.33	RG:AC	0|1:8,2	0:7
CUTC001916	611	.	T	G	57	I60;CEF	AC=4;AF=0.4;MQ=150.36;BQ=29.27;GC=0|1:1,1;GP=0.50	RG:AC	1:4	0:6
CUTC001916	689	.	T	C	48	CS60;I60;NVSM1;CEF	AC=2;AF=0.1;MQ=121.04;BQ=35.65;GC=0|1:2,1;GP=0.33	RG:AC	0|1:5,2	0:8
CUTC001916	702	.	A	G	49	CS60;NVSM1;CEF	AC=2;AF=0.1;MQ=122.98;BQ=36.75;GC=0|1:2,1;GP=0.33	RG:AC	0|1:6,2	0:8
CUTC001917	391	.	T	C	46	NVSM1;CEF	AC=2;AF=0.2;MQ=110.58;BQ=35.67;GC=0|1:2,1;GP=0.33	RG:AC	0|1:7,2	0:4
CUTC001917	881	.	C	A	49	NVSM2;CEF	AC=2;AF=0.2;MQ=150.85;BQ=34.83;GC=0|1:2,1;GP=0.33	RG:AC	0:6	0|1:3,2
CUTC001919	171	.	T	C	50	NVSM2;CEF	AC=2;AF=0.1;MQ=137.44;BQ=37.05;GC=0|1:2,1;GP=0.33	RG:AC	0:7	0|1:8,2
CUTC001923	1007	.	T	C	50	NVSM1;CEF	AC=2;AF=0.3;MQ=21.48;BQ=33.56;GC=0|1:2,1;GP=0.33	RG:AC	0|1:3,2	0:2
CUTC001924	116	.	T	C	54	I60;NVSM1;NVSM2;CEF	AC=3;AF=0.4;MQ=25.70;BQ=29.18;GC=0|1:1,1;GP=0.50	RG:AC	0|1:4,3	.:.
CUTC001924	340	.	T	A	46	I60;NVSM1;NVSM2;CEF	AC=2;AF=0.2;MQ=24.59;BQ=37.33;GC=0|1:1,1;GP=0.50	RG:AC	0|1:8,2	.:.
CUTC001925	801	.	C	T	48	CS60;CEF	AC=4;AF=0.3;MQ=145.50;BQ=34.05;GC=0|1:1,1;GP=0.50	RG:AC	0:10	1:4
CUTC001925	829	.	T	C	60	CS60;NVSM1;CEF	AC=3;AF=0.2;MQ=131.27;BQ=36.75;GC=0|1:2,1;GP=0.33	RG:AC	0|1:8,3	0:4
CUTC001925	908	.	T	C	58	NVSM1;CEF	AC=3;AF=0.2;MQ=107.76;BQ=36.15;GC=0|1:2,1;GP=0.33	RG:AC	0|1:11,3	0:1
CUTC001925	1045	.	G	T	60	NVSM1;CEF	AC=3;AF=0.2;MQ=80.01;BQ=31.23;GC=0|1:2,1;GP=0.33	RG:AC	0|1:11,3	0:1
CUTC001926	288	.	T	C	54	I60;CEF	AC=3;AF=0.4;MQ=159.67;BQ=29.99;GC=0|1:1,1;GP=0.50	RG:AC	0:5	1:3
CUTC001926	367	.	A	G	50	CS60;I60;NVSM1;CEF	AC=2;AF=0.1;MQ=192.06;BQ=36.05;GC=0|1:2,1;GP=0.33	RG:AC	0|1:9,2	0:6
CUTC001926	390	.	T	A	46	CS60;I60;NVSM1;NVSM2;CEF	AC=2;AF=0.1;MQ=186.65;BQ=31.13;GC=0|1:2,2;GP=0.50	RG:AC	0|1:9,1	0|1:6,1
CUTC001926	428	.	A	G	45	CS60;I60;NVSM1;NVSM2;CEF	AC=2;AF=0.1;MQ=195.47;BQ=28.39;GC=0|1:2,2;GP=0.50	RG:AC	0|1:9,1	0|1:6,1
CUTC001926	883	.	C	T	48	I60;NVSM1;NVSM2;CEF	AC=2;AF=0.1;MQ=230.79;BQ=36.34;GC=0|1:2,2;GP=0.50	RG:AC	0|1:12,1	0|1:5,1
CUTC001929	554	.	G	ITC	45	I60;NVSM1;NVSM2;VKS;CEF	AC=2;AF=0.1;MQ=94.82;BQ=37.43;GC=0|1:2,2;GP=0.50	RG:AC	0|1:4,1	0|1:10,1
CUTC001930	161	.	G	A	45	NVSM1;NVSM2;CEF	AC=2;AF=0.3;MQ=20.32;BQ=35.11;GC=0|1:1,1;GP=0.50	RG:AC	.:.	0|1:5,2
CUTC001931	1003	.	S	C,G	95	CEF	AC=2,2;AF=0.5,0.5;MQ=236.56;BQ=35.96;GC=1|2:1,1;GP=0.50	RG:AC	1:2	2:2
CUTC001933	437	.	T	C	47	CS60;CEF	AC=2;AF=0.2;MQ=176.29;BQ=27.08;GC=0|1:1,1;GP=0.50	RG:AC	1:2	0:6
CUTC001933	455	.	C	T	48	CS60;CEF	AC=2;AF=0.2;MQ=176.29;BQ=37.72;GC=0|1:1,1;GP=0.50	RG:AC	1:2	0:6
CUTC001933	881	.	A	D1	45	NVSM2;VKS;CEF	AC=2;AF=0.1;MQ=199.05;BQ=35.21;GC=0|1:2,1;GP=0.33	RG:AC	0:12	0|1:8,2
CUTC001935	546	.	A	G	50	NVSM1;CEF	AC=2;AF=0.1;MQ=226.80;BQ=35.05;GC=0|1:2,1;GP=0.33	RG:AC	0|1:11,2	0:5
CUTC001936	418	.	G	C	45	CEF	AC=2;AF=0.4;MQ=44.69;BQ=35.57;GC=0|1:1,1;GP=0.50	RG:AC	1:2	0:3
CUTC001938	1000	.	G	A	56	NVSM1;CEF	AC=3;AF=0.4;MQ=90.42;BQ=38.01;GC=0|1:2,1;GP=0.33	RG:AC	0|1:3,3	0:1
CUTC001941	310	.	A	G	56	I60;CEF	AC=3;AF=0.3;MQ=149.42;BQ=33.84;GC=0|1:1,1;GP=0.50	RG:AC	0:6	1:3
CUTC001941	932	.	T	C	49	I60;NVSM1;NVSM2;CEF	AC=2;AF=0.1;MQ=224.36;BQ=32.48;GC=0|1:2,2;GP=0.50	RG:AC	0|1:11,1	0|1:7,1
CUTC001943	435	.	A	T	53	CEF	AC=4;AF=0.4;MQ=108.75;BQ=34.04;GC=0|1:1,1;GP=0.50	RG:AC	1:4	0:7
CUTC001943	816	.	A	D1	45	NVSM2;VKS;CEF	AC=2;AF=0.1;MQ=82.94;BQ=35.22;GC=0|1:2,1;GP=0.33	RG:AC	0:12	0|1:13,2
CUTC001945	62	.	T	C	49	CEF	AC=2;AF=0.3;MQ=204.54;BQ=39.72;GC=0|1:1,1;GP=0.50	RG:AC	0:5	1:2
CUTC001945	125	.	A	G	58	CEF	AC=3;AF=0.4;MQ=201.98;BQ=39.16;GC=0|1:1,1;GP=0.50	RG:AC	0:5	1:3
CUTC001945	763	.	G	A	48	CS60;CEF	AC=2;AF=0.1;MQ=77.92;BQ=35.72;GC=0|1:1,1;GP=0.50	RG:AC	1:2	0:12
CUTC001945	800	.	G	A	48	CS60;CEF	AC=2;AF=0.1;MQ=82.32;BQ=33.82;GC=0|1:1,1;GP=0.50	RG:AC	1:2	0:12
CUTC001945	806	.	T	C	48	CS60;CEF	AC=2;AF=0.1;MQ=82.32;BQ=35.33;GC=0|1:1,1;GP=0.50	RG:AC	1:2	0:12
CUTC001945	875	.	G	T	46	CEF	AC=2;AF=0.2;MQ=107.14;BQ=37.11;GC=0|1:1,1;GP=0.50	RG:AC	1:2	0:11
CUTC001945	1061	.	T	G	45	CEF	AC=2;AF=0.2;MQ=137.97;BQ=32.66;GC=0|1:1,1;GP=0.50	RG:AC	1:2	0:9
CUTC001947	625	.	T	IA	55	CS60;I60;NVSM1;VKS;CEF	AC=3;AF=0.1;MQ=171.70;BQ=31.94;GC=0|1:2,1;GP=0.33	RG:AC	0|1:7,3	0:14
CUTC001947	630	.	T	C	46	CS60;I60;NVSM2;CEF	AC=2;AF=0.1;MQ=168.74;BQ=32.75;GC=0|1:2,1;GP=0.33	RG:AC	0:7	0|1:11,2
CUTC001947	783	.	T	D1	55	I60;NVSM2;VKS;CEF	AC=15;AF=0.5;MQ=189.19;BQ=30.77;GC=1|0:2,1;GP=0.33	RG:AC	1:14	0|1:18,1
CUTC001949	531	.	A	C	55	I60;NVSM1;CEF	AC=4;AF=0.4;MQ=34.87;BQ=33.32;GC=0|1:2,1;GP=0.33	RG:AC	0|1:2,4	0:4
CUTC001949	830	.	G	A	48	NVSM1	AC=2;AF=0.2;MQ=110.09;BQ=33.37;GC=0|1:2,1;GP=0.33;EZ=ScaI	RG:AC	0|1:6,2	0:2
CUTC001949	891	.	T	C	50	CS60;I60;NVSM1;CEF	AC=2;AF=0.2;MQ=111.42;BQ=36.08;GC=0|1:2,1;GP=0.33	RG:AC	0|1:5,2	0:1
CUTC001949	930	.	A	G	50	CS60;I60;NVSM1;CEF	AC=2;AF=0.3;MQ=107.99;BQ=32.09;GC=0|1:2,1;GP=0.33	RG:AC	0|1:4,2	0:1
CUTC001950	1257	.	K	G,T	118	NVSM1;CEF	AC=7,6;AF=0.5,0.5;MQ=233.91;BQ=35.62;GC=1|2:2,1;GP=0.33	RG:AC	1|2:3,6	1:4
CUTC001951	120	.	C	D1	47	VKS;CEF	AC=5;AF=0.3;MQ=43.07;BQ=34.72;GC=0|1:1,1;GP=0.50	RG:AC	1:5	0:11
CUTC001952	705	.	G	A	60	NVSM1;CEF	AC=3;AF=0.2;MQ=222.74;BQ=34.74;GC=0|1:2,1;GP=0.33	RG:AC	0|1:3,3	0:7
CUTC001952	901	.	A	G	60	NVSM1;CEF	AC=5;AF=0.3;MQ=231.70;BQ=36.67;GC=0|1:2,1;GP=0.33	RG:AC	0|1:6,5	0:4
CUTC001952	1077	.	C	T	56	NVSM1;CEF	AC=3;AF=0.2;MQ=226.73;BQ=33.50;GC=0|1:2,1;GP=0.33	RG:AC	0|1:8,3	0:5
CUTC001953	737	.	T	C	46	NVSM1;CEF	AC=2;AF=0.3;MQ=110.25;BQ=36.64;GC=0|1:2,1;GP=0.33	RG:AC	0|1:1,2	0:4
CUTC001953	891	.	A	C	58	CEF	AC=3;AF=0.3;MQ=174.73;BQ=32.82;GC=0|1:1,1;GP=0.50	RG:AC	0:7	1:3
CUTC001955	289	.	G	IA	53	I60;NVSM1;NVSM2;VKS;CEF	AC=4;AF=0.5;MQ=47.34;BQ=31.90;GC=0|1:1,1;GP=0.50	RG:AC	0|1:4,4	.:.
CUTC001957	151	.	G	A	55	CS60;NVSM1;NVSM2;CEF	AC=7;AF=0.6;MQ=204.32;BQ=31.79;GC=0|1:2,2;GP=0.50	RG:AC	0|1:2,6	0|1:3,1
CUTC001957	152	.	G	T	55	CS60;NVSM1;NVSM2;CEF	AC=7;AF=0.6;MQ=204.32;BQ=32.35;GC=0|1:2,2;GP=0.50	RG:AC	0|1:2,6	0|1:3,1
CUTC001957	156	.	T	G	51	CS60;CEF	AC=4;AF=0.2;MQ=212.01;BQ=31.92;GC=0|1:1,1;GP=0.50	RG:AC	0:15	1:4
CUTC001958	209	.	A	G	50	CS60;NVSM2;CEF	AC=3;AF=0.2;MQ=32.91;BQ=36.93;GC=0|1:2,1;GP=0.33	RG:AC	0:8	0|1:2,3
CUTC001958	224	.	C	G	59	CS60;NVSM1;NVSM2;CEF	AC=4;AF=0.3;MQ=32.91;BQ=38.71;GC=0|1:2,2;GP=0.50	RG:AC	0|1:7,1	0|1:2,3
CUTC001958	227	.	G	C	47	CS60;NVSM2;CEF	AC=2;AF=0.2;MQ=32.91;BQ=36.62;GC=0|1:2,1;GP=0.33	RG:AC	0:8	0|1:3,2
CUTC001958	308	.	G	C	46	NVSM2;CEF	AC=2;AF=0.2;MQ=32.91;BQ=32.89;GC=0|1:2,1;GP=0.33	RG:AC	0:8	0|1:3,2
CUTC001959	734	.	T	C	49	CS60;I60;CEF	AC=2;AF=0.4;MQ=72.37;BQ=38.82;GC=0|1:1,1;GP=0.50	RG:AC	1:2	0:3
CUTC001959	737	.	T	C	48	CS60;I60;CEF	AC=2;AF=0.4;MQ=72.37;BQ=38.10;GC=0|1:1,1;GP=0.50	RG:AC	1:2	0:3
CUTC001959	806	.	C	T	49	I60;CEF	AC=2;AF=0.5;MQ=59.80;BQ=36.07;GC=0|1:1,1;GP=0.50	RG:AC	1:2	0:2
CUTC001959	1256	.	A	G	55	CS60;I60;CEF	AC=5;AF=0.3;MQ=222.67;BQ=33.76;GC=0|1:1,1;GP=0.50	RG:AC	1:5	0:13
CUTC001959	1274	.	T	C	58	CS60;I60;CEF	AC=5;AF=0.3;MQ=222.82;BQ=35.29;GC=0|1:1,1;GP=0.50	RG:AC	1:5	0:12
CUTC001959	1303	.	A	G	55	CS60;I60;CEF	AC=5;AF=0.3;MQ=227.22;BQ=34.68;GC=0|1:1,1;GP=0.50	RG:AC	1:5	0:11
CUTC001959	1415	.	G	C	54	I60	AC=5;AF=0.3;MQ=232.14;BQ=33.60;GC=0|1:1,1;GP=0.50;EZ=ZraI	RG:AC	1:5	0:12
CUTC001959	1570	.	G	C	54	CS60	AC=4;AF=0.3;MQ=232.95;BQ=34.78;GC=0|1:1,1;GP=0.50;EZ=ZraI	RG:AC	1:4	0:11
CUTC001959	1587	.	A	G	54	CS60;CEF	AC=3;AF=0.2;MQ=229.97;BQ=34.77;GC=0|1:1,1;GP=0.50	RG:AC	1:3	0:11
CUTC001959	1633	.	T	D1	58	CS60;VKS;CEF	AC=4;AF=0.3;MQ=221.84;BQ=31.39;GC=0|1:1,1;GP=0.50	RG:AC	1:4	0:11
CUTC001961	715	.	T	G	51	CEF	AC=4;AF=0.3;MQ=232.38;BQ=28.87;GC=0|1:1,1;GP=0.50	RG:AC	0:9	1:4
CUTC001962	973	.	T	C	49	NVSM1;NVSM2;CEF	AC=2;AF=0.2;MQ=30.15;BQ=27.14;GC=0|1:1,1;GP=0.50	RG:AC	0|1:10,2	.:.
CUTC001967	268	.	G	IT	46	NVSM1;NVSM2;VKS;CEF	AC=2;AF=0.2;MQ=22.29;BQ=27.93;GC=0|1:1,1;GP=0.50	RG:AC	.:.	0|1:11,2
CUTC001967	562	.	C	A	48	NVSM1;NVSM2;CEF	AC=2;AF=0.1;MQ=24.67;BQ=35.05;GC=0|1:1,1;GP=0.50	RG:AC	.:.	0|1:19,2
CUTC001970	434	.	T	G	53	CEF	AC=6;AF=0.3;MQ=191.59;BQ=31.94;GC=0|1:1,1;GP=0.50	RG:AC	1:6	0:17
CUTC001970	537	.	T	C	49	CS60;NVSM2;CEF	AC=2;AF=0.1;MQ=184.62;BQ=28.47;GC=0|1:2,1;GP=0.33	RG:AC	0:5	0|1:16,2
CUTC001970	548	.	A	G	49	CS60;NVSM2;CEF	AC=2;AF=0.1;MQ=184.62;BQ=35.11;GC=0|1:2,1;GP=0.33	RG:AC	0:5	0|1:16,2
CUTC001971	1366	.	C	T	45	CS60;NVSM1;NVSM2;CEF	AC=2;AF=0.1;MQ=231.61;BQ=35.66;GC=0|1:2,2;GP=0.50	RG:AC	0|1:7,1	0|1:8,1
CUTC001971	1408	.	T	C	58	CS60;NVSM1;CEF	AC=3;AF=0.2;MQ=232.94;BQ=35.93;GC=0|1:2,1;GP=0.33	RG:AC	0|1:5,3	0:8
CUTC001972	681	.	A	G	48	NVSM1;CEF	AC=2;AF=0.2;MQ=86.74;BQ=36.52;GC=0|1:2,1;GP=0.33	RG:AC	0|1:5,2	0:1
CUTC001973	792	.	A	G	50	NVSM1;CEF	AC=2;AF=0.1;MQ=128.50;BQ=36.44;GC=0|1:2,1;GP=0.33	RG:AC	0|1:14,2	0:2
CUTC001980	147	.	T	C	47	I60;NVSM1;NVSM2	AC=2;AF=0.2;MQ=55.13;BQ=33.91;GC=0|1:1,1;GP=0.50;EZ=Asp718I,KpnI	RG:AC	0|1:8,2	.:.
CUTC001980	287	.	A	G	49	I60;NVSM1;NVSM2	AC=2;AF=0.2;MQ=55.13;BQ=38.06;GC=0|1:1,1;GP=0.50;EZ=EcoRV	RG:AC	0|1:8,2	.:.
CUTC001982	226	.	C	T	47	I60;NVSM2;CEF	AC=2;AF=0.1;MQ=38.84;BQ=34.95;GC=0|1:2,1;GP=0.33	RG:AC	0:6	0|1:7,2
CUTC001984	698	.	A	C	57	CS60;CEF	AC=3;AF=0.2;MQ=204.48;BQ=36.86;GC=0|1:1,1;GP=0.50	RG:AC	1:3	0:11
CUTC001984	717	.	T	G	57	CS60;CEF	AC=3;AF=0.2;MQ=204.48;BQ=36.90;GC=0|1:1,1;GP=0.50	RG:AC	1:3	0:11
CUTC001986	599	.	A	T	46	I60;NVSM1;NVSM2;CEF	AC=2;AF=0.2;MQ=50.72;BQ=31.06;GC=0|1:1,1;GP=0.50	RG:AC	0|1:9,2	.:.
CUTC001988	259	.	G	A	45	CEF	AC=4;AF=0.3;MQ=229.65;BQ=27.40;GC=0|1:1,1;GP=0.50	RG:AC	0:8	1:4
CUTC001988	455	.	C	T	59	I60;CEF	AC=5;AF=0.5;MQ=234.81;BQ=34.31;GC=0|1:1,1;GP=0.50	RG:AC	0:6	1:5
CUTC001988	890	.	A	G	49	I60;NVSM1;NVSM2;CEF	AC=2;AF=0.2;MQ=210.93;BQ=35.92;GC=0|1:2,2;GP=0.50	RG:AC	0|1:4,1	0|1:4,1
CUTC001988	1182	.	C	T	54	I60;CEF	AC=3;AF=0.2;MQ=153.01;BQ=33.00;GC=0|1:1,1;GP=0.50	RG:AC	1:3	0:14
CUTC001990	655	.	C	T	51	NVSM2;CEF	AC=3;AF=0.1;MQ=159.57;BQ=36.01;GC=0|1:2,1;GP=0.33	RG:AC	0:4	0|1:13,3
CUTC001990	806	.	A	G	58	NVSM1;NVSM2;CEF	AC=5;AF=0.5;MQ=84.51;BQ=31.39;GC=0|1:1,1;GP=0.50	RG:AC	.:.	0|1:5,5
CUTC001993	134	.	C	T	55	NVSM1;CEF	AC=4;AF=0.3;MQ=82.45;BQ=35.56;GC=0|1:2,1;GP=0.33	RG:AC	0|1:7,4	0:3
CUTC001994	937	.	A	T	46	CS60;CEF	AC=2;AF=0.2;MQ=89.22;BQ=32.43;GC=0|1:1,1;GP=0.50	RG:AC	1:2	0:8
CUTC001994	949	.	T	C	47	CS60;CEF	AC=2;AF=0.2;MQ=91.92;BQ=29.64;GC=0|1:1,1;GP=0.50	RG:AC	1:2	0:8
CUTC001995	397	.	T	C	49	I60;NVSM1;NVSM2	AC=2;AF=0.2;MQ=42.28;BQ=32.08;GC=0|1:2,2;GP=0.50;EZ=PstI	RG:AC	0|1:4,1	0|1:7,1
CUTC001996	468	.	G	A	49	NVSM1;CEF	AC=2;AF=0.4;MQ=55.09;BQ=35.53;GC=0|1:2,1;GP=0.33	RG:AC	0|1:1,2	0:2
CUTC001999	249	.	T	C	50	CS60;NVSM1;NVSM2;CEF	AC=2;AF=0.1;MQ=23.72;BQ=33.07;GC=0|1:1,1;GP=0.50	RG:AC	0|1:14,2	.:.
CUTC001999	258	.	A	G	47	CS60;NVSM1;NVSM2;CEF	AC=2;AF=0.1;MQ=23.72;BQ=27.96;GC=0|1:1,1;GP=0.50	RG:AC	0|1:14,2	.:.
CUTC002000	207	.	T	C	45	CS60;CEF	AC=2;AF=0.4;MQ=180.22;BQ=35.20;GC=0|1:1,1;GP=0.50	RG:AC	0:3	1:2
CUTC002000	254	.	A	T	53	CS60;NVSM2	AC=3;AF=0.4;MQ=167.97;BQ=33.63;GC=0|1:2,1;GP=0.33;EZ=PstI	RG:AC	0:3	0|1:1,3
CUTC002000	269	.	A	G	50	CS60;NVSM2	AC=3;AF=0.4;MQ=167.97;BQ=29.26;GC=0|1:2,1;GP=0.33;EZ=BglI	RG:AC	0:3	0|1:1,3
CUTC002000	272	.	C	T	48	CS60;NVSM2;CEF	AC=3;AF=0.4;MQ=167.97;BQ=27.89;GC=0|1:2,1;GP=0.33	RG:AC	0:3	0|1:1,3
CUTC002000	833	.	C	T	59	NVSM1;CEF	AC=3;AF=0.2;MQ=69.58;BQ=35.12;GC=0|1:2,1;GP=0.33	RG:AC	0|1:4,3	0:7
CUTC002004	472	.	C	ITA	45	I60;NVSM2;VKS;CEF	AC=2;AF=0.2;MQ=44.14;BQ=33.59;GC=0|1:2,1;GP=0.33	RG:AC	0:4	0|1:2,2
CUTC002004	534	.	A	T	49	I60;CEF	AC=2;AF=0.2;MQ=53.01;BQ=36.08;GC=0|1:1,1;GP=0.50	RG:AC	0:6	1:2
CUTC002005	320	.	C	A	48	NVSM1;CEF	AC=3;AF=0.3;MQ=238.59;BQ=34.52;GC=0|1:2,1;GP=0.33	RG:AC	0|1:1,3	0:5
CUTC002005	677	.	K	G,T	113	NVSM1;CEF	AC=4,4;AF=0.5,0.5;MQ=235.00;BQ=36.65;GC=1|2:2,1;GP=0.33	RG:AC	1|2:1,4	1:3
CUTC002005	799	.	A	T	55	NVSM1;CEF	AC=3;AF=0.2;MQ=234.56;BQ=35.09;GC=0|1:2,1;GP=0.33	RG:AC	0|1:6,3	0:6
CUTC002005	1019	.	C	A	47	CS60;NVSM1;CEF	AC=4;AF=0.2;MQ=230.57;BQ=32.82;GC=0|1:2,1;GP=0.33	RG:AC	0|1:4,4	0:9
CUTC002005	1028	.	C	T	58	CS60;NVSM1;CEF	AC=4;AF=0.2;MQ=230.57;BQ=36.19;GC=0|1:2,1;GP=0.33	RG:AC	0|1:4,4	0:9
CUTC002008	136	.	T	A	58	CS60;CEF	AC=4;AF=0.5;MQ=210.96;BQ=36.92;GC=0|1:1,1;GP=0.50	RG:AC	0:4	1:4
CUTC002008	168	.	A	G	58	CS60;CEF	AC=4;AF=0.5;MQ=210.96;BQ=30.54;GC=0|1:1,1;GP=0.50	RG:AC	0:4	1:4
CUTC002008	668	.	G	A	56	I60;NVSM1;CEF	AC=3;AF=0.3;MQ=90.78;BQ=36.84;GC=0|1:2,1;GP=0.33	RG:AC	0|1:2,3	0:5
CUTC002008	1007	.	G	A	48	CS60;I60;NVSM1;CEF	AC=5;AF=0.2;MQ=176.49;BQ=30.27;GC=0|1:2,1;GP=0.33	RG:AC	0|1:2,5	0:13
CUTC002008	1037	.	G	C	47	CS60;NVSM1;CEF	AC=3;AF=0.2;MQ=188.89;BQ=31.38;GC=0|1:2,1;GP=0.33	RG:AC	0|1:2,3	0:14
CUTC002009	624	.	T	C	45	CS60;I60;NVSM2;CEF	AC=2;AF=0.1;MQ=58.97;BQ=32.66;GC=0|1:2,1;GP=0.33	RG:AC	0:1	0|1:11,2
CUTC002009	672	.	G	C	50	CS60;I60;NVSM1;NVSM2;CEF	AC=2;AF=0.1;MQ=60.04;BQ=35.82;GC=0|1:1,1;GP=0.50	RG:AC	.:.	0|1:14,2
CUTC002009	684	.	G	A	50	CS60;I60;NVSM1;NVSM2;CEF	AC=2;AF=0.1;MQ=57.39;BQ=37.05;GC=0|1:1,1;GP=0.50	RG:AC	.:.	0|1:13,2
CUTC002009	702	.	A	T	50	CS60;I60;NVSM1;NVSM2;CEF	AC=2;AF=0.1;MQ=58.66;BQ=38.17;GC=0|1:1,1;GP=0.50	RG:AC	.:.	0|1:12,2
CUTC002009	711	.	A	G	49	CS60;I60;NVSM1;NVSM2;CEF	AC=2;AF=0.1;MQ=57.39;BQ=37.20;GC=0|1:1,1;GP=0.50	RG:AC	.:.	0|1:13,2
CUTC002009	726	.	A	G	49	CS60;I60;NVSM1;NVSM2;CEF	AC=2;AF=0.1;MQ=57.39;BQ=36.14;GC=0|1:1,1;GP=0.50	RG:AC	.:.	0|1:13,2
CUTC002009	735	.	T	C	48	CS60;I60;NVSM1;NVSM2;CEF	AC=2;AF=0.1;MQ=57.39;BQ=37.03;GC=0|1:1,1;GP=0.50	RG:AC	.:.	0|1:13,2
CUTC002009	738	.	A	G	49	CS60;I60;NVSM1;NVSM2;CEF	AC=2;AF=0.1;MQ=57.39;BQ=36.96;GC=0|1:1,1;GP=0.50	RG:AC	.:.	0|1:13,2
CUTC002009	747	.	A	G	49	CS60;I60;NVSM1;NVSM2;CEF	AC=2;AF=0.1;MQ=57.39;BQ=36.40;GC=0|1:1,1;GP=0.50	RG:AC	.:.	0|1:13,2
CUTC002009	751	.	G	A	49	CS60;I60;NVSM1;NVSM2;CEF	AC=2;AF=0.1;MQ=57.39;BQ=37.30;GC=0|1:1,1;GP=0.50	RG:AC	.:.	0|1:13,2
CUTC002009	752	.	A	C	49	CS60;I60;NVSM1;NVSM2;CEF	AC=2;AF=0.1;MQ=57.39;BQ=37.30;GC=0|1:1,1;GP=0.50	RG:AC	.:.	0|1:13,2
CUTC002009	756	.	C	T	49	CS60;I60;NVSM1;NVSM2;CEF	AC=2;AF=0.1;MQ=58.56;BQ=33.36;GC=0|1:1,1;GP=0.50	RG:AC	.:.	0|1:14,2
CUTC002009	777	.	G	A	52	CS60;I60;NVSM1;NVSM2;CEF	AC=3;AF=0.6;MQ=92.87;BQ=34.74;GC=0|1:1,1;GP=0.50	RG:AC	.:.	0|1:2,3
CUTC002009	837	.	T	A	59	I60;NVSM1;NVSM2;CEF	AC=3;AF=0.6;MQ=92.87;BQ=38.82;GC=0|1:1,1;GP=0.50	RG:AC	.:.	0|1:2,3
CUTC002013	685	.	T	C	50	NVSM1;CEF	AC=2;AF=0.1;MQ=193.55;BQ=33.58;GC=0|1:2,1;GP=0.33	RG:AC	0|1:11,2	0:13
CUTC002014	100	.	C	T	46	CEF	AC=2;AF=0.5;MQ=41.04;BQ=38.01;GC=0|1:1,1;GP=0.50	RG:AC	1:2	0:2
CUTC002015	124	.	C	G	55	CEF	AC=3;AF=0.4;MQ=223.00;BQ=34.74;GC=0|1:1,1;GP=0.50	RG:AC	0:5	1:3
CUTC002015	478	.	A	G	49	NVSM2;CEF	AC=2;AF=0.1;MQ=231.77;BQ=36.70;GC=0|1:2,1;GP=0.33	RG:AC	0:8	0|1:8,2
CUTC002015	567	.	C	T	49	CEF	AC=2;AF=0.2;MQ=233.57;BQ=30.04;GC=0|1:1,1;GP=0.50	RG:AC	1:2	0:6
CUTC002016	584	.	T	IC	59	CS60;NVSM2;VKS;CEF	AC=7;AF=0.2;MQ=227.41;BQ=35.94;GC=0|1:2,1;GP=0.33	RG:AC	0:18	0|1:7,7
CUTC002016	607	.	T	C	47	CS60;NVSM1;CEF	AC=2;AF=0.1;MQ=227.37;BQ=26.63;GC=0|1:2,1;GP=0.33	RG:AC	0|1:14,2	0:7
CUTC002017	66	.	T	D1	45	NVSM1;NVSM2;VKS;CEF	AC=8;AF=0.2;MQ=31.62;BQ=19.43;GC=0|1:1,1;GP=0.50	RG:AC	.:.	0|1:44,8
CUTC002017	142	.	C	T	47	CS60;NVSM1;NVSM2;CEF	AC=2;AF=0.0;MQ=32.23;BQ=34.79;GC=0|1:1,1;GP=0.50	RG:AC	.:.	0|1:59,2
CUTC002017	172	.	A	G	45	CS60;NVSM1;NVSM2;CEF	AC=2;AF=0.0;MQ=32.42;BQ=32.40;GC=0|1:1,1;GP=0.50	RG:AC	.:.	0|1:60,2
CUTC002018	64	.	R	A,G	120	.	AC=5,5;AF=0.5,0.5;MQ=238.17;BQ=38.60;GC=1|2:1,1;GP=0.50;EZ=BamHI	RG:AC	1:5	2:5
CUTC002018	151	.	A	C	60	CS60;CEF	AC=5;AF=0.5;MQ=238.52;BQ=37.90;GC=0|1:1,1;GP=0.50	RG:AC	1:5	0:6
CUTC002018	198	.	C	T	60	CS60;CEF	AC=5;AF=0.4;MQ=237.84;BQ=36.13;GC=0|1:1,1;GP=0.50	RG:AC	1:5	0:8
CUTC002018	797	.	C	T	53	I60;CEF	AC=3;AF=0.4;MQ=233.44;BQ=29.40;GC=0|1:1,1;GP=0.50	RG:AC	0:5	1:3
CUTC002019	528	.	W	A,T	92	CEF	AC=2,2;AF=0.5,0.5;MQ=206.19;BQ=35.05;GC=1|2:1,1;GP=0.50	RG:AC	2:2	1:2
CUTC002019	783	.	G	A	49	NVSM1;NVSM2;CEF	AC=2;AF=0.2;MQ=70.30;BQ=37.04;GC=0|1:2,2;GP=0.50	RG:AC	0|1:7,1	0|1:3,1
CUTC002020	51	.	G	A	50	CL60;NVSM2;CEF	AC=2;AF=0.3;MQ=61.25;BQ=38.10;GC=0|1:2,1;GP=0.33	RG:AC	0:3	0|1:2,2
CUTC002020	159	.	G	T	60	NVSM2;CEF	AC=5;AF=0.3;MQ=47.29;BQ=36.91;GC=0|1:2,1;GP=0.33	RG:AC	0:8	0|1:4,5
CUTC002020	321	.	A	G	58	NVSM2;CEF	AC=4;AF=0.3;MQ=60.41;BQ=33.60;GC=0|1:2,1;GP=0.33	RG:AC	0:7	0|1:2,4
CUTC002020	488	.	C	T	57	CS60	AC=3;AF=0.3;MQ=131.62;BQ=28.14;GC=0|1:1,1;GP=0.50;EZ=BglII	RG:AC	0:7	1:3
CUTC002020	496	.	T	D1	50	CS60;NVSM1;VKS;CEF	AC=4;AF=0.4;MQ=131.62;BQ=24.60;GC=1|0:2,1;GP=0.33	RG:AC	0|1:6,1	1:3
CUTC002021	55	.	A	G	50	CL60;NVSM1;NVSM2;CEF	AC=2;AF=0.4;MQ=18.08;BQ=33.36;GC=0|1:1,1;GP=0.50	RG:AC	.:.	0|1:3,2
CUTC002023	678	.	G	T	46	CEF	AC=2;AF=0.3;MQ=234.92;BQ=30.52;GC=0|1:1,1;GP=0.50	RG:AC	0:5	1:2
CUTC002023	889	.	G	T	60	CS60;I60;NVSM1;CEF	AC=8;AF=0.5;MQ=235.16;BQ=35.64;GC=0|1:2,1;GP=0.33	RG:AC	0|1:3,8	0:6
CUTC002023	948	.	A	C	48	CS60;NVSM1;CEF	AC=3;AF=0.2;MQ=234.78;BQ=32.69;GC=0|1:2,1;GP=0.33	RG:AC	0|1:9,3	0:7
CUTC002024	243	.	C	T	59	NVSM2;CEF	AC=4;AF=0.4;MQ=240.13;BQ=35.42;GC=0|1:2,1;GP=0.33	RG:AC	0:1	0|1:5,4
CUTC002025	116	.	A	G	47	NVSM2;CEF	AC=2;AF=0.2;MQ=133.92;BQ=36.42;GC=0|1:2,1;GP=0.33	RG:AC	0:4	0|1:4,2
CUTC002025	236	.	A	D2	58	CS60;VKS;CEF	AC=5;AF=0.4;MQ=108.44;BQ=34.59;GC=0|1:1,1;GP=0.50	RG:AC	0:7	1:5
CUTC002025	253	.	T	D1	57	CS60;NVSM2;VKS;CEF	AC=3;AF=0.2;MQ=101.07;BQ=34.50;GC=0|1:2,1;GP=0.33	RG:AC	0:8	0|1:3,3
CUTC002025	305	.	A	G	60	CS60;I60;NVSM2;CEF	AC=3;AF=0.2;MQ=98.74;BQ=34.32;GC=0|1:2,1;GP=0.33	RG:AC	0:8	0|1:4,3
CUTC002025	454	.	A	T	48	CS60;I60;NVSM1;CEF	AC=2;AF=0.2;MQ=59.89;BQ=35.48;GC=0|1:2,1;GP=0.33	RG:AC	0|1:5,2	0:5
CUTC002025	465	.	G	A	48	CS60;I60;NVSM1;CEF	AC=2;AF=0.2;MQ=60.38;BQ=36.28;GC=0|1:2,1;GP=0.33	RG:AC	0|1:5,2	0:5
CUTC002026	318	.	A	G	49	NVSM2;CEF	AC=2;AF=0.2;MQ=95.77;BQ=33.99;GC=0|1:2,1;GP=0.33	RG:AC	0:4	0|1:4,2
CUTC002029	538	.	A	D1	54	CS60;NVSM1;NVSM2;VKS;CEF	AC=3;AF=0.4;MQ=194.97;BQ=29.98;GC=0|1:2,2;GP=0.50	RG:AC	0|1:4,1	0|1:1,2
CUTC002029	562	.	T	C	45	CS60;CEF	AC=2;AF=0.4;MQ=185.74;BQ=35.52;GC=0|1:1,1;GP=0.50	RG:AC	0:3	1:2
CUTC002030	341	.	G	T	54	CEF	AC=3;AF=0.3;MQ=147.70;BQ=33.86;GC=0|1:1,1;GP=0.50	RG:AC	0:8	1:3
CUTC002030	552	.	A	G	45	I60;NVSM2;CEF	AC=2;AF=0.1;MQ=233.22;BQ=30.11;GC=0|1:2,1;GP=0.33	RG:AC	0:5	0|1:10,2
CUTC002030	773	.	T	A	50	I60;CEF	AC=3;AF=0.3;MQ=237.75;BQ=29.87;GC=0|1:1,1;GP=0.50	RG:AC	1:3	0:8
CUTC002033	207	.	T	C	47	CS60;CEF	AC=2;AF=0.2;MQ=31.81;BQ=35.97;GC=0|1:1,1;GP=0.50	RG:AC	0:6	1:2
CUTC002033	211	.	A	T	50	CS60	AC=2;AF=0.2;MQ=31.81;BQ=36.54;GC=0|1:1,1;GP=0.50;EZ=EcoRV	RG:AC	0:6	1:2
CUTC002033	228	.	G	C	50	CS60;CEF	AC=2;AF=0.2;MQ=31.81;BQ=36.20;GC=0|1:1,1;GP=0.50	RG:AC	0:6	1:2
CUTC002033	245	.	T	C	50	CS60;CEF	AC=2;AF=0.3;MQ=29.66;BQ=37.52;GC=0|1:1,1;GP=0.50	RG:AC	0:5	1:2
CUTC002033	290	.	A	G	48	CS60;CEF	AC=2;AF=0.3;MQ=29.66;BQ=33.78;GC=0|1:1,1;GP=0.50	RG:AC	0:5	1:2
CUTC002033	672	.	A	T	54	CEF	AC=3;AF=0.5;MQ=53.83;BQ=33.43;GC=0|1:1,1;GP=0.50	RG:AC	1:3	0:3
CUTC002035	709	.	A	T	58	CS60;CEF	AC=8;AF=0.3;MQ=83.53;BQ=28.88;GC=0|1:1,1;GP=0.50	RG:AC	1:8	0:20
CUTC002035	750	.	T	C	49	CS60;CEF	AC=8;AF=0.3;MQ=83.53;BQ=30.93;GC=0|1:1,1;GP=0.50	RG:AC	1:8	0:20
CUTC002035	751	.	C	T	58	CS60;CEF	AC=8;AF=0.3;MQ=83.53;BQ=30.94;GC=0|1:1,1;GP=0.50	RG:AC	1:8	0:20
CUTC002035	779	.	A	G	58	CS60;CEF	AC=8;AF=0.3;MQ=85.85;BQ=33.34;GC=0|1:1,1;GP=0.50	RG:AC	1:8	0:18
CUTC002035	810	.	A	C	57	CS60;CEF	AC=8;AF=0.3;MQ=88.30;BQ=33.35;GC=0|1:1,1;GP=0.50	RG:AC	1:8	0:16
CUTC002036	220	.	G	IA	47	I60;NVSM1;NVSM2;VKS;CEF	AC=3;AF=0.4;MQ=104.50;BQ=28.73;GC=0|1:1,1;GP=0.50	RG:AC	.:.	0|1:5,3
CUTC002036	338	.	G	T	53	CS60;NVSM1;NVSM2;CEF	AC=3;AF=0.2;MQ=127.41;BQ=35.35;GC=0|1:2,2;GP=0.50	RG:AC	0|1:1,2	0|1:9,1
CUTC002036	356	.	C	A	54	CS60;NVSM1;NVSM2;CEF	AC=3;AF=0.2;MQ=131.40;BQ=36.10;GC=0|1:2,2;GP=0.50	RG:AC	0|1:1,2	0|1:8,1
CUTC002036	374	.	G	A	56	CS60;NVSM1;NVSM2;CEF	AC=4;AF=0.3;MQ=132.87;BQ=31.01;GC=0|1:2,2;GP=0.50	RG:AC	0|1:1,2	0|1:7,2
CUTC002036	380	.	C	T	48	CS60;NVSM1;NVSM2;CEF	AC=4;AF=0.3;MQ=132.87;BQ=31.76;GC=0|1:2,2;GP=0.50	RG:AC	0|1:1,2	0|1:7,2
CUTC002036	392	.	A	G	57	CS60;NVSM2;CEF	AC=5;AF=0.4;MQ=132.87;BQ=33.44;GC=1|0:2,1;GP=0.33	RG:AC	1:3	0|1:7,2
CUTC002036	395	.	C	T	54	CS60;NVSM1;NVSM2;CEF	AC=3;AF=0.2;MQ=132.87;BQ=32.75;GC=0|1:2,2;GP=0.50	RG:AC	0|1:1,2	0|1:8,1
CUTC002036	431	.	T	C	49	CS60;NVSM1;NVSM2;CEF	AC=5;AF=0.4;MQ=132.58;BQ=33.35;GC=0|1:2,2;GP=0.50	RG:AC	0|1:1,2	0|1:6,3
CUTC002036	449	.	C	T	59	CS60;NVSM1;NVSM2	AC=5;AF=0.4;MQ=132.58;BQ=36.55;GC=0|1:2,2;GP=0.50;EZ=ZraI	RG:AC	0|1:1,2	0|1:6,3
CUTC002036	464	.	R	A,G	116	CS60;NVSM2;CEF	AC=5,5;AF=0.5,0.5;MQ=138.49;BQ=33.80;GC=2|1:2,1;GP=0.33	RG:AC	2:2	1|2:5,3
CUTC002036	512	.	R	A,G	119	CS60;NVSM2;CEF	AC=5,5;AF=0.5,0.5;MQ=138.49;BQ=38.35;GC=1|2:2,1;GP=0.33	RG:AC	1:2	1|2:3,5
CUTC002036	515	.	R	A,G	119	CS60;NVSM2;CEF	AC=5,5;AF=0.5,0.5;MQ=138.49;BQ=38.09;GC=2|1:2,1;GP=0.33	RG:AC	2:2	1|2:5,3
CUTC002036	533	.	G	A	59	CS60;NVSM2;CEF	AC=4;AF=0.4;MQ=139.19;BQ=37.12;GC=0|1:2,1;GP=0.33	RG:AC	0:2	0|1:3,4
CUTC002036	563	.	T	C	59	CS60;NVSM2;CEF	AC=4;AF=0.4;MQ=139.19;BQ=37.85;GC=0|1:2,1;GP=0.33	RG:AC	0:2	0|1:3,4
CUTC002036	578	.	Y	C,T	112	CS60;NVSM2;CEF	AC=4,4;AF=0.5,0.5;MQ=132.53;BQ=34.08;GC=2|1:2,1;GP=0.33	RG:AC	2:2	1|2:4,2
CUTC002036	707	.	G	A	50	CEF	AC=2;AF=0.4;MQ=101.44;BQ=34.49;GC=0|1:1,1;GP=0.50	RG:AC	0:3	1:2
CUTC002037	311	.	C	IA	47	CS60;NVSM2;VKS;CEF	AC=2;AF=0.2;MQ=233.31;BQ=36.78;GC=0|1:2,1;GP=0.33	RG:AC	0:4	0|1:4,2
CUTC002037	313	.	T	A	48	CS60;NVSM2;CEF	AC=2;AF=0.2;MQ=234.66;BQ=36.90;GC=0|1:2,1;GP=0.33	RG:AC	0:4	0|1:2,2
CUTC002042	1262	.	T	C	49	NVSM1;CEF	AC=2;AF=0.1;MQ=118.03;BQ=33.66;GC=0|1:2,1;GP=0.33	RG:AC	0|1:4,2	0:8
CUTC002045	305	.	T	A	49	I60;NVSM2;CEF	AC=2;AF=0.1;MQ=123.81;BQ=31.22;GC=0|1:2,1;GP=0.33	RG:AC	0:5	0|1:7,2
CUTC002045	1002	.	Y	C,T	106	NVSM1;CEF	AC=2,3;AF=0.4,0.6;MQ=195.13;BQ=37.19;GC=2|1:2,1;GP=0.33	RG:AC	1|2:2,1	2:2
CUTC002046	676	.	T	C	59	CEF	AC=5;AF=0.4;MQ=235.65;BQ=35.11;GC=0|1:1,1;GP=0.50	RG:AC	0:8	1:5
CUTC002048	835	.	T	C	46	CS60;NVSM2;CEF	AC=2;AF=0.1;MQ=111.37;BQ=35.50;GC=0|1:2,1;GP=0.33	RG:AC	0:9	0|1:8,2
CUTC002048	893	.	G	A	50	CS60;NVSM1;CEF	AC=3;AF=0.2;MQ=120.73;BQ=32.32;GC=0|1:2,1;GP=0.33	RG:AC	0|1:5,3	0:8
CUTC002048	917	.	T	G	48	CS60;NVSM1;CEF	AC=2;AF=0.2;MQ=141.38;BQ=32.52;GC=0|1:2,1;GP=0.33	RG:AC	0|1:3,2	0:4
CUTC002048	929	.	T	G	46	CS60;NVSM1;CEF	AC=2;AF=0.2;MQ=145.02;BQ=29.03;GC=0|1:2,1;GP=0.33	RG:AC	0|1:3,2	0:3
CUTC002049	719	.	G	C	46	I60;NVSM1;CEF	AC=2;AF=0.2;MQ=92.62;BQ=35.32;GC=0|1:2,1;GP=0.33	RG:AC	0|1:2,2	0:9
CUTC002050	369	.	A	G	46	CEF	AC=2;AF=0.2;MQ=68.20;BQ=36.55;GC=0|1:1,1;GP=0.50	RG:AC	1:2	0:6
CUTC002050	594	.	T	A	55	CEF	AC=5;AF=0.3;MQ=47.09;BQ=34.26;GC=0|1:1,1;GP=0.50	RG:AC	1:5	0:10
CUTC002050	663	.	C	T	55	CS60;CEF	AC=5;AF=0.4;MQ=44.70;BQ=27.76;GC=0|1:1,1;GP=0.50	RG:AC	1:5	0:9
CUTC002050	681	.	A	T	57	CS60;CEF	AC=5;AF=0.4;MQ=45.47;BQ=33.18;GC=0|1:1,1;GP=0.50	RG:AC	1:5	0:8
CUTC002052	307	.	T	G	50	CS60;NVSM2;CEF	AC=2;AF=0.3;MQ=185.05;BQ=38.92;GC=0|1:2,1;GP=0.33	RG:AC	0:3	0|1:1,2
CUTC002052	329	.	Y	C,T	102	CS60;NVSM1;CEF	AC=4,2;AF=0.7,0.3;MQ=185.05;BQ=32.71;GC=1|2:2,1;GP=0.33	RG:AC	1|2:1,2	1:3
CUTC002052	343	.	T	C	50	CS60;NVSM2;CEF	AC=2;AF=0.3;MQ=185.05;BQ=38.41;GC=0|1:2,1;GP=0.33	RG:AC	0:3	0|1:1,2
CUTC002052	352	.	C	G	50	CS60;NVSM2;CEF	AC=2;AF=0.3;MQ=185.05;BQ=35.38;GC=0|1:2,1;GP=0.33	RG:AC	0:3	0|1:1,2
CUTC002052	370	.	G	T	47	CS60;NVSM2;CEF	AC=2;AF=0.3;MQ=181.38;BQ=34.32;GC=0|1:2,1;GP=0.33	RG:AC	0:3	0|1:1,2
CUTC002052	382	.	G	C	58	CS60;NVSM1;NVSM2;CEF	AC=3;AF=0.4;MQ=189.79;BQ=33.45;GC=0|1:2,2;GP=0.50	RG:AC	0|1:3,1	0|1:1,2
CUTC002052	385	.	G	A	53	CS60;I60;NVSM1;NVSM2;CEF	AC=3;AF=0.4;MQ=189.79;BQ=29.67;GC=0|1:2,2;GP=0.50	RG:AC	0|1:3,1	0|1:1,2
CUTC002052	400	.	T	A	60	CS60;I60;NVSM1;NVSM2;CEF	AC=3;AF=0.4;MQ=207.28;BQ=39.19;GC=0|1:2,2;GP=0.50	RG:AC	0|1:2,2	0|1:3,1
CUTC002052	405	.	T	A	58	CS60;I60;NVSM1;NVSM2;CEF	AC=3;AF=0.4;MQ=207.28;BQ=35.67;GC=0|1:2,2;GP=0.50	RG:AC	0|1:2,2	0|1:3,1
CUTC002052	436	.	G	A	53	CS60;I60;NVSM1;NVSM2;CEF	AC=3;AF=0.4;MQ=207.28;BQ=35.01;GC=0|1:2,2;GP=0.50	RG:AC	0|1:2,2	0|1:3,1
CUTC002052	439	.	C	T	53	CS60;I60;NVSM1;NVSM2;CEF	AC=3;AF=0.4;MQ=207.28;BQ=35.78;GC=0|1:2,2;GP=0.50	RG:AC	0|1:2,2	0|1:3,1
CUTC002052	457	.	T	C	56	CS60;I60;NVSM1;NVSM2;CEF	AC=3;AF=0.3;MQ=212.46;BQ=38.02;GC=0|1:2,2;GP=0.50	RG:AC	0|1:4,2	0|1:3,1
CUTC002052	644	.	C	IT	45	NVSM1;VKS;CEF	AC=2;AF=0.1;MQ=224.69;BQ=35.50;GC=0|1:2,1;GP=0.33	RG:AC	0|1:11,2	0:9
CUTC002052	836	.	G	D1	59	VKS;CEF	AC=5;AF=0.5;MQ=222.40;BQ=32.46;GC=0|1:1,1;GP=0.50	RG:AC	0:5	1:5
CUTC002053	310	.	A	T	59	CS60;CEF	AC=5;AF=0.4;MQ=106.83;BQ=36.57;GC=0|1:1,1;GP=0.50	RG:AC	1:5	0:7
CUTC002053	318	.	A	G	59	CS60;NVSM1;CEF	AC=3;AF=0.2;MQ=106.83;BQ=36.80;GC=0|1:2,1;GP=0.33	RG:AC	0|1:2,3	0:7
CUTC002056	468	.	R	A,G	95	I60;NVSM1;CEF	AC=2,2;AF=0.5,0.5;MQ=145.29;BQ=36.71;GC=2|1:2,1;GP=0.33	RG:AC	1|2:2,1	2:1
CUTC002057	332	.	S	C,G	107	CEF	AC=3,2;AF=0.6,0.4;MQ=185.73;BQ=37.76;GC=1|2:1,1;GP=0.50	RG:AC	1:3	2:2
CUTC002057	1037	.	T	A	58	CEF	AC=6;AF=0.3;MQ=179.91;BQ=28.49;GC=0|1:1,1;GP=0.50	RG:AC	0:17	1:6
CUTC002058	1289	.	T	C	50	NVSM1;CEF	AC=2;AF=0.2;MQ=27.07;BQ=35.20;GC=0|1:2,1;GP=0.33	RG:AC	0|1:6,2	0:1
CUTC002059	195	.	A	G	47	NVSM2;CEF	AC=2;AF=0.2;MQ=33.20;BQ=34.69;GC=0|1:2,1;GP=0.33	RG:AC	0:8	0|1:2,2
CUTC002059	283	.	A	D1	47	I60;NVSM1;NVSM2;VKS;CEF	AC=3;AF=0.2;MQ=36.06;BQ=28.36;GC=0|1:2,2;GP=0.50	RG:AC	0|1:7,2	0|1:4,1
CUTC002059	896	.	G	A	49	CL60;NVSM1;CEF	AC=2;AF=0.2;MQ=74.00;BQ=25.43;GC=0|1:2,1;GP=0.33	RG:AC	0|1:4,2	0:4
CUTC002065	432	.	G	A	55	CEF	AC=3;AF=0.2;MQ=235.78;BQ=33.74;GC=0|1:1,1;GP=0.50	RG:AC	1:3	0:12
CUTC002067	914	.	T	C	48	NVSM2;CEF	AC=2;AF=0.2;MQ=70.44;BQ=31.58;GC=0|1:2,1;GP=0.33	RG:AC	0:1	0|1:9,2
CUTC002068	1630	.	T	C	49	NVSM1;NVSM2;CEF	AC=2;AF=0.2;MQ=17.19;BQ=38.47;GC=0|1:1,1;GP=0.50	RG:AC	0|1:7,2	.:.
CUTC002069	838	.	G	A	53	CEF	AC=5;AF=0.3;MQ=162.12;BQ=31.09;GC=0|1:1,1;GP=0.50	RG:AC	0:11	1:5
CUTC002070	752	.	A	IC	53	NVSM2;VKS;CEF	AC=3;AF=0.2;MQ=230.34;BQ=31.05;GC=0|1:2,1;GP=0.33	RG:AC	0:9	0|1:3,3
CUTC002071	153	.	A	G	46	NVSM1;NVSM2	AC=2;AF=0.2;MQ=57.12;BQ=31.14;GC=0|1:2,2;GP=0.50;EZ=EcoRI	RG:AC	0|1:3,1	0|1:6,1
CUTC002072	1338	.	C	T	50	CEF	AC=2;AF=0.3;MQ=62.02;BQ=38.22;GC=0|1:1,1;GP=0.50	RG:AC	1:2	0:4
CUTC002073	439	.	C	T	50	I60;NVSM1;CEF	AC=2;AF=0.1;MQ=235.85;BQ=33.52;GC=0|1:2,1;GP=0.33	RG:AC	0|1:10,2	0:10
CUTC002073	679	.	C	G	56	CS60;CEF	AC=5;AF=0.3;MQ=233.37;BQ=34.09;GC=0|1:1,1;GP=0.50	RG:AC	0:10	1:5
CUTC002073	693	.	C	G	53	CS60;CEF	AC=5;AF=0.3;MQ=233.37;BQ=34.92;GC=0|1:1,1;GP=0.50	RG:AC	0:10	1:5
CUTC002074	534	.	G	IT	46	CS60;NVSM2;VKS;CEF	AC=2;AF=0.1;MQ=95.72;BQ=35.72;GC=0|1:2,1;GP=0.33	RG:AC	0:5	0|1:9,2
CUTC002074	566	.	C	G	46	CS60;NVSM2;CEF	AC=2;AF=0.2;MQ=88.08;BQ=35.17;GC=0|1:2,1;GP=0.33	RG:AC	0:5	0|1:6,2
CUTC002074	709	.	A	G	49	NVSM2;CEF	AC=3;AF=0.2;MQ=78.81;BQ=30.20;GC=0|1:2,1;GP=0.33	RG:AC	0:4	0|1:9,3
CUTC002080	194	.	A	T	47	NVSM1;CEF	AC=3;AF=0.4;MQ=142.13;BQ=32.18;GC=0|1:2,1;GP=0.33	RG:AC	0|1:1,3	0:3
CUTC002080	621	.	G	C	52	NVSM1;CEF	AC=5;AF=0.4;MQ=218.02;BQ=29.28;GC=0|1:2,1;GP=0.33	RG:AC	0|1:2,5	0:7
CUTC002081	840	.	G	A	59	CS60;I60;NVSM2;CEF	AC=6;AF=0.4;MQ=122.02;BQ=32.65;GC=0|1:2,1;GP=0.33	RG:AC	0:8	0|1:2,6
CUTC002081	846	.	A	T	59	CS60;I60;NVSM2;CEF	AC=6;AF=0.4;MQ=122.02;BQ=33.76;GC=0|1:2,1;GP=0.33	RG:AC	0:8	0|1:2,6
CUTC002081	871	.	G	A	59	CS60;NVSM2	AC=6;AF=0.4;MQ=133.25;BQ=28.19;GC=0|1:2,1;GP=0.33;EZ=BanI	RG:AC	0:8	0|1:2,6
CUTC002081	906	.	M	C,A	119	CS60;NVSM1;CEF	AC=8,6;AF=0.6,0.4;MQ=142.12;BQ=35.49;GC=1|2:2,1;GP=0.33	RG:AC	1|2:1,6	1:7
CUTC002081	1049	.	C	T	60	NVSM1;NVSM2;CEF	AC=5;AF=0.4;MQ=183.12;BQ=34.34;GC=0|1:2,2;GP=0.50	RG:AC	0|1:6,1	0|1:1,4
CUTC002082	287	.	T	G	57	NVSM1;CEF	AC=3;AF=0.2;MQ=51.92;BQ=35.64;GC=0|1:2,1;GP=0.33	RG:AC	0|1:2,3	0:7
CUTC002082	707	.	A	G	56	I60;NVSM1;CEF	AC=4;AF=0.3;MQ=171.11;BQ=35.32;GC=0|1:2,1;GP=0.33	RG:AC	0|1:2,4	0:6
CUTC002084	1639	.	A	T	55	CS60;CEF	AC=4;AF=0.4;MQ=232.93;BQ=36.01;GC=0|1:1,1;GP=0.50	RG:AC	1:4	0:5
CUTC002084	1681	.	W	A,T	111	CS60;CEF	AC=3,4;AF=0.4,0.6;MQ=233.43;BQ=34.06;GC=1|2:1,1;GP=0.50	RG:AC	2:4	1:3
CUTC002084	1726	.	A	G	55	CS60;CEF	AC=3;AF=0.4;MQ=232.18;BQ=34.57;GC=0|1:1,1;GP=0.50	RG:AC	1:3	0:4
CUTC002084	2068	.	A	C	50	CS60;CEF	AC=2;AF=0.2;MQ=240.58;BQ=36.50;GC=0|1:1,1;GP=0.50	RG:AC	0:7	1:2
CUTC002084	2083	.	G	A	53	CS60;CEF	AC=3;AF=0.3;MQ=239.67;BQ=31.47;GC=0|1:1,1;GP=0.50	RG:AC	0:8	1:3
CUTC002086	213	.	G	C	58	CEF	AC=3;AF=0.4;MQ=56.74;BQ=37.77;GC=0|1:1,1;GP=0.50	RG:AC	0:5	1:3
CUTC002086	877	.	A	G	55	CS60;NVSM2;CEF	AC=3;AF=0.3;MQ=31.38;BQ=32.36;GC=0|1:2,1;GP=0.33	RG:AC	0:3	0|1:5,3
CUTC002086	898	.	C	T	56	CS60;NVSM2;CEF	AC=3;AF=0.3;MQ=31.38;BQ=36.16;GC=0|1:2,1;GP=0.33	RG:AC	0:3	0|1:5,3
CUTC002087	147	.	A	C	55	NVSM2;CEF	AC=5;AF=0.4;MQ=64.66;BQ=29.04;GC=0|1:2,1;GP=0.33	RG:AC	0:7	0|1:2,5
CUTC002087	207	.	G	A	58	NVSM2;CEF	AC=5;AF=0.4;MQ=64.66;BQ=36.55;GC=0|1:2,1;GP=0.33	RG:AC	0:7	0|1:2,5
CUTC002088	955	.	A	T	46	NVSM1;CEF	AC=2;AF=0.2;MQ=37.36;BQ=34.97;GC=0|1:2,1;GP=0.33	RG:AC	0|1:8,2	0:3
CUTC002090	707	.	A	D1	47	NVSM1;NVSM2;VKS;CEF	AC=5;AF=0.3;MQ=110.10;BQ=26.74;GC=0|1:1,1;GP=0.50	RG:AC	0|1:14,5	.:.
CUTC002091	63	.	T	A	50	CS60;NVSM1;CEF	AC=2;AF=0.4;MQ=188.40;BQ=33.76;GC=1|0:2,1;GP=0.33	RG:AC	0|1:3,1	1:1
CUTC002091	65	.	G	A	50	CS60;NVSM1;CEF	AC=2;AF=0.4;MQ=188.40;BQ=33.76;GC=1|0:2,1;GP=0.33	RG:AC	0|1:3,1	1:1
CUTC002091	107	.	C	G	49	CS60;NVSM1;NVSM2;CEF	AC=2;AF=0.3;MQ=187.19;BQ=31.98;GC=0|1:2,2;GP=0.50	RG:AC	0|1:3,1	0|1:1,1
CUTC002091	110	.	A	G	55	CS60;NVSM1;CEF	AC=3;AF=0.5;MQ=187.19;BQ=32.48;GC=1|0:2,1;GP=0.33	RG:AC	0|1:3,1	1:2
CUTC002091	117	.	T	C	49	CS60;NVSM1;NVSM2	AC=2;AF=0.3;MQ=187.19;BQ=33.59;GC=0|1:2,2;GP=0.50;EZ=PstI	RG:AC	0|1:3,1	0|1:1,1
CUTC002091	126	.	A	G	48	CS60;NVSM1;NVSM2;CEF	AC=2;AF=0.3;MQ=187.19;BQ=35.65;GC=0|1:2,2;GP=0.50	RG:AC	0|1:3,1	0|1:1,1
CUTC002091	145	.	G	A	50	CS60;NVSM1;NVSM2;CEF	AC=2;AF=0.3;MQ=181.31;BQ=33.90;GC=0|1:2,2;GP=0.50	RG:AC	0|1:3,1	0|1:2,1
CUTC002091	153	.	W	A,T	112	CS60;NVSM1;CEF	AC=4,3;AF=0.6,0.4;MQ=181.31;BQ=33.87;GC=1|2:2,1;GP=0.33	RG:AC	1|2:1,3	1:3
CUTC002091	167	.	T	C	46	CS60;NVSM1;NVSM2;CEF	AC=2;AF=0.3;MQ=181.31;BQ=34.99;GC=0|1:2,2;GP=0.50	RG:AC	0|1:3,1	0|1:2,1
CUTC002091	173	.	T	C	49	CS60;NVSM1;NVSM2;CEF	AC=2;AF=0.3;MQ=181.31;BQ=37.49;GC=0|1:2,2;GP=0.50	RG:AC	0|1:3,1	0|1:2,1
CUTC002091	203	.	T	A	45	CS60;NVSM1;NVSM2;CEF	AC=2;AF=0.2;MQ=167.18;BQ=35.06;GC=0|1:2,2;GP=0.50	RG:AC	0|1:5,1	0|1:2,1
CUTC002091	227	.	T	C	56	CS60;NVSM1;NVSM2;CEF	AC=3;AF=0.3;MQ=160.61;BQ=32.01;GC=0|1:2,2;GP=0.50	RG:AC	0|1:4,2	0|1:3,1
CUTC002091	245	.	A	G	46	CS60;NVSM1;NVSM2;CEF	AC=2;AF=0.2;MQ=160.61;BQ=33.71;GC=0|1:2,2;GP=0.50	RG:AC	0|1:5,1	0|1:3,1
CUTC002091	373	.	G	A	55	CEF	AC=3;AF=0.4;MQ=149.34;BQ=37.72;GC=0|1:1,1;GP=0.50	RG:AC	0:4	1:3
CUTC002091	900	.	A	G	57	CS60;I60;NVSM2;CEF	AC=3;AF=0.2;MQ=155.25;BQ=35.49;GC=0|1:2,1;GP=0.33	RG:AC	0:6	0|1:5,3
CUTC002091	901	.	T	C	57	CS60;I60;NVSM2;CEF	AC=3;AF=0.2;MQ=159.16;BQ=35.46;GC=0|1:2,1;GP=0.33	RG:AC	0:6	0|1:4,3
CUTC002091	951	.	A	C	53	CS60;I60;NVSM2;CEF	AC=3;AF=0.3;MQ=167.66;BQ=31.14;GC=0|1:2,1;GP=0.33	RG:AC	0:5	0|1:2,3
CUTC002092	485	.	C	T	58	CS60;CEF	AC=3;AF=0.3;MQ=221.19;BQ=35.60;GC=0|1:1,1;GP=0.50	RG:AC	1:3	0:6
CUTC002092	541	.	G	C	56	CS60;CEF	AC=4;AF=0.4;MQ=222.40;BQ=33.21;GC=0|1:1,1;GP=0.50	RG:AC	1:4	0:6
CUTC002092	872	.	G	C	59	CEF	AC=5;AF=0.3;MQ=225.31;BQ=35.25;GC=0|1:1,1;GP=0.50	RG:AC	1:5	0:12
CUTC002092	1186	.	A	T	48	CS60;NVSM1;CEF	AC=2;AF=0.2;MQ=237.26;BQ=31.54;GC=0|1:2,1;GP=0.33	RG:AC	0|1:2,2	0:5
CUTC002092	1228	.	T	G	49	CS60;CL60;CEF	AC=3;AF=0.4;MQ=236.78;BQ=29.85;GC=0|1:1,1;GP=0.50	RG:AC	1:3	0:5
CUTC002094	1108	.	A	G	58	CS60;NVSM1;CEF	AC=3;AF=0.3;MQ=88.75;BQ=38.15;GC=0|1:2,1;GP=0.33	RG:AC	0|1:2,3	0:4
CUTC002094	1121	.	A	G	54	CS60;NVSM1;CEF	AC=3;AF=0.3;MQ=88.75;BQ=36.14;GC=0|1:2,1;GP=0.33	RG:AC	0|1:2,3	0:4
CUTC002094	1161	.	C	D1	50	CS60;NVSM1;VKS;CEF	AC=5;AF=0.6;MQ=93.84;BQ=28.27;GC=1|0:2,1;GP=0.33	RG:AC	0|1:3,2	1:3
CUTC002095	1098	.	T	G	60	NVSM1;CEF	AC=14;AF=0.5;MQ=116.26;BQ=33.68;GC=1|0:2,1;GP=0.33	RG:AC	0|1:15,1	1:13
CUTC002096	186	.	T	G	56	CEF	AC=3;AF=0.4;MQ=231.08;BQ=34.58;GC=0|1:1,1;GP=0.50	RG:AC	1:3	0:4
CUTC002096	480	.	C	G	49	CS60;I60;NVSM2;CEF	AC=2;AF=0.2;MQ=224.45;BQ=29.72;GC=0|1:2,1;GP=0.33	RG:AC	0:3	0|1:3,2
CUTC002096	501	.	T	C	47	CS60;I60;NVSM2;CEF	AC=2;AF=0.2;MQ=224.45;BQ=30.85;GC=0|1:2,1;GP=0.33	RG:AC	0:3	0|1:3,2
CUTC002096	507	.	G	A	49	CS60;I60;NVSM2;CEF	AC=2;AF=0.2;MQ=224.45;BQ=34.22;GC=0|1:2,1;GP=0.33	RG:AC	0:3	0|1:3,2
CUTC002096	519	.	C	T	45	CS60;I60;NVSM2;CEF	AC=2;AF=0.3;MQ=221.99;BQ=34.39;GC=0|1:2,1;GP=0.33	RG:AC	0:2	0|1:3,2
CUTC002096	531	.	C	A	48	CS60;I60;NVSM2;CEF	AC=2;AF=0.3;MQ=220.10;BQ=35.77;GC=0|1:2,1;GP=0.33	RG:AC	0:2	0|1:2,2
CUTC002096	549	.	C	T	48	CS60;NVSM2;CEF	AC=2;AF=0.2;MQ=223.41;BQ=35.92;GC=0|1:2,1;GP=0.33	RG:AC	0:2	0|1:4,2
CUTC002096	555	.	A	T	49	CS60;NVSM2;CEF	AC=2;AF=0.2;MQ=223.41;BQ=35.87;GC=0|1:2,1;GP=0.33	RG:AC	0:2	0|1:4,2
CUTC002096	563	.	C	T	47	CS60;NVSM2;CEF	AC=2;AF=0.3;MQ=221.85;BQ=36.93;GC=0|1:2,1;GP=0.33	RG:AC	0:2	0|1:3,2
CUTC002096	564	.	T	C	47	CS60;NVSM2;CEF	AC=2;AF=0.3;MQ=221.85;BQ=36.93;GC=0|1:2,1;GP=0.33	RG:AC	0:2	0|1:3,2
CUTC002096	568	.	A	G	46	CS60;NVSM2;CEF	AC=2;AF=0.3;MQ=221.85;BQ=34.58;GC=0|1:2,1;GP=0.33	RG:AC	0:2	0|1:3,2
CUTC002096	603	.	A	T	48	CS60;NVSM2;CEF	AC=2;AF=0.2;MQ=213.02;BQ=36.78;GC=0|1:2,1;GP=0.33	RG:AC	0:4	0|1:6,2
CUTC002096	606	.	C	T	49	CS60;NVSM2;CEF	AC=2;AF=0.2;MQ=213.02;BQ=37.06;GC=0|1:2,1;GP=0.33	RG:AC	0:4	0|1:6,2
CUTC002096	609	.	T	G	49	CS60;NVSM2;CEF	AC=2;AF=0.2;MQ=213.02;BQ=37.78;GC=0|1:2,1;GP=0.33	RG:AC	0:4	0|1:6,2
CUTC002096	612	.	A	G	48	CS60;NVSM2;CEF	AC=2;AF=0.2;MQ=213.02;BQ=38.05;GC=0|1:2,1;GP=0.33	RG:AC	0:4	0|1:6,2
CUTC002096	639	.	G	A	48	CS60;NVSM2;CEF	AC=2;AF=0.2;MQ=213.73;BQ=31.74;GC=0|1:2,1;GP=0.33	RG:AC	0:4	0|1:7,2
CUTC002096	648	.	C	A	49	CS60;NVSM2;CEF	AC=2;AF=0.1;MQ=210.96;BQ=35.07;GC=0|1:2,1;GP=0.33	RG:AC	0:5	0|1:7,2
CUTC002096	676	.	T	A	49	CS60;NVSM2;CEF	AC=2;AF=0.1;MQ=212.24;BQ=37.10;GC=0|1:2,1;GP=0.33	RG:AC	0:5	0|1:9,2
CUTC002096	717	.	A	G	47	CS60;NVSM2;CEF	AC=2;AF=0.1;MQ=213.64;BQ=33.95;GC=0|1:2,1;GP=0.33	RG:AC	0:6	0|1:9,2
CUTC002096	753	.	C	A	52	CS60;NVSM2;CEF	AC=5;AF=0.4;MQ=224.69;BQ=34.26;GC=1|0:2,1;GP=0.33	RG:AC	1:4	0|1:9,1
CUTC002097	621	.	G	A	45	CS60;CEF	AC=2;AF=0.2;MQ=139.53;BQ=34.78;GC=0|1:1,1;GP=0.50	RG:AC	0:8	1:2
CUTC002097	648	.	C	T	47	CS60;CEF	AC=2;AF=0.3;MQ=150.81;BQ=35.38;GC=0|1:1,1;GP=0.50	RG:AC	0:5	1:2
CUTC002097	674	.	G	A	48	CS60;CEF	AC=2;AF=0.3;MQ=150.81;BQ=36.01;GC=0|1:1,1;GP=0.50	RG:AC	0:5	1:2
CUTC002098	1059	.	C	G	60	CS60;NVSM1;CEF	AC=5;AF=0.4;MQ=236.43;BQ=37.32;GC=1|0:2,1;GP=0.33	RG:AC	0|1:7,1	1:4
CUTC002098	1060	.	A	G	60	CS60;NVSM1;CEF	AC=5;AF=0.4;MQ=236.25;BQ=37.19;GC=1|0:2,1;GP=0.33	RG:AC	0|1:8,1	1:4
CUTC002098	1148	.	T	C	46	NVSM1;CEF	AC=2;AF=0.1;MQ=231.86;BQ=36.45;GC=0|1:2,1;GP=0.33	RG:AC	0|1:12,2	0:6
CUTC002098	1289	.	T	C	48	NVSM1;CEF	AC=2;AF=0.1;MQ=231.40;BQ=33.10;GC=0|1:2,1;GP=0.33	RG:AC	0|1:15,2	0:8
CUTC002102	710	.	T	C	60	CS60;I60;NVSM2	AC=4;AF=0.2;MQ=99.57;BQ=37.48;GC=0|1:2,1;GP=0.33;EZ=PvuII	RG:AC	0:9	0|1:3,4
CUTC002102	712	.	G	T	60	CS60;I60;NVSM2;CEF	AC=4;AF=0.2;MQ=99.57;BQ=37.21;GC=0|1:2,1;GP=0.33	RG:AC	0:9	0|1:3,4
CUTC002106	313	.	C	T	57	CEF	AC=3;AF=0.3;MQ=121.70;BQ=32.36;GC=0|1:1,1;GP=0.50	RG:AC	0:7	1:3
CUTC002107	283	.	T	C	55	I60;NVSM1;CEF	AC=4;AF=0.3;MQ=230.02;BQ=32.72;GC=0|1:2,1;GP=0.33	RG:AC	0|1:4,4	0:4
CUTC002107	492	.	T	C	49	NVSM1;CEF	AC=2;AF=0.2;MQ=231.63;BQ=35.02;GC=0|1:2,1;GP=0.33	RG:AC	0|1:4,2	0:5
CUTC002108	305	.	A	G	48	NVSM1;NVSM2;CEF	AC=2;AF=0.1;MQ=20.09;BQ=36.48;GC=0|1:1,1;GP=0.50	RG:AC	.:.	0|1:16,2
CUTC002110	266	.	T	D1	45	CS60;NVSM1;NVSM2;VKS;CEF	AC=3;AF=0.3;MQ=232.69;BQ=27.53;GC=0|1:2,2;GP=0.50	RG:AC	0|1:4,1	0|1:3,2
CUTC002110	312	.	T	C	49	CS60;NVSM2;CEF	AC=2;AF=0.1;MQ=233.46;BQ=34.25;GC=0|1:2,1;GP=0.33	RG:AC	0:6	0|1:6,2
CUTC002110	673	.	T	C	51	CS60;I60;NVSM1;NVSM2;CEF	AC=4;AF=0.3;MQ=218.23;BQ=33.36;GC=0|1:2,2;GP=0.50	RG:AC	0|1:8,2	0|1:2,2
CUTC002110	727	.	A	G	49	CS60;I60;NVSM1;CEF	AC=2;AF=0.2;MQ=206.11;BQ=34.32;GC=0|1:2,1;GP=0.33	RG:AC	0|1:5,2	0:4
CUTC002111	371	.	T	G	58	CS60;CEF	AC=3;AF=0.4;MQ=128.91;BQ=34.83;GC=0|1:1,1;GP=0.50	RG:AC	0:4	1:3
CUTC002111	401	.	G	A	55	CS60;CEF	AC=3;AF=0.4;MQ=128.91;BQ=33.03;GC=0|1:1,1;GP=0.50	RG:AC	0:4	1:3
CUTC002111	424	.	T	C	57	CS60;CEF	AC=3;AF=0.4;MQ=128.91;BQ=31.86;GC=0|1:1,1;GP=0.50	RG:AC	0:4	1:3
CUTC002112	74	.	T	C	48	NVSM1;NVSM2;CEF	AC=2;AF=0.1;MQ=22.35;BQ=31.88;GC=0|1:1,1;GP=0.50	RG:AC	0|1:17,2	.:.
CUTC002113	176	.	T	C	47	CS60;NVSM1;CEF	AC=2;AF=0.1;MQ=86.30;BQ=33.48;GC=0|1:2,1;GP=0.33	RG:AC	0|1:15,2	0:13
CUTC002113	225	.	A	G	48	CS60;NVSM1;CEF	AC=2;AF=0.1;MQ=84.41;BQ=32.70;GC=0|1:2,1;GP=0.33	RG:AC	0|1:17,2	0:15
CUTC002114	746	.	C	T	48	NVSM1;NVSM2;CEF	AC=2;AF=0.3;MQ=25.39;BQ=33.70;GC=0|1:1,1;GP=0.50	RG:AC	.:.	0|1:5,2
CUTC002115	118	.	T	C	54	CS60;NVSM1;CEF	AC=3;AF=0.2;MQ=174.61;BQ=30.44;GC=0|1:2,1;GP=0.33	RG:AC	0|1:3,3	0:12
CUTC002115	121	.	T	A	59	CS60;CEF	AC=6;AF=0.3;MQ=174.61;BQ=35.27;GC=0|1:1,1;GP=0.50	RG:AC	1:6	0:12
CUTC002115	127	.	T	C	59	CS60;CEF	AC=6;AF=0.3;MQ=174.61;BQ=33.68;GC=0|1:1,1;GP=0.50	RG:AC	1:6	0:12
CUTC002115	148	.	C	A	57	CS60;NVSM1;CEF	AC=3;AF=0.2;MQ=173.53;BQ=36.27;GC=0|1:2,1;GP=0.33	RG:AC	0|1:3,3	0:11
CUTC002115	410	.	C	T	60	CEF	AC=4;AF=0.3;MQ=163.65;BQ=34.38;GC=0|1:1,1;GP=0.50	RG:AC	1:4	0:8
CUTC002116	757	.	C	T	49	CEF	AC=4;AF=0.3;MQ=130.11;BQ=30.88;GC=0|1:1,1;GP=0.50	RG:AC	1:4	0:10
CUTC002119	1046	.	A	T	46	NVSM2;CEF	AC=2;AF=0.2;MQ=234.58;BQ=26.48;GC=0|1:2,1;GP=0.33	RG:AC	0:2	0|1:4,2
CUTC002120	771	.	A	G	51	I60;CEF	AC=10;AF=0.5;MQ=180.80;BQ=27.84;GC=0|1:1,1;GP=0.50	RG:AC	0:10	1:10
CUTC002121	326	.	A	D1	51	NVSM1;NVSM2;VKS;CEF	AC=6;AF=0.5;MQ=225.32;BQ=27.88;GC=0|1:2,2;GP=0.50	RG:AC	0|1:3,4	0|1:2,2
CUTC002121	707	.	A	G	45	NVSM1	AC=2;AF=0.1;MQ=208.07;BQ=37.73;GC=0|1:2,1;GP=0.33;EZ=BglI	RG:AC	0|1:5,2	0:8
CUTC002121	800	.	A	C	59	CEF	AC=4;AF=0.4;MQ=200.24;BQ=37.73;GC=0|1:1,1;GP=0.50	RG:AC	1:4	0:5
CUTC002121	883	.	A	G	49	CS60;NVSM1;CEF	AC=2;AF=0.3;MQ=161.61;BQ=34.31;GC=0|1:2,1;GP=0.33	RG:AC	0|1:2,2	0:3
CUTC002121	913	.	T	G	56	CS60;CEF	AC=3;AF=0.4;MQ=161.61;BQ=37.18;GC=0|1:1,1;GP=0.50	RG:AC	0:4	1:3
CUTC002121	1106	.	G	C	50	CEF	AC=2;AF=0.5;MQ=177.92;BQ=39.04;GC=0|1:1,1;GP=0.50	RG:AC	1:2	0:2
CUTC002121	1284	.	A	G	50	CEF	AC=2;AF=0.3;MQ=215.18;BQ=37.25;GC=0|1:1,1;GP=0.50	RG:AC	1:2	0:4
CUTC002122	483	.	Y	C,T	95	I60;NVSM2;CEF	AC=2,2;AF=0.5,0.5;MQ=137.20;BQ=36.65;GC=1|2:2,1;GP=0.33	RG:AC	1:1	1|2:1,2
CUTC002122	1097	.	C	G	55	CEF	AC=3;AF=0.3;MQ=173.84;BQ=31.66;GC=0|1:1,1;GP=0.50	RG:AC	0:6	1:3
CUTC002124	890	.	T	C	50	CS60;I60;NVSM1;CEF	AC=5;AF=0.3;MQ=189.02;BQ=31.96;GC=0|1:2,1;GP=0.33	RG:AC	0|1:3,5	0:8
CUTC002124	917	.	G	A	49	CS60;I60;NVSM1;CEF	AC=4;AF=0.3;MQ=204.13;BQ=27.68;GC=0|1:2,1;GP=0.33	RG:AC	0|1:2,4	0:6
CUTC002124	984	.	C	G	49	I60;NVSM1;CEF	AC=2;AF=0.2;MQ=219.05;BQ=33.48;GC=0|1:2,1;GP=0.33	RG:AC	0|1:2,2	0:7
CUTC002125	158	.	A	G	49	I60;NVSM2;CEF	AC=2;AF=0.2;MQ=142.09;BQ=33.22;GC=0|1:2,1;GP=0.33	RG:AC	0:3	0|1:4,2
CUTC002125	812	.	T	C	46	I60;NVSM1;NVSM2;CEF	AC=2;AF=0.1;MQ=133.08;BQ=35.10;GC=0|1:2,2;GP=0.50	RG:AC	0|1:4,1	0|1:12,1
CUTC002125	921	.	A	G	48	I60;NVSM2;CEF	AC=2;AF=0.1;MQ=119.06;BQ=27.77;GC=0|1:2,1;GP=0.33	RG:AC	0:8	0|1:9,2
CUTC002129	442	.	C	T	50	NVSM2;CEF	AC=2;AF=0.1;MQ=63.72;BQ=31.15;GC=0|1:2,1;GP=0.33	RG:AC	0:5	0|1:8,2
CUTC002130	89	.	A	D1	54	NVSM1;NVSM2;VKS;CEF	AC=3;AF=0.3;MQ=40.79;BQ=31.29;GC=0|1:1,1;GP=0.50	RG:AC	0|1:7,3	.:.
CUTC002131	803	.	C	T	55	NVSM1;NVSM2;CEF	AC=3;AF=0.4;MQ=23.49;BQ=38.05;GC=0|1:1,1;GP=0.50	RG:AC	.:.	0|1:4,3
CUTC002135	402	.	T	A	46	CS60;CEF	AC=2;AF=0.2;MQ=124.38;BQ=35.27;GC=0|1:1,1;GP=0.50	RG:AC	0:9	1:2
CUTC002135	441	.	A	G	53	CS60;CEF	AC=3;AF=0.2;MQ=147.03;BQ=36.92;GC=0|1:1,1;GP=0.50	RG:AC	0:9	1:3
CUTC002135	456	.	G	C	55	CS60;CEF	AC=3;AF=0.2;MQ=158.08;BQ=34.94;GC=0|1:1,1;GP=0.50	RG:AC	0:9	1:3
CUTC002136	700	.	A	G	45	CS60;CEF	AC=2;AF=0.2;MQ=27.22;BQ=36.00;GC=0|1:1,1;GP=0.50	RG:AC	0:7	1:2
CUTC002136	713	.	T	C	48	CS60;NVSM1;CEF	AC=2;AF=0.2;MQ=27.22;BQ=34.50;GC=0|1:2,1;GP=0.33	RG:AC	0|1:5,2	0:2
CUTC002137	325	.	C	T	46	CEF	AC=2;AF=0.2;MQ=233.27;BQ=34.95;GC=0|1:1,1;GP=0.50	RG:AC	1:2	0:9
CUTC002137	568	.	G	T	60	CEF	AC=6;AF=0.4;MQ=223.84;BQ=37.76;GC=0|1:1,1;GP=0.50	RG:AC	1:6	0:10
CUTC002139	231	.	T	IA	46	NVSM2;VKS;CEF	AC=4;AF=0.1;MQ=63.24;BQ=28.42;GC=0|1:2,1;GP=0.33	RG:AC	0:8	0|1:26,4
CUTC002139	299	.	C	IA	46	CS60;NVSM1;VKS;CEF	AC=2;AF=0.1;MQ=68.98;BQ=33.51;GC=0|1:2,1;GP=0.33	RG:AC	0|1:7,2	0:20
CUTC002139	334	.	G	A	48	CS60;CL60;CEF	AC=5;AF=0.4;MQ=75.26;BQ=29.67;GC=0|1:1,1;GP=0.50	RG:AC	1:5	0:7
CUTC002140	219	.	T	C	48	CS60;NVSM1;NVSM2;CEF	AC=2;AF=0.2;MQ=194.55;BQ=36.06;GC=0|1:2,2;GP=0.50	RG:AC	0|1:5,1	0|1:5,1
CUTC002140	231	.	R	A,G	114	CS60;CEF	AC=6,6;AF=0.5,0.5;MQ=194.55;BQ=33.88;GC=1|2:1,1;GP=0.50	RG:AC	1:6	2:6
CUTC002141	247	.	A	D1	47	I60;NVSM2;VKS;CEF	AC=3;AF=0.2;MQ=234.77;BQ=27.88;GC=0|1:2,1;GP=0.33	RG:AC	0:5	0|1:11,3
CUTC002144	185	.	R	A,G	106	CEF	AC=4,4;AF=0.5,0.5;MQ=227.83;BQ=29.82;GC=1|2:1,1;GP=0.50	RG:AC	1:4	2:4
CUTC002144	274	.	G	A	49	I60;CEF	AC=2;AF=0.2;MQ=235.16;BQ=31.84;GC=0|1:1,1;GP=0.50	RG:AC	0:6	1:2
CUTC002145	517	.	A	G	50	NVSM1;CEF	AC=2;AF=0.2;MQ=79.07;BQ=38.37;GC=0|1:2,1;GP=0.33	RG:AC	0|1:6,2	0:2
CUTC002145	771	.	G	A	52	CEF	AC=3;AF=0.3;MQ=110.72;BQ=32.35;GC=0|1:1,1;GP=0.50	RG:AC	0:7	1:3
CUTC002146	377	.	A	G	46	NVSM2;CEF	AC=2;AF=0.1;MQ=130.33;BQ=32.40;GC=0|1:2,1;GP=0.33	RG:AC	0:9	0|1:7,2
CUTC002147	522	.	G	A	54	NVSM1;CEF	AC=3;AF=0.1;MQ=229.22;BQ=34.49;GC=0|1:2,1;GP=0.33	RG:AC	0|1:4,3	0:16
CUTC002147	675	.	G	A	46	CS60;CEF	AC=2;AF=0.1;MQ=231.17;BQ=35.56;GC=0|1:1,1;GP=0.50	RG:AC	1:2	0:13
CUTC002147	685	.	A	G	46	CS60;NVSM2;CEF	AC=2;AF=0.1;MQ=231.11;BQ=31.25;GC=0|1:2,1;GP=0.33	RG:AC	0:1	0|1:11,2
CUTC002148	46	.	C	A	58	CL60;NVSM2;CEF	AC=3;AF=0.2;MQ=55.28;BQ=36.68;GC=0|1:2,1;GP=0.33	RG:AC	0:7	0|1:3,3
CUTC002150	332	.	C	G	54	CEF	AC=4;AF=0.5;MQ=105.82;BQ=33.92;GC=0|1:1,1;GP=0.50	RG:AC	1:4	0:4
CUTC002152	1253	.	C	T	48	NVSM1;CEF	AC=2;AF=0.4;MQ=230.17;BQ=37.10;GC=1|0:2,1;GP=0.33	RG:AC	0|1:3,1	1:1
CUTC002152	1796	.	A	G	47	I60;NVSM2;CEF	AC=2;AF=0.1;MQ=63.50;BQ=35.06;GC=0|1:2,1;GP=0.33	RG:AC	0:1	0|1:21,2
CUTC002153	129	.	G	A	53	CEF	AC=3;AF=0.3;MQ=200.82;BQ=29.29;GC=0|1:1,1;GP=0.50	RG:AC	0:6	1:3
CUTC002155	568	.	C	G	56	I60;NVSM2;CEF	AC=3;AF=0.2;MQ=215.62;BQ=33.93;GC=0|1:2,1;GP=0.33	RG:AC	0:3	0|1:6,3
CUTC002155	680	.	T	C	48	I60;NVSM1;CEF	AC=2;AF=0.2;MQ=217.05;BQ=28.02;GC=0|1:2,1;GP=0.33	RG:AC	0|1:2,2	0:9
CUTC002155	1208	.	A	G	53	CS60;NVSM2;CEF	AC=3;AF=0.4;MQ=87.14;BQ=30.77;GC=0|1:2,1;GP=0.33	RG:AC	0:4	0|1:1,3
CUTC002155	1252	.	C	T	46	CS60;NVSM2;CEF	AC=2;AF=0.2;MQ=58.14;BQ=29.79;GC=0|1:2,1;GP=0.33	RG:AC	0:3	0|1:4,2
CUTC002158	147	.	T	C	48	NVSM1;NVSM2;CEF	AC=2;AF=0.2;MQ=109.72;BQ=26.37;GC=0|1:1,1;GP=0.50	RG:AC	.:.	0|1:11,2
CUTC002161	449	.	G	A	49	CEF	AC=3;AF=0.4;MQ=81.38;BQ=33.70;GC=0|1:1,1;GP=0.50	RG:AC	1:3	0:4
CUTC002163	350	.	T	C	47	CS60;NVSM2;CEF	AC=2;AF=0.1;MQ=68.42;BQ=26.18;GC=0|1:2,1;GP=0.33	RG:AC	0:14	0|1:9,2
CUTC002163	370	.	A	G	49	CS60;NVSM1;NVSM2;CEF	AC=2;AF=0.0;MQ=57.60;BQ=30.92;GC=0|1:2,2;GP=0.50	RG:AC	0|1:30,1	0|1:16,1
CUTC002163	437	.	T	D1	45	CS60;NVSM1;VKS;CEF	AC=2;AF=0.0;MQ=53.64;BQ=29.53;GC=0|1:2,1;GP=0.33	RG:AC	0|1:34,2	0:20
CUTC002163	459	.	T	C	58	CS60;NVSM1;CEF	AC=3;AF=0.1;MQ=53.37;BQ=35.25;GC=0|1:2,1;GP=0.33	RG:AC	0|1:33,3	0:21
CUTC002163	540	.	T	C	49	CS60;NVSM2;CEF	AC=2;AF=0.0;MQ=53.37;BQ=37.60;GC=0|1:2,1;GP=0.33	RG:AC	0:36	0|1:19,2
CUTC002163	561	.	T	C	56	CS60;NVSM1	AC=3;AF=0.1;MQ=53.37;BQ=36.79;GC=0|1:2,1;GP=0.33;EZ=SmaI	RG:AC	0|1:33,3	0:21
CUTC002164	932	.	A	T	56	NVSM1;CEF	AC=3;AF=0.2;MQ=162.65;BQ=33.08;GC=0|1:2,1;GP=0.33	RG:AC	0|1:1,3	0:10
CUTC002168	111	.	G	C	49	CS60;NVSM1;CEF	AC=2;AF=0.4;MQ=229.92;BQ=35.59;GC=0|1:2,1;GP=0.33	RG:AC	0|1:1,2	0:2
CUTC002168	112	.	G	T	48	CS60;NVSM1;CEF	AC=2;AF=0.4;MQ=229.92;BQ=34.61;GC=0|1:2,1;GP=0.33	RG:AC	0|1:1,2	0:2
CUTC002168	115	.	G	A	48	CS60;NVSM1;CEF	AC=2;AF=0.3;MQ=230.60;BQ=37.45;GC=0|1:2,1;GP=0.33	RG:AC	0|1:1,2	0:3
CUTC002168	117	.	G	T	49	CS60;NVSM1;CEF	AC=2;AF=0.3;MQ=232.26;BQ=35.24;GC=0|1:2,1;GP=0.33	RG:AC	0|1:1,2	0:4
CUTC002168	118	.	G	C	49	CS60;NVSM1;CEF	AC=2;AF=0.3;MQ=232.26;BQ=36.61;GC=0|1:2,1;GP=0.33	RG:AC	0|1:1,2	0:4
CUTC002168	133	.	C	T	58	CS60;CEF	AC=3;AF=0.4;MQ=233.50;BQ=34.08;GC=0|1:1,1;GP=0.50	RG:AC	1:3	0:5
CUTC002168	137	.	T	C	58	CS60;CEF	AC=3;AF=0.4;MQ=233.50;BQ=34.73;GC=0|1:1,1;GP=0.50	RG:AC	1:3	0:5
CUTC002168	243	.	G	T	49	CEF	AC=2;AF=0.2;MQ=237.36;BQ=36.15;GC=0|1:1,1;GP=0.50	RG:AC	1:2	0:7
CUTC002168	326	.	G	A	45	CEF	AC=2;AF=0.2;MQ=238.12;BQ=34.65;GC=0|1:1,1;GP=0.50	RG:AC	1:2	0:9
CUTC002168	947	.	T	C	48	NVSM1;NVSM2;CEF	AC=2;AF=0.1;MQ=117.39;BQ=35.12;GC=0|1:2,2;GP=0.50	RG:AC	0|1:5,1	0|1:11,1
CUTC002168	1127	.	C	A	55	CS60;CEF	AC=4;AF=0.4;MQ=129.28;BQ=33.09;GC=0|1:1,1;GP=0.50	RG:AC	1:4	0:5
CUTC002168	1149	.	K	G,T	110	CS60;CEF	AC=4,5;AF=0.4,0.6;MQ=141.69;BQ=30.10;GC=1|2:1,1;GP=0.50	RG:AC	2:5	1:4
CUTC002168	1152	.	S	C,G	110	CS60;CEF	AC=5,4;AF=0.6,0.4;MQ=141.69;BQ=32.17;GC=1|2:1,1;GP=0.50	RG:AC	1:5	2:4
CUTC002171	363	.	C	T	46	CEF	AC=2;AF=0.3;MQ=173.49;BQ=32.47;GC=0|1:1,1;GP=0.50	RG:AC	1:2	0:5
CUTC002172	549	.	G	T	54	I60;CEF	AC=3;AF=0.2;MQ=63.74;BQ=29.30;GC=0|1:1,1;GP=0.50	RG:AC	1:3	0:10
CUTC002172	609	.	G	A	53	CEF	AC=3;AF=0.2;MQ=74.46;BQ=34.43;GC=0|1:1,1;GP=0.50	RG:AC	1:3	0:11
CUTC002173	825	.	T	C	46	I60;NVSM1;NVSM2;CEF	AC=2;AF=0.1;MQ=228.25;BQ=34.32;GC=0|1:2,2;GP=0.50	RG:AC	0|1:8,1	0|1:4,1
CUTC002173	1094	.	A	D1	58	NVSM2;VKS;CEF	AC=3;AF=0.2;MQ=231.96;BQ=34.85;GC=0|1:2,1;GP=0.33	RG:AC	0:9	0|1:1,3
CUTC002174	928	.	T	C	55	CEF	AC=5;AF=0.3;MQ=168.01;BQ=32.00;GC=0|1:1,1;GP=0.50	RG:AC	1:5	0:11
CUTC002175	411	.	C	T	58	CEF	AC=3;AF=0.2;MQ=221.84;BQ=37.31;GC=0|1:1,1;GP=0.50	RG:AC	1:3	0:11
CUTC002175	712	.	T	G	59	CEF	AC=3;AF=0.2;MQ=225.19;BQ=33.35;GC=0|1:1,1;GP=0.50	RG:AC	1:3	0:9
CUTC002178	584	.	T	IA	50	NVSM1;VKS;CEF	AC=2;AF=0.1;MQ=160.55;BQ=34.95;GC=0|1:2,1;GP=0.33	RG:AC	0|1:10,2	0:6
CUTC002178	727	.	T	A	46	NVSM1	AC=2;AF=0.1;MQ=218.26;BQ=34.74;GC=0|1:2,1;GP=0.33;EZ=ZraI	RG:AC	0|1:9,2	0:3
CUTC002179	580	.	T	C	58	CS60;I60;NVSM1;CEF	AC=5;AF=0.3;MQ=222.39;BQ=31.84;GC=0|1:2,1;GP=0.33	RG:AC	0|1:3,5	0:9
CUTC002179	634	.	A	G	53	CS60;I60;NVSM1;CEF	AC=6;AF=0.3;MQ=224.60;BQ=33.86;GC=0|1:2,1;GP=0.33	RG:AC	0|1:3,6	0:12
CUTC002179	754	.	T	C	58	I60;NVSM1;CEF	AC=4;AF=0.2;MQ=228.87;BQ=24.85;GC=0|1:2,1;GP=0.33	RG:AC	0|1:3,4	0:11
CUTC002181	275	.	T	C	46	CS60;NVSM1;CEF	AC=2;AF=0.2;MQ=71.24;BQ=34.52;GC=0|1:2,1;GP=0.33	RG:AC	0|1:8,2	0:2
CUTC002181	308	.	T	A	50	CS60;NVSM1;CEF	AC=2;AF=0.2;MQ=71.24;BQ=34.77;GC=0|1:2,1;GP=0.33	RG:AC	0|1:8,2	0:2
CUTC002181	497	.	T	C	47	NVSM1;CEF	AC=2;AF=0.2;MQ=63.74;BQ=36.33;GC=0|1:2,1;GP=0.33	RG:AC	0|1:8,2	0:2
CUTC002181	791	.	C	T	57	CS60;CEF	AC=3;AF=0.3;MQ=38.57;BQ=34.74;GC=0|1:1,1;GP=0.50	RG:AC	0:6	1:3
CUTC002181	821	.	T	A	54	CS60;CEF	AC=3;AF=0.3;MQ=38.57;BQ=34.63;GC=0|1:1,1;GP=0.50	RG:AC	0:6	1:3
CUTC002181	908	.	A	T	54	CEF	AC=4;AF=0.3;MQ=38.52;BQ=35.11;GC=0|1:1,1;GP=0.50	RG:AC	0:9	1:4
CUTC002181	1181	.	A	G	55	CEF	AC=8;AF=0.3;MQ=106.86;BQ=31.35;GC=0|1:1,1;GP=0.50	RG:AC	0:16	1:8
CUTC002181	1352	.	A	G	54	I60;CEF	AC=5;AF=0.3;MQ=100.37;BQ=27.34;GC=0|1:1,1;GP=0.50	RG:AC	0:11	1:5
CUTC002182	346	.	T	C	48	CEF	AC=2;AF=0.4;MQ=60.91;BQ=34.68;GC=0|1:1,1;GP=0.50	RG:AC	1:2	0:3
CUTC002184	730	.	G	A	58	I60;NVSM1;CEF	AC=4;AF=0.3;MQ=63.64;BQ=33.85;GC=0|1:2,1;GP=0.33	RG:AC	0|1:6,4	0:3
CUTC002186	326	.	T	A	54	CEF	AC=3;AF=0.4;MQ=100.00;BQ=34.20;GC=0|1:1,1;GP=0.50	RG:AC	1:3	0:5
CUTC002186	929	.	A	C	60	I60;CEF	AC=4;AF=0.3;MQ=125.79;BQ=38.70;GC=0|1:1,1;GP=0.50	RG:AC	0:8	1:4
CUTC002187	868	.	T	C	58	NVSM1;NVSM2;CEF	AC=3;AF=0.2;MQ=24.17;BQ=37.57;GC=0|1:1,1;GP=0.50	RG:AC	0|1:12,3	.:.
CUTC002188	339	.	A	G	58	NVSM2;CEF	AC=3;AF=0.3;MQ=234.83;BQ=28.35;GC=0|1:2,1;GP=0.33	RG:AC	0:4	0|1:3,3
CUTC002188	586	.	A	G	45	NVSM2;CEF	AC=2;AF=0.2;MQ=236.14;BQ=34.29;GC=0|1:2,1;GP=0.33	RG:AC	0:2	0|1:5,2
CUTC002188	670	.	T	C	49	NVSM2;CEF	AC=2;AF=0.1;MQ=235.47;BQ=37.52;GC=0|1:2,1;GP=0.33	RG:AC	0:2	0|1:11,2
CUTC002188	821	.	A	T	50	NVSM1;NVSM2;CEF	AC=2;AF=0.2;MQ=234.07;BQ=33.73;GC=0|1:1,1;GP=0.50	RG:AC	.:.	0|1:11,2
CUTC002188	889	.	A	G	50	NVSM1;NVSM2;CEF	AC=2;AF=0.2;MQ=235.79;BQ=34.86;GC=0|1:1,1;GP=0.50	RG:AC	.:.	0|1:10,2
CUTC002190	1063	.	R	A,G	118	CL60;CEF	AC=5,4;AF=0.6,0.4;MQ=148.70;BQ=35.77;GC=1|2:1,1;GP=0.50	RG:AC	2:4	1:5
CUTC002191	151	.	A	G	52	CEF	AC=3;AF=0.3;MQ=88.21;BQ=37.04;GC=0|1:1,1;GP=0.50	RG:AC	1:3	0:7
CUTC002191	383	.	T	A	49	NVSM1;CEF	AC=2;AF=0.1;MQ=177.08;BQ=37.83;GC=0|1:2,1;GP=0.33	RG:AC	0|1:5,2	0:9
CUTC002191	632	.	A	C	59	CEF	AC=6;AF=0.5;MQ=230.49;BQ=36.67;GC=0|1:1,1;GP=0.50	RG:AC	0:7	1:6
CUTC002192	383	.	A	IG	45	I60;NVSM1;NVSM2;VKS;CEF	AC=3;AF=0.4;MQ=21.51;BQ=27.20;GC=0|1:1,1;GP=0.50	RG:AC	0|1:5,3	.:.
CUTC002195	52	.	Y	C,T	107	CL60;CEF	AC=3,4;AF=0.4,0.6;MQ=153.65;BQ=32.85;GC=1|2:1,1;GP=0.50	RG:AC	1:3	2:4
CUTC002195	164	.	C	G	60	CEF	AC=3;AF=0.4;MQ=137.07;BQ=36.54;GC=0|1:1,1;GP=0.50	RG:AC	1:3	0:5
CUTC002195	241	.	T	C	58	CEF	AC=3;AF=0.4;MQ=118.65;BQ=34.24;GC=0|1:1,1;GP=0.50	RG:AC	1:3	0:5
CUTC002195	694	.	T	C	50	CS60;CEF	AC=3;AF=0.3;MQ=114.34;BQ=35.87;GC=0|1:1,1;GP=0.50	RG:AC	1:3	0:8
CUTC002195	727	.	T	C	45	CS60;CEF	AC=2;AF=0.2;MQ=104.86;BQ=37.43;GC=0|1:1,1;GP=0.50	RG:AC	1:2	0:8
CUTC002196	560	.	G	A	49	CS60;I60;CEF	AC=2;AF=0.4;MQ=203.81;BQ=36.43;GC=0|1:1,1;GP=0.50	RG:AC	1:2	0:3
CUTC002196	599	.	A	G	49	CS60;I60;CEF	AC=2;AF=0.4;MQ=203.81;BQ=38.25;GC=0|1:1,1;GP=0.50	RG:AC	1:2	0:3
CUTC002196	758	.	A	C	52	I60;CEF	AC=3;AF=0.3;MQ=229.75;BQ=34.26;GC=0|1:1,1;GP=0.50	RG:AC	0:7	1:3
CUTC002196	874	.	A	G	55	I60;NVSM1;NVSM2;CEF	AC=4;AF=0.2;MQ=204.30;BQ=35.83;GC=0|1:2,2;GP=0.50	RG:AC	0|1:8,2	0|1:5,2
CUTC002196	947	.	T	C	45	NVSM1;CEF	AC=2;AF=0.1;MQ=195.09;BQ=35.24;GC=0|1:2,1;GP=0.33	RG:AC	0|1:9,2	0:7
CUTC002196	1198	.	A	C	52	CEF	AC=4;AF=0.4;MQ=107.94;BQ=29.25;GC=0|1:1,1;GP=0.50	RG:AC	0:5	1:4
CUTC002197	787	.	A	G	49	NVSM2;CEF	AC=2;AF=0.3;MQ=139.60;BQ=35.40;GC=0|1:2,1;GP=0.33	RG:AC	0:3	0|1:1,2
CUTC002197	987	.	T	A	55	CEF	AC=3;AF=0.2;MQ=41.04;BQ=35.74;GC=0|1:1,1;GP=0.50	RG:AC	1:3	0:12
CUTC002197	1051	.	G	T	48	CS60;CEF	AC=2;AF=0.1;MQ=34.40;BQ=37.14;GC=0|1:1,1;GP=0.50	RG:AC	1:2	0:12
CUTC002197	1098	.	C	A	49	CS60;CEF	AC=2;AF=0.2;MQ=34.72;BQ=35.01;GC=0|1:1,1;GP=0.50	RG:AC	1:2	0:11
CUTC002197	1130	.	C	T	50	CS60;CEF	AC=2;AF=0.2;MQ=35.87;BQ=33.12;GC=0|1:1,1;GP=0.50	RG:AC	1:2	0:10
CUTC002197	1142	.	A	T	46	CS60;CEF	AC=2;AF=0.2;MQ=38.56;BQ=30.59;GC=0|1:1,1;GP=0.50	RG:AC	1:2	0:8
CUTC002197	1164	.	C	G	46	CS60;CEF	AC=2;AF=0.2;MQ=40.33;BQ=33.92;GC=0|1:1,1;GP=0.50	RG:AC	1:2	0:7
CUTC002197	1186	.	A	D1	47	CS60;VKS;CEF	AC=2;AF=0.3;MQ=44.26;BQ=31.38;GC=0|1:1,1;GP=0.50	RG:AC	1:2	0:5
CUTC002198	118	.	T	C	48	CEF	AC=2;AF=0.2;MQ=239.53;BQ=39.03;GC=0|1:1,1;GP=0.50	RG:AC	1:2	0:6
CUTC002198	212	.	A	G	48	I60;CEF	AC=2;AF=0.2;MQ=239.53;BQ=39.51;GC=0|1:1,1;GP=0.50	RG:AC	1:2	0:6
CUTC002198	576	.	T	A	53	I60	AC=4;AF=0.3;MQ=225.74;BQ=30.10;GC=0|1:1,1;GP=0.50;EZ=PvuII	RG:AC	1:4	0:8
CUTC002199	735	.	T	C	58	I60;CEF	AC=3;AF=0.3;MQ=227.90;BQ=37.15;GC=0|1:1,1;GP=0.50	RG:AC	0:7	1:3
CUTC002199	843	.	T	C	59	CEF	AC=4;AF=0.4;MQ=234.55;BQ=37.04;GC=0|1:1,1;GP=0.50	RG:AC	1:4	0:5
CUTC002199	1225	.	T	C	50	NVSM2;CEF	AC=2;AF=0.2;MQ=223.30;BQ=31.63;GC=0|1:2,1;GP=0.33	RG:AC	0:5	0|1:3,2
CUTC002199	1323	.	G	A	48	CEF	AC=2;AF=0.3;MQ=220.32;BQ=32.51;GC=0|1:1,1;GP=0.50	RG:AC	0:4	1:2
CUTC002205	731	.	T	C	46	NVSM2;CEF	AC=2;AF=0.1;MQ=73.88;BQ=37.59;GC=1|0:2,1;GP=0.33	RG:AC	1:1	0|1:16,1
CUTC002206	756	.	T	C	46	NVSM1;NVSM2;CEF	AC=2;AF=0.2;MQ=83.73;BQ=34.81;GC=0|1:1,1;GP=0.50	RG:AC	0|1:10,2	.:.
CUTC002209	350	.	M	C,A	110	CS60;CEF	AC=4,4;AF=0.5,0.5;MQ=234.78;BQ=34.62;GC=1|2:1,1;GP=0.50	RG:AC	1:4	2:4
CUTC002209	365	.	R	A,G	113	CS60;CEF	AC=4,6;AF=0.4,0.6;MQ=233.73;BQ=34.17;GC=1|2:1,1;GP=0.50	RG:AC	2:6	1:4
CUTC002209	618	.	C	T	52	CEF	AC=6;AF=0.4;MQ=206.08;BQ=24.65;GC=0|1:1,1;GP=0.50	RG:AC	1:6	0:8
CUTC002212	462	.	G	A	48	CEF	AC=2;AF=0.3;MQ=166.77;BQ=31.66;GC=0|1:1,1;GP=0.50	RG:AC	1:2	0:4
CUTC002212	551	.	A	G	50	NVSM1;CEF	AC=2;AF=0.1;MQ=94.39;BQ=36.06;GC=0|1:2,1;GP=0.33	RG:AC	0|1:5,2	0:14
CUTC002214	774	.	C	T	50	CS60;NVSM2;CEF	AC=2;AF=0.1;MQ=139.75;BQ=30.25;GC=0|1:2,1;GP=0.33	RG:AC	0:4	0|1:12,2
CUTC002214	821	.	G	A	50	CS60;NVSM2;CEF	AC=2;AF=0.1;MQ=151.18;BQ=36.43;GC=0|1:2,1;GP=0.33	RG:AC	0:7	0|1:12,2
CUTC002214	845	.	C	G	55	CS60;CEF	AC=6;AF=0.3;MQ=157.89;BQ=30.42;GC=0|1:1,1;GP=0.50	RG:AC	1:6	0:13
CUTC002214	956	.	T	D1	55	NVSM1;NVSM2;VKS;CEF	AC=3;AF=0.4;MQ=176.21;BQ=29.14;GC=0|1:2,2;GP=0.50	RG:AC	0|1:1,1	0|1:3,2
CUTC002216	662	.	G	T	58	I60;NVSM1;CEF	AC=3;AF=0.4;MQ=40.83;BQ=36.43;GC=0|1:2,1;GP=0.33	RG:AC	0|1:2,3	0:2
CUTC002216	860	.	T	C	46	NVSM1;CEF	AC=2;AF=0.3;MQ=72.35;BQ=32.91;GC=0|1:2,1;GP=0.33	RG:AC	0|1:3,2	0:2
CUTC002217	505	.	A	G	45	I60;CEF	AC=2;AF=0.3;MQ=99.16;BQ=37.77;GC=0|1:1,1;GP=0.50	RG:AC	1:2	0:5
CUTC002217	643	.	Y	C,T	111	CS60;CEF	AC=4,4;AF=0.5,0.5;MQ=103.86;BQ=34.98;GC=1|2:1,1;GP=0.50	RG:AC	2:4	1:4
CUTC002217	659	.	C	T	55	CS60;CEF	AC=4;AF=0.4;MQ=109.49;BQ=34.84;GC=0|1:1,1;GP=0.50	RG:AC	0:5	1:4
CUTC002217	1085	.	A	G	47	I60;NVSM1;CEF	AC=2;AF=0.1;MQ=140.10;BQ=32.98;GC=0|1:2,1;GP=0.33	RG:AC	0|1:10,2	0:10
CUTC002219	271	.	A	G	49	CEF	AC=3;AF=0.2;MQ=142.46;BQ=36.38;GC=0|1:1,1;GP=0.50	RG:AC	0:9	1:3
CUTC002222	41	.	A	D1	47	CS60;CL60;VKS;CEF	AC=3;AF=0.4;MQ=34.81;BQ=33.84;GC=0|1:1,1;GP=0.50	RG:AC	1:3	0:4
CUTC002222	48	.	A	G	57	CS60;CL60;CEF	AC=3;AF=0.4;MQ=34.81;BQ=37.87;GC=0|1:1,1;GP=0.50	RG:AC	1:3	0:4
CUTC002222	67	.	A	C	45	CS60;CEF	AC=3;AF=0.4;MQ=34.81;BQ=32.80;GC=0|1:1,1;GP=0.50	RG:AC	1:3	0:4
CUTC002222	112	.	C	G	53	CS60;CEF	AC=3;AF=0.4;MQ=34.81;BQ=35.87;GC=0|1:1,1;GP=0.50	RG:AC	1:3	0:4
CUTC002222	228	.	R	A,G	109	CEF	AC=2,3;AF=0.4,0.6;MQ=29.77;BQ=39.42;GC=1|2:1,1;GP=0.50	RG:AC	2:3	1:2
CUTC002222	668	.	A	G	54	CEF	AC=4;AF=0.3;MQ=118.50;BQ=32.99;GC=0|1:1,1;GP=0.50	RG:AC	1:4	0:8
CUTC002222	971	.	T	C	46	CS60;NVSM1;CEF	AC=2;AF=0.1;MQ=169.50;BQ=34.66;GC=0|1:2,1;GP=0.33	RG:AC	0|1:4,2	0:8
CUTC002222	992	.	G	C	55	CS60;CL60;CEF	AC=5;AF=0.4;MQ=173.14;BQ=37.08;GC=0|1:1,1;GP=0.50	RG:AC	1:5	0:7
CUTC002225	278	.	S	C,G	101	CEF	AC=3,2;AF=0.6,0.4;MQ=240.80;BQ=34.72;GC=1|2:1,1;GP=0.50	RG:AC	2:2	1:3
CUTC002225	1448	.	T	C	51	NVSM2;CEF	AC=4;AF=0.2;MQ=76.43;BQ=29.88;GC=0|1:2,1;GP=0.33	RG:AC	0:12	0|1:1,4
CUTC002228	551	.	A	G	58	NVSM2;CEF	AC=3;AF=0.4;MQ=76.26;BQ=32.85;GC=0|1:2,1;GP=0.33	RG:AC	0:2	0|1:3,3
CUTC002235	301	.	T	C	53	CEF	AC=4;AF=0.4;MQ=195.62;BQ=29.63;GC=0|1:1,1;GP=0.50	RG:AC	1:4	0:5
CUTC002235	368	.	T	C	48	CEF	AC=4;AF=0.4;MQ=192.86;BQ=27.05;GC=0|1:1,1;GP=0.50	RG:AC	1:4	0:6
CUTC002235	540	.	A	G	46	NVSM2;CEF	AC=2;AF=0.1;MQ=151.37;BQ=36.73;GC=0|1:2,1;GP=0.33	RG:AC	0:8	0|1:7,2
CUTC002235	840	.	T	C	56	CEF	AC=4;AF=0.4;MQ=66.01;BQ=29.10;GC=0|1:1,1;GP=0.50	RG:AC	0:5	1:4
CUTC002237	745	.	C	T	46	NVSM2;CEF	AC=2;AF=0.2;MQ=191.69;BQ=33.10;GC=0|1:2,1;GP=0.33	RG:AC	0:5	0|1:5,2
CUTC002241	549	.	A	G	50	NVSM1;CEF	AC=2;AF=0.1;MQ=176.46;BQ=36.41;GC=0|1:2,1;GP=0.33	RG:AC	0|1:4,2	0:10
CUTC002242	850	.	T	G	59	CS60;I60;CEF	AC=4;AF=0.4;MQ=133.78;BQ=34.84;GC=0|1:1,1;GP=0.50	RG:AC	0:6	1:4
CUTC002242	880	.	C	T	59	CS60;I60;CEF	AC=4;AF=0.4;MQ=133.98;BQ=36.33;GC=0|1:1,1;GP=0.50	RG:AC	0:5	1:4
CUTC002242	919	.	S	C,G	117	CS60;I60;CEF	AC=4,4;AF=0.5,0.5;MQ=120.95;BQ=36.01;GC=1|2:1,1;GP=0.50	RG:AC	1:4	2:4
CUTC002242	952	.	M	C,A	115	CS60;I60;CEF	AC=4,4;AF=0.5,0.5;MQ=120.95;BQ=35.19;GC=1|2:1,1;GP=0.50	RG:AC	1:4	2:4
CUTC002242	1039	.	T	C	48	I60;CEF	AC=2;AF=0.3;MQ=110.26;BQ=38.41;GC=0|1:1,1;GP=0.50	RG:AC	1:2	0:4
CUTC002244	746	.	T	C	45	CS60;I60;NVSM1;CEF	AC=2;AF=0.2;MQ=71.67;BQ=37.79;GC=0|1:2,1;GP=0.33	RG:AC	0|1:4,2	0:4
CUTC002244	764	.	A	G	50	CS60;I60;NVSM1;CEF	AC=2;AF=0.2;MQ=78.08;BQ=39.02;GC=0|1:2,1;GP=0.33	RG:AC	0|1:5,2	0:3
CUTC002245	224	.	G	C	48	CS60;CEF	AC=2;AF=0.4;MQ=221.83;BQ=38.28;GC=0|1:1,1;GP=0.50	RG:AC	0:3	1:2
CUTC002245	236	.	G	C	52	CS60;CEF	AC=3;AF=0.5;MQ=214.47;BQ=35.09;GC=0|1:1,1;GP=0.50	RG:AC	0:3	1:3
CUTC002245	373	.	T	C	53	CEF	AC=3;AF=0.4;MQ=202.52;BQ=36.91;GC=0|1:1,1;GP=0.50	RG:AC	0:4	1:3
CUTC002247	129	.	G	A	47	NVSM2;CEF	AC=2;AF=0.1;MQ=195.48;BQ=31.50;GC=0|1:2,1;GP=0.33	RG:AC	0:9	0|1:5,2
CUTC002247	398	.	T	C	45	I60;NVSM2;CEF	AC=2;AF=0.1;MQ=195.71;BQ=35.79;GC=0|1:2,1;GP=0.33	RG:AC	0:5	0|1:10,2
CUTC002247	532	.	C	A	45	CS60;I60;NVSM1;NVSM2;CEF	AC=2;AF=0.2;MQ=210.65;BQ=29.90;GC=0|1:1,1;GP=0.50	RG:AC	.:.	0|1:8,2
CUTC002247	550	.	C	T	46	CS60;NVSM1;NVSM2;CEF	AC=2;AF=0.2;MQ=211.98;BQ=32.24;GC=0|1:1,1;GP=0.50	RG:AC	.:.	0|1:8,2
CUTC002247	556	.	T	C	46	CS60;NVSM1;NVSM2;CEF	AC=2;AF=0.2;MQ=211.98;BQ=34.91;GC=0|1:1,1;GP=0.50	RG:AC	.:.	0|1:8,2
CUTC002247	562	.	A	T	46	CS60;NVSM1;NVSM2;CEF	AC=2;AF=0.2;MQ=211.98;BQ=34.90;GC=0|1:1,1;GP=0.50	RG:AC	.:.	0|1:8,2
CUTC002247	571	.	A	G	46	CS60;NVSM1;NVSM2;CEF	AC=2;AF=0.2;MQ=211.98;BQ=32.67;GC=0|1:1,1;GP=0.50	RG:AC	.:.	0|1:8,2
CUTC002247	573	.	C	T	46	CS60;NVSM1;NVSM2;CEF	AC=2;AF=0.2;MQ=214.77;BQ=33.15;GC=0|1:1,1;GP=0.50	RG:AC	.:.	0|1:7,2
CUTC002247	604	.	A	G	48	CS60;NVSM2;CEF	AC=2;AF=0.2;MQ=208.50;BQ=37.71;GC=0|1:2,1;GP=0.33	RG:AC	0:2	0|1:5,2
CUTC002248	711	.	G	A	54	NVSM1;CEF	AC=3;AF=0.2;MQ=228.51;BQ=30.89;GC=0|1:2,1;GP=0.33	RG:AC	0|1:5,3	0:6
CUTC002249	315	.	C	T	49	CS60;NVSM2;CEF	AC=2;AF=0.4;MQ=155.62;BQ=35.28;GC=0|1:2,1;GP=0.33	RG:AC	0:1	0|1:2,2
CUTC002249	359	.	A	G	50	CS60;NVSM2;CEF	AC=2;AF=0.4;MQ=155.62;BQ=36.82;GC=0|1:2,1;GP=0.33	RG:AC	0:1	0|1:2,2
CUTC002249	399	.	C	A	52	CS60;NVSM2;CEF	AC=3;AF=0.5;MQ=144.09;BQ=34.03;GC=0|1:2,1;GP=0.33	RG:AC	0:2	0|1:1,3
CUTC002249	494	.	A	G	50	NVSM2;CEF	AC=2;AF=0.2;MQ=122.85;BQ=35.24;GC=0|1:2,1;GP=0.33	RG:AC	0:5	0|1:2,2
CUTC002252	1282	.	G	T	45	NVSM1;CEF	AC=2;AF=0.2;MQ=58.20;BQ=34.30;GC=0|1:2,1;GP=0.33	RG:AC	0|1:7,2	0:2
CUTC002253	925	.	A	G	52	CS60;I60;CEF	AC=3;AF=0.3;MQ=101.92;BQ=34.32;GC=0|1:1,1;GP=0.50	RG:AC	0:8	1:3
CUTC002253	929	.	A	C	53	CS60;CEF	AC=3;AF=0.3;MQ=101.92;BQ=32.65;GC=0|1:1,1;GP=0.50	RG:AC	0:8	1:3
CUTC002258	1173	.	T	C	46	CEF	AC=2;AF=0.5;MQ=126.20;BQ=35.23;GC=0|1:1,1;GP=0.50	RG:AC	1:2	0:2
CUTC002260	446	.	T	C	46	I60;NVSM1;CEF	AC=2;AF=0.2;MQ=32.12;BQ=36.40;GC=0|1:2,1;GP=0.33	RG:AC	0|1:5,2	0:1
CUTC002260	801	.	A	G	48	CEF	AC=2;AF=0.4;MQ=103.82;BQ=34.85;GC=0|1:1,1;GP=0.50	RG:AC	1:2	0:3
CUTC002262	433	.	C	T	54	CEF	AC=4;AF=0.3;MQ=210.13;BQ=32.31;GC=0|1:1,1;GP=0.50	RG:AC	1:4	0:8
CUTC002262	523	.	G	A	59	CEF	AC=4;AF=0.4;MQ=205.18;BQ=36.80;GC=0|1:1,1;GP=0.50	RG:AC	1:4	0:6
CUTC002262	667	.	G	A	58	CEF	AC=3;AF=0.3;MQ=167.42;BQ=37.69;GC=0|1:1,1;GP=0.50	RG:AC	1:3	0:7
CUTC002263	692	.	C	T	53	I60;CEF	AC=3;AF=0.3;MQ=113.65;BQ=35.69;GC=0|1:1,1;GP=0.50	RG:AC	0:7	1:3
CUTC002265	453	.	T	C	59	I60;CEF	AC=3;AF=0.4;MQ=33.30;BQ=37.53;GC=0|1:1,1;GP=0.50	RG:AC	0:4	1:3
CUTC002265	584	.	T	C	59	I60;CEF	AC=4;AF=0.4;MQ=57.34;BQ=37.87;GC=0|1:1,1;GP=0.50	RG:AC	1:4	0:5
CUTC002268	20	.	G	T	50	CL60;CEF	AC=3;AF=0.4;MQ=31.75;BQ=35.23;GC=0|1:1,1;GP=0.50	RG:AC	0:5	1:3
CUTC002268	836	.	A	G	58	I60;CEF	AC=6;AF=0.5;MQ=89.82;BQ=35.60;GC=0|1:1,1;GP=0.50	RG:AC	0:7	1:6
CUTC002269	804	.	C	A	59	CS60;CEF	AC=4;AF=0.3;MQ=233.43;BQ=35.55;GC=0|1:1,1;GP=0.50	RG:AC	0:11	1:4
CUTC002269	846	.	G	A	55	CS60;NVSM1;CEF	AC=3;AF=0.2;MQ=233.80;BQ=36.06;GC=0|1:2,1;GP=0.33	RG:AC	0|1:6,3	0:4
CUTC002269	930	.	T	C	56	CEF	AC=4;AF=0.3;MQ=233.80;BQ=33.81;GC=0|1:1,1;GP=0.50	RG:AC	0:9	1:4
CUTC002271	666	.	T	C	51	NVSM1;CEF	AC=3;AF=0.2;MQ=32.83;BQ=32.05;GC=0|1:2,1;GP=0.33	RG:AC	0|1:5,3	0:5
CUTC002273	667	.	T	IAG	45	CS60;NVSM1;NVSM2;VKS;CEF	AC=2;AF=0.2;MQ=234.90;BQ=37.09;GC=0|1:2,2;GP=0.50	RG:AC	0|1:5,1	0|1:6,1
CUTC002273	668	.	G	A	45	CS60;NVSM1;NVSM2;CEF	AC=2;AF=0.2;MQ=234.69;BQ=37.85;GC=0|1:2,2;GP=0.50	RG:AC	0|1:4,1	0|1:5,1
CUTC002274	159	.	A	G	55	CEF	AC=5;AF=0.4;MQ=235.04;BQ=32.20;GC=0|1:1,1;GP=0.50	RG:AC	1:5	0:8
CUTC002274	808	.	T	C	50	NVSM1;CEF	AC=2;AF=0.1;MQ=225.78;BQ=37.40;GC=0|1:2,1;GP=0.33	RG:AC	0|1:7,2	0:10
CUTC002281	680	.	G	C	54	CEF	AC=3;AF=0.2;MQ=196.38;BQ=36.68;GC=0|1:1,1;GP=0.50	RG:AC	1:3	0:13
CUTC002281	797	.	A	C	45	CEF	AC=2;AF=0.1;MQ=200.88;BQ=33.93;GC=0|1:1,1;GP=0.50	RG:AC	1:2	0:15
CUTC002281	894	.	T	G	45	CS60;CEF	AC=2;AF=0.1;MQ=208.44;BQ=35.65;GC=0|1:1,1;GP=0.50	RG:AC	1:2	0:12
CUTC002281	897	.	G	T	45	CS60;CEF	AC=2;AF=0.1;MQ=208.44;BQ=35.50;GC=0|1:1,1;GP=0.50	RG:AC	1:2	0:12
CUTC002285	406	.	A	G	50	I60;NVSM1;CEF	AC=2;AF=0.2;MQ=51.88;BQ=37.71;GC=0|1:2,1;GP=0.33	RG:AC	0|1:5,2	0:5
CUTC002286	55	.	T	C	48	CL60;NVSM1;NVSM2;CEF	AC=3;AF=0.1;MQ=45.17;BQ=35.87;GC=0|1:1,1;GP=0.50	RG:AC	.:.	0|1:31,3
CUTC002287	618	.	G	C	59	CS60;CEF	AC=4;AF=0.3;MQ=196.64;BQ=36.50;GC=0|1:1,1;GP=0.50	RG:AC	1:4	0:11
CUTC002287	636	.	C	A	60	CS60;CEF	AC=4;AF=0.3;MQ=199.87;BQ=36.99;GC=0|1:1,1;GP=0.50	RG:AC	1:4	0:10
CUTC002287	652	.	A	C	56	CS60;CEF	AC=4;AF=0.3;MQ=197.73;BQ=30.52;GC=0|1:1,1;GP=0.50	RG:AC	1:4	0:8
CUTC002287	673	.	G	C	46	CS60;CEF	AC=2;AF=0.3;MQ=211.49;BQ=29.68;GC=0|1:1,1;GP=0.50	RG:AC	0:4	1:2
CUTC002288	635	.	C	T	49	NVSM2;CEF	AC=2;AF=0.1;MQ=234.34;BQ=37.91;GC=0|1:2,1;GP=0.33	RG:AC	0:8	0|1:7,2
CUTC002289	648	.	T	G	59	CS60;CEF	AC=3;AF=0.3;MQ=234.10;BQ=36.53;GC=0|1:1,1;GP=0.50	RG:AC	0:6	1:3
CUTC002289	691	.	M	C,A	118	CS60;NVSM1;CEF	AC=5,5;AF=0.5,0.5;MQ=234.60;BQ=37.30;GC=1|2:2,1;GP=0.33	RG:AC	1|2:1,5	1:4
CUTC002289	804	.	G	A	60	CS60;CEF	AC=5;AF=0.3;MQ=232.97;BQ=34.98;GC=0|1:1,1;GP=0.50	RG:AC	0:10	1:5
CUTC002289	810	.	G	A	58	CS60;CEF	AC=5;AF=0.4;MQ=233.04;BQ=32.41;GC=0|1:1,1;GP=0.50	RG:AC	0:8	1:5
CUTC002289	921	.	G	A	59	NVSM1;CEF	AC=5;AF=0.3;MQ=233.17;BQ=35.73;GC=0|1:2,1;GP=0.33	RG:AC	0|1:6,5	0:6
CUTC002290	656	.	A	G	59	CEF	AC=11;AF=0.5;MQ=203.08;BQ=32.83;GC=0|1:1,1;GP=0.50	RG:AC	1:11	0:13
CUTC002292	59	.	A	D1	55	CS60;CL60;NVSM2;VKS;CEF	AC=4;AF=0.5;MQ=40.09;BQ=30.23;GC=1|0:2,1;GP=0.33	RG:AC	1:1	0|1:4,3
CUTC002292	80	.	T	A	47	CS60;NVSM2;CEF	AC=3;AF=0.3;MQ=38.22;BQ=33.22;GC=0|1:2,1;GP=0.33	RG:AC	0:1	0|1:5,3
CUTC002295	565	.	T	A	59	CS60;CEF	AC=3;AF=0.3;MQ=143.24;BQ=34.86;GC=0|1:1,1;GP=0.50	RG:AC	1:3	0:6
CUTC002295	573	.	A	C	50	CS60;NVSM2;CEF	AC=2;AF=0.2;MQ=137.62;BQ=36.91;GC=0|1:2,1;GP=0.33	RG:AC	0:4	0|1:6,2
CUTC002296	618	.	A	G	48	NVSM1;NVSM2;CEF	AC=2;AF=0.2;MQ=238.61;BQ=29.59;GC=0|1:2,2;GP=0.50	RG:AC	0|1:1,1	0|1:6,1
CUTC002296	1139	.	A	C	55	CEF	AC=5;AF=0.4;MQ=229.68;BQ=27.21;GC=0|1:1,1;GP=0.50	RG:AC	1:5	0:7
CUTC002297	221	.	G	A	50	NVSM1;NVSM2;CEF	AC=2;AF=0.2;MQ=25.89;BQ=37.63;GC=0|1:1,1;GP=0.50	RG:AC	.:.	0|1:7,2
CUTC002297	387	.	A	D2	47	NVSM1;NVSM2;VKS;CEF	AC=2;AF=0.2;MQ=35.75;BQ=35.49;GC=0|1:1,1;GP=0.50	RG:AC	.:.	0|1:8,2
CUTC002301	1214	.	G	A	56	I60;NVSM1;CEF	AC=5;AF=0.5;MQ=204.33;BQ=29.26;GC=0|1:2,1;GP=0.33	RG:AC	0|1:2,5	0:4
CUTC002301	1558	.	A	IG	49	CL60;NVSM1;NVSM2;VKS;CEF	AC=2;AF=0.3;MQ=231.09;BQ=38.10;GC=0|1:2,2;GP=0.50	RG:AC	0|1:2,1	0|1:3,1
CUTC002302	1019	.	C	T	45	CEF	AC=2;AF=0.3;MQ=216.46;BQ=34.19;GC=0|1:1,1;GP=0.50	RG:AC	1:2	0:4
CUTC002306	935	.	G	D1	45	NVSM2;VKS;CEF	AC=2;AF=0.2;MQ=104.16;BQ=27.26;GC=0|1:2,1;GP=0.33	RG:AC	0:4	0|1:7,2
CUTC002307	569	.	A	T	58	NVSM1;CEF	AC=3;AF=0.2;MQ=136.00;BQ=36.19;GC=0|1:2,1;GP=0.33	RG:AC	0|1:5,3	0:11
CUTC002309	688	.	T	C	46	NVSM2;CEF	AC=2;AF=0.2;MQ=187.01;BQ=33.82;GC=0|1:2,1;GP=0.33	RG:AC	0:4	0|1:5,2
CUTC002310	127	.	C	G	50	I60;NVSM1;NVSM2;CEF	AC=2;AF=0.3;MQ=39.93;BQ=37.54;GC=0|1:1,1;GP=0.50	RG:AC	.:.	0|1:5,2
CUTC002311	524	.	C	T	59	CS60;NVSM2;CEF	AC=3;AF=0.2;MQ=67.09;BQ=35.62;GC=0|1:2,1;GP=0.33	RG:AC	0:8	0|1:2,3
CUTC002311	539	.	T	A	52	CS60;NVSM2;CEF	AC=3;AF=0.2;MQ=67.09;BQ=36.44;GC=0|1:2,1;GP=0.33	RG:AC	0:8	0|1:2,3
CUTC002312	638	.	A	G	58	CEF	AC=3;AF=0.4;MQ=222.36;BQ=36.78;GC=0|1:1,1;GP=0.50	RG:AC	0:4	1:3
CUTC002317	246	.	A	G	45	NVSM1;NVSM2;CEF	AC=2;AF=0.1;MQ=50.77;BQ=35.24;GC=0|1:1,1;GP=0.50	RG:AC	0|1:19,2	.:.
CUTC002317	574	.	G	A	55	CEF	AC=3;AF=0.3;MQ=140.62;BQ=37.74;GC=0|1:1,1;GP=0.50	RG:AC	0:6	1:3
CUTC002317	729	.	G	A	50	CEF	AC=5;AF=0.5;MQ=138.16;BQ=32.63;GC=0|1:1,1;GP=0.50	RG:AC	0:6	1:5
CUTC002318	491	.	G	C	47	CS60;CEF	AC=2;AF=0.2;MQ=219.45;BQ=34.03;GC=0|1:1,1;GP=0.50	RG:AC	0:6	1:2
CUTC002318	503	.	C	G	45	CS60;CEF	AC=2;AF=0.3;MQ=226.97;BQ=32.99;GC=0|1:1,1;GP=0.50	RG:AC	0:5	1:2
CUTC002318	727	.	G	A	49	CEF	AC=6;AF=0.5;MQ=234.63;BQ=25.35;GC=0|1:1,1;GP=0.50	RG:AC	0:7	1:6
CUTC002318	839	.	A	G	57	CS60;I60;CEF	AC=5;AF=0.4;MQ=234.00;BQ=35.52;GC=0|1:1,1;GP=0.50	RG:AC	0:8	1:5
CUTC002318	850	.	C	T	59	CS60;I60;CEF	AC=5;AF=0.4;MQ=234.00;BQ=36.64;GC=0|1:1,1;GP=0.50	RG:AC	0:8	1:5
CUTC002318	975	.	G	T	50	CEF	AC=3;AF=0.2;MQ=235.06;BQ=32.81;GC=0|1:1,1;GP=0.50	RG:AC	0:9	1:3
CUTC002319	72	.	G	A	57	CS60;CEF	AC=3;AF=0.4;MQ=95.39;BQ=35.75;GC=0|1:1,1;GP=0.50	RG:AC	1:3	0:4
CUTC002319	106	.	A	C	45	CS60;CEF	AC=4;AF=0.3;MQ=93.06;BQ=27.71;GC=0|1:1,1;GP=0.50	RG:AC	1:4	0:11
CUTC002319	271	.	T	C	60	CS60;I60;CEF	AC=4;AF=0.3;MQ=91.90;BQ=38.73;GC=0|1:1,1;GP=0.50	RG:AC	1:4	0:10
CUTC002319	309	.	A	G	59	CS60;I60;CEF	AC=4;AF=0.3;MQ=101.92;BQ=35.46;GC=0|1:1,1;GP=0.50	RG:AC	1:4	0:10
CUTC002319	555	.	T	G	56	I60;CEF	AC=3;AF=0.4;MQ=140.54;BQ=36.15;GC=0|1:1,1;GP=0.50	RG:AC	0:5	1:3
CUTC002319	690	.	C	G	52	I60;CEF	AC=3;AF=0.4;MQ=128.72;BQ=34.00;GC=0|1:1,1;GP=0.50	RG:AC	0:4	1:3
CUTC002320	546	.	G	A	47	I60;NVSM1;CEF	AC=2;AF=0.2;MQ=147.20;BQ=37.42;GC=0|1:2,1;GP=0.33	RG:AC	0|1:9,2	0:2
CUTC002321	1115	.	T	C	46	I60;NVSM1;CEF	AC=2;AF=0.1;MQ=211.73;BQ=34.92;GC=0|1:2,1;GP=0.33	RG:AC	0|1:5,2	0:7
CUTC002322	112	.	T	A	58	CEF	AC=3;AF=0.4;MQ=146.98;BQ=32.22;GC=0|1:1,1;GP=0.50	RG:AC	1:3	0:4
CUTC002322	173	.	T	C	57	CS60;CEF	AC=3;AF=0.4;MQ=143.17;BQ=35.79;GC=0|1:1,1;GP=0.50	RG:AC	1:3	0:5
CUTC002322	176	.	T	C	55	CS60;CEF	AC=3;AF=0.4;MQ=143.17;BQ=33.43;GC=0|1:1,1;GP=0.50	RG:AC	1:3	0:5
CUTC002322	184	.	T	C	54	CS60;CEF	AC=3;AF=0.4;MQ=143.17;BQ=34.11;GC=0|1:1,1;GP=0.50	RG:AC	1:3	0:5
CUTC002322	188	.	C	T	56	CS60;CEF	AC=3;AF=0.4;MQ=143.17;BQ=33.85;GC=0|1:1,1;GP=0.50	RG:AC	1:3	0:5
CUTC002322	877	.	G	T	58	CS60;NVSM1;NVSM2	AC=4;AF=0.4;MQ=182.40;BQ=36.67;GC=0|1:2,2;GP=0.50;EZ=BamHI	RG:AC	0|1:4,1	0|1:3,3
CUTC002322	881	.	C	G	57	CS60;NVSM1;NVSM2	AC=4;AF=0.4;MQ=182.40;BQ=36.01;GC=0|1:2,2;GP=0.50;EZ=BamHI	RG:AC	0|1:4,1	0|1:3,3
CUTC002322	892	.	A	T	53	CS60;NVSM1;NVSM2;CEF	AC=4;AF=0.4;MQ=182.40;BQ=35.32;GC=0|1:2,2;GP=0.50	RG:AC	0|1:4,1	0|1:3,3
CUTC002322	923	.	A	G	54	CS60;I60;NVSM1;NVSM2;CEF	AC=4;AF=0.4;MQ=182.40;BQ=37.03;GC=0|1:2,2;GP=0.50	RG:AC	0|1:4,1	0|1:3,3
CUTC002322	1009	.	T	A	55	I60;NVSM1;NVSM2;CEF	AC=6;AF=0.4;MQ=165.33;BQ=34.36;GC=0|1:2,2;GP=0.50	RG:AC	0|1:5,2	0|1:3,4
CUTC002322	1069	.	G	A	57	CS60;I60;NVSM1;NVSM2;CEF	AC=5;AF=0.4;MQ=158.82;BQ=36.28;GC=0|1:2,2;GP=0.50	RG:AC	0|1:4,2	0|1:3,3
CUTC002322	1081	.	T	C	54	CS60;I60;NVSM1;NVSM2;CEF	AC=4;AF=0.4;MQ=155.45;BQ=32.64;GC=0|1:2,2;GP=0.50	RG:AC	0|1:4,2	0|1:3,2
CUTC002322	1093	.	T	C	58	CS60;I60;NVSM1;NVSM2;CEF	AC=6;AF=0.4;MQ=130.09;BQ=33.74;GC=0|1:2,2;GP=0.50	RG:AC	0|1:3,3	0|1:5,3
CUTC002322	1111	.	G	T	48	CS60;I60;NVSM1;CEF	AC=2;AF=0.2;MQ=107.32;BQ=34.99;GC=0|1:2,1;GP=0.33	RG:AC	0|1:2,2	0:8
CUTC002322	1139	.	G	A	49	CS60;I60;NVSM1;NVSM2;CEF	AC=3;AF=0.3;MQ=92.21;BQ=36.65;GC=0|1:2,2;GP=0.50	RG:AC	0|1:3,2	0|1:5,1
CUTC002322	1147	.	G	A	47	CS60;NVSM1;NVSM2;CEF	AC=3;AF=0.2;MQ=94.31;BQ=36.12;GC=0|1:2,2;GP=0.50	RG:AC	0|1:4,2	0|1:6,1
CUTC002322	1202	.	A	G	59	CS60;NVSM2;CEF	AC=3;AF=0.3;MQ=92.21;BQ=37.87;GC=0|1:2,1;GP=0.33	RG:AC	0:4	0|1:2,3
CUTC002322	1534	.	T	D1	54	CS60;I60;VKS;CEF	AC=5;AF=0.4;MQ=146.79;BQ=31.84;GC=0|1:1,1;GP=0.50	RG:AC	1:5	0:7
CUTC002322	1542	.	G	C	53	CS60;I60;NVSM1;CEF	AC=3;AF=0.3;MQ=150.33;BQ=34.15;GC=0|1:2,1;GP=0.33	RG:AC	0|1:2,3	0:6
CUTC002323	434	.	G	A	59	CS60;I60;CEF	AC=5;AF=0.4;MQ=170.43;BQ=32.19;GC=0|1:1,1;GP=0.50	RG:AC	0:7	1:5
CUTC002323	443	.	Y	C,T	117	CS60;I60;CEF	AC=5,7;AF=0.4,0.6;MQ=170.43;BQ=34.73;GC=1|2:1,1;GP=0.50	RG:AC	2:7	1:5
CUTC002325	1246	.	T	G	51	CEF	AC=3;AF=0.3;MQ=196.07;BQ=32.80;GC=0|1:1,1;GP=0.50	RG:AC	1:3	0:6
CUTC002327	330	.	T	C	45	CEF	AC=2;AF=0.2;MQ=168.73;BQ=36.51;GC=0|1:1,1;GP=0.50	RG:AC	0:11	1:2
CUTC002328	351	.	A	G	45	NVSM1;CEF	AC=2;AF=0.2;MQ=67.54;BQ=34.48;GC=0|1:2,1;GP=0.33	RG:AC	0|1:9,2	0:1
CUTC002328	417	.	T	C	45	CEF	AC=2;AF=0.2;MQ=116.85;BQ=35.41;GC=0|1:1,1;GP=0.50	RG:AC	0:11	1:2
CUTC002328	862	.	C	T	50	I60;CEF	AC=3;AF=0.2;MQ=239.54;BQ=34.45;GC=0|1:1,1;GP=0.50	RG:AC	0:9	1:3
CUTC002330	682	.	T	A	45	I60;NVSM2;CEF	AC=2;AF=0.3;MQ=27.37;BQ=37.36;GC=0|1:2,1;GP=0.33	RG:AC	0:3	0|1:2,2
CUTC002331	162	.	T	C	59	CS60;CEF	AC=3;AF=0.2;MQ=213.68;BQ=32.28;GC=0|1:1,1;GP=0.50	RG:AC	0:10	1:3
CUTC002331	169	.	C	G	59	CS60;CEF	AC=4;AF=0.3;MQ=210.25;BQ=31.40;GC=0|1:1,1;GP=0.50	RG:AC	0:10	1:4
CUTC002332	800	.	C	T	59	CS60;CEF	AC=4;AF=0.3;MQ=126.74;BQ=35.93;GC=0|1:1,1;GP=0.50	RG:AC	0:8	1:4
CUTC002332	801	.	A	G	59	CS60;CEF	AC=4;AF=0.3;MQ=126.74;BQ=34.92;GC=0|1:1,1;GP=0.50	RG:AC	0:8	1:4
CUTC002334	1311	.	C	G	47	CEF	AC=2;AF=0.2;MQ=112.88;BQ=32.60;GC=0|1:1,1;GP=0.50	RG:AC	0:6	1:2
CUTC002334	1596	.	A	C	46	CS60;CEF	AC=2;AF=0.2;MQ=107.19;BQ=36.98;GC=0|1:1,1;GP=0.50	RG:AC	0:6	1:2
CUTC002334	1606	.	G	C	47	CS60;CEF	AC=2;AF=0.2;MQ=107.19;BQ=37.96;GC=0|1:1,1;GP=0.50	RG:AC	0:6	1:2
CUTC002335	791	.	C	G	45	CS60;NVSM1;NVSM2;CEF	AC=2;AF=0.2;MQ=212.90;BQ=32.41;GC=0|1:1,1;GP=0.50	RG:AC	.:.	0|1:8,2
CUTC002335	795	.	A	T	47	CS60;NVSM1;NVSM2;CEF	AC=2;AF=0.2;MQ=212.90;BQ=31.61;GC=0|1:1,1;GP=0.50	RG:AC	.:.	0|1:8,2
CUTC002335	806	.	T	C	48	CS60;NVSM1;NVSM2;CEF	AC=2;AF=0.2;MQ=210.05;BQ=32.74;GC=0|1:1,1;GP=0.50	RG:AC	.:.	0|1:7,2
CUTC002335	807	.	A	T	48	CS60;NVSM1;NVSM2;CEF	AC=2;AF=0.2;MQ=206.86;BQ=32.06;GC=0|1:1,1;GP=0.50	RG:AC	.:.	0|1:6,2
CUTC002335	809	.	A	G	48	CS60;NVSM1;NVSM2;CEF	AC=2;AF=0.2;MQ=210.05;BQ=30.88;GC=0|1:1,1;GP=0.50	RG:AC	.:.	0|1:7,2
CUTC002335	813	.	A	G	47	CS60;NVSM1;NVSM2;CEF	AC=2;AF=0.2;MQ=211.59;BQ=33.14;GC=0|1:1,1;GP=0.50	RG:AC	.:.	0|1:8,2
CUTC002335	814	.	T	A	47	CS60;NVSM1;NVSM2;CEF	AC=2;AF=0.2;MQ=211.59;BQ=30.75;GC=0|1:1,1;GP=0.50	RG:AC	.:.	0|1:8,2
CUTC002335	833	.	A	G	48	CS60;NVSM1;NVSM2;CEF	AC=2;AF=0.3;MQ=200.72;BQ=33.29;GC=0|1:1,1;GP=0.50	RG:AC	.:.	0|1:5,2
CUTC002335	835	.	C	T	46	CS60;NVSM1;NVSM2;CEF	AC=2;AF=0.3;MQ=200.72;BQ=30.91;GC=0|1:1,1;GP=0.50	RG:AC	.:.	0|1:5,2
CUTC002335	843	.	G	T	48	CS60;NVSM1;NVSM2;CEF	AC=2;AF=0.3;MQ=200.72;BQ=32.72;GC=0|1:1,1;GP=0.50	RG:AC	.:.	0|1:5,2
CUTC002335	852	.	G	A	45	CS60;NVSM1;NVSM2;CEF	AC=2;AF=0.4;MQ=181.60;BQ=32.81;GC=0|1:1,1;GP=0.50	RG:AC	.:.	0|1:3,2
CUTC002335	869	.	C	A	47	CS60;NVSM1;NVSM2;CEF	AC=2;AF=0.4;MQ=181.60;BQ=34.50;GC=0|1:1,1;GP=0.50	RG:AC	.:.	0|1:3,2
CUTC002336	924	.	G	C	56	NVSM2;CEF	AC=3;AF=0.2;MQ=204.79;BQ=32.96;GC=0|1:2,1;GP=0.33	RG:AC	0:9	0|1:2,3
CUTC002337	206	.	G	A	57	NVSM2;CEF	AC=4;AF=0.4;MQ=179.69;BQ=35.62;GC=0|1:2,1;GP=0.33	RG:AC	0:2	0|1:3,4
CUTC002337	323	.	T	C	58	NVSM2;CEF	AC=4;AF=0.3;MQ=187.46;BQ=36.99;GC=0|1:2,1;GP=0.33	RG:AC	0:3	0|1:5,4
CUTC002337	827	.	T	IA	50	NVSM1;NVSM2;VKS;CEF	AC=5;AF=0.3;MQ=216.76;BQ=28.35;GC=0|1:2,2;GP=0.50	RG:AC	0|1:7,2	0|1:6,3
CUTC002338	87	.	T	C	54	.	AC=4;AF=0.3;MQ=232.28;BQ=34.12;GC=0|1:1,1;GP=0.50;EZ=ClaI	RG:AC	0:8	1:4
CUTC002339	723	.	T	C	58	CEF	AC=3;AF=0.3;MQ=77.14;BQ=37.23;GC=0|1:1,1;GP=0.50	RG:AC	1:3	0:7
CUTC002339	789	.	T	G	57	CEF	AC=3;AF=0.3;MQ=77.14;BQ=36.22;GC=0|1:1,1;GP=0.50	RG:AC	1:3	0:7
CUTC002340	121	.	T	D1	51	NVSM2;VKS;CEF	AC=3;AF=0.5;MQ=33.53;BQ=30.50;GC=0|1:2,1;GP=0.33	RG:AC	0:1	0|1:2,3
CUTC002341	189	.	G	D2	47	NVSM2;VKS;CEF	AC=2;AF=0.3;MQ=82.03;BQ=36.28;GC=0|1:2,1;GP=0.33	RG:AC	0:3	0|1:2,2
CUTC002342	296	.	A	C	48	CS60;NVSM1;CEF	AC=2;AF=0.2;MQ=137.49;BQ=36.84;GC=0|1:2,1;GP=0.33	RG:AC	0|1:1,2	0:9
CUTC002342	344	.	G	A	60	CS60;CEF	AC=4;AF=0.3;MQ=125.92;BQ=36.02;GC=0|1:1,1;GP=0.50	RG:AC	1:4	0:11
CUTC002342	474	.	C	T	50	I60;NVSM1;CEF	AC=2;AF=0.2;MQ=60.72;BQ=36.07;GC=0|1:2,1;GP=0.33	RG:AC	0|1:3,2	0:7
CUTC002347	60	.	G	IC	48	CL60;NVSM1;NVSM2;VKS;CEF	AC=2;AF=0.3;MQ=126.80;BQ=33.61;GC=0|1:1,1;GP=0.50	RG:AC	.:.	0|1:5,2
CUTC002347	564	.	A	C	49	I60;CEF	AC=5;AF=0.3;MQ=162.96;BQ=28.38;GC=0|1:1,1;GP=0.50	RG:AC	1:5	0:10
CUTC002350	445	.	T	C	52	CEF	AC=3;AF=0.4;MQ=68.59;BQ=33.32;GC=0|1:1,1;GP=0.50	RG:AC	1:3	0:4
CUTC002350	529	.	A	G	55	I60;NVSM2;CEF	AC=4;AF=0.5;MQ=64.97;BQ=36.10;GC=1|0:2,1;GP=0.33	RG:AC	1:3	0|1:4,1
CUTC002354	61	.	R	A,G	101	CS60;CEF	AC=4,4;AF=0.5,0.5;MQ=152.46;BQ=27.41;GC=1|2:1,1;GP=0.50	RG:AC	2:4	1:4
CUTC002354	79	.	C	IT	49	CS60;NVSM1;NVSM2;VKS;CEF	AC=3;AF=0.2;MQ=148.30;BQ=32.66;GC=0|1:2,2;GP=0.50	RG:AC	0|1:5,1	0|1:5,2
CUTC002358	509	.	C	A	49	I60;CEF	AC=2;AF=0.2;MQ=38.60;BQ=39.03;GC=0|1:1,1;GP=0.50	RG:AC	0:7	1:2
CUTC002358	765	.	C	T	59	CS60;I60;NVSM1;NVSM2;CEF	AC=3;AF=0.4;MQ=40.05;BQ=35.43;GC=0|1:1,1;GP=0.50	RG:AC	0|1:4,3	.:.
CUTC002358	805	.	T	IA	57	CS60;NVSM1;NVSM2;VKS;CEF	AC=3;AF=0.3;MQ=40.28;BQ=35.78;GC=0|1:1,1;GP=0.50	RG:AC	0|1:7,3	.:.
CUTC002362	332	.	G	A	49	I60;NVSM1;CEF	AC=2;AF=0.4;MQ=124.45;BQ=35.18;GC=1|0:2,1;GP=0.33	RG:AC	0|1:3,1	1:1
CUTC002365	704	.	T	G	45	I60;CEF	AC=2;AF=0.5;MQ=162.51;BQ=34.28;GC=0|1:1,1;GP=0.50	RG:AC	0:2	1:2
CUTC002365	1052	.	T	C	49	I60;NVSM1;NVSM2;CEF	AC=2;AF=0.3;MQ=84.93;BQ=36.61;GC=0|1:1,1;GP=0.50	RG:AC	.:.	0|1:5,2
CUTC002365	1125	.	G	A	54	I60;CEF	AC=3;AF=0.3;MQ=98.42;BQ=31.62;GC=0|1:1,1;GP=0.50	RG:AC	1:3	0:8
CUTC002365	1215	.	A	T	46	NVSM2;CEF	AC=2;AF=0.1;MQ=119.64;BQ=33.42;GC=0|1:2,1;GP=0.33	RG:AC	0:6	0|1:8,2
CUTC002366	816	.	G	A	57	CEF	AC=3;AF=0.2;MQ=221.79;BQ=32.44;GC=0|1:1,1;GP=0.50	RG:AC	0:10	1:3
CUTC002366	969	.	A	T	50	CEF	AC=2;AF=0.3;MQ=233.14;BQ=34.19;GC=0|1:1,1;GP=0.50	RG:AC	0:5	1:2
CUTC002367	927	.	M	C,A	116	CEF	AC=3,4;AF=0.4,0.6;MQ=234.89;BQ=37.93;GC=1|2:1,1;GP=0.50	RG:AC	1:3	2:4
CUTC002367	1040	.	A	G	50	CS60	AC=3;AF=0.4;MQ=190.14;BQ=33.08;GC=0|1:1,1;GP=0.50;EZ=DraI	RG:AC	1:3	0:5
CUTC002367	1098	.	T	C	59	CS60;CEF	AC=4;AF=0.5;MQ=176.09;BQ=37.34;GC=0|1:1,1;GP=0.50	RG:AC	0:4	1:4
CUTC002367	1733	.	A	G	46	CS60;NVSM1;CEF	AC=2;AF=0.2;MQ=83.40;BQ=36.21;GC=0|1:2,1;GP=0.33	RG:AC	0|1:6,2	0:3
CUTC002367	1764	.	T	C	54	CS60;CEF	AC=3;AF=0.3;MQ=83.40;BQ=35.83;GC=0|1:1,1;GP=0.50	RG:AC	0:8	1:3
CUTC002367	1768	.	T	C	55	CS60;CEF	AC=3;AF=0.3;MQ=83.40;BQ=36.38;GC=0|1:1,1;GP=0.50	RG:AC	0:8	1:3
CUTC002367	1769	.	A	T	55	CS60;CEF	AC=3;AF=0.3;MQ=83.40;BQ=36.20;GC=0|1:1,1;GP=0.50	RG:AC	0:8	1:3
CUTC002367	1776	.	T	G	53	CS60;CEF	AC=3;AF=0.2;MQ=84.43;BQ=32.75;GC=0|1:1,1;GP=0.50	RG:AC	0:9	1:3
CUTC002367	1947	.	C	IT	49	NVSM1;NVSM2;VKS;CEF	AC=5;AF=0.2;MQ=168.29;BQ=31.40;GC=0|1:2,2;GP=0.50	RG:AC	0|1:14,1	0|1:4,4
CUTC002367	2018	.	T	C	47	CEF	AC=2;AF=0.2;MQ=204.84;BQ=32.94;GC=0|1:1,1;GP=0.50	RG:AC	0:10	1:2
CUTC002368	1143	.	A	G	57	CEF	AC=5;AF=0.4;MQ=236.16;BQ=31.30;GC=0|1:1,1;GP=0.50	RG:AC	0:9	1:5
CUTC002369	183	.	T	G	46	CEF	AC=2;AF=0.3;MQ=67.08;BQ=33.08;GC=0|1:1,1;GP=0.50	RG:AC	1:2	0:5
CUTC002372	54	.	T	C	45	CL60;CEF	AC=2;AF=0.3;MQ=180.31;BQ=32.70;GC=0|1:1,1;GP=0.50	RG:AC	1:2	0:5
CUTC002372	142	.	C	T	50	CS60;CEF	AC=2;AF=0.3;MQ=180.31;BQ=38.88;GC=0|1:1,1;GP=0.50	RG:AC	1:2	0:5
CUTC002372	151	.	T	C	50	CS60;CEF	AC=2;AF=0.3;MQ=180.31;BQ=30.85;GC=0|1:1,1;GP=0.50	RG:AC	1:2	0:5
CUTC002372	169	.	C	T	47	CS60;CEF	AC=2;AF=0.3;MQ=176.62;BQ=36.44;GC=0|1:1,1;GP=0.50	RG:AC	1:2	0:4
CUTC002372	301	.	T	C	50	CS60;CEF	AC=2;AF=0.4;MQ=176.75;BQ=38.21;GC=0|1:1,1;GP=0.50	RG:AC	1:2	0:3
CUTC002372	304	.	C	T	50	CS60;CEF	AC=2;AF=0.4;MQ=176.75;BQ=39.61;GC=0|1:1,1;GP=0.50	RG:AC	1:2	0:3
CUTC002372	561	.	R	A,G	119	CS60;CEF	AC=4,4;AF=0.5,0.5;MQ=241.16;BQ=37.69;GC=1|2:1,1;GP=0.50	RG:AC	2:4	1:4
CUTC002372	567	.	Y	C,T	118	CS60;CEF	AC=4,4;AF=0.5,0.5;MQ=241.16;BQ=38.66;GC=1|2:1,1;GP=0.50	RG:AC	1:4	2:4
CUTC002372	633	.	G	A	60	CS60;CEF	AC=6;AF=0.5;MQ=233.77;BQ=36.27;GC=0|1:1,1;GP=0.50	RG:AC	0:6	1:6
CUTC002372	636	.	C	G	60	CS60;NVSM2;CEF	AC=5;AF=0.4;MQ=234.18;BQ=36.55;GC=0|1:2,1;GP=0.33	RG:AC	0:7	0|1:1,5
CUTC002372	729	.	C	T	60	NVSM2;CEF	AC=6;AF=0.4;MQ=233.96;BQ=36.72;GC=0|1:2,1;GP=0.33	RG:AC	0:8	0|1:1,6
CUTC002372	957	.	T	G	58	NVSM1;CEF	AC=5;AF=0.4;MQ=233.54;BQ=30.90;GC=0|1:2,1;GP=0.33	RG:AC	0|1:2,5	0:6
CUTC002373	1564	.	C	A	45	NVSM2;CEF	AC=2;AF=0.3;MQ=42.04;BQ=31.11;GC=0|1:2,1;GP=0.33	RG:AC	0:2	0|1:3,2
CUTC002374	492	.	G	T	45	I60;NVSM2;CEF	AC=2;AF=0.3;MQ=95.88;BQ=37.64;GC=0|1:2,1;GP=0.33	RG:AC	0:3	0|1:2,2
CUTC002375	83	.	R	A,G	96	NVSM2;CEF	AC=2,2;AF=0.5,0.5;MQ=152.41;BQ=36.56;GC=2|1:2,1;GP=0.33	RG:AC	2:1	1|2:2,1
CUTC002375	382	.	A	C	50	NVSM1;NVSM2;CEF	AC=2;AF=0.3;MQ=193.51;BQ=37.22;GC=0|1:2,2;GP=0.50	RG:AC	0|1:2,1	0|1:3,1
CUTC002375	675	.	A	G	49	NVSM1;CEF	AC=2;AF=0.1;MQ=134.37;BQ=37.40;GC=0|1:2,1;GP=0.33	RG:AC	0|1:6,2	0:7
CUTC002375	892	.	A	G	49	NVSM1;NVSM2;CEF	AC=5;AF=0.5;MQ=55.47;BQ=25.79;GC=0|1:2,2;GP=0.50	RG:AC	0|1:4,2	0|1:2,3
CUTC002375	978	.	C	G	55	NVSM1;NVSM2;CEF	AC=4;AF=0.4;MQ=48.95;BQ=29.26;GC=0|1:2,2;GP=0.50	RG:AC	0|1:2,2	0|1:3,2
CUTC002377	693	.	T	C	48	I60;NVSM1;NVSM2;CEF	AC=2;AF=0.2;MQ=16.41;BQ=36.62;GC=0|1:1,1;GP=0.50	RG:AC	.:.	0|1:7,2
CUTC002378	522	.	C	A	49	I60;NVSM1;CEF	AC=2;AF=0.1;MQ=123.29;BQ=33.04;GC=0|1:2,1;GP=0.33	RG:AC	0|1:9,2	0:4
CUTC002381	520	.	A	G	48	I60;NVSM1;CEF	AC=2;AF=0.1;MQ=118.55;BQ=34.61;GC=0|1:2,1;GP=0.33	RG:AC	0|1:4,2	0:10
CUTC002385	417	.	A	G	49	NVSM1;CEF	AC=2;AF=0.1;MQ=52.32;BQ=36.51;GC=0|1:2,1;GP=0.33	RG:AC	0|1:4,2	0:8
CUTC002385	534	.	A	G	59	CS60;I60;NVSM1;CEF	AC=3;AF=0.2;MQ=70.21;BQ=35.56;GC=0|1:2,1;GP=0.33	RG:AC	0|1:1,3	0:9
CUTC002385	543	.	T	C	50	CS60;I60;NVSM2;CEF	AC=2;AF=0.2;MQ=70.21;BQ=36.91;GC=0|1:2,1;GP=0.33	RG:AC	0:4	0|1:7,2
CUTC002385	753	.	A	G	46	I60;NVSM1;NVSM2;CEF	AC=2;AF=0.2;MQ=69.96;BQ=34.17;GC=0|1:2,2;GP=0.50	RG:AC	0|1:4,1	0|1:7,1
CUTC002386	133	.	G	IC	50	CS60;NVSM1;VKS;CEF	AC=4;AF=0.2;MQ=193.87;BQ=32.11;GC=0|1:2,1;GP=0.33	RG:AC	0|1:4,4	0:9
CUTC002386	134	.	A	T	49	CS60	AC=4;AF=0.3;MQ=193.76;BQ=32.34;GC=0|1:1,1;GP=0.50;EZ=EcoRV	RG:AC	1:4	0:9
CUTC002386	136	.	A	C	49	CS60	AC=4;AF=0.3;MQ=193.76;BQ=33.00;GC=0|1:1,1;GP=0.50;EZ=BglII,EcoRV	RG:AC	1:4	0:9
CUTC002386	174	.	C	T	56	CS60;CEF	AC=4;AF=0.3;MQ=190.91;BQ=35.24;GC=0|1:1,1;GP=0.50	RG:AC	1:4	0:10
CUTC002386	260	.	G	A	48	CEF	AC=3;AF=0.2;MQ=179.69;BQ=34.41;GC=0|1:1,1;GP=0.50	RG:AC	1:3	0:13
CUTC002387	245	.	G	A	50	CS60;NVSM1;CEF	AC=3;AF=0.3;MQ=212.23;BQ=27.37;GC=0|1:2,1;GP=0.33	RG:AC	0|1:4,3	0:2
CUTC002387	254	.	A	C	57	CS60;NVSM1;CEF	AC=4;AF=0.4;MQ=206.53;BQ=34.21;GC=0|1:2,1;GP=0.33	RG:AC	0|1:4,4	0:3
CUTC002387	1350	.	K	G,T	99	CEF	AC=2,2;AF=0.5,0.5;MQ=22.83;BQ=39.51;GC=1|2:1,1;GP=0.50	RG:AC	2:2	1:2
CUTC002388	29	.	G	A	50	CL60;NVSM1;NVSM2;CEF	AC=2;AF=0.1;MQ=49.77;BQ=35.19;GC=0|1:2,2;GP=0.50	RG:AC	0|1:7,1	0|1:7,1
CUTC002394	777	.	A	T	50	CEF	AC=2;AF=0.2;MQ=101.81;BQ=34.43;GC=0|1:1,1;GP=0.50	RG:AC	1:2	0:11
CUTC002396	733	.	T	C	57	CEF	AC=4;AF=0.4;MQ=224.06;BQ=36.95;GC=0|1:1,1;GP=0.50	RG:AC	1:4	0:6
CUTC002397	208	.	C	T	46	NVSM1;CEF	AC=2;AF=0.4;MQ=176.22;BQ=33.27;GC=0|1:2,1;GP=0.33	RG:AC	0|1:2,2	0:1
CUTC002397	352	.	T	C	49	NVSM1;CEF	AC=2;AF=0.3;MQ=155.81;BQ=36.27;GC=0|1:2,1;GP=0.33	RG:AC	0|1:2,2	0:3
CUTC002397	785	.	A	G	49	NVSM1;NVSM2	AC=2;AF=0.2;MQ=20.17;BQ=35.68;GC=0|1:1,1;GP=0.50;EZ=EcoRV	RG:AC	0|1:9,2	.:.
CUTC002398	715	.	A	G	50	NVSM1;NVSM2;CEF	AC=2;AF=0.2;MQ=92.94;BQ=35.89;GC=0|1:2,2;GP=0.50	RG:AC	0|1:1,1	0|1:9,1
CUTC002400	248	.	T	D2	45	CS60;VKS;CEF	AC=2;AF=0.2;MQ=198.72;BQ=33.92;GC=0|1:1,1;GP=0.50	RG:AC	0:7	1:2
CUTC002400	262	.	C	T	46	CS60;CEF	AC=2;AF=0.2;MQ=191.55;BQ=32.98;GC=0|1:1,1;GP=0.50	RG:AC	0:9	1:2
CUTC002400	372	.	G	C	46	I60;CEF	AC=3;AF=0.3;MQ=184.90;BQ=24.89;GC=0|1:1,1;GP=0.50	RG:AC	0:8	1:3
CUTC002400	653	.	C	G	46	CS60;CEF	AC=2;AF=0.2;MQ=81.80;BQ=36.53;GC=0|1:1,1;GP=0.50	RG:AC	0:6	1:2
CUTC002400	694	.	A	D1	60	CS60;NVSM1;VKS;CEF	AC=4;AF=0.5;MQ=81.80;BQ=37.73;GC=0|1:2,1;GP=0.33	RG:AC	0|1:2,4	0:2
CUTC002404	284	.	T	C	50	NVSM1;CEF	AC=2;AF=0.2;MQ=17.06;BQ=37.94;GC=0|1:2,1;GP=0.33	RG:AC	0|1:4,2	0:3
CUTC002406	347	.	T	C	46	NVSM1;NVSM2;CEF	AC=2;AF=0.2;MQ=23.83;BQ=34.84;GC=0|1:1,1;GP=0.50	RG:AC	0|1:8,2	.:.
CUTC002407	554	.	C	T	48	NVSM2;CEF	AC=2;AF=0.2;MQ=52.04;BQ=39.22;GC=0|1:2,1;GP=0.33	RG:AC	0:1	0|1:7,2
CUTC002408	164	.	C	T	53	NVSM2;CEF	AC=3;AF=0.4;MQ=222.32;BQ=29.85;GC=0|1:2,1;GP=0.33	RG:AC	0:4	0|1:1,3
CUTC002408	279	.	C	T	58	CEF	AC=4;AF=0.4;MQ=216.37;BQ=35.08;GC=0|1:1,1;GP=0.50	RG:AC	0:5	1:4
CUTC002408	397	.	T	C	55	CEF	AC=3;AF=0.3;MQ=190.03;BQ=36.25;GC=0|1:1,1;GP=0.50	RG:AC	0:7	1:3
CUTC002408	480	.	G	T	52	CEF	AC=3;AF=0.3;MQ=155.35;BQ=33.52;GC=0|1:1,1;GP=0.50	RG:AC	0:6	1:3
CUTC002408	832	.	A	G	56	NVSM1;CEF	AC=3;AF=0.3;MQ=60.63;BQ=37.10;GC=0|1:2,1;GP=0.33	RG:AC	0|1:6,3	0:1
CUTC002409	514	.	R	A,G	104	I60;CEF	AC=3,2;AF=0.6,0.4;MQ=24.65;BQ=37.49;GC=1|2:1,1;GP=0.50	RG:AC	2:2	1:3
CUTC002412	72	.	C	A	53	CEF	AC=3;AF=0.3;MQ=216.39;BQ=32.03;GC=0|1:1,1;GP=0.50	RG:AC	1:3	0:7
CUTC002412	1224	.	T	C	59	CS60;CEF	AC=4;AF=0.4;MQ=232.05;BQ=35.33;GC=0|1:1,1;GP=0.50	RG:AC	0:7	1:4
CUTC002412	1226	.	G	A	59	CS60;CEF	AC=4;AF=0.4;MQ=232.05;BQ=34.92;GC=0|1:1,1;GP=0.50	RG:AC	0:7	1:4
CUTC002412	1233	.	A	G	59	CS60;CEF	AC=5;AF=0.4;MQ=231.80;BQ=33.82;GC=0|1:1,1;GP=0.50	RG:AC	0:7	1:5
CUTC002413	293	.	G	C	56	CEF	AC=3;AF=0.3;MQ=60.02;BQ=37.69;GC=0|1:1,1;GP=0.50	RG:AC	0:6	1:3
CUTC002413	483	.	A	G	47	CS60;I60;NVSM1;CEF	AC=2;AF=0.1;MQ=57.00;BQ=28.10;GC=0|1:2,1;GP=0.33	RG:AC	0|1:11,2	0:3
CUTC002413	497	.	T	C	46	CS60;I60;NVSM2;CEF	AC=2;AF=0.1;MQ=60.25;BQ=36.74;GC=0|1:2,1;GP=0.33	RG:AC	0:13	0|1:1,2
CUTC002413	500	.	A	C	48	CS60;I60;NVSM2;CEF	AC=2;AF=0.1;MQ=60.25;BQ=36.63;GC=0|1:2,1;GP=0.33	RG:AC	0:13	0|1:1,2
CUTC002416	760	.	A	G	49	CEF	AC=2;AF=0.3;MQ=48.80;BQ=36.81;GC=0|1:1,1;GP=0.50	RG:AC	0:4	1:2
CUTC002417	247	.	T	D1	48	CS60;VKS;CEF	AC=3;AF=0.3;MQ=124.53;BQ=34.28;GC=0|1:1,1;GP=0.50	RG:AC	1:3	0:6
CUTC002417	264	.	C	A	51	CS60;CEF	AC=3;AF=0.3;MQ=124.53;BQ=32.12;GC=0|1:1,1;GP=0.50	RG:AC	1:3	0:6
CUTC002417	592	.	A	C	52	CEF	AC=3;AF=0.5;MQ=176.54;BQ=34.83;GC=0|1:1,1;GP=0.50	RG:AC	0:3	1:3
CUTC002417	670	.	A	C	59	CS60	AC=4;AF=0.4;MQ=148.94;BQ=34.45;GC=0|1:1,1;GP=0.50;EZ=HaeIII	RG:AC	0:6	1:4
CUTC002417	703	.	C	T	58	CS60;CEF	AC=5;AF=0.4;MQ=141.67;BQ=32.01;GC=0|1:1,1;GP=0.50	RG:AC	1:5	0:9
CUTC002418	311	.	T	C	45	NVSM2;CEF	AC=2;AF=0.2;MQ=75.94;BQ=35.97;GC=0|1:2,1;GP=0.33	RG:AC	0:3	0|1:3,2
CUTC002418	449	.	T	C	56	NVSM2;CEF	AC=4;AF=0.4;MQ=91.14;BQ=34.04;GC=0|1:2,1;GP=0.33	RG:AC	0:3	0|1:4,4
CUTC002418	521	.	T	C	59	NVSM2;CEF	AC=4;AF=0.3;MQ=87.81;BQ=34.07;GC=0|1:2,1;GP=0.33	RG:AC	0:3	0|1:5,4
CUTC002419	659	.	T	C	49	NVSM2;CEF	AC=2;AF=0.2;MQ=210.52;BQ=38.49;GC=0|1:2,1;GP=0.33	RG:AC	0:3	0|1:8,2
CUTC002419	822	.	G	A	60	CS60;CEF	AC=3;AF=0.3;MQ=229.06;BQ=32.81;GC=0|1:1,1;GP=0.50	RG:AC	1:3	0:7
CUTC002419	871	.	T	C	59	CS60;NVSM1;CEF	AC=3;AF=0.3;MQ=238.04;BQ=30.01;GC=0|1:2,1;GP=0.33	RG:AC	0|1:1,3	0:6
CUTC002419	1122	.	C	T	45	NVSM1;CEF	AC=2;AF=0.2;MQ=118.85;BQ=35.58;GC=1|0:2,1;GP=0.33	RG:AC	0|1:6,1	1:1
CUTC002419	2512	.	G	A	47	NVSM1;NVSM2;CEF	AC=2;AF=0.4;MQ=111.81;BQ=35.38;GC=0|1:1,1;GP=0.50	RG:AC	0|1:3,2	.:.
CUTC002423	792	.	T	C	53	I60;NVSM2;CEF	AC=3;AF=0.2;MQ=88.41;BQ=33.31;GC=0|1:2,1;GP=0.33	RG:AC	0:3	0|1:6,3
CUTC002423	1281	.	C	T	47	NVSM1;CEF	AC=2;AF=0.1;MQ=202.45;BQ=34.70;GC=0|1:2,1;GP=0.33	RG:AC	0|1:3,2	0:9
CUTC002423	1348	.	A	T	56	CS60;CEF	AC=3;AF=0.2;MQ=215.99;BQ=34.58;GC=0|1:1,1;GP=0.50	RG:AC	1:3	0:10
CUTC002423	1371	.	G	A	52	CS60;NVSM2;CEF	AC=4;AF=0.3;MQ=215.99;BQ=30.59;GC=1|0:2,1;GP=0.33	RG:AC	1:3	0|1:9,1
CUTC002423	1390	.	A	G	57	CS60;CEF	AC=3;AF=0.3;MQ=222.53;BQ=34.31;GC=0|1:1,1;GP=0.50	RG:AC	1:3	0:8
CUTC002423	1523	.	T	C	48	NVSM2;CEF	AC=2;AF=0.2;MQ=230.71;BQ=37.18;GC=0|1:2,1;GP=0.33	RG:AC	0:3	0|1:5,2
CUTC002425	320	.	T	A	48	CEF	AC=6;AF=0.5;MQ=130.28;BQ=30.39;GC=0|1:1,1;GP=0.50	RG:AC	1:6	0:6
CUTC002427	611	.	Y	C,T	94	I60;NVSM1;CEF	AC=2,2;AF=0.5,0.5;MQ=239.01;BQ=36.83;GC=2|1:2,1;GP=0.33	RG:AC	1|2:2,1	2:1
CUTC002427	749	.	T	C	51	I60;CEF	AC=3;AF=0.3;MQ=205.05;BQ=36.42;GC=0|1:1,1;GP=0.50	RG:AC	0:7	1:3
CUTC002428	261	.	T	C	47	CEF	AC=3;AF=0.3;MQ=129.09;BQ=32.87;GC=0|1:1,1;GP=0.50	RG:AC	1:3	0:8
CUTC002431	731	.	C	T	46	NVSM1;CEF	AC=2;AF=0.2;MQ=98.64;BQ=36.89;GC=0|1:2,1;GP=0.33	RG:AC	0|1:3,2	0:3
CUTC002432	482	.	T	C	48	I60;NVSM1;NVSM2;CEF	AC=2;AF=0.2;MQ=137.68;BQ=36.43;GC=0|1:2,2;GP=0.50	RG:AC	0|1:5,1	0|1:6,1
CUTC002432	562	.	G	C	52	I60;CEF	AC=5;AF=0.4;MQ=126.89;BQ=30.68;GC=0|1:1,1;GP=0.50	RG:AC	0:8	1:5
CUTC002432	735	.	G	C	56	CEF	AC=3;AF=0.3;MQ=89.34;BQ=30.29;GC=0|1:1,1;GP=0.50	RG:AC	0:7	1:3
CUTC002435	598	.	A	G	50	NVSM2;CEF	AC=2;AF=0.2;MQ=34.18;BQ=36.46;GC=0|1:2,1;GP=0.33	RG:AC	0:2	0|1:6,2
CUTC002435	739	.	A	G	55	NVSM2;CEF	AC=3;AF=0.3;MQ=35.05;BQ=28.63;GC=0|1:2,1;GP=0.33	RG:AC	0:2	0|1:4,3
CUTC002435	921	.	G	A	45	CS60;NVSM2;CEF	AC=2;AF=0.3;MQ=80.04;BQ=30.58;GC=1|0:2,1;GP=0.33	RG:AC	1:1	0|1:5,1
CUTC002435	934	.	A	T	45	CS60;NVSM2;CEF	AC=2;AF=0.4;MQ=93.48;BQ=36.20;GC=0|1:2,1;GP=0.33	RG:AC	0:1	0|1:2,2
CUTC002436	253	.	T	C	45	I60;NVSM1;CEF	AC=2;AF=0.1;MQ=219.66;BQ=35.22;GC=0|1:2,1;GP=0.33	RG:AC	0|1:7,2	0:6
CUTC002436	482	.	A	C	56	NVSM2;CEF	AC=3;AF=0.2;MQ=179.45;BQ=36.32;GC=0|1:2,1;GP=0.33	RG:AC	0:8	0|1:2,3
CUTC002436	690	.	G	A	49	CEF	AC=3;AF=0.3;MQ=122.59;BQ=33.39;GC=0|1:1,1;GP=0.50	RG:AC	0:7	1:3
CUTC002437	927	.	C	T	52	I60;NVSM1;CEF	AC=3;AF=0.4;MQ=215.47;BQ=35.58;GC=0|1:2,1;GP=0.33	RG:AC	0|1:2,3	0:2
CUTC002438	447	.	C	T	46	NVSM2;CEF	AC=2;AF=0.1;MQ=112.00;BQ=35.43;GC=0|1:2,1;GP=0.33	RG:AC	0:6	0|1:10,2
CUTC002440	530	.	T	C	52	NVSM1;NVSM2;CEF	AC=3;AF=0.4;MQ=235.85;BQ=36.77;GC=0|1:1,1;GP=0.50	RG:AC	0|1:5,3	.:.
CUTC002440	602	.	C	T	54	CS60;NVSM1;NVSM2;CEF	AC=3;AF=0.3;MQ=234.77;BQ=35.90;GC=0|1:1,1;GP=0.50	RG:AC	0|1:6,3	.:.
CUTC002440	605	.	C	T	48	CS60;NVSM1;NVSM2;CEF	AC=2;AF=0.2;MQ=234.77;BQ=36.53;GC=0|1:1,1;GP=0.50	RG:AC	0|1:7,2	.:.
CUTC002440	623	.	C	T	48	CS60;NVSM1;NVSM2;CEF	AC=2;AF=0.2;MQ=234.77;BQ=25.23;GC=0|1:1,1;GP=0.50	RG:AC	0|1:7,2	.:.
CUTC002440	644	.	C	G	50	CS60;NVSM1;NVSM2;CEF	AC=2;AF=0.2;MQ=238.43;BQ=37.15;GC=0|1:1,1;GP=0.50	RG:AC	0|1:7,2	.:.
CUTC002440	1784	.	T	C	58	NVSM1;CEF	AC=7;AF=0.4;MQ=193.38;BQ=32.51;GC=0|1:2,1;GP=0.33	RG:AC	0|1:2,7	0:8
CUTC002442	398	.	A	G	56	CEF	AC=3;AF=0.2;MQ=64.53;BQ=35.93;GC=0|1:1,1;GP=0.50	RG:AC	0:9	1:3
CUTC002444	427	.	T	C	53	CS60	AC=3;AF=0.2;MQ=46.63;BQ=33.09;GC=0|1:1,1;GP=0.50;EZ=ClaI	RG:AC	0:10	1:3
CUTC002444	434	.	G	T	46	CS60;CEF	AC=3;AF=0.2;MQ=46.63;BQ=29.53;GC=0|1:1,1;GP=0.50	RG:AC	0:10	1:3
CUTC002447	687	.	T	C	46	NVSM1;CEF	AC=2;AF=0.1;MQ=87.30;BQ=29.98;GC=0|1:2,1;GP=0.33	RG:AC	0|1:5,2	0:9
CUTC002448	60	.	C	T	59	CS60;CL60;CEF	AC=3;AF=0.2;MQ=22.74;BQ=35.51;GC=0|1:1,1;GP=0.50	RG:AC	1:3	0:11
CUTC002448	69	.	C	A	59	CS60;CEF	AC=3;AF=0.2;MQ=22.74;BQ=35.11;GC=0|1:1,1;GP=0.50	RG:AC	1:3	0:11
CUTC002448	156	.	T	C	59	CEF	AC=3;AF=0.2;MQ=24.63;BQ=37.60;GC=0|1:1,1;GP=0.50	RG:AC	1:3	0:13
CUTC002451	821	.	G	T	54	CEF	AC=3;AF=0.3;MQ=195.51;BQ=31.91;GC=0|1:1,1;GP=0.50	RG:AC	1:3	0:8
CUTC002452	656	.	C	G	55	CEF	AC=5;AF=0.3;MQ=231.93;BQ=30.77;GC=0|1:1,1;GP=0.50	RG:AC	1:5	0:11
CUTC002455	898	.	A	G	50	I60;NVSM1	AC=2;AF=0.1;MQ=166.03;BQ=34.55;GC=0|1:2,1;GP=0.33;EZ=HindIII	RG:AC	0|1:8,2	0:4
CUTC002455	988	.	G	A	60	NVSM1;CEF	AC=5;AF=0.3;MQ=190.92;BQ=35.10;GC=0|1:2,1;GP=0.33	RG:AC	0|1:4,5	0:8
CUTC002459	317	.	C	T	56	CEF	AC=4;AF=0.4;MQ=207.31;BQ=34.89;GC=0|1:1,1;GP=0.50	RG:AC	1:4	0:6
CUTC002459	505	.	C	A	57	.	AC=5;AF=0.4;MQ=151.96;BQ=33.83;GC=0|1:1,1;GP=0.50;EZ=ClaI	RG:AC	0:7	1:5
CUTC002459	833	.	C	T	57	CEF	AC=4;AF=0.3;MQ=219.75;BQ=35.06;GC=0|1:1,1;GP=0.50	RG:AC	1:4	0:8
CUTC002459	993	.	A	G	53	CEF	AC=4;AF=0.3;MQ=222.68;BQ=31.92;GC=0|1:1,1;GP=0.50	RG:AC	1:4	0:9
CUTC002460	69	.	T	G	47	NVSM2;CEF	AC=2;AF=0.3;MQ=229.37;BQ=34.39;GC=1|0:2,1;GP=0.33	RG:AC	1:1	0|1:5,1
CUTC002460	132	.	A	G	48	NVSM1;NVSM2;CEF	AC=2;AF=0.2;MQ=230.99;BQ=37.49;GC=0|1:2,2;GP=0.50	RG:AC	0|1:1,1	0|1:5,1
CUTC002460	223	.	C	G	45	NVSM1;NVSM2;CEF	AC=2;AF=0.2;MQ=230.99;BQ=35.30;GC=0|1:2,2;GP=0.50	RG:AC	0|1:1,1	0|1:5,1
CUTC002460	962	.	T	G	51	NVSM2;CEF	AC=4;AF=0.4;MQ=234.09;BQ=33.23;GC=1|0:2,1;GP=0.33	RG:AC	1:3	0|1:7,1
CUTC002461	1095	.	Y	C,T	96	I60;NVSM1;NVSM2;CEF	AC=4,3;AF=0.6,0.4;MQ=20.37;BQ=30.17;GC=1|2:1,1;GP=0.50	RG:AC	.:.	1|2:4,3
CUTC002462	57	.	A	G	58	CS60;CL60;CEF	AC=3;AF=0.4;MQ=227.66;BQ=35.50;GC=0|1:1,1;GP=0.50	RG:AC	1:3	0:5
CUTC002462	75	.	A	G	49	CS60;NVSM1;CEF	AC=2;AF=0.2;MQ=228.15;BQ=28.96;GC=0|1:2,1;GP=0.33	RG:AC	0|1:2,2	0:5
CUTC002462	134	.	C	T	57	CS60;CEF	AC=5;AF=0.4;MQ=226.54;BQ=31.87;GC=0|1:1,1;GP=0.50	RG:AC	1:5	0:7
CUTC002462	428	.	T	C	48	I60;NVSM2;CEF	AC=2;AF=0.2;MQ=179.43;BQ=31.38;GC=0|1:2,1;GP=0.33	RG:AC	0:7	0|1:3,2
CUTC002462	661	.	Y	C,T	113	CEF	AC=4,5;AF=0.4,0.6;MQ=80.59;BQ=36.16;GC=1|2:1,1;GP=0.50	RG:AC	1:4	2:5
CUTC002463	96	.	G	A	60	CEF	AC=4;AF=0.2;MQ=230.93;BQ=28.62;GC=0|1:1,1;GP=0.50	RG:AC	1:4	0:17
CUTC002463	217	.	C	G	59	CS60;CEF	AC=5;AF=0.2;MQ=230.98;BQ=35.14;GC=0|1:1,1;GP=0.50	RG:AC	1:5	0:18
CUTC002463	241	.	C	T	59	CS60;CEF	AC=4;AF=0.2;MQ=233.71;BQ=37.56;GC=0|1:1,1;GP=0.50	RG:AC	1:4	0:17
CUTC002463	288	.	A	C	50	CS60;CEF	AC=4;AF=0.2;MQ=234.92;BQ=27.22;GC=0|1:1,1;GP=0.50	RG:AC	1:4	0:16
CUTC002463	451	.	G	A	54	CEF	AC=3;AF=0.2;MQ=234.14;BQ=28.32;GC=0|1:1,1;GP=0.50	RG:AC	1:3	0:9
CUTC002464	371	.	A	C	46	NVSM2;CEF	AC=2;AF=0.5;MQ=116.44;BQ=37.77;GC=0|1:2,1;GP=0.33	RG:AC	0:1	0|1:1,2
CUTC002464	445	.	T	C	55	NVSM2;CEF	AC=5;AF=0.4;MQ=137.69;BQ=35.84;GC=0|1:2,1;GP=0.33	RG:AC	0:2	0|1:7,5
CUTC002464	515	.	C	T	54	NVSM2;CEF	AC=5;AF=0.2;MQ=169.02;BQ=34.96;GC=0|1:2,1;GP=0.33	RG:AC	0:4	0|1:12,5
CUTC002465	546	.	G	A	46	CS60;NVSM2;CEF	AC=2;AF=0.2;MQ=163.54;BQ=32.69;GC=0|1:2,1;GP=0.33	RG:AC	0:4	0|1:2,2
CUTC002465	573	.	T	C	49	CS60;I60;NVSM2;CEF	AC=2;AF=0.2;MQ=163.54;BQ=36.84;GC=0|1:2,1;GP=0.33	RG:AC	0:4	0|1:2,2
CUTC002466	66	.	G	A	53	CEF	AC=3;AF=0.4;MQ=237.40;BQ=37.09;GC=0|1:1,1;GP=0.50	RG:AC	0:5	1:3
CUTC002466	1306	.	C	T	46	CEF	AC=2;AF=0.2;MQ=29.61;BQ=35.89;GC=0|1:1,1;GP=0.50	RG:AC	1:2	0:10
CUTC002470	200	.	T	C	53	I60;NVSM1;CEF	AC=3;AF=0.2;MQ=220.70;BQ=34.20;GC=0|1:2,1;GP=0.33	RG:AC	0|1:6,3	0:8
CUTC002471	963	.	T	C	55	CS60;NVSM1;CEF	AC=3;AF=0.2;MQ=233.93;BQ=35.79;GC=0|1:2,1;GP=0.33	RG:AC	0|1:4,3	0:7
CUTC002471	968	.	A	G	47	CS60;NVSM1;CEF	AC=2;AF=0.1;MQ=233.93;BQ=36.59;GC=0|1:2,1;GP=0.33	RG:AC	0|1:5,2	0:7
CUTC002472	542	.	C	T	45	NVSM1;CEF	AC=2;AF=0.2;MQ=89.74;BQ=28.10;GC=0|1:2,1;GP=0.33	RG:AC	0|1:7,2	0:1
CUTC002475	656	.	T	C	49	NVSM1;NVSM2;CEF	AC=2;AF=0.2;MQ=48.08;BQ=36.35;GC=0|1:1,1;GP=0.50	RG:AC	0|1:8,2	.:.
CUTC002475	860	.	T	G	49	I60;CEF	AC=2;AF=0.3;MQ=30.40;BQ=33.74;GC=0|1:1,1;GP=0.50	RG:AC	0:5	1:2
CUTC002477	323	.	T	C	58	CS60;NVSM1;CEF	AC=3;AF=0.2;MQ=114.74;BQ=32.99;GC=0|1:2,1;GP=0.33	RG:AC	0|1:8,3	0:7
CUTC002477	346	.	C	T	50	CS60;NVSM1;CEF	AC=2;AF=0.1;MQ=115.90;BQ=30.94;GC=0|1:2,1;GP=0.33	RG:AC	0|1:7,2	0:7
CUTC002478	215	.	G	IC	48	CS60;NVSM1;VKS;CEF	AC=2;AF=0.1;MQ=230.22;BQ=38.35;GC=0|1:2,1;GP=0.33	RG:AC	0|1:4,2	0:11
CUTC002478	233	.	C	T	49	CS60;NVSM1;CEF	AC=2;AF=0.1;MQ=229.02;BQ=37.36;GC=0|1:2,1;GP=0.33	RG:AC	0|1:2,2	0:11
CUTC002479	364	.	T	C	48	I60;NVSM2	AC=2;AF=0.2;MQ=139.64;BQ=36.92;GC=0|1:2,1;GP=0.33;EZ=PvuII	RG:AC	0:5	0|1:2,2
CUTC002480	623	.	A	G	57	NVSM2;CEF	AC=3;AF=0.2;MQ=80.05;BQ=35.61;GC=0|1:2,1;GP=0.33	RG:AC	0:8	0|1:6,3
CUTC002482	611	.	G	A	57	CS60;I60;CEF	AC=3;AF=0.4;MQ=221.91;BQ=35.66;GC=0|1:1,1;GP=0.50	RG:AC	1:3	0:4
CUTC002482	657	.	G	T	46	CS60;NVSM1;CEF	AC=2;AF=0.2;MQ=224.18;BQ=29.92;GC=0|1:2,1;GP=0.33	RG:AC	0|1:6,2	0:5
CUTC002482	661	.	C	IT	46	CS60;NVSM1;VKS;CEF	AC=2;AF=0.1;MQ=222.86;BQ=36.28;GC=0|1:2,1;GP=0.33	RG:AC	0|1:8,2	0:5
CUTC002482	662	.	A	G	60	CS60;CEF	AC=5;AF=0.4;MQ=223.16;BQ=34.26;GC=0|1:1,1;GP=0.50	RG:AC	0:7	1:5
CUTC002482	809	.	A	G	45	I60;NVSM1;CEF	AC=2;AF=0.1;MQ=217.64;BQ=36.47;GC=0|1:2,1;GP=0.33	RG:AC	0|1:8,2	0:12
CUTC002488	581	.	T	G	49	I60;NVSM2;CEF	AC=2;AF=0.1;MQ=149.17;BQ=35.91;GC=0|1:2,1;GP=0.33	RG:AC	0:6	0|1:6,2
CUTC002489	357	.	T	G	54	CEF	AC=4;AF=0.4;MQ=37.40;BQ=34.02;GC=0|1:1,1;GP=0.50	RG:AC	0:5	1:4
CUTC002489	936	.	C	G	58	.	AC=5;AF=0.4;MQ=65.61;BQ=33.01;GC=0|1:1,1;GP=0.50;EZ=BstEII	RG:AC	0:9	1:5
CUTC002490	699	.	A	T	58	CEF	AC=3;AF=0.4;MQ=53.98;BQ=36.18;GC=0|1:1,1;GP=0.50	RG:AC	1:3	0:5
CUTC002490	762	.	Y	C,T	102	NVSM2;CEF	AC=4,3;AF=0.6,0.4;MQ=56.09;BQ=29.93;GC=1|2:2,1;GP=0.33	RG:AC	1:3	1|2:1,3
CUTC002490	1111	.	G	C	47	CS60;CEF	AC=2;AF=0.3;MQ=112.97;BQ=34.35;GC=0|1:1,1;GP=0.50	RG:AC	0:4	1:2
CUTC002490	1139	.	C	T	56	CS60;CEF	AC=3;AF=0.4;MQ=105.59;BQ=35.42;GC=0|1:1,1;GP=0.50	RG:AC	0:5	1:3
CUTC002491	692	.	C	G	58	I60;NVSM1;CEF	AC=5;AF=0.4;MQ=164.32;BQ=31.43;GC=1|0:2,1;GP=0.33	RG:AC	0|1:8,1	1:4
CUTC002491	764	.	G	T	48	NVSM1;CEF	AC=5;AF=0.4;MQ=167.91;BQ=32.37;GC=1|0:2,1;GP=0.33	RG:AC	0|1:8,1	1:4
CUTC002491	833	.	A	G	53	NVSM2;CEF	AC=4;AF=0.3;MQ=180.42;BQ=29.46;GC=0|1:2,1;GP=0.33	RG:AC	0:9	0|1:1,4
CUTC002491	929	.	C	G	52	CEF	AC=4;AF=0.4;MQ=196.64;BQ=30.83;GC=0|1:1,1;GP=0.50	RG:AC	0:7	1:4
CUTC002492	438	.	A	T	45	CS60;NVSM2;CEF	AC=2;AF=0.2;MQ=101.79;BQ=36.12;GC=0|1:2,1;GP=0.33	RG:AC	0:2	0|1:7,2
CUTC002492	465	.	A	G	46	CS60;NVSM2;CEF	AC=2;AF=0.2;MQ=92.79;BQ=36.60;GC=0|1:2,1;GP=0.33	RG:AC	0:2	0|1:6,2
CUTC002493	845	.	G	A	53	CEF	AC=3;AF=0.2;MQ=192.43;BQ=33.49;GC=0|1:1,1;GP=0.50	RG:AC	1:3	0:12
CUTC002493	915	.	G	A	48	CEF	AC=3;AF=0.2;MQ=198.47;BQ=31.66;GC=0|1:1,1;GP=0.50	RG:AC	1:3	0:11
CUTC002494	485	.	A	G	46	NVSM1;CEF	AC=2;AF=0.2;MQ=233.44;BQ=34.23;GC=0|1:2,1;GP=0.33	RG:AC	0|1:6,2	0:4
CUTC002494	1008	.	Y	C,T	106	CEF	AC=3,3;AF=0.5,0.5;MQ=50.77;BQ=32.79;GC=1|2:1,1;GP=0.50	RG:AC	1:3	2:3
CUTC002496	327	.	T	C	48	NVSM1;NVSM2;CEF	AC=2;AF=0.2;MQ=17.10;BQ=35.47;GC=0|1:1,1;GP=0.50	RG:AC	0|1:7,2	.:.
CUTC002496	930	.	A	G	51	CS60;NVSM1;NVSM2;CEF	AC=3;AF=0.6;MQ=148.33;BQ=35.36;GC=0|1:2,2;GP=0.50	RG:AC	0|1:1,2	0|1:1,1
CUTC002496	951	.	T	A	48	CS60;NVSM1;NVSM2;CEF	AC=2;AF=0.4;MQ=148.33;BQ=37.90;GC=0|1:2,2;GP=0.50	RG:AC	0|1:2,1	0|1:1,1
CUTC002496	960	.	C	G	48	CS60;NVSM1;NVSM2;CEF	AC=2;AF=0.4;MQ=148.33;BQ=37.72;GC=0|1:2,2;GP=0.50	RG:AC	0|1:2,1	0|1:1,1
CUTC002496	1029	.	C	T	49	CS60;NVSM1;NVSM2;CEF	AC=2;AF=0.4;MQ=148.33;BQ=37.60;GC=0|1:2,2;GP=0.50	RG:AC	0|1:2,1	0|1:1,1
CUTC002496	1035	.	A	G	47	CS60;NVSM1;NVSM2;CEF	AC=2;AF=0.4;MQ=148.33;BQ=36.41;GC=0|1:2,2;GP=0.50	RG:AC	0|1:2,1	0|1:1,1
CUTC002496	1038	.	G	A	49	CS60;NVSM1;NVSM2;CEF	AC=2;AF=0.4;MQ=148.33;BQ=38.46;GC=0|1:2,2;GP=0.50	RG:AC	0|1:2,1	0|1:1,1
CUTC002497	70	.	T	C	48	CEF	AC=2;AF=0.4;MQ=220.28;BQ=32.91;GC=0|1:1,1;GP=0.50	RG:AC	0:3	1:2
CUTC002497	216	.	C	IA	54	I60;NVSM2;VKS;CEF	AC=3;AF=0.2;MQ=217.37;BQ=33.17;GC=0|1:2,1;GP=0.33	RG:AC	0:6	0|1:3,3
CUTC002497	559	.	T	A	47	NVSM2;CEF	AC=4;AF=0.2;MQ=186.84;BQ=28.50;GC=0|1:2,1;GP=0.33	RG:AC	0:13	0|1:1,4
CUTC002498	838	.	A	IT	50	NVSM1;NVSM2;VKS;CEF	AC=4;AF=0.3;MQ=30.29;BQ=36.04;GC=0|1:1,1;GP=0.50	RG:AC	0|1:9,4	.:.
CUTC002499	328	.	C	T	45	NVSM2;CEF	AC=3;AF=0.3;MQ=55.10;BQ=31.63;GC=0|1:2,1;GP=0.33	RG:AC	0:1	0|1:7,3
CUTC002501	354	.	A	G	50	NVSM1;CEF	AC=2;AF=0.1;MQ=62.11;BQ=35.40;GC=0|1:2,1;GP=0.33	RG:AC	0|1:6,2	0:7
CUTC002501	435	.	A	G	50	CS60;NVSM1;CEF	AC=2;AF=0.1;MQ=71.05;BQ=36.60;GC=0|1:2,1;GP=0.33	RG:AC	0|1:6,2	0:7
CUTC002501	442	.	A	G	50	CS60;NVSM1;CEF	AC=2;AF=0.1;MQ=71.05;BQ=35.26;GC=0|1:2,1;GP=0.33	RG:AC	0|1:6,2	0:7
CUTC002502	541	.	G	C	56	I60;CEF	AC=3;AF=0.3;MQ=57.78;BQ=33.93;GC=0|1:1,1;GP=0.50	RG:AC	0:8	1:3
CUTC002504	112	.	T	C	47	NVSM1;CEF	AC=6;AF=0.4;MQ=42.16;BQ=27.29;GC=0|1:2,1;GP=0.33	RG:AC	0|1:1,6	0:9
CUTC002504	219	.	A	T	46	NVSM2;CEF	AC=2;AF=0.1;MQ=42.16;BQ=37.00;GC=0|1:2,1;GP=0.33	RG:AC	0:7	0|1:7,2
CUTC002505	188	.	G	A	54	CS60;I60;NVSM2;CEF	AC=3;AF=0.2;MQ=46.12;BQ=37.89;GC=0|1:2,1;GP=0.33	RG:AC	0:9	0|1:5,3
CUTC002505	192	.	C	T	55	CS60;I60;NVSM2;CEF	AC=3;AF=0.2;MQ=46.12;BQ=37.02;GC=0|1:2,1;GP=0.33	RG:AC	0:9	0|1:5,3
CUTC002505	390	.	T	D1,G	110	NVSM1;NVSM2;VKS;CEF	AC=8,11;AF=0.4,0.6;MQ=106.02;BQ=24.94;GC=1|2:2,2;GP=0.50	RG:AC	1|2:6,2	1|2:2,9
CUTC002507	649	.	A	G	50	CS60;CEF	AC=2;AF=0.4;MQ=146.92;BQ=39.05;GC=0|1:1,1;GP=0.50	RG:AC	1:2	0:3
CUTC002507	687	.	T	C	50	CS60;NVSM1;CEF	AC=2;AF=0.3;MQ=160.05;BQ=36.58;GC=0|1:2,1;GP=0.33	RG:AC	0|1:1,2	0:4
CUTC002508	1096	.	T	C	49	CEF	AC=2;AF=0.2;MQ=225.77;BQ=37.92;GC=0|1:1,1;GP=0.50	RG:AC	1:2	0:7
CUTC002508	1481	.	T	C	55	I60;NVSM1;CEF	AC=4;AF=0.3;MQ=224.84;BQ=34.12;GC=0|1:2,1;GP=0.33	RG:AC	0|1:1,4	0:10
CUTC002509	149	.	A	D1	54	CS60;VKS;CEF	AC=3;AF=0.5;MQ=185.86;BQ=33.41;GC=0|1:1,1;GP=0.50	RG:AC	1:3	0:3
CUTC002509	158	.	R	A,G	112	CS60;CEF	AC=3,3;AF=0.5,0.5;MQ=185.86;BQ=36.01;GC=1|2:1,1;GP=0.50	RG:AC	2:3	1:3
CUTC002509	172	.	G	A	56	CS60;CEF	AC=3;AF=0.4;MQ=194.17;BQ=32.80;GC=0|1:1,1;GP=0.50	RG:AC	0:4	1:3
CUTC002509	237	.	G	A	56	CS60;CEF	AC=3;AF=0.4;MQ=194.17;BQ=36.46;GC=0|1:1,1;GP=0.50	RG:AC	0:4	1:3
CUTC002509	243	.	T	C	50	CS60;CEF	AC=3;AF=0.4;MQ=194.17;BQ=33.44;GC=0|1:1,1;GP=0.50	RG:AC	0:4	1:3
CUTC002509	339	.	A	G	53	NVSM2;CEF	AC=3;AF=0.4;MQ=175.11;BQ=32.92;GC=0|1:2,1;GP=0.33	RG:AC	0:4	0|1:1,3
CUTC002509	912	.	T	A	50	CEF	AC=2;AF=0.3;MQ=30.34;BQ=36.98;GC=0|1:1,1;GP=0.50	RG:AC	0:5	1:2
CUTC002510	835	.	C	T	52	CEF	AC=4;AF=0.5;MQ=93.99;BQ=34.26;GC=0|1:1,1;GP=0.50	RG:AC	1:4	0:4
CUTC002510	1142	.	T	C	45	CS60;NVSM2;CEF	AC=2;AF=0.2;MQ=50.98;BQ=30.69;GC=0|1:2,1;GP=0.33	RG:AC	0:6	0|1:2,2
CUTC002510	1193	.	G	A	55	CS60;NVSM1	AC=3;AF=0.3;MQ=62.31;BQ=32.67;GC=0|1:2,1;GP=0.33;EZ=ClaI	RG:AC	0|1:4,3	0:3
CUTC002510	1245	.	A	G	55	CS60;NVSM1;CEF	AC=4;AF=0.4;MQ=85.20;BQ=32.64;GC=0|1:2,1;GP=0.33	RG:AC	0|1:3,4	0:3
CUTC002511	79	.	M	C,A	102	CEF	AC=2,3;AF=0.4,0.6;MQ=218.98;BQ=36.09;GC=1|2:1,1;GP=0.50	RG:AC	1:2	2:3
CUTC002511	983	.	C	T	54	CEF	AC=3;AF=0.3;MQ=125.50;BQ=33.26;GC=0|1:1,1;GP=0.50	RG:AC	0:7	1:3
CUTC002512	302	.	A	T	50	CS60;CEF	AC=2;AF=0.3;MQ=233.74;BQ=35.97;GC=0|1:1,1;GP=0.50	RG:AC	1:2	0:4
CUTC002512	359	.	T	C	50	CS60;CEF	AC=2;AF=0.2;MQ=232.62;BQ=33.02;GC=0|1:1,1;GP=0.50	RG:AC	1:2	0:7
CUTC002512	915	.	A	G	56	CEF	AC=3;AF=0.2;MQ=105.47;BQ=38.60;GC=0|1:1,1;GP=0.50	RG:AC	0:16	1:3
CUTC002513	428	.	G	T	49	I60;CEF	AC=2;AF=0.2;MQ=93.48;BQ=33.72;GC=0|1:1,1;GP=0.50	RG:AC	1:2	0:9
CUTC002513	693	.	A	C	54	I60	AC=5;AF=0.4;MQ=197.98;BQ=32.55;GC=0|1:1,1;GP=0.50;EZ=HaeIII	RG:AC	0:8	1:5
CUTC002513	768	.	A	C	48	I60;CEF	AC=4;AF=0.4;MQ=198.84;BQ=29.65;GC=0|1:1,1;GP=0.50	RG:AC	0:7	1:4
[truncated: 1,808,809 more chars]
