# Supplementary material for: Transcriptome characterization and high throughput SSRs and SNPs discovery in Cucurbita pepo (Cucurbitaceae)
Source: BMC Genomics. 2011 Feb 10;12:104. doi: 10.1186/1471-2164-12-104 (PMC3049757; doi:10.1186/1471-2164-12-104)
Supplement: Additional file 9 — Cucurbita SNPs validated as CAPS. The table provides the list of SNPs that affected restriction targets and were validated via CAPS, their position, location, primers used for validation and the occurrence of polymorphism between the two sequenced varieties. [file 1471-2164-12-104-S9.XLSX]

## Sheet: Hoja1
Cucurbita unigene ID	SNP/CAPS position	location	forward primer	reverse primer	amplification	enzime	polymorphism between MU16 and UPV196
CUTC001485	638	orf	GCTCAAGGTTAGCTGGAGAAGG	AAAAGGGAGCTATGGAGGGTTC	yes	PvuII	yes
CUTC003838	1001	orf	CTGCATCCTTTTTCTTTTCCAC	AATCAAAGCGAAGATAGCGAAG	yes	PvuII	yes
CUTC005322	666	orf	TTCTGCAGTTCTTTTCTCGTTG	AATCTACAAGCATGAGGAAGGTG	yes	PvuII	no
CUTC010387	275	orf	CCAGCACCAAAATCCAATACAC	GGCGTCTCTACTGCAAGAAACA	yes	PvuII	yes
CUTC004972	606	orf	AGTGAAAAGAAGAGTCGCAAGG	GAACTCATGAATCACCAAAGCA	yes	ClaI	yes
CUTC007994	697	orf	AAGAGGTTCCCACACCCTGTAA	TAAGAGGACCCCCATTTCTCAA	yes	ClaI	yes
CUTC008909	430	orf	GATGAGCTTCTGCCTGTTCTTG	GCCCCTAGCAGCTTGTTTCTTA	yes	ClaI	yes
CUTC004183	617	orf	CAGAGGTTCTTGGCTCCAATTT	CATACAAATAAGGGTGCGTGGA	yes	HindIII	yes
CUTC005183	407	orf	CCCTCCTGCAGTTTCTTCTG	CCCATCTCCTCCAAACAAGA	yes	HindIII	yes
CUTC005773	587	orf	CACCATTACCAACGACAAAGGA	GAAAACCAAGAGGCAAGCCTAA	yes	HindIII	yes
CUTC012979	556	orf	CCAGCTGCTCCGTACTAAACCT	GTTCCTGTGTTTTCCCTTCACC	yes	HindIII	yes
CUTC006086	199	orf	ACCCAAGCGTTCTGGGTAGTAA	TCCTCCTCACCTCTCTTCCAAC	yes	BamHI	yes
CUTC009684	289	orf	ATTGGTCAGTATGGGGAATTGG	ATAGCCGCCATACCCACTGTAG	yes	BamHI	yes
CUTC010036	236	orf	CCGTACAATCAGGGTTCATTCA	CAAACTCTGGCACAACAACCTC	yes	BamHI	no
CUTC015006	216	orf	ATGGCTCAATCGAAGTCCAAAT	CAGTGACATTTCCTCCAAGTGC	yes	EcoRV	no
CUTC006187	593	orf	TCTGGGTCTTCATGGGTCTTTT	GCAAAATGTGTCGAAGATCAGC	yes	BglII	no
CUTC007447	232	orf	TTTGTTCTTCACGGATGGAATG	GTTTCAGACATCGCTCAACAGG	yes	BglII	yes
CUTC009577	219	orf	CAGAATCAGACCGCCATTGATA	ACTTCTGGCTCCTCGCAAATAC	yes	BglII	yes
CUTC022038	155	orf	ATCCCCAAATTCCATTTCTCCT	CAAATTGGTCCTATACGCGTTG	yes	BglII	no
CUTC006731	403	orf	CAAAGCATCCTCTCTATTCCAGGT	GCATCATTGCGTGATCTTTCTC	yes	HaeIII	yes
CUTC019246	224	orf	AACTGGGATGGAGATTGTGC	TTCAGGTCAACTGTGCATCG	yes	AluI	yes
CUTC002567	351	orf	TCGCCACCAGAGTCAATTTC	TGCCAGCGTATCTTTGTTGG	yes	BanI	yes
CUTC010321	548	orf	TTGCAAGTTGGTGGTTCCAG	AAATCGTGACAGCCACAACG	yes	BanI	yes
CUTC007763	293	orf	CATTCGTGACAACCCACATC	AATTCAGCATCGTCCCTCAC	yes	BglI	no
CUTC001338	824	orf	GGCATCTACAATTGCCAAGG	CAATGGGAGCGAAACTGAAG	yes	BstEII	no
CUTC003258	354	orf	CGATGCCGACGATTGTATC	CCATGCAGCACATATCCAAG	yes	BstEII	yes
CUTC009469	178	orf	TGGTAGACGAAGCCCTAGTCC	CATTCACTCCTGCACTGCTC	yes	BstEII	yes
CUTC015501	277	orf	AAGGGCTACACCACCATGAG	CAAACCACCCATCCAAAAAC	yes	BstEII	yes
CUTC002459	505	orf	AAAACCTCTCTCCCCAAAGC	CTACCCACTTCGAGTTTCGTG	yes	ClaI	yes
CUTC030998	102	orf	ACCCCAAAGAAATCAAAACC	ATAATCGCCTGAGGTTGTCG	yes	ClaI	yes
CUTC034841	126	orf	TGTGCCAAGTATGAACAAGGAC	AATCATGCCAGCAAAGAAGC	yes	EcoRI	yes
CUTC019143	225	orf	TAGCAGCTCATCACGACGAC	GAGTCGAAGATGCCAAATCC	yes	EcoRV	yes
CUTC010083	352	orf	TCTACACCGAGCACAGGTTG	CATGATGCTGGGACTGTTTG	yes	HaeIII	yes
CUTC016682	195	orf	CTTTCAAGCCCACCAAAAAG	CCTTCCCTCTTCATGAGCTG	yes	HaeIII	no
CUTC001699	1198	orf	TCTGGATGAGGAAGCCAGAG	GTGGAGTGGAAACGGAGAAG	yes	PstI	no
CUTC006595	712	orf	TGGCTTCAAAGCAATCATCC	CCATTCGTGTTGTGCATAGG	yes	PstI	yes
CUTC016178	368	orf	CTCCTCGTCCTCCATCTTTG	GCCACGCTTTTATCCATTTG	yes	PvuII	yes
CUTC004684	302	orf	GAAGATCGTACCAGTGGAAGAG	GATCCCAGCCTTCTGCTCTG	yes	SalI	yes
CUTC009027	466	orf	CAAGAACGCAATTCCAAAGC	CAGGATGAGTATTGGCATCAAG	yes	SalI	yes
CUTC011231	220	orf	CCTTTCATGCATAGCTTCTGG	CAACTTCCTTAATCTCATCAAGTGC	yes	SalI	yes
CUTC017053	255	orf	TCGGTTTTCCTCAGAGAAGC	ACCCCTCACCATCTTTCTTG	yes	SalI	yes
CUTC008758	310	orf	TTCTTCAGATCGGTGTTTTCC	AGGTTCCTCGCAGTAAGTGG	yes	ScaI	yes
CUTC005621	323	orf	CAACAAATGCCCTCATCCAG	ATTACCAAACCTGCCTGTGC	yes	TaqI	yes
CUTC028691	244	orf	TTTGGATGGTTGTGCTTCTG	GGAAACACTTGGGTTTCTGC	no	TaqI
CUTC000389	294	orf	GGCATAAGCAGCTTCAAAGG	AGCAATCCATCATCCTGTCC	yes	ZraI	yes
CUTC003121	598	orf	AATACACAGCGCTCAACGTG	AAACCGTGGAACGTGTCATC	yes	ZraI	yes
CUTC008456	822	orf	GGCATAAGCAGCTTCAAAGG	AGCAATCCATCATCCTGTCC	yes	ZraI	yes
CUTC011643	664	orf	GGGATCATCACATCCCTGAC	AAGCGTCTCCGTGATTGTTC	yes	ApaI	yes
CUTC011225	306	orf	ACCTACGACATTGCCTGGTG	CGATGCTTCCTTCTTCTCTCG	yes	PstI	yes
CUTC003771	409	orf	AGTGGGTTTCGGAGTAGACG	TGAAAGGGGACTCCAAGATG	no	ZraI
