# Supplementary material for: Transcriptome characterization and high throughput SSRs and SNPs discovery in Cucurbita pepo (Cucurbitaceae)
Source: BMC Genomics. 2011 Feb 10;12:104. doi: 10.1186/1471-2164-12-104 (PMC3049757; doi:10.1186/1471-2164-12-104)
Supplement: Additional file 10 — Annotation results in GFF3. All the annotation results (ORFS, introns, descriptions, GO terms, Arabidopsis and melon orthologs, SNVs and SSRs) are provided also in the standard format GFF3 of The Sequence Ontology Resources [100] that facilitate annotations uploading, representation and analysis. [file 1471-2164-12-104-S10.ZIP]

Archive with 1 entries (1 files):
- cucurbita_unigenes.gff3
