# Supplementary material for: Transcriptome characterization and high throughput SSRs and SNPs discovery in Cucurbita pepo (Cucurbitaceae)
Source: BMC Genomics. 2011 Feb 10;12:104. doi: 10.1186/1471-2164-12-104 (PMC3049757; doi:10.1186/1471-2164-12-104)
Supplement: Additional file 10 — Annotation results in GFF3. All the annotation results (ORFS, introns, descriptions, GO terms, Arabidopsis and melon orthologs, SNVs and SSRs) are provided also in the standard format GFF3 of The Sequence Ontology Resources [100] that facilitate annotations uploading, representation and analysis. [file 1471-2164-12-104-S10.ZIP › cucurbita_unigenes.gff3]

##gff-version 3
CUTC000001	.	region	1	810	.	.	.	orthologs=melon_icugi:MU37394;Ontology_term=GO:0005507,GO:0009507,GO:0006826,GO:0009651;description=Similar%20to%20AT1G66240.1%20|%20Symbols:%20ATX1,%20ATATX1%20|%20ATX1%20(ARABIDOPSIS%20HOMOLOG%20OF%20ANTI-OXIDANT%201)%3B%20metal%20ion%20binding%20|%20chr1:24686445-24687327%20REVERSE;name=CUTC000001;ID=CUTC000001;Name=CUTC000001
CUTC000001	franklin	ORF	166	414	.	.	.	ID=CUTC000001_ORF;name=CUTC000001_ORF;strand=-;Name=CUTC000001_ORF
CUTC000001	franklin	intron_	243	243	.	.	.	ID=CUTC000001_intron_;name=CUTC000001_intron_;Name=CUTC000001_intron_
CUTC000001	franklin	intron_	409	409	.	.	.	ID=CUTC000001_intron__2;name=CUTC000001_intron_;Name=CUTC000001_intron_
CUTC000002	.	region	1	1213	.	.	.	orthologs=melon_icugi:MU23444;Ontology_term=GO:0008270,GO:0009570,GO:0004089,GO:0015976;description=Similar%20to%20anhydrase,%20chloroplastic%20OS%3DPisum%20sativum%20PE%3D1%20SV%3D1;name=CUTC000002;ID=CUTC000002;Name=CUTC000002
CUTC000002	franklin	ORF	54	1037	.	.	.	ID=CUTC000002_ORF;name=CUTC000002_ORF;strand=-;Name=CUTC000002_ORF
CUTC000002	franklin	intron_	343	343	.	.	.	ID=CUTC000002_intron_;name=CUTC000002_intron_;Name=CUTC000002_intron_
CUTC000002	franklin	intron_	449	449	.	.	.	ID=CUTC000002_intron__2;name=CUTC000002_intron_;Name=CUTC000002_intron_
CUTC000002	franklin	intron_	535	535	.	.	.	ID=CUTC000002_intron__3;name=CUTC000002_intron_;Name=CUTC000002_intron_
CUTC000002	franklin	intron_	590	590	.	.	.	ID=CUTC000002_intron__4;name=CUTC000002_intron_;Name=CUTC000002_intron_
CUTC000002	franklin	intron_	706	706	.	.	.	ID=CUTC000002_intron__5;name=CUTC000002_intron_;Name=CUTC000002_intron_
CUTC000002	franklin	intron_	755	755	.	.	.	ID=CUTC000002_intron__6;name=CUTC000002_intron_;Name=CUTC000002_intron_
CUTC000002	franklin	intron_	902	902	.	.	.	ID=CUTC000002_intron__7;name=CUTC000002_intron_;Name=CUTC000002_intron_
CUTC000002	franklin	intron_	964	964	.	.	.	ID=CUTC000002_intron__8;name=CUTC000002_intron_;Name=CUTC000002_intron_
CUTC000002	franklin	SNV	79	79	.	.	.	ID=CUTC000002_SNV;name=CUTC000002_SNV;Name=CUTC000002_SNV
CUTC000002	franklin	SNV	97	97	.	.	.	ID=CUTC000002_SNV_2;name=CUTC000002_SNV;Name=CUTC000002_SNV
CUTC000002	franklin	SNV	387	387	.	.	.	ID=CUTC000002_SNV_3;name=CUTC000002_SNV;Name=CUTC000002_SNV
CUTC000002	franklin	SNV	504	504	.	.	.	ID=CUTC000002_SNV_4;name=CUTC000002_SNV;Name=CUTC000002_SNV
CUTC000002	franklin	SNV	840	840	.	.	.	ID=CUTC000002_SNV_5;name=CUTC000002_SNV;Name=CUTC000002_SNV
CUTC000003	.	region	1	525	.	.	.	orthologs=melon_icugi:MU20037;Ontology_term=GO:0000062,GO:0006810;description=Similar%20to%20protein%20OS%3DRicinus%20communis%20PE%3D3%20SV%3D1;name=CUTC000003;ID=CUTC000003;Name=CUTC000003
CUTC000003	franklin	ORF	101	370	.	.	.	ID=CUTC000003_ORF;name=CUTC000003_ORF;strand=-;Name=CUTC000003_ORF
CUTC000003	franklin	SNV	476	476	.	.	.	ID=CUTC000003_SNV;name=CUTC000003_SNV;Name=CUTC000003_SNV
CUTC000004	.	region	1	620	.	.	.	orthologs=melon_icugi:MU27336;name=CUTC000004;ID=CUTC000004;Name=CUTC000004
CUTC000004	franklin	ORF	116	259	.	.	.	ID=CUTC000004_ORF;name=CUTC000004_ORF;strand=-;Name=CUTC000004_ORF
CUTC000004	franklin	SNV	94	94	.	.	.	ID=CUTC000004_SNV;name=CUTC000004_SNV;Name=CUTC000004_SNV
CUTC000004	franklin	SNV	119	119	.	.	.	ID=CUTC000004_SNV_2;name=CUTC000004_SNV;Name=CUTC000004_SNV
CUTC000004	franklin	SNV	161	161	.	.	.	ID=CUTC000004_SNV_3;name=CUTC000004_SNV;Name=CUTC000004_SNV
CUTC000004	franklin	SNV	188	188	.	.	.	ID=CUTC000004_SNV_4;name=CUTC000004_SNV;Name=CUTC000004_SNV
CUTC000004	franklin	SNV	203	203	.	.	.	ID=CUTC000004_SNV_5;name=CUTC000004_SNV;Name=CUTC000004_SNV
CUTC000004	franklin	SNV	299	299	.	.	.	ID=CUTC000004_SNV_6;name=CUTC000004_SNV;Name=CUTC000004_SNV
CUTC000004	franklin	SNV	407	407	.	.	.	ID=CUTC000004_SNV_7;name=CUTC000004_SNV;Name=CUTC000004_SNV
CUTC000005	.	region	1	550	.	.	.	orthologs=melon_icugi:MU19621;Name=CUTC000005;name=CUTC000005;ID=CUTC000005;Ontology_term=GO:0006952
CUTC000005	franklin	ORF	255	551	.	.	.	ID=CUTC000005_ORF;name=CUTC000005_ORF;strand=-;Name=CUTC000005_ORF
CUTC000005	franklin	SNV	62	62	.	.	.	ID=CUTC000005_SNV;name=CUTC000005_SNV;Name=CUTC000005_SNV
CUTC000006	.	region	1	723	.	.	.	orthologs=melon_icugi:MU21977;Name=CUTC000006;name=CUTC000006;ID=CUTC000006;description=Similar%20to%20protein%20OS%3DOryza%20sativa%20subsp.%20japonica%20GN%3DOs03g0690000%20PE%3D3%20SV%3D1
CUTC000006	franklin	ORF	156	440	.	.	.	ID=CUTC000006_ORF;name=CUTC000006_ORF;strand=-;Name=CUTC000006_ORF
CUTC000006	franklin	intron_	489	489	.	.	.	ID=CUTC000006_intron_;name=CUTC000006_intron_;Name=CUTC000006_intron_
CUTC000006	franklin	SNV	120	120	.	.	.	ID=CUTC000006_SNV;name=CUTC000006_SNV;Name=CUTC000006_SNV
CUTC000006	franklin	SNV	126	126	.	.	.	ID=CUTC000006_SNV_2;name=CUTC000006_SNV;Name=CUTC000006_SNV
CUTC000006	franklin	SNV	142	142	.	.	.	ID=CUTC000006_SNV_3;name=CUTC000006_SNV;Name=CUTC000006_SNV
CUTC000006	franklin	SNV	143	143	.	.	.	ID=CUTC000006_SNV_4;name=CUTC000006_SNV;Name=CUTC000006_SNV
CUTC000006	franklin	SNV	177	177	.	.	.	ID=CUTC000006_SNV_5;name=CUTC000006_SNV;Name=CUTC000006_SNV
CUTC000006	franklin	SNV	233	233	.	.	.	ID=CUTC000006_SNV_6;name=CUTC000006_SNV;Name=CUTC000006_SNV
CUTC000006	franklin	SNV	262	262	.	.	.	ID=CUTC000006_SNV_7;name=CUTC000006_SNV;Name=CUTC000006_SNV
CUTC000006	franklin	SNV	269	269	.	.	.	ID=CUTC000006_SNV_8;name=CUTC000006_SNV;Name=CUTC000006_SNV
CUTC000006	franklin	SNV	276	276	.	.	.	ID=CUTC000006_SNV_9;name=CUTC000006_SNV;Name=CUTC000006_SNV
CUTC000006	franklin	SNV	309	309	.	.	.	ID=CUTC000006_SNV_10;name=CUTC000006_SNV;Name=CUTC000006_SNV
CUTC000006	franklin	SNV	328	328	.	.	.	ID=CUTC000006_SNV_11;name=CUTC000006_SNV;Name=CUTC000006_SNV
CUTC000006	franklin	SNV	339	339	.	.	.	ID=CUTC000006_SNV_12;name=CUTC000006_SNV;Name=CUTC000006_SNV
CUTC000006	franklin	SNV	348	348	.	.	.	ID=CUTC000006_SNV_13;name=CUTC000006_SNV;Name=CUTC000006_SNV
CUTC000006	franklin	SNV	371	371	.	.	.	ID=CUTC000006_SNV_14;name=CUTC000006_SNV;Name=CUTC000006_SNV
CUTC000007	.	region	1	773	.	.	.	orthologs=melon_icugi:MU38093;Ontology_term=GO:0009539,GO:0009507,GO:0015979;description=Similar%20to%20II%20reaction%20center%20protein%20K%20OS%3DCucumis%20sativus%20GN%3DpsbK%20PE%3D3%20SV%3D1;name=CUTC000007;ID=CUTC000007;Name=CUTC000007
CUTC000007	franklin	SNV	317	317	.	.	.	ID=CUTC000007_SNV;name=CUTC000007_SNV;Name=CUTC000007_SNV
CUTC000007	franklin	SNV	377	377	.	.	.	ID=CUTC000007_SNV_2;name=CUTC000007_SNV;Name=CUTC000007_SNV
CUTC000007	franklin	SNV	388	388	.	.	.	ID=CUTC000007_SNV_3;name=CUTC000007_SNV;Name=CUTC000007_SNV
CUTC000007	franklin	SNV	390	390	.	.	.	ID=CUTC000007_SNV_4;name=CUTC000007_SNV;Name=CUTC000007_SNV
CUTC000007	franklin	SNV	421	421	.	.	.	ID=CUTC000007_SNV_5;name=CUTC000007_SNV;Name=CUTC000007_SNV
CUTC000007	franklin	SNV	618	618	.	.	.	ID=CUTC000007_SNV_6;name=CUTC000007_SNV;Name=CUTC000007_SNV
CUTC000008	.	region	1	667	.	.	.	orthologs=melon_icugi:MU24367;Ontology_term=GO:0055085,GO:0008270,GO:0015450,GO:0005743,GO:0045039,GO:0042719;description=Similar%20to%20import%20inner%20membrane%20translocase%20subunit%20Tim9%20OS%3DMesembryanthemum%20crystallinum%20GN%3DTIM9%20PE%3D3%20SV%3D1;name=CUTC000008;ID=CUTC000008;Name=CUTC000008
CUTC000008	franklin	ORF	152	467	.	.	.	ID=CUTC000008_ORF;name=CUTC000008_ORF;strand=-;Name=CUTC000008_ORF
CUTC000009	.	region	1	593	.	.	.	ID=CUTC000009;name=CUTC000009;Name=CUTC000009
CUTC000009	franklin	ORF	2	594	.	.	.	ID=CUTC000009_ORF;name=CUTC000009_ORF;strand=-;Name=CUTC000009_ORF
CUTC000009	franklin	microsatellite	443	462	.	.	.	ID=CUTC000009_microsatellite;score=11;name=CUTC000009_microsatellite;Name=CUTC000009_microsatellite
CUTC000009	franklin	SNV	51	51	.	.	.	ID=CUTC000009_SNV;name=CUTC000009_SNV;Name=CUTC000009_SNV
CUTC000009	franklin	SNV	79	79	.	.	.	ID=CUTC000009_SNV_2;name=CUTC000009_SNV;Name=CUTC000009_SNV
CUTC000009	franklin	SNV	80	80	.	.	.	ID=CUTC000009_SNV_3;name=CUTC000009_SNV;Name=CUTC000009_SNV
CUTC000009	franklin	SNV	82	82	.	.	.	ID=CUTC000009_SNV_4;name=CUTC000009_SNV;Name=CUTC000009_SNV
CUTC000009	franklin	SNV	93	93	.	.	.	ID=CUTC000009_SNV_5;name=CUTC000009_SNV;Name=CUTC000009_SNV
CUTC000009	franklin	SNV	104	104	.	.	.	ID=CUTC000009_SNV_6;name=CUTC000009_SNV;Name=CUTC000009_SNV
CUTC000009	franklin	SNV	107	107	.	.	.	ID=CUTC000009_SNV_7;name=CUTC000009_SNV;Name=CUTC000009_SNV
CUTC000009	franklin	SNV	162	162	.	.	.	ID=CUTC000009_SNV_8;name=CUTC000009_SNV;Name=CUTC000009_SNV
CUTC000009	franklin	SNV	223	223	.	.	.	ID=CUTC000009_SNV_9;name=CUTC000009_SNV;Name=CUTC000009_SNV
CUTC000009	franklin	SNV	240	240	.	.	.	ID=CUTC000009_SNV_10;name=CUTC000009_SNV;Name=CUTC000009_SNV
CUTC000009	franklin	SNV	264	264	.	.	.	ID=CUTC000009_SNV_11;name=CUTC000009_SNV;Name=CUTC000009_SNV
CUTC000009	franklin	SNV	288	288	.	.	.	ID=CUTC000009_SNV_12;name=CUTC000009_SNV;Name=CUTC000009_SNV
CUTC000009	franklin	SNV	354	354	.	.	.	ID=CUTC000009_SNV_13;name=CUTC000009_SNV;Name=CUTC000009_SNV
CUTC000009	franklin	SNV	356	356	.	.	.	ID=CUTC000009_SNV_14;name=CUTC000009_SNV;Name=CUTC000009_SNV
CUTC000009	franklin	SNV	400	400	.	.	.	ID=CUTC000009_SNV_15;name=CUTC000009_SNV;Name=CUTC000009_SNV
CUTC000009	franklin	SNV	402	402	.	.	.	ID=CUTC000009_SNV_16;name=CUTC000009_SNV;Name=CUTC000009_SNV
CUTC000010	.	region	1	556	.	.	.	ID=CUTC000010;name=CUTC000010;Name=CUTC000010
CUTC000010	franklin	ORF	182	514	.	.	.	ID=CUTC000010_ORF;name=CUTC000010_ORF;strand=-;Name=CUTC000010_ORF
CUTC000011	.	region	1	519	.	.	.	Ontology_term=GO:0003735,GO:0022625,GO:0006412,GO:0005739;Name=CUTC000011;name=CUTC000011;ID=CUTC000011;description=Similar%20to%20ribosomal%20protein%20L39%20OS%3DOryza%20sativa%20subsp.%20japonica%20GN%3DRPL39%20PE%3D3%20SV%3D2
CUTC000011	franklin	ORF	222	458	.	.	.	ID=CUTC000011_ORF;name=CUTC000011_ORF;strand=-;Name=CUTC000011_ORF
CUTC000011	franklin	intron_	212	212	.	.	.	ID=CUTC000011_intron_;name=CUTC000011_intron_;Name=CUTC000011_intron_
CUTC000011	franklin	SNV	355	355	.	.	.	ID=CUTC000011_SNV;name=CUTC000011_SNV;Name=CUTC000011_SNV
CUTC000011	franklin	SNV	411	411	.	.	.	ID=CUTC000011_SNV_2;name=CUTC000011_SNV;Name=CUTC000011_SNV
CUTC000012	.	region	1	537	.	.	.	orthologs=melon_icugi:MU37922;name=CUTC000012;ID=CUTC000012;Name=CUTC000012
CUTC000012	franklin	ORF	2	405	.	.	.	ID=CUTC000012_ORF;name=CUTC000012_ORF;strand=-;Name=CUTC000012_ORF
CUTC000013	.	region	1	930	.	.	.	Name=CUTC000013;name=CUTC000013;ID=CUTC000013;description=Similar%20to%20AT3G16490.1%20|%20Symbols:%20IQD26%20|%20IQD26%20(IQ-domain%2026)%3B%20calmodulin%20binding%20|%20chr3:5603962-5605489%20REVERSE
CUTC000013	franklin	ORF	2	671	.	.	.	ID=CUTC000013_ORF;name=CUTC000013_ORF;strand=-;Name=CUTC000013_ORF
CUTC000013	franklin	SNV	629	629	.	.	.	ID=CUTC000013_SNV;name=CUTC000013_SNV;Name=CUTC000013_SNV
CUTC000014	.	region	1	944	.	.	.	orthologs=melon_icugi:MU19684;Ontology_term=GO:0019253,GO:0016984,GO:0004497,GO:0009853,GO:0055114,GO:0009507;description=Similar%20to%20bisphosphate%20carboxylase%20small%20chain,%20chloroplastic%20OS%3DCucumis%20sativus%20GN%3DRBCS%20PE%3D2%20SV%3D1;name=CUTC000014;ID=CUTC000014;Name=CUTC000014
CUTC000014	franklin	ORF	156	701	.	.	.	ID=CUTC000014_ORF;name=CUTC000014_ORF;strand=-;Name=CUTC000014_ORF
CUTC000015	.	region	1	829	.	.	.	orthologs=melon_icugi:MU26650;Ontology_term=GO:0006511,GO:0004221,GO:0009536,GO:0008234;description=Similar%20to%20carboxyl-terminal%20hydrolase%2024%20OS%3DArabidopsis%20thaliana%20GN%3DUBP24%20PE%3D1%20SV%3D1;name=CUTC000015;ID=CUTC000015;Name=CUTC000015
CUTC000015	franklin	ORF	2	418	.	.	.	ID=CUTC000015_ORF;name=CUTC000015_ORF;strand=-;Name=CUTC000015_ORF
CUTC000015	franklin	SNV	414	414	.	.	.	ID=CUTC000015_SNV;name=CUTC000015_SNV;Name=CUTC000015_SNV
CUTC000015	franklin	SNV	522	522	.	.	.	ID=CUTC000015_SNV_2;name=CUTC000015_SNV;Name=CUTC000015_SNV
CUTC000016	.	region	1	1109	.	.	.	orthologs=melon_icugi:MU28237;Ontology_term=GO:0006979,GO:0047066,GO:0055114,GO:0009570,GO:0004602;description=Similar%20to%20hydroperoxide%20glutathione%20peroxidase%201,%20chloroplastic%20OS%3DArabidopsis%20thaliana%20GN%3DGPX1%20PE%3D1%20SV%3D2;name=CUTC000016;ID=CUTC000016;Name=CUTC000016
CUTC000016	franklin	ORF	2	850	.	.	.	ID=CUTC000016_ORF;name=CUTC000016_ORF;strand=-;Name=CUTC000016_ORF
CUTC000016	franklin	intron_	291	291	.	.	.	ID=CUTC000016_intron_;name=CUTC000016_intron_;Name=CUTC000016_intron_
CUTC000016	franklin	intron_	459	459	.	.	.	ID=CUTC000016_intron__2;name=CUTC000016_intron_;Name=CUTC000016_intron_
CUTC000016	franklin	intron_	578	578	.	.	.	ID=CUTC000016_intron__3;name=CUTC000016_intron_;Name=CUTC000016_intron_
CUTC000016	franklin	intron_	640	640	.	.	.	ID=CUTC000016_intron__4;name=CUTC000016_intron_;Name=CUTC000016_intron_
CUTC000016	franklin	intron_	717	717	.	.	.	ID=CUTC000016_intron__5;name=CUTC000016_intron_;Name=CUTC000016_intron_
CUTC000016	franklin	SNV	431	431	.	.	.	ID=CUTC000016_SNV;name=CUTC000016_SNV;Name=CUTC000016_SNV
CUTC000016	franklin	SNV	476	476	.	.	.	ID=CUTC000016_SNV_2;name=CUTC000016_SNV;Name=CUTC000016_SNV
CUTC000016	franklin	SNV	666	666	.	.	.	ID=CUTC000016_SNV_3;name=CUTC000016_SNV;Name=CUTC000016_SNV
CUTC000016	franklin	SNV	687	687	.	.	.	ID=CUTC000016_SNV_4;name=CUTC000016_SNV;Name=CUTC000016_SNV
CUTC000016	franklin	SNV	715	715	.	.	.	ID=CUTC000016_SNV_5;name=CUTC000016_SNV;Name=CUTC000016_SNV
CUTC000016	franklin	SNV	777	777	.	.	.	ID=CUTC000016_SNV_6;name=CUTC000016_SNV;Name=CUTC000016_SNV
CUTC000016	franklin	SNV	807	807	.	.	.	ID=CUTC000016_SNV_7;name=CUTC000016_SNV;Name=CUTC000016_SNV
CUTC000016	franklin	SNV	862	862	.	.	.	ID=CUTC000016_SNV_8;name=CUTC000016_SNV;Name=CUTC000016_SNV
CUTC000016	franklin	SNV	878	878	.	.	.	ID=CUTC000016_SNV_9;name=CUTC000016_SNV;Name=CUTC000016_SNV
CUTC000017	.	region	1	513	.	.	.	Ontology_term=GO:0015450,GO:0016020,GO:0006605;Name=CUTC000017;name=CUTC000017;ID=CUTC000017;description=Similar%20to%20transport%20protein%20Sec61%20subunit%20gamma-1%20OS%3DArabidopsis%20thaliana%20GN%3DSEC61G1%20PE%3D2%20SV%3D1
CUTC000017	franklin	ORF	2	342	.	.	.	ID=CUTC000017_ORF;name=CUTC000017_ORF;strand=-;Name=CUTC000017_ORF
CUTC000017	franklin	intron_	239	239	.	.	.	ID=CUTC000017_intron_;name=CUTC000017_intron_;Name=CUTC000017_intron_
CUTC000017	franklin	intron_	355	355	.	.	.	ID=CUTC000017_intron__2;name=CUTC000017_intron_;Name=CUTC000017_intron_
CUTC000018	.	region	1	1043	.	.	.	orthologs=melon_icugi:MU19717;Ontology_term=GO:0009765,GO:0009523,GO:0018298,GO:0016168,GO:0016021,GO:0009535;description=Similar%20to%20a-b%20binding%20protein%20CP24,%20chloroplastic%20OS%3DSpinacia%20oleracea%20PE%3D2%20SV%3D1;name=CUTC000018;ID=CUTC000018;Name=CUTC000018
CUTC000018	franklin	ORF	85	861	.	.	.	ID=CUTC000018_ORF;name=CUTC000018_ORF;strand=-;Name=CUTC000018_ORF
CUTC000018	franklin	SNV	95	95	.	.	.	ID=CUTC000018_SNV;name=CUTC000018_SNV;Name=CUTC000018_SNV
CUTC000018	franklin	SNV	648	648	.	.	.	ID=CUTC000018_SNV_2;name=CUTC000018_SNV;Name=CUTC000018_SNV
CUTC000018	franklin	SNV	731	731	.	.	.	ID=CUTC000018_SNV_3;name=CUTC000018_SNV;Name=CUTC000018_SNV
CUTC000018	franklin	SNV	735	735	.	.	.	ID=CUTC000018_SNV_4;name=CUTC000018_SNV;Name=CUTC000018_SNV
CUTC000018	franklin	SNV	793	793	.	.	.	ID=CUTC000018_SNV_5;name=CUTC000018_SNV;Name=CUTC000018_SNV
CUTC000018	franklin	SNV	910	910	.	.	.	ID=CUTC000018_SNV_6;name=CUTC000018_SNV;Name=CUTC000018_SNV
CUTC000018	franklin	SNV	980	980	.	.	.	ID=CUTC000018_SNV_7;name=CUTC000018_SNV;Name=CUTC000018_SNV
CUTC000019	.	region	1	884	.	.	.	orthologs=melon_icugi:MU22159;Ontology_term=GO:0046872,GO:0051536,GO:0005515,GO:0009536;description=Similar%20to%20chloroplastic%20OS%3DMesembryanthemum%20crystallinum%20PE%3D2%20SV%3D1;name=CUTC000019;ID=CUTC000019;Name=CUTC000019
CUTC000019	franklin	ORF	2	582	.	.	.	ID=CUTC000019_ORF;name=CUTC000019_ORF;strand=-;Name=CUTC000019_ORF
CUTC000019	franklin	microsatellite	573	592	.	.	.	ID=CUTC000019_microsatellite;score=16;name=CUTC000019_microsatellite;Name=CUTC000019_microsatellite
CUTC000019	franklin	SNV	337	337	.	.	.	ID=CUTC000019_SNV;name=CUTC000019_SNV;Name=CUTC000019_SNV
CUTC000019	franklin	SNV	378	378	.	.	.	ID=CUTC000019_SNV_2;name=CUTC000019_SNV;Name=CUTC000019_SNV
CUTC000019	franklin	SNV	440	440	.	.	.	ID=CUTC000019_SNV_3;name=CUTC000019_SNV;Name=CUTC000019_SNV
CUTC000019	franklin	SNV	460	460	.	.	.	ID=CUTC000019_SNV_4;name=CUTC000019_SNV;Name=CUTC000019_SNV
CUTC000019	franklin	SNV	474	474	.	.	.	ID=CUTC000019_SNV_5;name=CUTC000019_SNV;Name=CUTC000019_SNV
CUTC000019	franklin	SNV	556	556	.	.	.	ID=CUTC000019_SNV_6;name=CUTC000019_SNV;Name=CUTC000019_SNV
CUTC000019	franklin	SNV	566	566	.	.	.	ID=CUTC000019_SNV_7;name=CUTC000019_SNV;Name=CUTC000019_SNV
CUTC000019	franklin	SNV	679	679	.	.	.	ID=CUTC000019_SNV_8;name=CUTC000019_SNV;Name=CUTC000019_SNV
CUTC000019	franklin	SNV	702	702	.	.	.	ID=CUTC000019_SNV_9;name=CUTC000019_SNV;Name=CUTC000019_SNV
CUTC000020	.	region	1	567	.	.	.	orthologs=melon_icugi:MU27256;Ontology_term=GO:0003735,GO:0042254,GO:0022625,GO:0006412;description=Similar%20to%20ribosomal%20protein%20L38%20OS%3DArabidopsis%20thaliana%20GN%3DRPL38A%20PE%3D2%20SV%3D1;name=CUTC000020;ID=CUTC000020;Name=CUTC000020
CUTC000020	franklin	ORF	107	350	.	.	.	ID=CUTC000020_ORF;name=CUTC000020_ORF;strand=-;Name=CUTC000020_ORF
CUTC000020	franklin	intron_	293	293	.	.	.	ID=CUTC000020_intron_;name=CUTC000020_intron_;Name=CUTC000020_intron_
CUTC000021	.	region	1	1001	.	.	.	orthologs=melon_icugi:MU23742;Ontology_term=GO:0016021;description=Similar%20to%20AT1G34350.1%20|%20Symbols:%20%20|%20unknown%20protein%20|%20chr1:12534585-12535927%20FORWARD;name=CUTC000021;ID=CUTC000021;Name=CUTC000021
CUTC000021	franklin	ORF	175	656	.	.	.	ID=CUTC000021_ORF;name=CUTC000021_ORF;strand=-;Name=CUTC000021_ORF
CUTC000021	franklin	intron_	315	315	.	.	.	ID=CUTC000021_intron_;name=CUTC000021_intron_;Name=CUTC000021_intron_
CUTC000021	franklin	intron_	421	421	.	.	.	ID=CUTC000021_intron__2;name=CUTC000021_intron_;Name=CUTC000021_intron_
CUTC000021	franklin	intron_	574	574	.	.	.	ID=CUTC000021_intron__3;name=CUTC000021_intron_;Name=CUTC000021_intron_
CUTC000021	franklin	SNV	189	189	.	.	.	ID=CUTC000021_SNV;name=CUTC000021_SNV;Name=CUTC000021_SNV
CUTC000022	.	region	1	754	.	.	.	ID=CUTC000022;name=CUTC000022;Name=CUTC000022
CUTC000022	franklin	ORF	275	578	.	.	.	ID=CUTC000022_ORF;name=CUTC000022_ORF;strand=-;Name=CUTC000022_ORF
CUTC000022	franklin	SNV	149	149	.	.	.	ID=CUTC000022_SNV;name=CUTC000022_SNV;Name=CUTC000022_SNV
CUTC000022	franklin	SNV	241	241	.	.	.	ID=CUTC000022_SNV_2;name=CUTC000022_SNV;Name=CUTC000022_SNV
CUTC000022	franklin	SNV	319	319	.	.	.	ID=CUTC000022_SNV_3;name=CUTC000022_SNV;Name=CUTC000022_SNV
CUTC000022	franklin	SNV	449	449	.	.	.	ID=CUTC000022_SNV_4;name=CUTC000022_SNV;Name=CUTC000022_SNV
CUTC000022	franklin	SNV	561	561	.	.	.	ID=CUTC000022_SNV_5;name=CUTC000022_SNV;Name=CUTC000022_SNV
CUTC000023	.	region	1	1045	.	.	.	orthologs=melon_icugi:MU19420;Ontology_term=GO:0009765,GO:0009523,GO:0000287,GO:0018298,GO:0016168,GO:0016021,GO:0009522,GO:0009535;description=Similar%20to%20a-b%20binding%20protein%20151,%20chloroplastic%20OS%3DGossypium%20hirsutum%20GN%3DCAB-151%20PE%3D2%20SV%3D2;name=CUTC000023;ID=CUTC000023;Name=CUTC000023
CUTC000023	franklin	ORF	2	877	.	.	.	ID=CUTC000023_ORF;name=CUTC000023_ORF;strand=-;Name=CUTC000023_ORF
CUTC000023	franklin	intron_	837	837	.	.	.	ID=CUTC000023_intron_;name=CUTC000023_intron_;Name=CUTC000023_intron_
CUTC000024	.	region	1	1091	.	.	.	Ontology_term=GO:0005737,GO:0005488,GO:0005634,GO:0006412;Name=CUTC000024;name=CUTC000024;ID=CUTC000024;description=Similar%20to%20translation%20initiation%20factor%205%20OS%3DPhaseolus%20vulgaris%20GN%3DEIF5%20PE%3D2%20SV%3D1
CUTC000024	franklin	ORF	2	758	.	.	.	ID=CUTC000024_ORF;name=CUTC000024_ORF;strand=-;Name=CUTC000024_ORF
CUTC000024	franklin	SNV	231	231	.	.	.	ID=CUTC000024_SNV;name=CUTC000024_SNV;Name=CUTC000024_SNV
CUTC000024	franklin	SNV	388	388	.	.	.	ID=CUTC000024_SNV_2;name=CUTC000024_SNV;Name=CUTC000024_SNV
CUTC000024	franklin	SNV	724	724	.	.	.	ID=CUTC000024_SNV_3;name=CUTC000024_SNV;Name=CUTC000024_SNV
CUTC000024	franklin	SNV	771	771	.	.	.	ID=CUTC000024_SNV_4;name=CUTC000024_SNV;Name=CUTC000024_SNV
CUTC000024	franklin	SNV	801	801	.	.	.	ID=CUTC000024_SNV_5;name=CUTC000024_SNV;Name=CUTC000024_SNV
CUTC000024	franklin	SNV	954	954	.	.	.	ID=CUTC000024_SNV_6;name=CUTC000024_SNV;Name=CUTC000024_SNV
CUTC000025	.	region	1	606	.	.	.	orthologs=melon_icugi:MU23288;name=CUTC000025;ID=CUTC000025;Name=CUTC000025
CUTC000025	franklin	ORF	144	368	.	.	.	ID=CUTC000025_ORF;name=CUTC000025_ORF;strand=-;Name=CUTC000025_ORF
CUTC000025	franklin	intron_	216	216	.	.	.	ID=CUTC000025_intron_;name=CUTC000025_intron_;Name=CUTC000025_intron_
CUTC000025	franklin	intron_	254	254	.	.	.	ID=CUTC000025_intron__2;name=CUTC000025_intron_;Name=CUTC000025_intron_
CUTC000026	.	region	1	635	.	.	.	orthologs=melon_icugi:MU27055;Name=CUTC000026;name=CUTC000026;ID=CUTC000026;description=Similar%20to%20AT3G09860.1%20|%20Symbols:%20%20|%20unknown%20protein%20|%20chr3:3026140-3027000%20FORWARD
CUTC000026	franklin	ORF	2	367	.	.	.	ID=CUTC000026_ORF;name=CUTC000026_ORF;strand=-;Name=CUTC000026_ORF
CUTC000026	franklin	intron_	237	237	.	.	.	ID=CUTC000026_intron_;name=CUTC000026_intron_;Name=CUTC000026_intron_
CUTC000026	franklin	intron_	316	316	.	.	.	ID=CUTC000026_intron__2;name=CUTC000026_intron_;Name=CUTC000026_intron_
CUTC000027	.	region	1	563	.	.	.	orthologs=melon_icugi:MU27232;name=CUTC000027;ID=CUTC000027;Name=CUTC000027
CUTC000027	franklin	ORF	77	556	.	.	.	ID=CUTC000027_ORF;name=CUTC000027_ORF;strand=-;Name=CUTC000027_ORF
CUTC000027	franklin	SNV	26	26	.	.	.	ID=CUTC000027_SNV;name=CUTC000027_SNV;Name=CUTC000027_SNV
CUTC000027	franklin	SNV	196	196	.	.	.	ID=CUTC000027_SNV_2;name=CUTC000027_SNV;Name=CUTC000027_SNV
CUTC000027	franklin	SNV	205	205	.	.	.	ID=CUTC000027_SNV_3;name=CUTC000027_SNV;Name=CUTC000027_SNV
CUTC000027	franklin	SNV	234	234	.	.	.	ID=CUTC000027_SNV_4;name=CUTC000027_SNV;Name=CUTC000027_SNV
CUTC000028	.	region	1	830	.	.	.	Ontology_term=GO:0003723,GO:0006397,GO:0005732,GO:0005634,GO:0008380;Name=CUTC000028;name=CUTC000028;ID=CUTC000028;description=Similar%20to%20small%20nuclear%20ribonucleoprotein%20G%20OS%3DArabidopsis%20thaliana%20GN%3DAt2g23930%20PE%3D2%20SV%3D1
CUTC000028	franklin	ORF	108	350	.	.	.	ID=CUTC000028_ORF;name=CUTC000028_ORF;strand=-;Name=CUTC000028_ORF
CUTC000028	franklin	intron_	545	545	.	.	.	ID=CUTC000028_intron_;name=CUTC000028_intron_;Name=CUTC000028_intron_
CUTC000028	franklin	intron_	667	667	.	.	.	ID=CUTC000028_intron__2;name=CUTC000028_intron_;Name=CUTC000028_intron_
CUTC000029	.	region	1	1456	.	.	.	orthologs=melon_icugi:MU21996;Ontology_term=GO:0055114,GO:0009536,GO:0004032;description=Similar%20to%20tas%20OS%3DShigella%20flexneri%20GN%3Dtas%20PE%3D3%20SV%3D1;name=CUTC000029;ID=CUTC000029;Name=CUTC000029
CUTC000029	franklin	ORF	2	1314	.	.	.	ID=CUTC000029_ORF;name=CUTC000029_ORF;strand=-;Name=CUTC000029_ORF
CUTC000029	franklin	intron_	381	381	.	.	.	ID=CUTC000029_intron_;name=CUTC000029_intron_;Name=CUTC000029_intron_
CUTC000029	franklin	intron_	561	561	.	.	.	ID=CUTC000029_intron__2;name=CUTC000029_intron_;Name=CUTC000029_intron_
CUTC000029	franklin	intron_	697	697	.	.	.	ID=CUTC000029_intron__3;name=CUTC000029_intron_;Name=CUTC000029_intron_
CUTC000029	franklin	intron_	815	815	.	.	.	ID=CUTC000029_intron__4;name=CUTC000029_intron_;Name=CUTC000029_intron_
CUTC000029	franklin	intron_	976	976	.	.	.	ID=CUTC000029_intron__5;name=CUTC000029_intron_;Name=CUTC000029_intron_
CUTC000029	franklin	intron_	1060	1060	.	.	.	ID=CUTC000029_intron__6;name=CUTC000029_intron_;Name=CUTC000029_intron_
CUTC000029	franklin	intron_	1156	1156	.	.	.	ID=CUTC000029_intron__7;name=CUTC000029_intron_;Name=CUTC000029_intron_
CUTC000029	franklin	SNV	748	748	.	.	.	ID=CUTC000029_SNV;name=CUTC000029_SNV;Name=CUTC000029_SNV
CUTC000029	franklin	SNV	983	983	.	.	.	ID=CUTC000029_SNV_2;name=CUTC000029_SNV;Name=CUTC000029_SNV
CUTC000029	franklin	SNV	1013	1013	.	.	.	ID=CUTC000029_SNV_3;name=CUTC000029_SNV;Name=CUTC000029_SNV
CUTC000029	franklin	SNV	1070	1070	.	.	.	ID=CUTC000029_SNV_4;name=CUTC000029_SNV;Name=CUTC000029_SNV
CUTC000029	franklin	SNV	1296	1296	.	.	.	ID=CUTC000029_SNV_5;name=CUTC000029_SNV;Name=CUTC000029_SNV
CUTC000029	franklin	SNV	1346	1346	.	.	.	ID=CUTC000029_SNV_6;name=CUTC000029_SNV;Name=CUTC000029_SNV
CUTC000030	.	region	1	872	.	.	.	orthologs=melon_icugi:MU38453;Ontology_term=GO:0016020,GO:0006886,GO:0005801;description=Similar%20to%20AT1G73430.2%20|%20Symbols:%20%20|%20sec34-like%20family%20protein%20|%20chr1:27604096-27610829%20FORWARD;name=CUTC000030;ID=CUTC000030;Name=CUTC000030
CUTC000030	franklin	ORF	2	505	.	.	.	ID=CUTC000030_ORF;name=CUTC000030_ORF;strand=-;Name=CUTC000030_ORF
CUTC000030	franklin	intron_	503	503	.	.	.	ID=CUTC000030_intron_;name=CUTC000030_intron_;Name=CUTC000030_intron_
CUTC000030	franklin	intron_	604	604	.	.	.	ID=CUTC000030_intron__2;name=CUTC000030_intron_;Name=CUTC000030_intron_
CUTC000030	franklin	intron_	724	724	.	.	.	ID=CUTC000030_intron__3;name=CUTC000030_intron_;Name=CUTC000030_intron_
CUTC000030	franklin	intron_	817	817	.	.	.	ID=CUTC000030_intron__4;name=CUTC000030_intron_;Name=CUTC000030_intron_
CUTC000030	franklin	SNV	428	428	.	.	.	ID=CUTC000030_SNV;name=CUTC000030_SNV;Name=CUTC000030_SNV
CUTC000030	franklin	SNV	429	429	.	.	.	ID=CUTC000030_SNV_2;name=CUTC000030_SNV;Name=CUTC000030_SNV
CUTC000031	.	region	1	742	.	.	.	Ontology_term=GO:0005509,GO:0005544;Name=CUTC000031;name=CUTC000031;ID=CUTC000031;description=Similar%20to%20D5%20OS%3DArabidopsis%20thaliana%20GN%3DANN5%20PE%3D2%20SV%3D2
CUTC000031	franklin	ORF	2	493	.	.	.	ID=CUTC000031_ORF;name=CUTC000031_ORF;strand=-;Name=CUTC000031_ORF
CUTC000032	.	region	1	553	.	.	.	orthologs=melon_icugi:MU21408;Ontology_term=GO:0005840,GO:0003735,GO:0006412,GO:0005739;description=Similar%20to%20AT5G18790.1%20|%20Symbols:%20%20|%20ribosomal%20protein%20L33%20family%20protein%20|%20chr5:6266324-6266500%20REVERSE;name=CUTC000032;ID=CUTC000032;Name=CUTC000032
CUTC000032	franklin	ORF	128	318	.	.	.	ID=CUTC000032_ORF;name=CUTC000032_ORF;strand=-;Name=CUTC000032_ORF
CUTC000033	.	region	1	624	.	.	.	Ontology_term=GO:0004872,GO:0033903,GO:0016998;Name=CUTC000033;name=CUTC000033;ID=CUTC000033;description=Similar%20to%20AT5G15870.1%20|%20Symbols:%20%20|%20glycosyl%20hydrolase%20family%2081%20protein%20|%20chr5:5182641-5184878%20REVERSE
CUTC000033	franklin	ORF	198	512	.	.	.	ID=CUTC000033_ORF;name=CUTC000033_ORF;strand=-;Name=CUTC000033_ORF
CUTC000034	.	region	1	641	.	.	.	Ontology_term=GO:0015450,GO:0016020,GO:0006605;Name=CUTC000034;name=CUTC000034;ID=CUTC000034;description=Similar%20to%20transport%20protein%20Sec61%20subunit%20gamma%20OS%3DOryza%20sativa%20subsp.%20japonica%20GN%3DOs02g0178400%20PE%3D3%20SV%3D1
CUTC000034	franklin	ORF	123	459	.	.	.	ID=CUTC000034_ORF;name=CUTC000034_ORF;strand=-;Name=CUTC000034_ORF
CUTC000034	franklin	intron_	306	306	.	.	.	ID=CUTC000034_intron_;name=CUTC000034_intron_;Name=CUTC000034_intron_
CUTC000034	franklin	intron_	427	427	.	.	.	ID=CUTC000034_intron__2;name=CUTC000034_intron_;Name=CUTC000034_intron_
CUTC000034	franklin	SNV	107	107	.	.	.	ID=CUTC000034_SNV;name=CUTC000034_SNV;Name=CUTC000034_SNV
CUTC000035	.	region	1	695	.	.	.	Ontology_term=GO:0009535;Name=CUTC000035;name=CUTC000035;ID=CUTC000035;description=Similar%20to%20AT2G06520.1%20|%20Symbols:%20PSBX%20|%20PSBX%20(photosystem%20II%20subunit%20X)%20|%20chr2:2587868-2588218%20REVERSE
CUTC000035	franklin	ORF	2	542	.	.	.	ID=CUTC000035_ORF;name=CUTC000035_ORF;strand=-;Name=CUTC000035_ORF
CUTC000036	.	region	1	1519	.	.	.	orthologs=melon_icugi:MU29875;Name=CUTC000036;name=CUTC000036;ID=CUTC000036;description=Similar%20to%20AT5G13560.1%20|%20Symbols:%20%20|%20unknown%20protein%20|%20chr5:4361579-4366318%20REVERSE
CUTC000036	franklin	ORF	2	1300	.	.	.	ID=CUTC000036_ORF;name=CUTC000036_ORF;strand=-;Name=CUTC000036_ORF
CUTC000036	franklin	SNV	1050	1050	.	.	.	ID=CUTC000036_SNV;name=CUTC000036_SNV;Name=CUTC000036_SNV
CUTC000036	franklin	SNV	1119	1119	.	.	.	ID=CUTC000036_SNV_2;name=CUTC000036_SNV;Name=CUTC000036_SNV
CUTC000036	franklin	SNV	1135	1135	.	.	.	ID=CUTC000036_SNV_3;name=CUTC000036_SNV;Name=CUTC000036_SNV
CUTC000036	franklin	SNV	1137	1137	.	.	.	ID=CUTC000036_SNV_4;name=CUTC000036_SNV;Name=CUTC000036_SNV
CUTC000036	franklin	SNV	1143	1143	.	.	.	ID=CUTC000036_SNV_5;name=CUTC000036_SNV;Name=CUTC000036_SNV
CUTC000036	franklin	SNV	1256	1256	.	.	.	ID=CUTC000036_SNV_6;name=CUTC000036_SNV;Name=CUTC000036_SNV
CUTC000037	.	region	1	536	.	.	.	Ontology_term=GO:0003676,GO:0030529;Name=CUTC000037;name=CUTC000037;ID=CUTC000037;description=Similar%20to%20small%20nuclear%20ribonucleoprotein%20F%20OS%3DArabidopsis%20thaliana%20GN%3DAt4g30220%20PE%3D2%20SV%3D1
CUTC000037	franklin	ORF	2	385	.	.	.	ID=CUTC000037_ORF;name=CUTC000037_ORF;strand=-;Name=CUTC000037_ORF
CUTC000037	franklin	intron_	212	212	.	.	.	ID=CUTC000037_intron_;name=CUTC000037_intron_;Name=CUTC000037_intron_
CUTC000037	franklin	intron_	250	250	.	.	.	ID=CUTC000037_intron__2;name=CUTC000037_intron_;Name=CUTC000037_intron_
CUTC000037	franklin	intron_	315	315	.	.	.	ID=CUTC000037_intron__3;name=CUTC000037_intron_;Name=CUTC000037_intron_
CUTC000037	franklin	SNV	509	509	.	.	.	ID=CUTC000037_SNV;name=CUTC000037_SNV;Name=CUTC000037_SNV
CUTC000038	.	region	1	619	.	.	.	ID=CUTC000038;name=CUTC000038;Name=CUTC000038
CUTC000038	franklin	ORF	2	385	.	.	.	ID=CUTC000038_ORF;name=CUTC000038_ORF;strand=-;Name=CUTC000038_ORF
CUTC000039	.	region	1	643	.	.	.	orthologs=melon_icugi:MU21273;Ontology_term=GO:0016023,GO:0005777,GO:0010150;description=Similar%20to%20AT3G48140.1%20|%20Symbols:%20%20|%20senescence-associated%20protein,%20putative%20|%20chr3:17778471-17779299%20FORWARD;name=CUTC000039;ID=CUTC000039;Name=CUTC000039
CUTC000039	franklin	ORF	100	381	.	.	.	ID=CUTC000039_ORF;name=CUTC000039_ORF;strand=-;Name=CUTC000039_ORF
CUTC000039	franklin	intron_	138	138	.	.	.	ID=CUTC000039_intron_;name=CUTC000039_intron_;Name=CUTC000039_intron_
CUTC000039	franklin	intron_	227	227	.	.	.	ID=CUTC000039_intron__2;name=CUTC000039_intron_;Name=CUTC000039_intron_
CUTC000040	.	region	1	650	.	.	.	orthologs=melon_icugi:MU19838,melon_icugi:MU30013;Ontology_term=GO:0006457,GO:0005737,GO:0003755,GO:0005515;description=Similar%20to%20isomerase%20FKBP12%20OS%3DVicia%20faba%20GN%3DFKBP12%20PE%3D1%20SV%3D1;name=CUTC000040;ID=CUTC000040;Name=CUTC000040
CUTC000040	franklin	ORF	121	459	.	.	.	ID=CUTC000040_ORF;name=CUTC000040_ORF;strand=-;Name=CUTC000040_ORF
CUTC000040	franklin	SNV	361	361	.	.	.	ID=CUTC000040_SNV;name=CUTC000040_SNV;Name=CUTC000040_SNV
CUTC000041	.	region	1	571	.	.	.	orthologs=melon_icugi:MU27125;Name=CUTC000041;name=CUTC000041;ID=CUTC000041;Ontology_term=GO:0005840,GO:0003735,GO:0006412
CUTC000041	franklin	ORF	2	313	.	.	.	ID=CUTC000041_ORF;name=CUTC000041_ORF;strand=-;Name=CUTC000041_ORF
CUTC000041	franklin	intron_	208	208	.	.	.	ID=CUTC000041_intron_;name=CUTC000041_intron_;Name=CUTC000041_intron_
CUTC000041	franklin	intron_	460	460	.	.	.	ID=CUTC000041_intron__2;name=CUTC000041_intron_;Name=CUTC000041_intron_
CUTC000041	franklin	SNV	236	236	.	.	.	ID=CUTC000041_SNV;name=CUTC000041_SNV;Name=CUTC000041_SNV
CUTC000042	.	region	1	1457	.	.	.	orthologs=melon_icugi:MU20969,melon_icugi:MU28127;Ontology_term=GO:0006096,GO:0004332;description=Similar%20to%20aldolase,%20chloroplastic%20OS%3DOryza%20sativa%20subsp.%20japonica%20GN%3DOs11g0171300%20PE%3D1%20SV%3D2;name=CUTC000042;ID=CUTC000042;Name=CUTC000042
CUTC000042	franklin	ORF	73	1266	.	.	.	ID=CUTC000042_ORF;name=CUTC000042_ORF;strand=-;Name=CUTC000042_ORF
CUTC000043	.	region	1	618	.	.	.	orthologs=melon_icugi:MU21428;Ontology_term=GO:0008233,GO:0016023,GO:0006465,GO:0016021,GO:0005739,GO:0005787;description=Similar%20to%20signal%20peptidase%20complex%20subunit%201%20OS%3DArabidopsis%20thaliana%20GN%3DAt2g22425%20PE%3D2%20SV%3D1;name=CUTC000043;ID=CUTC000043;Name=CUTC000043
CUTC000043	franklin	ORF	98	391	.	.	.	ID=CUTC000043_ORF;name=CUTC000043_ORF;strand=-;Name=CUTC000043_ORF
CUTC000043	franklin	SNV	150	150	.	.	.	ID=CUTC000043_SNV;name=CUTC000043_SNV;Name=CUTC000043_SNV
CUTC000043	franklin	SNV	440	440	.	.	.	ID=CUTC000043_SNV_2;name=CUTC000043_SNV;Name=CUTC000043_SNV
CUTC000043	franklin	SNV	444	444	.	.	.	ID=CUTC000043_SNV_3;name=CUTC000043_SNV;Name=CUTC000043_SNV
CUTC000044	.	region	1	1261	.	.	.	orthologs=melon_icugi:MU21578;Ontology_term=GO:0042802,GO:0006468,GO:0005773,GO:0005524,GO:0007165,GO:0004674;description=Similar%20to%20serine/threonine-protein%20kinase%2014%20OS%3DArabidopsis%20thaliana%20GN%3DCIPK14%20PE%3D1%20SV%3D1;name=CUTC000044;ID=CUTC000044;Name=CUTC000044
CUTC000044	franklin	ORF	2	1017	.	.	.	ID=CUTC000044_ORF;name=CUTC000044_ORF;strand=-;Name=CUTC000044_ORF
CUTC000044	franklin	SNV	345	345	.	.	.	ID=CUTC000044_SNV;name=CUTC000044_SNV;Name=CUTC000044_SNV
CUTC000044	franklin	SNV	640	640	.	.	.	ID=CUTC000044_SNV_2;name=CUTC000044_SNV;Name=CUTC000044_SNV
CUTC000045	.	region	1	544	.	.	.	ID=CUTC000045;name=CUTC000045;Name=CUTC000045
CUTC000045	franklin	ORF	2	493	.	.	.	ID=CUTC000045_ORF;name=CUTC000045_ORF;strand=-;Name=CUTC000045_ORF
CUTC000046	.	region	1	1234	.	.	.	orthologs=melon_icugi:MU37871;Ontology_term=GO:0005739;description=Similar%20to%20AT5G02130.1%20|%20Symbols:%20NDP1%20|%20NDP1%20(RANDOM%20POTATO%20CDNA%20CLONE)%3B%20binding%20|%20chr5:419747-421958%20REVERSE;name=CUTC000046;ID=CUTC000046;Name=CUTC000046
CUTC000046	franklin	ORF	2	559	.	.	.	ID=CUTC000046_ORF;name=CUTC000046_ORF;strand=-;Name=CUTC000046_ORF
CUTC000047	.	region	1	867	.	.	.	ID=CUTC000047;name=CUTC000047;Name=CUTC000047
CUTC000047	franklin	ORF	147	686	.	.	.	ID=CUTC000047_ORF;name=CUTC000047_ORF;strand=-;Name=CUTC000047_ORF
CUTC000047	franklin	microsatellite	314	349	.	.	.	ID=CUTC000047_microsatellite;score=33;name=CUTC000047_microsatellite;Name=CUTC000047_microsatellite
CUTC000048	.	region	1	792	.	.	.	orthologs=melon_icugi:MU35086;Name=CUTC000048;name=CUTC000048;ID=CUTC000048;description=Similar%20to%20AT5G17640.1%20|%20Symbols:%20%20|%20unknown%20protein%20|%20chr5:5811047-5812429%20REVERSE
CUTC000048	franklin	ORF	2	660	.	.	.	ID=CUTC000048_ORF;name=CUTC000048_ORF;strand=-;Name=CUTC000048_ORF
CUTC000049	.	region	1	1076	.	.	.	orthologs=melon_icugi:MU19529;Ontology_term=GO:0009765,GO:0009523,GO:0000287,GO:0018298,GO:0016168,GO:0016021,GO:0009522,GO:0009535,GO:0005739;description=Similar%20to%20a-b%20binding%20protein%208,%20chloroplastic%20OS%3DSolanum%20lycopersicum%20GN%3DCAB8%20PE%3D3%20SV%3D1;name=CUTC000049;ID=CUTC000049;Name=CUTC000049
CUTC000049	franklin	ORF	54	878	.	.	.	ID=CUTC000049_ORF;name=CUTC000049_ORF;strand=-;Name=CUTC000049_ORF
CUTC000049	franklin	SNV	466	466	.	.	.	ID=CUTC000049_SNV;name=CUTC000049_SNV;Name=CUTC000049_SNV
CUTC000049	franklin	SNV	610	610	.	.	.	ID=CUTC000049_SNV_2;name=CUTC000049_SNV;Name=CUTC000049_SNV
CUTC000049	franklin	SNV	964	964	.	.	.	ID=CUTC000049_SNV_3;name=CUTC000049_SNV;Name=CUTC000049_SNV
CUTC000049	franklin	SNV	985	985	.	.	.	ID=CUTC000049_SNV_4;name=CUTC000049_SNV;Name=CUTC000049_SNV
CUTC000050	.	region	1	479	.	.	.	orthologs=melon_icugi:MU19870;name=CUTC000050;ID=CUTC000050;Name=CUTC000050
CUTC000050	franklin	ORF	230	480	.	.	.	ID=CUTC000050_ORF;name=CUTC000050_ORF;strand=-;Name=CUTC000050_ORF
CUTC000050	franklin	intron_	351	351	.	.	.	ID=CUTC000050_intron_;name=CUTC000050_intron_;Name=CUTC000050_intron_
CUTC000050	franklin	SNV	45	45	.	.	.	ID=CUTC000050_SNV;name=CUTC000050_SNV;Name=CUTC000050_SNV
CUTC000050	franklin	SNV	136	136	.	.	.	ID=CUTC000050_SNV_2;name=CUTC000050_SNV;Name=CUTC000050_SNV
CUTC000051	.	region	1	584	.	.	.	orthologs=melon_icugi:MU20552;Ontology_term=GO:0006979,GO:0016020;description=Similar%20to%20AT1G27330.1%20|%20Symbols:%20%20|%20FUNCTIONS%20IN:%20molecular_function%20unknown%3B%20INVOLVED%20IN:%20response%20to%20oxidative%20stress%3B%20LOCATED%20IN:%20cellular_component%20unknown%3B%20EXPRESSED%20IN:%20male%20gametophyte,%20pollen%20tube%3B%20EXPRESSED%20DURING:%20L%20mature%20pollen%20stage,%2…
CUTC000051	franklin	ORF	240	585	.	.	.	ID=CUTC000051_ORF;name=CUTC000051_ORF;strand=-;Name=CUTC000051_ORF
CUTC000051	franklin	SNV	136	136	.	.	.	ID=CUTC000051_SNV;name=CUTC000051_SNV;Name=CUTC000051_SNV
CUTC000051	franklin	SNV	538	538	.	.	.	ID=CUTC000051_SNV_2;name=CUTC000051_SNV;Name=CUTC000051_SNV
CUTC000052	.	region	1	841	.	.	.	orthologs=melon_icugi:MU19894;Ontology_term=GO:0005634,GO:0003677;description=Similar%20to%20protein%20OS%3DGlycine%20max%20PE%3D2%20SV%3D1;name=CUTC000052;ID=CUTC000052;Name=CUTC000052
CUTC000052	franklin	ORF	170	619	.	.	.	ID=CUTC000052_ORF;name=CUTC000052_ORF;strand=-;Name=CUTC000052_ORF
CUTC000052	franklin	intron_	161	161	.	.	.	ID=CUTC000052_intron_;name=CUTC000052_intron_;Name=CUTC000052_intron_
CUTC000052	franklin	intron_	216	216	.	.	.	ID=CUTC000052_intron__2;name=CUTC000052_intron_;Name=CUTC000052_intron_
CUTC000052	franklin	intron_	324	324	.	.	.	ID=CUTC000052_intron__3;name=CUTC000052_intron_;Name=CUTC000052_intron_
CUTC000052	franklin	intron_	382	382	.	.	.	ID=CUTC000052_intron__4;name=CUTC000052_intron_;Name=CUTC000052_intron_
CUTC000052	franklin	intron_	427	427	.	.	.	ID=CUTC000052_intron__5;name=CUTC000052_intron_;Name=CUTC000052_intron_
CUTC000052	franklin	intron_	508	508	.	.	.	ID=CUTC000052_intron__6;name=CUTC000052_intron_;Name=CUTC000052_intron_
CUTC000052	franklin	intron_	601	601	.	.	.	ID=CUTC000052_intron__7;name=CUTC000052_intron_;Name=CUTC000052_intron_
CUTC000052	franklin	SNV	288	288	.	.	.	ID=CUTC000052_SNV;name=CUTC000052_SNV;Name=CUTC000052_SNV
CUTC000052	franklin	SNV	336	336	.	.	.	ID=CUTC000052_SNV_2;name=CUTC000052_SNV;Name=CUTC000052_SNV
CUTC000052	franklin	SNV	382	382	.	.	.	ID=CUTC000052_SNV_3;name=CUTC000052_SNV;Name=CUTC000052_SNV
CUTC000053	.	region	1	518	.	.	.	ID=CUTC000053;name=CUTC000053;Name=CUTC000053
CUTC000053	franklin	ORF	2	317	.	.	.	ID=CUTC000053_ORF;name=CUTC000053_ORF;strand=-;Name=CUTC000053_ORF
CUTC000054	.	region	1	1052	.	.	.	orthologs=melon_icugi:MU28251;Ontology_term=GO:0030599,GO:0046910;description=Similar%20to%20kDa%20protein%20OS%3DDaucus%20carota%20PE%3D2%20SV%3D1;name=CUTC000054;ID=CUTC000054;Name=CUTC000054
CUTC000054	franklin	ORF	56	783	.	.	.	ID=CUTC000054_ORF;name=CUTC000054_ORF;strand=-;Name=CUTC000054_ORF
CUTC000054	franklin	SNV	291	291	.	.	.	ID=CUTC000054_SNV;name=CUTC000054_SNV;Name=CUTC000054_SNV
CUTC000055	.	region	1	626	.	.	.	Name=CUTC000055;name=CUTC000055;ID=CUTC000055;description=Similar%20to%20protein%205%20OS%3DArabidopsis%20thaliana%20GN%3DUBL5%20PE%3D1%20SV%3D1
CUTC000055	franklin	ORF	2	325	.	.	.	ID=CUTC000055_ORF;name=CUTC000055_ORF;strand=-;Name=CUTC000055_ORF
CUTC000055	franklin	microsatellite	76	102	.	.	.	ID=CUTC000055_microsatellite;score=17;name=CUTC000055_microsatellite;Name=CUTC000055_microsatellite
CUTC000055	franklin	intron_	325	325	.	.	.	ID=CUTC000055_intron_;name=CUTC000055_intron_;Name=CUTC000055_intron_
CUTC000056	.	region	1	773	.	.	.	Ontology_term=GO:0015979,GO:0009535,GO:0009654;Name=CUTC000056;name=CUTC000056;ID=CUTC000056;description=Similar%20to%20II%2010%20kDa%20polypeptide,%20chloroplastic%20OS%3DNicotiana%20tabacum%20GN%3DPSBR%20PE%3D2%20SV%3D1
CUTC000056	franklin	ORF	2	647	.	.	.	ID=CUTC000056_ORF;name=CUTC000056_ORF;strand=-;Name=CUTC000056_ORF
CUTC000056	franklin	intron_	368	368	.	.	.	ID=CUTC000056_intron_;name=CUTC000056_intron_;Name=CUTC000056_intron_
CUTC000056	franklin	intron_	427	427	.	.	.	ID=CUTC000056_intron__2;name=CUTC000056_intron_;Name=CUTC000056_intron_
CUTC000056	franklin	intron_	483	483	.	.	.	ID=CUTC000056_intron__3;name=CUTC000056_intron_;Name=CUTC000056_intron_
CUTC000056	franklin	intron_	536	536	.	.	.	ID=CUTC000056_intron__4;name=CUTC000056_intron_;Name=CUTC000056_intron_
CUTC000057	.	region	1	542	.	.	.	Name=CUTC000057;name=CUTC000057;ID=CUTC000057;description=Similar%20to%20protein%20At2g23090%20OS%3DArabidopsis%20thaliana%20GN%3DAt2g23090%20PE%3D1%20SV%3D1
CUTC000057	franklin	ORF	2	309	.	.	.	ID=CUTC000057_ORF;name=CUTC000057_ORF;strand=-;Name=CUTC000057_ORF
CUTC000057	franklin	intron_	148	148	.	.	.	ID=CUTC000057_intron_;name=CUTC000057_intron_;Name=CUTC000057_intron_
CUTC000057	franklin	intron_	189	189	.	.	.	ID=CUTC000057_intron__2;name=CUTC000057_intron_;Name=CUTC000057_intron_
CUTC000058	.	region	1	566	.	.	.	Ontology_term=GO:0045271,GO:0008137,GO:0009853,GO:0031966;Name=CUTC000058;name=CUTC000058;ID=CUTC000058;description=Similar%20to%20Predicted%20protein%20n%3D1%20Tax%3DPopulus%20trichocarpa%20RepID%3DA9PCK4_POPTR
CUTC000058	franklin	ORF	207	567	.	.	.	ID=CUTC000058_ORF;name=CUTC000058_ORF;strand=-;Name=CUTC000058_ORF
CUTC000058	franklin	intron_	194	194	.	.	.	ID=CUTC000058_intron_;name=CUTC000058_intron_;Name=CUTC000058_intron_
CUTC000059	.	region	1	931	.	.	.	orthologs=melon_icugi:MU19611;Ontology_term=GO:0046872,GO:0019509,GO:0055114,GO:0016702;description=Similar%20to%20dioxygenase%203%20OS%3DArabidopsis%20thaliana%20GN%3DARD3%20PE%3D2%20SV%3D1;name=CUTC000059;ID=CUTC000059;Name=CUTC000059
CUTC000059	franklin	ORF	2	827	.	.	.	ID=CUTC000059_ORF;name=CUTC000059_ORF;strand=-;Name=CUTC000059_ORF
CUTC000059	franklin	intron_	319	319	.	.	.	ID=CUTC000059_intron_;name=CUTC000059_intron_;Name=CUTC000059_intron_
CUTC000059	franklin	intron_	390	390	.	.	.	ID=CUTC000059_intron__2;name=CUTC000059_intron_;Name=CUTC000059_intron_
CUTC000059	franklin	intron_	515	515	.	.	.	ID=CUTC000059_intron__3;name=CUTC000059_intron_;Name=CUTC000059_intron_
CUTC000059	franklin	intron_	630	630	.	.	.	ID=CUTC000059_intron__4;name=CUTC000059_intron_;Name=CUTC000059_intron_
CUTC000059	franklin	intron_	725	725	.	.	.	ID=CUTC000059_intron__5;name=CUTC000059_intron_;Name=CUTC000059_intron_
CUTC000060	.	region	1	755	.	.	.	orthologs=melon_icugi:MU27151;Ontology_term=GO:0005840,GO:0003735,GO:0003723,GO:0006412,GO:0009536;description=Similar%20to%20ribosomal%20protein%20S13,%20chloroplastic%20OS%3DArabidopsis%20thaliana%20GN%3DRPS13%20PE%3D2%20SV%3D1;name=CUTC000060;ID=CUTC000060;Name=CUTC000060
CUTC000060	franklin	ORF	2	629	.	.	.	ID=CUTC000060_ORF;name=CUTC000060_ORF;strand=-;Name=CUTC000060_ORF
CUTC000060	franklin	intron_	236	236	.	.	.	ID=CUTC000060_intron_;name=CUTC000060_intron_;Name=CUTC000060_intron_
CUTC000060	franklin	intron_	461	461	.	.	.	ID=CUTC000060_intron__2;name=CUTC000060_intron_;Name=CUTC000060_intron_
CUTC000061	.	region	1	606	.	.	.	Ontology_term=GO:0005840,GO:0003735,GO:0042254,GO:0006412,GO:0005739;Name=CUTC000061;name=CUTC000061;ID=CUTC000061;description=Similar%20to%20AT5G20180.2%20|%20Symbols:%20%20|%20ribosomal%20protein%20L36%20family%20protein%20|%20chr5:6811312-6811910%20FORWARD
CUTC000061	franklin	ORF	2	395	.	.	.	ID=CUTC000061_ORF;name=CUTC000061_ORF;strand=-;Name=CUTC000061_ORF
CUTC000061	franklin	intron_	387	387	.	.	.	ID=CUTC000061_intron_;name=CUTC000061_intron_;Name=CUTC000061_intron_
CUTC000061	franklin	SNV	90	90	.	.	.	ID=CUTC000061_SNV;name=CUTC000061_SNV;Name=CUTC000061_SNV
CUTC000061	franklin	SNV	116	116	.	.	.	ID=CUTC000061_SNV_2;name=CUTC000061_SNV;Name=CUTC000061_SNV
CUTC000061	franklin	SNV	186	186	.	.	.	ID=CUTC000061_SNV_3;name=CUTC000061_SNV;Name=CUTC000061_SNV
CUTC000061	franklin	SNV	190	190	.	.	.	ID=CUTC000061_SNV_4;name=CUTC000061_SNV;Name=CUTC000061_SNV
CUTC000061	franklin	SNV	267	267	.	.	.	ID=CUTC000061_SNV_5;name=CUTC000061_SNV;Name=CUTC000061_SNV
CUTC000062	.	region	1	640	.	.	.	ID=CUTC000062;name=CUTC000062;Name=CUTC000062
CUTC000062	franklin	ORF	338	520	.	.	.	ID=CUTC000062_ORF;name=CUTC000062_ORF;strand=-;Name=CUTC000062_ORF
CUTC000062	franklin	SNV	130	130	.	.	.	ID=CUTC000062_SNV;name=CUTC000062_SNV;Name=CUTC000062_SNV
CUTC000062	franklin	SNV	165	165	.	.	.	ID=CUTC000062_SNV_2;name=CUTC000062_SNV;Name=CUTC000062_SNV
CUTC000063	.	region	1	667	.	.	.	Name=CUTC000063;name=CUTC000063;ID=CUTC000063;Ontology_term=GO:0009536
CUTC000063	franklin	ORF	224	538	.	.	.	ID=CUTC000063_ORF;name=CUTC000063_ORF;strand=-;Name=CUTC000063_ORF
CUTC000063	franklin	SNV	630	630	.	.	.	ID=CUTC000063_SNV;name=CUTC000063_SNV;Name=CUTC000063_SNV
CUTC000064	.	region	1	1717	.	.	.	orthologs=melon_icugi:MU38054;Ontology_term=GO:0004802,GO:0005509,GO:0000287,GO:0008152,GO:0009535;description=Similar%20to%20chloroplastic%20(Fragment)%20OS%3DCraterostigma%20plantagineum%20GN%3DTKT3%20PE%3D1%20SV%3D1;name=CUTC000064;ID=CUTC000064;Name=CUTC000064
CUTC000064	franklin	ORF	323	1449	.	.	.	ID=CUTC000064_ORF;name=CUTC000064_ORF;strand=-;Name=CUTC000064_ORF
CUTC000064	franklin	intron_	246	246	.	.	.	ID=CUTC000064_intron_;name=CUTC000064_intron_;Name=CUTC000064_intron_
CUTC000064	franklin	SNV	888	888	.	.	.	ID=CUTC000064_SNV;name=CUTC000064_SNV;Name=CUTC000064_SNV
CUTC000064	franklin	SNV	1241	1241	.	.	.	ID=CUTC000064_SNV_2;name=CUTC000064_SNV;Name=CUTC000064_SNV
CUTC000064	franklin	SNV	1321	1321	.	.	.	ID=CUTC000064_SNV_3;name=CUTC000064_SNV;Name=CUTC000064_SNV
CUTC000065	.	region	1	695	.	.	.	Ontology_term=GO:0005622,GO:0006810,GO:0005215;Name=CUTC000065;name=CUTC000065;ID=CUTC000065;description=Similar%20to%20Patellin%201%20n%3D1%20Tax%3DCucurbita%20pepo%20RepID%3DQ2Q0V7_CUCPE
CUTC000065	franklin	ORF	2	266	.	.	.	ID=CUTC000065_ORF;name=CUTC000065_ORF;strand=-;Name=CUTC000065_ORF
CUTC000066	.	region	1	1735	.	.	.	orthologs=melon_icugi:MU25595;Ontology_term=GO:0005975,GO:0004553,GO:0043169;description=Similar%20to%2012%20OS%3DOryza%20sativa%20subsp.%20japonica%20GN%3DBGLU12%20PE%3D2%20SV%3D2;name=CUTC000066;ID=CUTC000066;Name=CUTC000066
CUTC000066	franklin	ORF	2	1553	.	.	.	ID=CUTC000066_ORF;name=CUTC000066_ORF;strand=-;Name=CUTC000066_ORF
CUTC000066	franklin	intron_	353	353	.	.	.	ID=CUTC000066_intron_;name=CUTC000066_intron_;Name=CUTC000066_intron_
CUTC000066	franklin	intron_	457	457	.	.	.	ID=CUTC000066_intron__2;name=CUTC000066_intron_;Name=CUTC000066_intron_
CUTC000066	franklin	intron_	562	562	.	.	.	ID=CUTC000066_intron__3;name=CUTC000066_intron_;Name=CUTC000066_intron_
CUTC000066	franklin	intron_	594	594	.	.	.	ID=CUTC000066_intron__4;name=CUTC000066_intron_;Name=CUTC000066_intron_
CUTC000066	franklin	intron_	927	927	.	.	.	ID=CUTC000066_intron__5;name=CUTC000066_intron_;Name=CUTC000066_intron_
CUTC000066	franklin	intron_	1185	1185	.	.	.	ID=CUTC000066_intron__6;name=CUTC000066_intron_;Name=CUTC000066_intron_
CUTC000066	franklin	intron_	1271	1271	.	.	.	ID=CUTC000066_intron__7;name=CUTC000066_intron_;Name=CUTC000066_intron_
CUTC000066	franklin	intron_	1349	1349	.	.	.	ID=CUTC000066_intron__8;name=CUTC000066_intron_;Name=CUTC000066_intron_
CUTC000066	franklin	SNV	1342	1342	.	.	.	ID=CUTC000066_SNV;name=CUTC000066_SNV;Name=CUTC000066_SNV
CUTC000066	franklin	SNV	1666	1666	.	.	.	ID=CUTC000066_SNV_2;name=CUTC000066_SNV;Name=CUTC000066_SNV
CUTC000067	.	region	1	474	.	.	.	ID=CUTC000067;name=CUTC000067;Name=CUTC000067
CUTC000067	franklin	ORF	61	300	.	.	.	ID=CUTC000067_ORF;name=CUTC000067_ORF;strand=-;Name=CUTC000067_ORF
CUTC000068	.	region	1	813	.	.	.	orthologs=melon_icugi:MU20163;Ontology_term=GO:0005739;description=Similar%20to%20Putative%20uncharacterized%20protein%20n%3D1%20Tax%3DGlycine%20max%20RepID%3DC6T1X7_SOYBN;name=CUTC000068;ID=CUTC000068;Name=CUTC000068
CUTC000068	franklin	ORF	2	441	.	.	.	ID=CUTC000068_ORF;name=CUTC000068_ORF;strand=-;Name=CUTC000068_ORF
CUTC000068	franklin	intron_	475	475	.	.	.	ID=CUTC000068_intron_;name=CUTC000068_intron_;Name=CUTC000068_intron_
CUTC000068	franklin	intron_	551	551	.	.	.	ID=CUTC000068_intron__2;name=CUTC000068_intron_;Name=CUTC000068_intron_
CUTC000068	franklin	intron_	613	613	.	.	.	ID=CUTC000068_intron__3;name=CUTC000068_intron_;Name=CUTC000068_intron_
CUTC000068	franklin	SNV	204	204	.	.	.	ID=CUTC000068_SNV;name=CUTC000068_SNV;Name=CUTC000068_SNV
CUTC000069	.	region	1	746	.	.	.	Ontology_term=GO:0006120,GO:0045271,GO:0008137,GO:0009853,GO:0009536,GO:0031966;Name=CUTC000069;name=CUTC000069;ID=CUTC000069;description=Similar%20to%20AT2G02050.1%20|%20Symbols:%20%20|%20NADH-ubiquinone%20oxidoreductase%20B18%20subunit,%20putative%20|%20chr2:490024-490335%20FORWARD
CUTC000069	franklin	ORF	2	410	.	.	.	ID=CUTC000069_ORF;name=CUTC000069_ORF;strand=-;Name=CUTC000069_ORF
CUTC000069	franklin	intron_	427	427	.	.	.	ID=CUTC000069_intron_;name=CUTC000069_intron_;Name=CUTC000069_intron_
CUTC000069	franklin	intron_	504	504	.	.	.	ID=CUTC000069_intron__2;name=CUTC000069_intron_;Name=CUTC000069_intron_
CUTC000070	.	region	1	1141	.	.	.	orthologs=melon_icugi:MU39711;Ontology_term=GO:0016705,GO:0034019,GO:0016117;description=Similar%20to%20beta%20cyclase,%20chloroplastic/chromoplastic%20OS%3DCapsicum%20annuum%20GN%3DLCY1%20PE%3D2%20SV%3D1;name=CUTC000070;ID=CUTC000070;Name=CUTC000070
CUTC000070	franklin	ORF	2	943	.	.	.	ID=CUTC000070_ORF;name=CUTC000070_ORF;strand=-;Name=CUTC000070_ORF
CUTC000070	franklin	SNV	794	794	.	.	.	ID=CUTC000070_SNV;name=CUTC000070_SNV;Name=CUTC000070_SNV
CUTC000070	franklin	SNV	936	936	.	.	.	ID=CUTC000070_SNV_2;name=CUTC000070_SNV;Name=CUTC000070_SNV
CUTC000071	.	region	1	624	.	.	.	orthologs=melon_icugi:MU27247;name=CUTC000071;ID=CUTC000071;Name=CUTC000071
CUTC000071	franklin	ORF	2	378	.	.	.	ID=CUTC000071_ORF;name=CUTC000071_ORF;strand=-;Name=CUTC000071_ORF
CUTC000071	franklin	intron_	373	373	.	.	.	ID=CUTC000071_intron_;name=CUTC000071_intron_;Name=CUTC000071_intron_
CUTC000071	franklin	intron_	439	439	.	.	.	ID=CUTC000071_intron__2;name=CUTC000071_intron_;Name=CUTC000071_intron_
CUTC000071	franklin	SNV	534	534	.	.	.	ID=CUTC000071_SNV;name=CUTC000071_SNV;Name=CUTC000071_SNV
CUTC000072	.	region	1	1097	.	.	.	Ontology_term=GO:0004553,GO:0006073,GO:0048046,GO:0005618,GO:0016762;Name=CUTC000072;name=CUTC000072;ID=CUTC000072;description=Similar%20to%20endotransglucosylase/hydrolase%20protein%209%20OS%3DArabidopsis%20thaliana%20GN%3DXTH9%20PE%3D2%20SV%3D2
CUTC000072	franklin	ORF	100	1027	.	.	.	ID=CUTC000072_ORF;name=CUTC000072_ORF;strand=-;Name=CUTC000072_ORF
CUTC000072	franklin	SNV	651	651	.	.	.	ID=CUTC000072_SNV;name=CUTC000072_SNV;Name=CUTC000072_SNV
CUTC000072	franklin	SNV	846	846	.	.	.	ID=CUTC000072_SNV_2;name=CUTC000072_SNV;Name=CUTC000072_SNV
CUTC000072	franklin	SNV	942	942	.	.	.	ID=CUTC000072_SNV_3;name=CUTC000072_SNV;Name=CUTC000072_SNV
CUTC000072	franklin	SNV	990	990	.	.	.	ID=CUTC000072_SNV_4;name=CUTC000072_SNV;Name=CUTC000072_SNV
CUTC000073	.	region	1	510	.	.	.	orthologs=melon_icugi:MU29863;name=CUTC000073;ID=CUTC000073;Name=CUTC000073
CUTC000073	franklin	ORF	37	464	.	.	.	ID=CUTC000073_ORF;name=CUTC000073_ORF;strand=-;Name=CUTC000073_ORF
CUTC000073	franklin	SNV	124	124	.	.	.	ID=CUTC000073_SNV;name=CUTC000073_SNV;Name=CUTC000073_SNV
CUTC000073	franklin	SNV	264	264	.	.	.	ID=CUTC000073_SNV_2;name=CUTC000073_SNV;Name=CUTC000073_SNV
CUTC000074	.	region	1	638	.	.	.	Ontology_term=GO:0003735,GO:0022625,GO:0006412;Name=CUTC000074;name=CUTC000074;ID=CUTC000074;description=Similar%20to%20ribosomal%20protein%20L30%20OS%3DLupinus%20luteus%20GN%3DRPL30%20PE%3D3%20SV%3D1
CUTC000074	franklin	ORF	88	426	.	.	.	ID=CUTC000074_ORF;name=CUTC000074_ORF;strand=-;Name=CUTC000074_ORF
CUTC000074	franklin	intron_	214	214	.	.	.	ID=CUTC000074_intron_;name=CUTC000074_intron_;Name=CUTC000074_intron_
CUTC000074	franklin	intron_	316	316	.	.	.	ID=CUTC000074_intron__2;name=CUTC000074_intron_;Name=CUTC000074_intron_
CUTC000074	franklin	intron_	385	385	.	.	.	ID=CUTC000074_intron__3;name=CUTC000074_intron_;Name=CUTC000074_intron_
CUTC000075	.	region	1	682	.	.	.	orthologs=melon_icugi:MU27659;Name=CUTC000075;name=CUTC000075;ID=CUTC000075;description=Similar%20to%20AT1G15270.1%20|%20Symbols:%20%20|%20FUNCTIONS%20IN:%20molecular_function%20unknown%3B%20INVOLVED%20IN:%20biological_process%20unknown%3B%20LOCATED%20IN:%20plasma%20membrane%3B%20EXPRESSED%20IN:%2024%20plant%20structures%3B%20EXPRESSED%20DURING:%2015%20growth%20stages%3B%20CONTAINS%20InterPro%20D…
CUTC000075	franklin	ORF	2	397	.	.	.	ID=CUTC000075_ORF;name=CUTC000075_ORF;strand=-;Name=CUTC000075_ORF
CUTC000075	franklin	intron_	368	368	.	.	.	ID=CUTC000075_intron_;name=CUTC000075_intron_;Name=CUTC000075_intron_
CUTC000075	franklin	intron_	410	410	.	.	.	ID=CUTC000075_intron__2;name=CUTC000075_intron_;Name=CUTC000075_intron_
CUTC000075	franklin	intron_	466	466	.	.	.	ID=CUTC000075_intron__3;name=CUTC000075_intron_;Name=CUTC000075_intron_
CUTC000076	.	region	1	1043	.	.	.	ID=CUTC000076;name=CUTC000076;Name=CUTC000076
CUTC000076	franklin	ORF	2	203	.	.	.	ID=CUTC000076_ORF;name=CUTC000076_ORF;strand=-;Name=CUTC000076_ORF
CUTC000077	.	region	1	727	.	.	.	orthologs=melon_icugi:MU27273;Ontology_term=GO:0009536;description=Similar%20to%20AT4G10300.1%20|%20Symbols:%20%20|%20FUNCTIONS%20IN:%20molecular_function%20unknown%3B%20LOCATED%20IN:%20chloroplast%3B%20EXPRESSED%20IN:%2022%20plant%20structures%3B%20EXPRESSED%20DURING:%2014%20growth%20stages%3B%20CONTAINS%20InterPro%20DOMAIN/s:%20Cupin,%20RmlC-type%20(InterPro:IPR011051),%20Protein%20of%20unknown…
CUTC000077	franklin	ORF	62	643	.	.	.	ID=CUTC000077_ORF;name=CUTC000077_ORF;strand=-;Name=CUTC000077_ORF
CUTC000077	franklin	SNV	322	322	.	.	.	ID=CUTC000077_SNV;name=CUTC000077_SNV;Name=CUTC000077_SNV
CUTC000077	franklin	SNV	450	450	.	.	.	ID=CUTC000077_SNV_2;name=CUTC000077_SNV;Name=CUTC000077_SNV
CUTC000078	.	region	1	1124	.	.	.	Name=CUTC000078;name=CUTC000078;ID=CUTC000078;description=Similar%20to%20Predicted%20protein%20n%3D2%20Tax%3DPopulus%20trichocarpa%20RepID%3DB9IKQ7_POPTR
CUTC000078	franklin	ORF	488	1125	.	.	.	ID=CUTC000078_ORF;name=CUTC000078_ORF;strand=-;Name=CUTC000078_ORF
CUTC000078	franklin	intron_	321	321	.	.	.	ID=CUTC000078_intron_;name=CUTC000078_intron_;Name=CUTC000078_intron_
CUTC000078	franklin	SNV	163	163	.	.	.	ID=CUTC000078_SNV;name=CUTC000078_SNV;Name=CUTC000078_SNV
CUTC000078	franklin	SNV	219	219	.	.	.	ID=CUTC000078_SNV_2;name=CUTC000078_SNV;Name=CUTC000078_SNV
CUTC000079	.	region	1	711	.	.	.	orthologs=melon_icugi:MU37584;Ontology_term=GO:0042802,GO:0004252,GO:0016023,GO:0005886,GO:0043086;description=Similar%20to%20AT1G71950.1%20|%20Symbols:%20%20|%20identical%20protein%20binding%20/%20serine-type%20endopeptidase%20|%20chr1:27080453-27081573%20REVERSE;name=CUTC000079;ID=CUTC000079;Name=CUTC000079
CUTC000079	franklin	ORF	215	519	.	.	.	ID=CUTC000079_ORF;name=CUTC000079_ORF;strand=-;Name=CUTC000079_ORF
CUTC000079	franklin	SNV	386	386	.	.	.	ID=CUTC000079_SNV;name=CUTC000079_SNV;Name=CUTC000079_SNV
CUTC000079	franklin	SNV	463	463	.	.	.	ID=CUTC000079_SNV_2;name=CUTC000079_SNV;Name=CUTC000079_SNV
CUTC000079	franklin	SNV	499	499	.	.	.	ID=CUTC000079_SNV_3;name=CUTC000079_SNV;Name=CUTC000079_SNV
CUTC000079	franklin	SNV	504	504	.	.	.	ID=CUTC000079_SNV_4;name=CUTC000079_SNV;Name=CUTC000079_SNV
CUTC000079	franklin	SNV	525	525	.	.	.	ID=CUTC000079_SNV_5;name=CUTC000079_SNV;Name=CUTC000079_SNV
CUTC000079	franklin	SNV	542	542	.	.	.	ID=CUTC000079_SNV_6;name=CUTC000079_SNV;Name=CUTC000079_SNV
CUTC000080	.	region	1	578	.	.	.	orthologs=melon_icugi:MU27728;Ontology_term=GO:0005840,GO:0003735,GO:0006412;description=Similar%20to%20ribosomal%20protein%20L44%20OS%3DGossypium%20hirsutum%20GN%3DRPL44%20PE%3D3%20SV%3D3;name=CUTC000080;ID=CUTC000080;Name=CUTC000080
CUTC000080	franklin	ORF	81	397	.	.	.	ID=CUTC000080_ORF;name=CUTC000080_ORF;strand=-;Name=CUTC000080_ORF
CUTC000080	franklin	intron_	242	242	.	.	.	ID=CUTC000080_intron_;name=CUTC000080_intron_;Name=CUTC000080_intron_
CUTC000080	franklin	intron_	317	317	.	.	.	ID=CUTC000080_intron__2;name=CUTC000080_intron_;Name=CUTC000080_intron_
CUTC000081	.	region	1	718	.	.	.	ID=CUTC000081;name=CUTC000081;Name=CUTC000081
CUTC000081	franklin	ORF	2	424	.	.	.	ID=CUTC000081_ORF;name=CUTC000081_ORF;strand=-;Name=CUTC000081_ORF
CUTC000081	franklin	intron_	293	293	.	.	.	ID=CUTC000081_intron_;name=CUTC000081_intron_;Name=CUTC000081_intron_
CUTC000082	.	region	1	1779	.	.	.	orthologs=melon_icugi:MU21820;Ontology_term=GO:0006536,GO:0030170,GO:0004351,GO:0009536;description=Similar%20to%20decarboxylase%201%20OS%3DArabidopsis%20thaliana%20GN%3DGAD1%20PE%3D1%20SV%3D2;name=CUTC000082;ID=CUTC000082;Name=CUTC000082
CUTC000082	franklin	ORF	2	1623	.	.	.	ID=CUTC000082_ORF;name=CUTC000082_ORF;strand=-;Name=CUTC000082_ORF
CUTC000082	franklin	intron_	241	241	.	.	.	ID=CUTC000082_intron_;name=CUTC000082_intron_;Name=CUTC000082_intron_
CUTC000082	franklin	intron_	446	446	.	.	.	ID=CUTC000082_intron__2;name=CUTC000082_intron_;Name=CUTC000082_intron_
CUTC000082	franklin	intron_	651	651	.	.	.	ID=CUTC000082_intron__3;name=CUTC000082_intron_;Name=CUTC000082_intron_
CUTC000082	franklin	intron_	866	866	.	.	.	ID=CUTC000082_intron__4;name=CUTC000082_intron_;Name=CUTC000082_intron_
CUTC000082	franklin	intron_	1120	1120	.	.	.	ID=CUTC000082_intron__5;name=CUTC000082_intron_;Name=CUTC000082_intron_
CUTC000082	franklin	intron_	1173	1173	.	.	.	ID=CUTC000082_intron__6;name=CUTC000082_intron_;Name=CUTC000082_intron_
CUTC000082	franklin	SNV	797	797	.	.	.	ID=CUTC000082_SNV;name=CUTC000082_SNV;Name=CUTC000082_SNV
CUTC000082	franklin	SNV	953	953	.	.	.	ID=CUTC000082_SNV_2;name=CUTC000082_SNV;Name=CUTC000082_SNV
CUTC000083	.	region	1	630	.	.	.	ID=CUTC000083;name=CUTC000083;Name=CUTC000083
CUTC000083	franklin	ORF	201	437	.	.	.	ID=CUTC000083_ORF;name=CUTC000083_ORF;strand=-;Name=CUTC000083_ORF
CUTC000084	.	region	1	850	.	.	.	orthologs=melon_icugi:MU20589;Ontology_term=GO:0010090,GO:0005515;description=Similar%20to%20AT1G56580.1%20|%20Symbols:%20%20|%20unknown%20protein%20|%20chr1:21198402-21198902%20REVERSE;name=CUTC000084;ID=CUTC000084;Name=CUTC000084
CUTC000084	franklin	ORF	2	530	.	.	.	ID=CUTC000084_ORF;name=CUTC000084_ORF;strand=-;Name=CUTC000084_ORF
CUTC000084	franklin	SNV	567	567	.	.	.	ID=CUTC000084_SNV;name=CUTC000084_SNV;Name=CUTC000084_SNV
CUTC000085	.	region	1	590	.	.	.	orthologs=melon_icugi:MU29413;Ontology_term=GO:0003676,GO:0005732;description=Similar%20to%20nuclear%20ribonucleoprotein%20E%20OS%3DSus%20scrofa%20GN%3DSNRPE%20PE%3D3%20SV%3D1;name=CUTC000085;ID=CUTC000085;Name=CUTC000085
CUTC000085	franklin	ORF	114	432	.	.	.	ID=CUTC000085_ORF;name=CUTC000085_ORF;strand=-;Name=CUTC000085_ORF
CUTC000085	franklin	intron_	410	410	.	.	.	ID=CUTC000085_intron_;name=CUTC000085_intron_;Name=CUTC000085_intron_
CUTC000085	franklin	intron_	437	437	.	.	.	ID=CUTC000085_intron__2;name=CUTC000085_intron_;Name=CUTC000085_intron_
CUTC000086	.	region	1	578	.	.	.	orthologs=melon_icugi:MU37999;Ontology_term=GO:0006468,GO:0005524,GO:0005515;description=Similar%20to%20snRNA-associated%20Sm-like%20protein%20LSm5%20OS%3DPongo%20abelii%20GN%3DLSM5%20PE%3D3%20SV%3D3;name=CUTC000086;ID=CUTC000086;Name=CUTC000086
CUTC000086	franklin	ORF	148	411	.	.	.	ID=CUTC000086_ORF;name=CUTC000086_ORF;strand=-;Name=CUTC000086_ORF
CUTC000086	franklin	intron_	305	305	.	.	.	ID=CUTC000086_intron_;name=CUTC000086_intron_;Name=CUTC000086_intron_
CUTC000086	franklin	intron_	378	378	.	.	.	ID=CUTC000086_intron__2;name=CUTC000086_intron_;Name=CUTC000086_intron_
CUTC000086	franklin	SNV	91	91	.	.	.	ID=CUTC000086_SNV;name=CUTC000086_SNV;Name=CUTC000086_SNV
CUTC000086	franklin	SNV	390	390	.	.	.	ID=CUTC000086_SNV_2;name=CUTC000086_SNV;Name=CUTC000086_SNV
CUTC000087	.	region	1	727	.	.	.	Name=CUTC000087;name=CUTC000087;ID=CUTC000087;Ontology_term=GO:0008270,GO:0005515
CUTC000087	franklin	ORF	2	419	.	.	.	ID=CUTC000087_ORF;name=CUTC000087_ORF;strand=-;Name=CUTC000087_ORF
CUTC000087	franklin	SNV	76	76	.	.	.	ID=CUTC000087_SNV;name=CUTC000087_SNV;Name=CUTC000087_SNV
CUTC000087	franklin	SNV	77	77	.	.	.	ID=CUTC000087_SNV_2;name=CUTC000087_SNV;Name=CUTC000087_SNV
CUTC000087	franklin	SNV	163	163	.	.	.	ID=CUTC000087_SNV_3;name=CUTC000087_SNV;Name=CUTC000087_SNV
CUTC000088	.	region	1	582	.	.	.	orthologs=melon_icugi:MU21446;name=CUTC000088;ID=CUTC000088;Name=CUTC000088
CUTC000088	franklin	ORF	2	232	.	.	.	ID=CUTC000088_ORF;name=CUTC000088_ORF;strand=-;Name=CUTC000088_ORF
CUTC000088	franklin	SNV	109	109	.	.	.	ID=CUTC000088_SNV;name=CUTC000088_SNV;Name=CUTC000088_SNV
CUTC000088	franklin	SNV	136	136	.	.	.	ID=CUTC000088_SNV_2;name=CUTC000088_SNV;Name=CUTC000088_SNV
CUTC000088	franklin	SNV	149	149	.	.	.	ID=CUTC000088_SNV_3;name=CUTC000088_SNV;Name=CUTC000088_SNV
CUTC000088	franklin	SNV	187	187	.	.	.	ID=CUTC000088_SNV_4;name=CUTC000088_SNV;Name=CUTC000088_SNV
CUTC000088	franklin	SNV	291	291	.	.	.	ID=CUTC000088_SNV_5;name=CUTC000088_SNV;Name=CUTC000088_SNV
CUTC000089	.	region	1	632	.	.	.	Ontology_term=GO:0008270,GO:0005622;Name=CUTC000089;name=CUTC000089;ID=CUTC000089;description=Similar%20to%20Putative%20uncharacterized%20protein%20n%3D1%20Tax%3DRicinus%20communis%20RepID%3DB9S1M3_RICCO
CUTC000089	franklin	ORF	101	400	.	.	.	ID=CUTC000089_ORF;name=CUTC000089_ORF;strand=-;Name=CUTC000089_ORF
CUTC000089	franklin	SNV	74	74	.	.	.	ID=CUTC000089_SNV;name=CUTC000089_SNV;Name=CUTC000089_SNV
CUTC000089	franklin	SNV	75	75	.	.	.	ID=CUTC000089_SNV_2;name=CUTC000089_SNV;Name=CUTC000089_SNV
CUTC000089	franklin	SNV	227	227	.	.	.	ID=CUTC000089_SNV_3;name=CUTC000089_SNV;Name=CUTC000089_SNV
CUTC000089	franklin	SNV	233	233	.	.	.	ID=CUTC000089_SNV_4;name=CUTC000089_SNV;Name=CUTC000089_SNV
CUTC000089	franklin	SNV	300	300	.	.	.	ID=CUTC000089_SNV_5;name=CUTC000089_SNV;Name=CUTC000089_SNV
CUTC000090	.	region	1	792	.	.	.	Ontology_term=GO:0051287,GO:0055114,GO:0000287,GO:0006099,GO:0004449,GO:0005739;Name=CUTC000090;name=CUTC000090;ID=CUTC000090;description=Similar%20to%20dehydrogenase%20[NAD]%20regulatory%20subunit%203,%20mitochondrial%20OS%3DArabidopsis%20thaliana%20GN%3DIDH3%20PE%3D1%20SV%3D1
CUTC000090	franklin	ORF	2	494	.	.	.	ID=CUTC000090_ORF;name=CUTC000090_ORF;strand=-;Name=CUTC000090_ORF
CUTC000090	franklin	intron_	140	140	.	.	.	ID=CUTC000090_intron_;name=CUTC000090_intron_;Name=CUTC000090_intron_
CUTC000090	franklin	intron_	219	219	.	.	.	ID=CUTC000090_intron__2;name=CUTC000090_intron_;Name=CUTC000090_intron_
CUTC000090	franklin	SNV	208	208	.	.	.	ID=CUTC000090_SNV;name=CUTC000090_SNV;Name=CUTC000090_SNV
CUTC000090	franklin	SNV	289	289	.	.	.	ID=CUTC000090_SNV_2;name=CUTC000090_SNV;Name=CUTC000090_SNV
CUTC000090	franklin	SNV	391	391	.	.	.	ID=CUTC000090_SNV_3;name=CUTC000090_SNV;Name=CUTC000090_SNV
CUTC000090	franklin	SNV	466	466	.	.	.	ID=CUTC000090_SNV_4;name=CUTC000090_SNV;Name=CUTC000090_SNV
CUTC000090	franklin	SNV	502	502	.	.	.	ID=CUTC000090_SNV_5;name=CUTC000090_SNV;Name=CUTC000090_SNV
CUTC000090	franklin	SNV	582	582	.	.	.	ID=CUTC000090_SNV_6;name=CUTC000090_SNV;Name=CUTC000090_SNV
CUTC000090	franklin	SNV	592	592	.	.	.	ID=CUTC000090_SNV_7;name=CUTC000090_SNV;Name=CUTC000090_SNV
CUTC000090	franklin	SNV	649	649	.	.	.	ID=CUTC000090_SNV_8;name=CUTC000090_SNV;Name=CUTC000090_SNV
CUTC000090	franklin	SNV	679	679	.	.	.	ID=CUTC000090_SNV_9;name=CUTC000090_SNV;Name=CUTC000090_SNV
CUTC000090	franklin	SNV	708	708	.	.	.	ID=CUTC000090_SNV_10;name=CUTC000090_SNV;Name=CUTC000090_SNV
CUTC000091	.	region	1	553	.	.	.	orthologs=melon_icugi:MU21752;Ontology_term=GO:0003735,GO:0022625,GO:0006412,GO:0005739;description=Similar%20to%20ribosomal%20protein%20L39%20OS%3DOryza%20sativa%20subsp.%20japonica%20GN%3DRPL39%20PE%3D3%20SV%3D2;name=CUTC000091;ID=CUTC000091;Name=CUTC000091
CUTC000091	franklin	ORF	2	239	.	.	.	ID=CUTC000091_ORF;name=CUTC000091_ORF;strand=-;Name=CUTC000091_ORF
CUTC000092	.	region	1	606	.	.	.	orthologs=melon_icugi:MU19714;Ontology_term=GO:0005750,GO:0016787,GO:0009536;description=Similar%20to%20AT5G59613.1%20|%20Symbols:%20%20|%20unknown%20protein%20|%20chr5:24016162-24016500%20REVERSE;name=CUTC000092;ID=CUTC000092;Name=CUTC000092
CUTC000092	franklin	ORF	75	242	.	.	.	ID=CUTC000092_ORF;name=CUTC000092_ORF;strand=-;Name=CUTC000092_ORF
CUTC000092	franklin	intron_	370	370	.	.	.	ID=CUTC000092_intron_;name=CUTC000092_intron_;Name=CUTC000092_intron_
CUTC000092	franklin	intron_	413	413	.	.	.	ID=CUTC000092_intron__2;name=CUTC000092_intron_;Name=CUTC000092_intron_
CUTC000092	franklin	SNV	261	261	.	.	.	ID=CUTC000092_SNV;name=CUTC000092_SNV;Name=CUTC000092_SNV
CUTC000093	.	region	1	1263	.	.	.	Ontology_term=GO:0009725,GO:0005488,GO:0045449;Name=CUTC000093;name=CUTC000093;ID=CUTC000093;description=Similar%20to%20response%20factor%202%20OS%3DArabidopsis%20thaliana%20GN%3DARF2%20PE%3D1%20SV%3D2
CUTC000093	franklin	ORF	2	1264	.	.	.	ID=CUTC000093_ORF;name=CUTC000093_ORF;strand=-;Name=CUTC000093_ORF
CUTC000093	franklin	intron_	213	213	.	.	.	ID=CUTC000093_intron_;name=CUTC000093_intron_;Name=CUTC000093_intron_
CUTC000093	franklin	intron_	434	434	.	.	.	ID=CUTC000093_intron__2;name=CUTC000093_intron_;Name=CUTC000093_intron_
CUTC000093	franklin	intron_	632	632	.	.	.	ID=CUTC000093_intron__3;name=CUTC000093_intron_;Name=CUTC000093_intron_
CUTC000094	.	region	1	1119	.	.	.	orthologs=melon_icugi:MU19874;Ontology_term=GO:0009941,GO:0009543,GO:0009538,GO:0015979,GO:0009535;description=Similar%20to%20I%20reaction%20center%20subunit%20III,%20chloroplastic%20OS%3DFlaveria%20trinervia%20GN%3DPSAF%20PE%3D2%20SV%3D1;name=CUTC000094;ID=CUTC000094;Name=CUTC000094
CUTC000094	franklin	ORF	91	774	.	.	.	ID=CUTC000094_ORF;name=CUTC000094_ORF;strand=-;Name=CUTC000094_ORF
CUTC000094	franklin	SNV	89	89	.	.	.	ID=CUTC000094_SNV;name=CUTC000094_SNV;Name=CUTC000094_SNV
CUTC000094	franklin	SNV	557	557	.	.	.	ID=CUTC000094_SNV_2;name=CUTC000094_SNV;Name=CUTC000094_SNV
CUTC000095	.	region	1	1107	.	.	.	Name=CUTC000095;name=CUTC000095;ID=CUTC000095;description=Similar%20to%20AT1G14740.1%20|%20Symbols:%20%20|%20unknown%20protein%20|%20chr1:5075450-5077732%20REVERSE
CUTC000095	franklin	ORF	2	858	.	.	.	ID=CUTC000095_ORF;name=CUTC000095_ORF;strand=-;Name=CUTC000095_ORF
CUTC000096	.	region	1	1240	.	.	.	orthologs=melon_icugi:MU23444;Ontology_term=GO:0005515,GO:0004089,GO:0009570,GO:0015976,GO:0008270;description=Similar%20to%20anhydrase,%20chloroplastic%20OS%3DPisum%20sativum%20PE%3D1%20SV%3D1;name=CUTC000096;ID=CUTC000096;Name=CUTC000096
CUTC000096	franklin	ORF	53	1198	.	.	.	ID=CUTC000096_ORF;name=CUTC000096_ORF;strand=-;Name=CUTC000096_ORF
CUTC000096	franklin	intron_	183	183	.	.	.	ID=CUTC000096_intron_;name=CUTC000096_intron_;Name=CUTC000096_intron_
CUTC000096	franklin	intron_	377	377	.	.	.	ID=CUTC000096_intron__2;name=CUTC000096_intron_;Name=CUTC000096_intron_
CUTC000096	franklin	intron_	483	483	.	.	.	ID=CUTC000096_intron__3;name=CUTC000096_intron_;Name=CUTC000096_intron_
CUTC000096	franklin	intron_	569	569	.	.	.	ID=CUTC000096_intron__4;name=CUTC000096_intron_;Name=CUTC000096_intron_
CUTC000096	franklin	intron_	624	624	.	.	.	ID=CUTC000096_intron__5;name=CUTC000096_intron_;Name=CUTC000096_intron_
CUTC000096	franklin	intron_	740	740	.	.	.	ID=CUTC000096_intron__6;name=CUTC000096_intron_;Name=CUTC000096_intron_
CUTC000096	franklin	intron_	789	789	.	.	.	ID=CUTC000096_intron__7;name=CUTC000096_intron_;Name=CUTC000096_intron_
CUTC000096	franklin	intron_	936	936	.	.	.	ID=CUTC000096_intron__8;name=CUTC000096_intron_;Name=CUTC000096_intron_
CUTC000096	franklin	intron_	998	998	.	.	.	ID=CUTC000096_intron__9;name=CUTC000096_intron_;Name=CUTC000096_intron_
CUTC000097	.	region	1	578	.	.	.	orthologs=melon_icugi:MU23343;Name=CUTC000097;name=CUTC000097;ID=CUTC000097;Ontology_term=GO:0016023
CUTC000097	franklin	ORF	51	357	.	.	.	ID=CUTC000097_ORF;name=CUTC000097_ORF;strand=-;Name=CUTC000097_ORF
CUTC000097	franklin	intron_	318	318	.	.	.	ID=CUTC000097_intron_;name=CUTC000097_intron_;Name=CUTC000097_intron_
CUTC000098	.	region	1	739	.	.	.	Ontology_term=GO:0005777,GO:0003824,GO:0008270,GO:0009536;Name=CUTC000098;name=CUTC000098;ID=CUTC000098;description=Similar%20to%20kDa%20zinc-binding%20protein%20OS%3DZea%20mays%20GN%3DZBP14%20PE%3D1%20SV%3D1
CUTC000098	franklin	ORF	2	676	.	.	.	ID=CUTC000098_ORF;name=CUTC000098_ORF;strand=-;Name=CUTC000098_ORF
CUTC000098	franklin	SNV	62	62	.	.	.	ID=CUTC000098_SNV;name=CUTC000098_SNV;Name=CUTC000098_SNV
CUTC000099	.	region	1	959	.	.	.	orthologs=melon_icugi:MU23208;Ontology_term=GO:0009734,GO:0004364,GO:0004462;description=Similar%20to%20glutathione%20S-transferase%20OS%3DNicotiana%20tabacum%20PE%3D2%20SV%3D1;name=CUTC000099;ID=CUTC000099;Name=CUTC000099
CUTC000099	franklin	ORF	33	692	.	.	.	ID=CUTC000099_ORF;name=CUTC000099_ORF;strand=-;Name=CUTC000099_ORF
CUTC000099	franklin	SNV	512	512	.	.	.	ID=CUTC000099_SNV;name=CUTC000099_SNV;Name=CUTC000099_SNV
CUTC000099	franklin	SNV	612	612	.	.	.	ID=CUTC000099_SNV_2;name=CUTC000099_SNV;Name=CUTC000099_SNV
CUTC000100	.	region	1	701	.	.	.	orthologs=melon_icugi:MU21658;Ontology_term=GO:0030125,GO:0005515,GO:0008565,GO:0016192,GO:0006886,GO:0005739;description=Similar%20to%20complex%20subunit%20sigma-1%20OS%3DHomo%20sapiens%20GN%3DAP4S1%20PE%3D2%20SV%3D1;name=CUTC000100;ID=CUTC000100;Name=CUTC000100
CUTC000100	franklin	ORF	100	531	.	.	.	ID=CUTC000100_ORF;name=CUTC000100_ORF;strand=-;Name=CUTC000100_ORF
CUTC000100	franklin	intron_	240	240	.	.	.	ID=CUTC000100_intron_;name=CUTC000100_intron_;Name=CUTC000100_intron_
CUTC000100	franklin	intron_	327	327	.	.	.	ID=CUTC000100_intron__2;name=CUTC000100_intron_;Name=CUTC000100_intron_
CUTC000100	franklin	intron_	396	396	.	.	.	ID=CUTC000100_intron__3;name=CUTC000100_intron_;Name=CUTC000100_intron_
CUTC000100	franklin	SNV	51	51	.	.	.	ID=CUTC000100_SNV;name=CUTC000100_SNV;Name=CUTC000100_SNV
CUTC000100	franklin	SNV	209	209	.	.	.	ID=CUTC000100_SNV_2;name=CUTC000100_SNV;Name=CUTC000100_SNV
CUTC000100	franklin	SNV	229	229	.	.	.	ID=CUTC000100_SNV_3;name=CUTC000100_SNV;Name=CUTC000100_SNV
CUTC000100	franklin	SNV	326	326	.	.	.	ID=CUTC000100_SNV_4;name=CUTC000100_SNV;Name=CUTC000100_SNV
CUTC000101	.	region	1	1047	.	.	.	orthologs=melon_icugi:MU20509;Ontology_term=GO:0016301,GO:0005634,GO:0005515;description=Similar%20to%20one%20binder%20kinase%20activator-like%201%20OS%3DArabidopsis%20thaliana%20GN%3DAt4g19045%20PE%3D2%20SV%3D1;name=CUTC000101;ID=CUTC000101;Name=CUTC000101
CUTC000101	franklin	ORF	68	718	.	.	.	ID=CUTC000101_ORF;name=CUTC000101_ORF;strand=-;Name=CUTC000101_ORF
CUTC000101	franklin	intron_	328	328	.	.	.	ID=CUTC000101_intron_;name=CUTC000101_intron_;Name=CUTC000101_intron_
CUTC000101	franklin	intron_	406	406	.	.	.	ID=CUTC000101_intron__2;name=CUTC000101_intron_;Name=CUTC000101_intron_
CUTC000101	franklin	intron_	570	570	.	.	.	ID=CUTC000101_intron__3;name=CUTC000101_intron_;Name=CUTC000101_intron_
CUTC000101	franklin	intron_	704	704	.	.	.	ID=CUTC000101_intron__4;name=CUTC000101_intron_;Name=CUTC000101_intron_
CUTC000101	franklin	intron_	798	798	.	.	.	ID=CUTC000101_intron__5;name=CUTC000101_intron_;Name=CUTC000101_intron_
CUTC000101	franklin	intron_	907	907	.	.	.	ID=CUTC000101_intron__6;name=CUTC000101_intron_;Name=CUTC000101_intron_
CUTC000101	franklin	intron_	959	959	.	.	.	ID=CUTC000101_intron__7;name=CUTC000101_intron_;Name=CUTC000101_intron_
CUTC000102	.	region	1	961	.	.	.	Ontology_term=GO:0045454;Name=CUTC000102;name=CUTC000102;ID=CUTC000102;description=Similar%20to%204%20OS%3DArabidopsis%20thaliana%20GN%3DAt1g11530%20PE%3D2%20SV%3D2
CUTC000102	franklin	ORF	2	436	.	.	.	ID=CUTC000102_ORF;name=CUTC000102_ORF;strand=-;Name=CUTC000102_ORF
CUTC000103	.	region	1	548	.	.	.	orthologs=melon_icugi:MU19427;name=CUTC000103;ID=CUTC000103;Name=CUTC000103
CUTC000103	franklin	ORF	115	312	.	.	.	ID=CUTC000103_ORF;name=CUTC000103_ORF;strand=-;Name=CUTC000103_ORF
CUTC000103	franklin	SNV	102	102	.	.	.	ID=CUTC000103_SNV;name=CUTC000103_SNV;Name=CUTC000103_SNV
CUTC000103	franklin	SNV	120	120	.	.	.	ID=CUTC000103_SNV_2;name=CUTC000103_SNV;Name=CUTC000103_SNV
CUTC000103	franklin	SNV	160	160	.	.	.	ID=CUTC000103_SNV_3;name=CUTC000103_SNV;Name=CUTC000103_SNV
CUTC000103	franklin	SNV	266	266	.	.	.	ID=CUTC000103_SNV_4;name=CUTC000103_SNV;Name=CUTC000103_SNV
CUTC000103	franklin	SNV	275	275	.	.	.	ID=CUTC000103_SNV_5;name=CUTC000103_SNV;Name=CUTC000103_SNV
CUTC000103	franklin	SNV	325	325	.	.	.	ID=CUTC000103_SNV_6;name=CUTC000103_SNV;Name=CUTC000103_SNV
CUTC000103	franklin	SNV	333	333	.	.	.	ID=CUTC000103_SNV_7;name=CUTC000103_SNV;Name=CUTC000103_SNV
CUTC000103	franklin	SNV	334	334	.	.	.	ID=CUTC000103_SNV_8;name=CUTC000103_SNV;Name=CUTC000103_SNV
CUTC000103	franklin	SNV	343	343	.	.	.	ID=CUTC000103_SNV_9;name=CUTC000103_SNV;Name=CUTC000103_SNV
CUTC000103	franklin	SNV	418	418	.	.	.	ID=CUTC000103_SNV_10;name=CUTC000103_SNV;Name=CUTC000103_SNV
CUTC000104	.	region	1	579	.	.	.	Ontology_term=GO:0045271,GO:0009853,GO:0031966;Name=CUTC000104;name=CUTC000104;ID=CUTC000104;description=Similar%20to%20AT2G47690.1%20|%20Symbols:%20%20|%20NADH-ubiquinone%20oxidoreductase-related%20|%20chr2:19551263-19552052%20FORWARD
CUTC000104	franklin	ORF	2	341	.	.	.	ID=CUTC000104_ORF;name=CUTC000104_ORF;strand=-;Name=CUTC000104_ORF
CUTC000104	franklin	intron_	239	239	.	.	.	ID=CUTC000104_intron_;name=CUTC000104_intron_;Name=CUTC000104_intron_
CUTC000105	.	region	1	1376	.	.	.	orthologs=melon_icugi:MU38103;Name=CUTC000105;name=CUTC000105;ID=CUTC000105;description=Similar%20to%20PREDICTED:%20hypothetical%20protein%20n%3D1%20Tax%3DVitis%20vinifera%20RepID%3DUPI00019861C2
CUTC000105	franklin	ORF	125	1180	.	.	.	ID=CUTC000105_ORF;name=CUTC000105_ORF;strand=-;Name=CUTC000105_ORF
CUTC000105	franklin	SNV	1217	1217	.	.	.	ID=CUTC000105_SNV;name=CUTC000105_SNV;Name=CUTC000105_SNV
CUTC000106	.	region	1	1202	.	.	.	orthologs=melon_icugi:MU22661;Ontology_term=GO:0005840,GO:0003735,GO:0006412,GO:0005739;description=Similar%20to%20AT1G31817.1%20|%20Symbols:%20NFD3%20|%20NFD3%20(NUCLEAR%20FUSION%20DEFECTIVE%203)%3B%20structural%20constituent%20of%20ribosome%20|%20chr1:11414932-11416356%20REVERSE;name=CUTC000106;ID=CUTC000106;Name=CUTC000106
CUTC000106	franklin	ORF	2	909	.	.	.	ID=CUTC000106_ORF;name=CUTC000106_ORF;strand=-;Name=CUTC000106_ORF
CUTC000107	.	region	1	615	.	.	.	orthologs=melon_icugi:MU27218;Ontology_term=GO:0005840,GO:0003735,GO:0006412;description=Similar%20to%20ribosomal%20protein%20L36-1%20OS%3DArabidopsis%20thaliana%20GN%3DRPL36A%20PE%3D2%20SV%3D1;name=CUTC000107;ID=CUTC000107;Name=CUTC000107
CUTC000107	franklin	ORF	55	387	.	.	.	ID=CUTC000107_ORF;name=CUTC000107_ORF;strand=-;Name=CUTC000107_ORF
CUTC000107	franklin	intron_	261	261	.	.	.	ID=CUTC000107_intron_;name=CUTC000107_intron_;Name=CUTC000107_intron_
CUTC000107	franklin	intron_	461	461	.	.	.	ID=CUTC000107_intron__2;name=CUTC000107_intron_;Name=CUTC000107_intron_
CUTC000107	franklin	SNV	309	309	.	.	.	ID=CUTC000107_SNV;name=CUTC000107_SNV;Name=CUTC000107_SNV
CUTC000108	.	region	1	634	.	.	.	orthologs=melon_icugi:MU26957;Ontology_term=GO:0005840,GO:0003735,GO:0006412;description=Similar%20to%20AT5G55125.2%20|%20Symbols:%20%20|%20unknown%20protein%20|%20chr5:22372737-22372967%20FORWARD;name=CUTC000108;ID=CUTC000108;Name=CUTC000108
CUTC000108	franklin	ORF	2	430	.	.	.	ID=CUTC000108_ORF;name=CUTC000108_ORF;strand=-;Name=CUTC000108_ORF
CUTC000109	.	region	1	742	.	.	.	Ontology_term=GO:0005840,GO:0003735,GO:0006412,GO:0019843,GO:0000166;Name=CUTC000109;name=CUTC000109;ID=CUTC000109;description=Similar%20to%20ribosomal%20protein%20L23a%20OS%3DDaucus%20carota%20GN%3DRPL23A%20PE%3D2%20SV%3D1
CUTC000109	franklin	ORF	2	559	.	.	.	ID=CUTC000109_ORF;name=CUTC000109_ORF;strand=-;Name=CUTC000109_ORF
CUTC000109	franklin	intron_	474	474	.	.	.	ID=CUTC000109_intron_;name=CUTC000109_intron_;Name=CUTC000109_intron_
CUTC000109	franklin	SNV	24	24	.	.	.	ID=CUTC000109_SNV;name=CUTC000109_SNV;Name=CUTC000109_SNV
CUTC000109	franklin	SNV	38	38	.	.	.	ID=CUTC000109_SNV_2;name=CUTC000109_SNV;Name=CUTC000109_SNV
CUTC000109	franklin	SNV	216	216	.	.	.	ID=CUTC000109_SNV_3;name=CUTC000109_SNV;Name=CUTC000109_SNV
CUTC000109	franklin	SNV	546	546	.	.	.	ID=CUTC000109_SNV_4;name=CUTC000109_SNV;Name=CUTC000109_SNV
CUTC000109	franklin	SNV	642	642	.	.	.	ID=CUTC000109_SNV_5;name=CUTC000109_SNV;Name=CUTC000109_SNV
CUTC000110	.	region	1	645	.	.	.	Ontology_term=GO:0005739;Name=CUTC000110;name=CUTC000110;ID=CUTC000110;description=Similar%20to%20Predicted%20protein%20n%3D3%20Tax%3DMalpighiales%20RepID%3DA9P8L7_POPTR
CUTC000110	franklin	ORF	2	405	.	.	.	ID=CUTC000110_ORF;name=CUTC000110_ORF;strand=-;Name=CUTC000110_ORF
CUTC000110	franklin	SNV	118	118	.	.	.	ID=CUTC000110_SNV;name=CUTC000110_SNV;Name=CUTC000110_SNV
CUTC000110	franklin	SNV	201	201	.	.	.	ID=CUTC000110_SNV_2;name=CUTC000110_SNV;Name=CUTC000110_SNV
CUTC000110	franklin	SNV	377	377	.	.	.	ID=CUTC000110_SNV_3;name=CUTC000110_SNV;Name=CUTC000110_SNV
CUTC000110	franklin	SNV	393	393	.	.	.	ID=CUTC000110_SNV_4;name=CUTC000110_SNV;Name=CUTC000110_SNV
CUTC000110	franklin	SNV	420	420	.	.	.	ID=CUTC000110_SNV_5;name=CUTC000110_SNV;Name=CUTC000110_SNV
CUTC000110	franklin	SNV	448	448	.	.	.	ID=CUTC000110_SNV_6;name=CUTC000110_SNV;Name=CUTC000110_SNV
CUTC000111	.	region	1	567	.	.	.	Name=CUTC000111;name=CUTC000111;ID=CUTC000111;Ontology_term=GO:0044444,GO:0043229
CUTC000111	franklin	ORF	2	397	.	.	.	ID=CUTC000111_ORF;name=CUTC000111_ORF;strand=-;Name=CUTC000111_ORF
CUTC000112	.	region	1	715	.	.	.	orthologs=melon_icugi:MU26151;Ontology_term=GO:0016491,GO:0005739;description=Similar%20to%20AT3G03070.1%20|%20Symbols:%20%20|%20NADH-ubiquinone%20oxidoreductase-related%20|%20chr3:696593-698069%20REVERSE;name=CUTC000112;ID=CUTC000112;Name=CUTC000112
CUTC000112	franklin	ORF	138	571	.	.	.	ID=CUTC000112_ORF;name=CUTC000112_ORF;strand=-;Name=CUTC000112_ORF
CUTC000112	franklin	intron_	378	378	.	.	.	ID=CUTC000112_intron_;name=CUTC000112_intron_;Name=CUTC000112_intron_
CUTC000112	franklin	intron_	463	463	.	.	.	ID=CUTC000112_intron__2;name=CUTC000112_intron_;Name=CUTC000112_intron_
CUTC000112	franklin	SNV	231	231	.	.	.	ID=CUTC000112_SNV;name=CUTC000112_SNV;Name=CUTC000112_SNV
CUTC000112	franklin	SNV	275	275	.	.	.	ID=CUTC000112_SNV_2;name=CUTC000112_SNV;Name=CUTC000112_SNV
CUTC000113	.	region	1	705	.	.	.	orthologs=melon_icugi:MU21431;Ontology_term=GO:0003735,GO:0022627,GO:0006412;description=Similar%20to%20ribosomal%20protein%20S26-3%20OS%3DArabidopsis%20thaliana%20GN%3DRPS26C%20PE%3D2%20SV%3D1;name=CUTC000113;ID=CUTC000113;Name=CUTC000113
CUTC000113	franklin	ORF	116	508	.	.	.	ID=CUTC000113_ORF;name=CUTC000113_ORF;strand=-;Name=CUTC000113_ORF
CUTC000113	franklin	intron_	277	277	.	.	.	ID=CUTC000113_intron_;name=CUTC000113_intron_;Name=CUTC000113_intron_
CUTC000113	franklin	intron_	411	411	.	.	.	ID=CUTC000113_intron__2;name=CUTC000113_intron_;Name=CUTC000113_intron_
CUTC000113	franklin	intron_	496	496	.	.	.	ID=CUTC000113_intron__3;name=CUTC000113_intron_;Name=CUTC000113_intron_
CUTC000113	franklin	intron_	589	589	.	.	.	ID=CUTC000113_intron__4;name=CUTC000113_intron_;Name=CUTC000113_intron_
CUTC000113	franklin	SNV	374	374	.	.	.	ID=CUTC000113_SNV;name=CUTC000113_SNV;Name=CUTC000113_SNV
CUTC000114	.	region	1	548	.	.	.	Ontology_term=GO:0006123,GO:0009060,GO:0005751,GO:0004129;Name=CUTC000114;name=CUTC000114;ID=CUTC000114;description=Similar%20to%20c%20oxidase%20subunit%206B%20OS%3DSchizosaccharomyces%20pombe%20GN%3Dcox12%20PE%3D2%20SV%3D2
CUTC000114	franklin	ORF	2	362	.	.	.	ID=CUTC000114_ORF;name=CUTC000114_ORF;strand=-;Name=CUTC000114_ORF
CUTC000114	franklin	intron_	281	281	.	.	.	ID=CUTC000114_intron_;name=CUTC000114_intron_;Name=CUTC000114_intron_
CUTC000114	franklin	intron_	363	363	.	.	.	ID=CUTC000114_intron__2;name=CUTC000114_intron_;Name=CUTC000114_intron_
CUTC000114	franklin	intron_	452	452	.	.	.	ID=CUTC000114_intron__3;name=CUTC000114_intron_;Name=CUTC000114_intron_
CUTC000115	.	region	1	555	.	.	.	orthologs=melon_icugi:MU20939;name=CUTC000115;ID=CUTC000115;Name=CUTC000115
CUTC000115	franklin	ORF	205	514	.	.	.	ID=CUTC000115_ORF;name=CUTC000115_ORF;strand=-;Name=CUTC000115_ORF
CUTC000115	franklin	SNV	86	86	.	.	.	ID=CUTC000115_SNV;name=CUTC000115_SNV;Name=CUTC000115_SNV
CUTC000115	franklin	SNV	100	100	.	.	.	ID=CUTC000115_SNV_2;name=CUTC000115_SNV;Name=CUTC000115_SNV
CUTC000115	franklin	SNV	110	110	.	.	.	ID=CUTC000115_SNV_3;name=CUTC000115_SNV;Name=CUTC000115_SNV
CUTC000115	franklin	SNV	272	272	.	.	.	ID=CUTC000115_SNV_4;name=CUTC000115_SNV;Name=CUTC000115_SNV
CUTC000115	franklin	SNV	351	351	.	.	.	ID=CUTC000115_SNV_5;name=CUTC000115_SNV;Name=CUTC000115_SNV
CUTC000115	franklin	SNV	409	409	.	.	.	ID=CUTC000115_SNV_6;name=CUTC000115_SNV;Name=CUTC000115_SNV
CUTC000116	.	region	1	1370	.	.	.	orthologs=melon_icugi:MU21762;Ontology_term=GO:0005730,GO:0005739;description=Similar%20to%20biogenesis%20regulatory%20protein%20homolog%20OS%3DArabidopsis%20thaliana%20GN%3DAt2g37990%20PE%3D2%20SV%3D2;name=CUTC000116;ID=CUTC000116;Name=CUTC000116
CUTC000116	franklin	ORF	2	1253	.	.	.	ID=CUTC000116_ORF;name=CUTC000116_ORF;strand=-;Name=CUTC000116_ORF
CUTC000116	franklin	intron_	503	503	.	.	.	ID=CUTC000116_intron_;name=CUTC000116_intron_;Name=CUTC000116_intron_
CUTC000116	franklin	intron_	555	555	.	.	.	ID=CUTC000116_intron__2;name=CUTC000116_intron_;Name=CUTC000116_intron_
CUTC000116	franklin	intron_	684	684	.	.	.	ID=CUTC000116_intron__3;name=CUTC000116_intron_;Name=CUTC000116_intron_
CUTC000116	franklin	intron_	802	802	.	.	.	ID=CUTC000116_intron__4;name=CUTC000116_intron_;Name=CUTC000116_intron_
CUTC000116	franklin	intron_	986	986	.	.	.	ID=CUTC000116_intron__5;name=CUTC000116_intron_;Name=CUTC000116_intron_
CUTC000116	franklin	intron_	1100	1100	.	.	.	ID=CUTC000116_intron__6;name=CUTC000116_intron_;Name=CUTC000116_intron_
CUTC000116	franklin	SNV	197	197	.	.	.	ID=CUTC000116_SNV;name=CUTC000116_SNV;Name=CUTC000116_SNV
CUTC000116	franklin	SNV	474	474	.	.	.	ID=CUTC000116_SNV_2;name=CUTC000116_SNV;Name=CUTC000116_SNV
CUTC000116	franklin	SNV	568	568	.	.	.	ID=CUTC000116_SNV_3;name=CUTC000116_SNV;Name=CUTC000116_SNV
CUTC000116	franklin	SNV	575	575	.	.	.	ID=CUTC000116_SNV_4;name=CUTC000116_SNV;Name=CUTC000116_SNV
CUTC000116	franklin	SNV	598	598	.	.	.	ID=CUTC000116_SNV_5;name=CUTC000116_SNV;Name=CUTC000116_SNV
CUTC000117	.	region	1	715	.	.	.	Ontology_term=GO:0006810,GO:0003723;Name=CUTC000117;name=CUTC000117;ID=CUTC000117;description=Similar%20to%20kDa%20phloem%20protein%202%20OS%3DCucurbita%20maxima%20GN%3DPP16-2%20PE%3D1%20SV%3D3
CUTC000117	franklin	ORF	2	497	.	.	.	ID=CUTC000117_ORF;name=CUTC000117_ORF;strand=-;Name=CUTC000117_ORF
CUTC000117	franklin	SNV	376	376	.	.	.	ID=CUTC000117_SNV;name=CUTC000117_SNV;Name=CUTC000117_SNV
CUTC000117	franklin	SNV	512	512	.	.	.	ID=CUTC000117_SNV_2;name=CUTC000117_SNV;Name=CUTC000117_SNV
CUTC000118	.	region	1	737	.	.	.	Ontology_term=GO:0016020,GO:0006810,GO:0005215;Name=CUTC000118;name=CUTC000118;ID=CUTC000118;description=Similar%20to%20PREDICTED:%20hypothetical%20protein%20n%3D1%20Tax%3DVitis%20vinifera%20RepID%3DUPI0001985460
CUTC000118	franklin	ORF	142	381	.	.	.	ID=CUTC000118_ORF;name=CUTC000118_ORF;strand=-;Name=CUTC000118_ORF
CUTC000118	franklin	intron_	246	246	.	.	.	ID=CUTC000118_intron_;name=CUTC000118_intron_;Name=CUTC000118_intron_
CUTC000118	franklin	SNV	226	226	.	.	.	ID=CUTC000118_SNV;name=CUTC000118_SNV;Name=CUTC000118_SNV
CUTC000118	franklin	SNV	264	264	.	.	.	ID=CUTC000118_SNV_2;name=CUTC000118_SNV;Name=CUTC000118_SNV
CUTC000118	franklin	SNV	319	319	.	.	.	ID=CUTC000118_SNV_3;name=CUTC000118_SNV;Name=CUTC000118_SNV
CUTC000118	franklin	SNV	433	433	.	.	.	ID=CUTC000118_SNV_4;name=CUTC000118_SNV;Name=CUTC000118_SNV
CUTC000119	.	region	1	595	.	.	.	Name=CUTC000119;name=CUTC000119;ID=CUTC000119;Ontology_term=GO:0044464
CUTC000119	franklin	ORF	191	461	.	.	.	ID=CUTC000119_ORF;name=CUTC000119_ORF;strand=-;Name=CUTC000119_ORF
CUTC000120	.	region	1	674	.	.	.	orthologs=melon_icugi:MU23626;Ontology_term=GO:0005750,GO:0008121,GO:0006810,GO:0022900;description=Similar%20to%20b-c1%20complex%20subunit%208%20OS%3DSolanum%20tuberosum%20PE%3D1%20SV%3D2;name=CUTC000120;ID=CUTC000120;Name=CUTC000120
CUTC000120	franklin	ORF	80	437	.	.	.	ID=CUTC000120_ORF;name=CUTC000120_ORF;strand=-;Name=CUTC000120_ORF
CUTC000120	franklin	intron_	288	288	.	.	.	ID=CUTC000120_intron_;name=CUTC000120_intron_;Name=CUTC000120_intron_
CUTC000121	.	region	1	858	.	.	.	orthologs=melon_icugi:MU19610,melon_icugi:MU28202;Ontology_term=GO:0005840,GO:0003735,GO:0006412,GO:0009536;description=Similar%20to%20ribosomal%20protein%20L32-1%20OS%3DArabidopsis%20thaliana%20GN%3DRPL32A%20PE%3D2%20SV%3D2;name=CUTC000121;ID=CUTC000121;Name=CUTC000121
CUTC000121	franklin	ORF	2	499	.	.	.	ID=CUTC000121_ORF;name=CUTC000121_ORF;strand=-;Name=CUTC000121_ORF
CUTC000121	franklin	intron_	187	187	.	.	.	ID=CUTC000121_intron_;name=CUTC000121_intron_;Name=CUTC000121_intron_
CUTC000122	.	region	1	571	.	.	.	orthologs=melon_icugi:MU27334;name=CUTC000122;ID=CUTC000122;Name=CUTC000122
CUTC000122	franklin	ORF	193	572	.	.	.	ID=CUTC000122_ORF;name=CUTC000122_ORF;strand=-;Name=CUTC000122_ORF
CUTC000123	.	region	1	656	.	.	.	Ontology_term=GO:0003735,GO:0042254,GO:0022625,GO:0008270,GO:0006412,GO:0019843,GO:0009536;Name=CUTC000123;name=CUTC000123;ID=CUTC000123;description=Similar%20to%20ribosomal%20protein%20L37-3%20OS%3DArabidopsis%20thaliana%20GN%3DRPL37C%20PE%3D3%20SV%3D1
CUTC000123	franklin	ORF	164	657	.	.	.	ID=CUTC000123_ORF;name=CUTC000123_ORF;strand=-;Name=CUTC000123_ORF
CUTC000123	franklin	intron_	339	339	.	.	.	ID=CUTC000123_intron_;name=CUTC000123_intron_;Name=CUTC000123_intron_
CUTC000123	franklin	intron_	441	441	.	.	.	ID=CUTC000123_intron__2;name=CUTC000123_intron_;Name=CUTC000123_intron_
CUTC000124	.	region	1	923	.	.	.	Ontology_term=GO:0005886,GO:0005488,GO:0009536;Name=CUTC000124;name=CUTC000124;ID=CUTC000124;description=Similar%20to%20AT4G10840.1%20|%20Symbols:%20%20|%20kinesin%20light%20chain-related%20|%20chr4:6656614-6659033%20FORWARD
CUTC000124	franklin	ORF	2	681	.	.	.	ID=CUTC000124_ORF;name=CUTC000124_ORF;strand=-;Name=CUTC000124_ORF
CUTC000125	.	region	1	487	.	.	.	ID=CUTC000125;name=CUTC000125;Name=CUTC000125
CUTC000125	franklin	ORF	218	488	.	.	.	ID=CUTC000125_ORF;name=CUTC000125_ORF;strand=-;Name=CUTC000125_ORF
CUTC000126	.	region	1	488	.	.	.	ID=CUTC000126;name=CUTC000126;Name=CUTC000126
CUTC000126	franklin	ORF	120	290	.	.	.	ID=CUTC000126_ORF;name=CUTC000126_ORF;strand=-;Name=CUTC000126_ORF
CUTC000126	franklin	SNV	176	176	.	.	.	ID=CUTC000126_SNV;name=CUTC000126_SNV;Name=CUTC000126_SNV
CUTC000126	franklin	SNV	400	400	.	.	.	ID=CUTC000126_SNV_2;name=CUTC000126_SNV;Name=CUTC000126_SNV
CUTC000127	.	region	1	548	.	.	.	orthologs=melon_icugi:MU28758;Ontology_term=GO:0045271,GO:0016023,GO:0009853,GO:0031966;description=Similar%20to%20AT2G31490.1%20|%20Symbols:%20%20|%20unknown%20protein%20|%20chr2:13412060-13413002%20FORWARD;name=CUTC000127;ID=CUTC000127;Name=CUTC000127
CUTC000127	franklin	ORF	132	347	.	.	.	ID=CUTC000127_ORF;name=CUTC000127_ORF;strand=-;Name=CUTC000127_ORF
CUTC000128	.	region	1	547	.	.	.	ID=CUTC000128;name=CUTC000128;Name=CUTC000128
CUTC000128	franklin	ORF	2	247	.	.	.	ID=CUTC000128_ORF;name=CUTC000128_ORF;strand=-;Name=CUTC000128_ORF
CUTC000129	.	region	1	593	.	.	.	orthologs=melon_icugi:MU19626,melon_icugi:MU30527;Ontology_term=GO:0006754,GO:0005524,GO:0016020,GO:0015662;description=Similar%20to%20Predicted%20protein%20n%3D2%20Tax%3DPopulus%20trichocarpa%20RepID%3DA9P8A9_POPTR;name=CUTC000129;ID=CUTC000129;Name=CUTC000129
CUTC000129	franklin	ORF	2	390	.	.	.	ID=CUTC000129_ORF;name=CUTC000129_ORF;strand=-;Name=CUTC000129_ORF
CUTC000130	.	region	1	980	.	.	.	orthologs=melon_icugi:MU20958;Ontology_term=GO:0016023;description=Similar%20to%20domain%20family%20protein%202%20OS%3DMacaca%20fascicularis%20GN%3DYTHDF2%20PE%3D2%20SV%3D1;name=CUTC000130;ID=CUTC000130;Name=CUTC000130
CUTC000130	franklin	ORF	2	981	.	.	.	ID=CUTC000130_ORF;name=CUTC000130_ORF;strand=-;Name=CUTC000130_ORF
CUTC000130	franklin	intron_	348	348	.	.	.	ID=CUTC000130_intron_;name=CUTC000130_intron_;Name=CUTC000130_intron_
CUTC000130	franklin	intron_	495	495	.	.	.	ID=CUTC000130_intron__2;name=CUTC000130_intron_;Name=CUTC000130_intron_
CUTC000130	franklin	intron_	708	708	.	.	.	ID=CUTC000130_intron__3;name=CUTC000130_intron_;Name=CUTC000130_intron_
CUTC000130	franklin	SNV	219	219	.	.	.	ID=CUTC000130_SNV;name=CUTC000130_SNV;Name=CUTC000130_SNV
CUTC000130	franklin	SNV	537	537	.	.	.	ID=CUTC000130_SNV_2;name=CUTC000130_SNV;Name=CUTC000130_SNV
CUTC000130	franklin	SNV	856	856	.	.	.	ID=CUTC000130_SNV_3;name=CUTC000130_SNV;Name=CUTC000130_SNV
CUTC000131	.	region	1	605	.	.	.	Ontology_term=GO:0022626,GO:0003735,GO:0005618,GO:0008270,GO:0006412;Name=CUTC000131;name=CUTC000131;ID=CUTC000131;description=Similar%20to%20ribosomal%20protein%20S27-2%20OS%3DArabidopsis%20thaliana%20GN%3DRPS27B%20PE%3D2%20SV%3D2
CUTC000131	franklin	ORF	163	606	.	.	.	ID=CUTC000131_ORF;name=CUTC000131_ORF;strand=-;Name=CUTC000131_ORF
CUTC000132	.	region	1	942	.	.	.	Ontology_term=GO:0009409,GO:0004643,GO:0003937,GO:0006188,GO:0010319;Name=CUTC000132;name=CUTC000132;ID=CUTC000132;description=Similar%20to%20purine%20biosynthesis%20protein%20purH%20OS%3DAnoxybacillus%20flavithermus%20(strain%20DSM%2021510%20/%20WK1)%20GN%3DpurH%20PE%3D3%20SV%3D1
CUTC000132	franklin	ORF	2	849	.	.	.	ID=CUTC000132_ORF;name=CUTC000132_ORF;strand=-;Name=CUTC000132_ORF
CUTC000132	franklin	intron_	338	338	.	.	.	ID=CUTC000132_intron_;name=CUTC000132_intron_;Name=CUTC000132_intron_
CUTC000132	franklin	intron_	465	465	.	.	.	ID=CUTC000132_intron__2;name=CUTC000132_intron_;Name=CUTC000132_intron_
CUTC000132	franklin	intron_	813	813	.	.	.	ID=CUTC000132_intron__3;name=CUTC000132_intron_;Name=CUTC000132_intron_
CUTC000133	.	region	1	599	.	.	.	orthologs=melon_icugi:MU27193;Ontology_term=GO:0003735,GO:0022627,GO:0006412;description=Similar%20to%20ribosomal%20protein%20S25-2%20OS%3DArabidopsis%20thaliana%20GN%3DRPS25B%20PE%3D2%20SV%3D1;name=CUTC000133;ID=CUTC000133;Name=CUTC000133
CUTC000133	franklin	ORF	2	428	.	.	.	ID=CUTC000133_ORF;name=CUTC000133_ORF;strand=-;Name=CUTC000133_ORF
CUTC000133	franklin	intron_	287	287	.	.	.	ID=CUTC000133_intron_;name=CUTC000133_intron_;Name=CUTC000133_intron_
CUTC000133	franklin	intron_	422	422	.	.	.	ID=CUTC000133_intron__2;name=CUTC000133_intron_;Name=CUTC000133_intron_
CUTC000133	franklin	intron_	497	497	.	.	.	ID=CUTC000133_intron__3;name=CUTC000133_intron_;Name=CUTC000133_intron_
CUTC000134	.	region	1	755	.	.	.	Ontology_term=GO:0000786,GO:0003677,GO:0006334,GO:0016192,GO:0016021,GO:0005634,GO:0009536;Name=CUTC000134;name=CUTC000134;ID=CUTC000134;description=Similar%20to%20H3.2%20OS%3DTriticum%20aestivum%20PE%3D1%20SV%3D2
CUTC000134	franklin	ORF	114	524	.	.	.	ID=CUTC000134_ORF;name=CUTC000134_ORF;strand=-;Name=CUTC000134_ORF
CUTC000134	franklin	SNV	25	25	.	.	.	ID=CUTC000134_SNV;name=CUTC000134_SNV;Name=CUTC000134_SNV
CUTC000134	franklin	SNV	562	562	.	.	.	ID=CUTC000134_SNV_2;name=CUTC000134_SNV;Name=CUTC000134_SNV
CUTC000134	franklin	SNV	569	569	.	.	.	ID=CUTC000134_SNV_3;name=CUTC000134_SNV;Name=CUTC000134_SNV
CUTC000134	franklin	SNV	601	601	.	.	.	ID=CUTC000134_SNV_4;name=CUTC000134_SNV;Name=CUTC000134_SNV
CUTC000135	.	region	1	544	.	.	.	Name=CUTC000135;name=CUTC000135;ID=CUTC000135;Ontology_term=GO:0016021,GO:0005452,GO:0006820
CUTC000135	franklin	ORF	2	292	.	.	.	ID=CUTC000135_ORF;name=CUTC000135_ORF;strand=-;Name=CUTC000135_ORF
CUTC000136	.	region	1	623	.	.	.	Name=CUTC000136;name=CUTC000136;ID=CUTC000136;description=Similar%20to%20AT1G33810.1%20|%20Symbols:%20%20|%20unknown%20protein%20|%20chr1:12265084-12266655%20FORWARD
CUTC000136	franklin	ORF	57	467	.	.	.	ID=CUTC000136_ORF;name=CUTC000136_ORF;strand=-;Name=CUTC000136_ORF
CUTC000136	franklin	intron_	127	127	.	.	.	ID=CUTC000136_intron_;name=CUTC000136_intron_;Name=CUTC000136_intron_
CUTC000136	franklin	intron_	232	232	.	.	.	ID=CUTC000136_intron__2;name=CUTC000136_intron_;Name=CUTC000136_intron_
CUTC000136	franklin	intron_	347	347	.	.	.	ID=CUTC000136_intron__3;name=CUTC000136_intron_;Name=CUTC000136_intron_
CUTC000137	.	region	1	680	.	.	.	Ontology_term=GO:0000062;Name=CUTC000137;name=CUTC000137;ID=CUTC000137;description=Similar%20to%20protein%20OS%3DRicinus%20communis%20PE%3D3%20SV%3D1
CUTC000137	franklin	ORF	113	382	.	.	.	ID=CUTC000137_ORF;name=CUTC000137_ORF;strand=-;Name=CUTC000137_ORF
CUTC000137	franklin	intron_	377	377	.	.	.	ID=CUTC000137_intron_;name=CUTC000137_intron_;Name=CUTC000137_intron_
CUTC000137	franklin	intron_	440	440	.	.	.	ID=CUTC000137_intron__2;name=CUTC000137_intron_;Name=CUTC000137_intron_
CUTC000137	franklin	SNV	489	489	.	.	.	ID=CUTC000137_SNV;name=CUTC000137_SNV;Name=CUTC000137_SNV
CUTC000137	franklin	SNV	577	577	.	.	.	ID=CUTC000137_SNV_2;name=CUTC000137_SNV;Name=CUTC000137_SNV
CUTC000138	.	region	1	633	.	.	.	Name=CUTC000138;name=CUTC000138;ID=CUTC000138;Ontology_term=GO:0015450,GO:0005743,GO:0046872,GO:0006626
CUTC000138	franklin	ORF	37	634	.	.	.	ID=CUTC000138_ORF;name=CUTC000138_ORF;strand=-;Name=CUTC000138_ORF
CUTC000139	.	region	1	4441	.	.	.	orthologs=melon_icugi:MU25700;Ontology_term=GO:0003735,GO:0015935,GO:0009507,GO:0016020,GO:0006412,GO:0019843,GO:0005739;description=Similar%20to%20ribosomal%20protein%20S3,%20chloroplastic%20OS%3DCucumis%20sativus%20GN%3Drps3%20PE%3D3%20SV%3D1;name=CUTC000139;ID=CUTC000139;Name=CUTC000139
CUTC000139	franklin	ORF	2649	3314	.	.	.	ID=CUTC000139_ORF;name=CUTC000139_ORF;strand=-;Name=CUTC000139_ORF
CUTC000139	franklin	SNV	1197	1197	.	.	.	ID=CUTC000139_SNV;name=CUTC000139_SNV;Name=CUTC000139_SNV
CUTC000139	franklin	SNV	1831	1831	.	.	.	ID=CUTC000139_SNV_2;name=CUTC000139_SNV;Name=CUTC000139_SNV
CUTC000139	franklin	SNV	2972	2972	.	.	.	ID=CUTC000139_SNV_3;name=CUTC000139_SNV;Name=CUTC000139_SNV
CUTC000139	franklin	SNV	2995	2995	.	.	.	ID=CUTC000139_SNV_4;name=CUTC000139_SNV;Name=CUTC000139_SNV
CUTC000140	.	region	1	894	.	.	.	Ontology_term=GO:0009509,GO:0006950,GO:0055114,GO:0009535,GO:0032440;Name=CUTC000140;name=CUTC000140;ID=CUTC000140;description=Similar%20to%20carotenoid-associated%20protein,%20chromoplast%20OS%3DCucumis%20sativus%20GN%3DCHRC%20PE%3D1%20SV%3D1
CUTC000140	franklin	ORF	2	584	.	.	.	ID=CUTC000140_ORF;name=CUTC000140_ORF;strand=-;Name=CUTC000140_ORF
CUTC000141	.	region	1	688	.	.	.	orthologs=melon_icugi:MU28179;Name=CUTC000141;name=CUTC000141;ID=CUTC000141;description=Similar%20to%20Putative%20uncharacterized%20protein%20n%3D1%20Tax%3DGlycine%20max%20RepID%3DC6SWU2_SOYBN
CUTC000141	franklin	ORF	2	536	.	.	.	ID=CUTC000141_ORF;name=CUTC000141_ORF;strand=-;Name=CUTC000141_ORF
CUTC000141	franklin	SNV	227	227	.	.	.	ID=CUTC000141_SNV;name=CUTC000141_SNV;Name=CUTC000141_SNV
CUTC000141	franklin	SNV	358	358	.	.	.	ID=CUTC000141_SNV_2;name=CUTC000141_SNV;Name=CUTC000141_SNV
CUTC000141	franklin	SNV	364	364	.	.	.	ID=CUTC000141_SNV_3;name=CUTC000141_SNV;Name=CUTC000141_SNV
CUTC000141	franklin	SNV	365	365	.	.	.	ID=CUTC000141_SNV_4;name=CUTC000141_SNV;Name=CUTC000141_SNV
CUTC000141	franklin	SNV	379	379	.	.	.	ID=CUTC000141_SNV_5;name=CUTC000141_SNV;Name=CUTC000141_SNV
CUTC000141	franklin	SNV	384	384	.	.	.	ID=CUTC000141_SNV_6;name=CUTC000141_SNV;Name=CUTC000141_SNV
CUTC000142	.	region	1	683	.	.	.	Ontology_term=GO:0006457,GO:0016272,GO:0051082;Name=CUTC000142;name=CUTC000142;ID=CUTC000142;description=Similar%20to%20AT2G07340.1%20|%20Symbols:%20%20|%20prefoldin-related%20KE2%20family%20protein%20|%20chr2:3045644-3046606%20FORWARD
CUTC000142	franklin	ORF	93	482	.	.	.	ID=CUTC000142_ORF;name=CUTC000142_ORF;strand=-;Name=CUTC000142_ORF
CUTC000142	franklin	intron_	317	317	.	.	.	ID=CUTC000142_intron_;name=CUTC000142_intron_;Name=CUTC000142_intron_
CUTC000142	franklin	intron_	402	402	.	.	.	ID=CUTC000142_intron__2;name=CUTC000142_intron_;Name=CUTC000142_intron_
CUTC000142	franklin	intron_	515	515	.	.	.	ID=CUTC000142_intron__3;name=CUTC000142_intron_;Name=CUTC000142_intron_
CUTC000142	franklin	SNV	88	88	.	.	.	ID=CUTC000142_SNV;name=CUTC000142_SNV;Name=CUTC000142_SNV
CUTC000142	franklin	SNV	132	132	.	.	.	ID=CUTC000142_SNV_2;name=CUTC000142_SNV;Name=CUTC000142_SNV
CUTC000142	franklin	SNV	257	257	.	.	.	ID=CUTC000142_SNV_3;name=CUTC000142_SNV;Name=CUTC000142_SNV
CUTC000142	franklin	SNV	296	296	.	.	.	ID=CUTC000142_SNV_4;name=CUTC000142_SNV;Name=CUTC000142_SNV
CUTC000142	franklin	SNV	606	606	.	.	.	ID=CUTC000142_SNV_5;name=CUTC000142_SNV;Name=CUTC000142_SNV
CUTC000142	franklin	SNV	615	615	.	.	.	ID=CUTC000142_SNV_6;name=CUTC000142_SNV;Name=CUTC000142_SNV
CUTC000142	franklin	SNV	616	616	.	.	.	ID=CUTC000142_SNV_7;name=CUTC000142_SNV;Name=CUTC000142_SNV
CUTC000143	.	region	1	679	.	.	.	orthologs=melon_icugi:MU21978;Ontology_term=GO:0005688,GO:0000381,GO:0005732,GO:0005515;description=Similar%20to%20snRNA-associated%20Sm-like%20protein%20LSm2%20OS%3DMus%20musculus%20GN%3DLsm2%20PE%3D2%20SV%3D1;name=CUTC000143;ID=CUTC000143;Name=CUTC000143
CUTC000143	franklin	ORF	2	446	.	.	.	ID=CUTC000143_ORF;name=CUTC000143_ORF;strand=-;Name=CUTC000143_ORF
CUTC000143	franklin	intron_	355	355	.	.	.	ID=CUTC000143_intron_;name=CUTC000143_intron_;Name=CUTC000143_intron_
CUTC000144	.	region	1	698	.	.	.	Ontology_term=GO:0022626,GO:0003735,GO:0005634,GO:0006414;Name=CUTC000144;name=CUTC000144;ID=CUTC000144;description=Similar%20to%20acidic%20ribosomal%20protein%20P3-2%20OS%3DArabidopsis%20thaliana%20GN%3DRPP3B%20PE%3D1%20SV%3D1
CUTC000144	franklin	ORF	2	478	.	.	.	ID=CUTC000144_ORF;name=CUTC000144_ORF;strand=-;Name=CUTC000144_ORF
CUTC000144	franklin	SNV	149	149	.	.	.	ID=CUTC000144_SNV;name=CUTC000144_SNV;Name=CUTC000144_SNV
CUTC000144	franklin	SNV	182	182	.	.	.	ID=CUTC000144_SNV_2;name=CUTC000144_SNV;Name=CUTC000144_SNV
CUTC000144	franklin	SNV	298	298	.	.	.	ID=CUTC000144_SNV_3;name=CUTC000144_SNV;Name=CUTC000144_SNV
CUTC000144	franklin	SNV	525	525	.	.	.	ID=CUTC000144_SNV_4;name=CUTC000144_SNV;Name=CUTC000144_SNV
CUTC000145	.	region	1	629	.	.	.	orthologs=melon_icugi:MU20554;Ontology_term=GO:0005739;description=Similar%20to%20AT4G16450.1%20|%20Symbols:%20%20|%20unknown%20protein%20|%20chr4:9280132-9280541%20FORWARD;name=CUTC000145;ID=CUTC000145;Name=CUTC000145
CUTC000145	franklin	ORF	138	630	.	.	.	ID=CUTC000145_ORF;name=CUTC000145_ORF;strand=-;Name=CUTC000145_ORF
CUTC000146	.	region	1	534	.	.	.	Name=CUTC000146;name=CUTC000146;ID=CUTC000146;Ontology_term=GO:0044444,GO:0043229
CUTC000146	franklin	ORF	2	460	.	.	.	ID=CUTC000146_ORF;name=CUTC000146_ORF;strand=-;Name=CUTC000146_ORF
CUTC000146	franklin	SNV	360	360	.	.	.	ID=CUTC000146_SNV;name=CUTC000146_SNV;Name=CUTC000146_SNV
CUTC000146	franklin	SNV	376	376	.	.	.	ID=CUTC000146_SNV_2;name=CUTC000146_SNV;Name=CUTC000146_SNV
CUTC000147	.	region	1	643	.	.	.	Ontology_term=GO:0003735,GO:0022625,GO:0006412;Name=CUTC000147;name=CUTC000147;ID=CUTC000147;description=Similar%20to%20ribosomal%20protein%20L30%20OS%3DLupinus%20luteus%20GN%3DRPL30%20PE%3D3%20SV%3D1
CUTC000147	franklin	ORF	117	455	.	.	.	ID=CUTC000147_ORF;name=CUTC000147_ORF;strand=-;Name=CUTC000147_ORF
CUTC000147	franklin	intron_	402	402	.	.	.	ID=CUTC000147_intron_;name=CUTC000147_intron_;Name=CUTC000147_intron_
CUTC000147	franklin	intron_	508	508	.	.	.	ID=CUTC000147_intron__2;name=CUTC000147_intron_;Name=CUTC000147_intron_
CUTC000148	.	region	1	614	.	.	.	ID=CUTC000148;name=CUTC000148;Name=CUTC000148
CUTC000148	franklin	ORF	173	445	.	.	.	ID=CUTC000148_ORF;name=CUTC000148_ORF;strand=-;Name=CUTC000148_ORF
CUTC000148	franklin	SNV	108	108	.	.	.	ID=CUTC000148_SNV;name=CUTC000148_SNV;Name=CUTC000148_SNV
CUTC000148	franklin	SNV	166	166	.	.	.	ID=CUTC000148_SNV_2;name=CUTC000148_SNV;Name=CUTC000148_SNV
CUTC000149	.	region	1	845	.	.	.	Ontology_term=GO:0006952,GO:0009607,GO:0009507;Name=CUTC000149;name=CUTC000149;ID=CUTC000149;description=Similar%20to%20protein%2028%20OS%3DArabidopsis%20thaliana%20GN%3DMLP28%20PE%3D1%20SV%3D1
CUTC000149	franklin	ORF	114	617	.	.	.	ID=CUTC000149_ORF;name=CUTC000149_ORF;strand=-;Name=CUTC000149_ORF
CUTC000149	franklin	intron_	547	547	.	.	.	ID=CUTC000149_intron_;name=CUTC000149_intron_;Name=CUTC000149_intron_
CUTC000150	.	region	1	652	.	.	.	Ontology_term=GO:0005750,GO:0008121,GO:0006810,GO:0006122;Name=CUTC000150;name=CUTC000150;ID=CUTC000150;description=Similar%20to%20b-c1%20complex%20subunit%209%20OS%3DSolanum%20tuberosum%20PE%3D1%20SV%3D1
CUTC000150	franklin	ORF	2	413	.	.	.	ID=CUTC000150_ORF;name=CUTC000150_ORF;strand=-;Name=CUTC000150_ORF
CUTC000150	franklin	SNV	128	128	.	.	.	ID=CUTC000150_SNV;name=CUTC000150_SNV;Name=CUTC000150_SNV
CUTC000150	franklin	SNV	138	138	.	.	.	ID=CUTC000150_SNV_2;name=CUTC000150_SNV;Name=CUTC000150_SNV
CUTC000150	franklin	SNV	145	145	.	.	.	ID=CUTC000150_SNV_3;name=CUTC000150_SNV;Name=CUTC000150_SNV
CUTC000150	franklin	SNV	154	154	.	.	.	ID=CUTC000150_SNV_4;name=CUTC000150_SNV;Name=CUTC000150_SNV
CUTC000150	franklin	SNV	246	246	.	.	.	ID=CUTC000150_SNV_5;name=CUTC000150_SNV;Name=CUTC000150_SNV
CUTC000150	franklin	SNV	303	303	.	.	.	ID=CUTC000150_SNV_6;name=CUTC000150_SNV;Name=CUTC000150_SNV
CUTC000150	franklin	SNV	408	408	.	.	.	ID=CUTC000150_SNV_7;name=CUTC000150_SNV;Name=CUTC000150_SNV
CUTC000151	.	region	1	1332	.	.	.	Ontology_term=GO:0016758,GO:0008152;Name=CUTC000151;name=CUTC000151;ID=CUTC000151;description=Similar%20to%202%20OS%3DArabidopsis%20thaliana%20GN%3DUGT85A1%20PE%3D1%20SV%3D1
CUTC000151	franklin	ORF	2	1128	.	.	.	ID=CUTC000151_ORF;name=CUTC000151_ORF;strand=-;Name=CUTC000151_ORF
CUTC000151	franklin	SNV	880	880	.	.	.	ID=CUTC000151_SNV;name=CUTC000151_SNV;Name=CUTC000151_SNV
CUTC000151	franklin	SNV	884	884	.	.	.	ID=CUTC000151_SNV_2;name=CUTC000151_SNV;Name=CUTC000151_SNV
CUTC000151	franklin	SNV	963	963	.	.	.	ID=CUTC000151_SNV_3;name=CUTC000151_SNV;Name=CUTC000151_SNV
CUTC000151	franklin	SNV	1054	1054	.	.	.	ID=CUTC000151_SNV_4;name=CUTC000151_SNV;Name=CUTC000151_SNV
CUTC000151	franklin	SNV	1092	1092	.	.	.	ID=CUTC000151_SNV_5;name=CUTC000151_SNV;Name=CUTC000151_SNV
CUTC000152	.	region	1	1091	.	.	.	Ontology_term=GO:0005529;Name=CUTC000152;name=CUTC000152;ID=CUTC000152;description=Similar%20to%20PHLOEM%20PROTEIN%202-LIKE%20A1%20OS%3DArabidopsis%20thaliana%20GN%3DPP2A1%20PE%3D2%20SV%3D1
CUTC000152	franklin	ORF	2	817	.	.	.	ID=CUTC000152_ORF;name=CUTC000152_ORF;strand=-;Name=CUTC000152_ORF
CUTC000152	franklin	SNV	277	277	.	.	.	ID=CUTC000152_SNV;name=CUTC000152_SNV;Name=CUTC000152_SNV
CUTC000152	franklin	SNV	312	312	.	.	.	ID=CUTC000152_SNV_2;name=CUTC000152_SNV;Name=CUTC000152_SNV
CUTC000152	franklin	SNV	356	356	.	.	.	ID=CUTC000152_SNV_3;name=CUTC000152_SNV;Name=CUTC000152_SNV
CUTC000153	.	region	1	702	.	.	.	Ontology_term=GO:0005975,GO:0004462;Name=CUTC000153;name=CUTC000153;ID=CUTC000153;description=Similar%20to%20AT1G80160.1%20|%20Symbols:%20%20|%20lactoylglutathione%20lyase%20family%20protein%20/%20glyoxalase%20I%20family%20protein%20|%20chr1:30151101-30151930%20FORWARD
CUTC000153	franklin	ORF	134	688	.	.	.	ID=CUTC000153_ORF;name=CUTC000153_ORF;strand=-;Name=CUTC000153_ORF
CUTC000153	franklin	microsatellite	99	119	.	.	.	ID=CUTC000153_microsatellite;score=11;name=CUTC000153_microsatellite;Name=CUTC000153_microsatellite
CUTC000153	franklin	intron_	288	288	.	.	.	ID=CUTC000153_intron_;name=CUTC000153_intron_;Name=CUTC000153_intron_
CUTC000153	franklin	intron_	394	394	.	.	.	ID=CUTC000153_intron__2;name=CUTC000153_intron_;Name=CUTC000153_intron_
CUTC000153	franklin	SNV	179	179	.	.	.	ID=CUTC000153_SNV;name=CUTC000153_SNV;Name=CUTC000153_SNV
CUTC000154	.	region	1	677	.	.	.	orthologs=melon_icugi:MU22240;Ontology_term=GO:0004129,GO:0005758,GO:0033108,GO:0048793,GO:0005634;description=Similar%20to%20protein%20At4g33100%20OS%3DArabidopsis%20thaliana%20GN%3DAt4g33100%20PE%3D2%20SV%3D1;name=CUTC000154;ID=CUTC000154;Name=CUTC000154
CUTC000154	franklin	ORF	172	429	.	.	.	ID=CUTC000154_ORF;name=CUTC000154_ORF;strand=-;Name=CUTC000154_ORF
CUTC000154	franklin	intron_	334	334	.	.	.	ID=CUTC000154_intron_;name=CUTC000154_intron_;Name=CUTC000154_intron_
CUTC000154	franklin	intron_	419	419	.	.	.	ID=CUTC000154_intron__2;name=CUTC000154_intron_;Name=CUTC000154_intron_
CUTC000154	franklin	SNV	65	65	.	.	.	ID=CUTC000154_SNV;name=CUTC000154_SNV;Name=CUTC000154_SNV
CUTC000155	.	region	1	902	.	.	.	orthologs=melon_icugi:MU27941;Ontology_term=GO:0005507,GO:0055114,GO:0005737,GO:0006801,GO:0004784,GO:0008270;description=Similar%20to%20dismutase%20[Cu-Zn]%20OS%3DCapsicum%20annuum%20GN%3DSODCC%20PE%3D2%20SV%3D1;name=CUTC000155;ID=CUTC000155;Name=CUTC000155
CUTC000155	franklin	ORF	2	570	.	.	.	ID=CUTC000155_ORF;name=CUTC000155_ORF;strand=-;Name=CUTC000155_ORF
CUTC000155	franklin	intron_	187	187	.	.	.	ID=CUTC000155_intron_;name=CUTC000155_intron_;Name=CUTC000155_intron_
CUTC000155	franklin	intron_	289	289	.	.	.	ID=CUTC000155_intron__2;name=CUTC000155_intron_;Name=CUTC000155_intron_
CUTC000155	franklin	intron_	385	385	.	.	.	ID=CUTC000155_intron__3;name=CUTC000155_intron_;Name=CUTC000155_intron_
CUTC000155	franklin	intron_	417	417	.	.	.	ID=CUTC000155_intron__4;name=CUTC000155_intron_;Name=CUTC000155_intron_
CUTC000155	franklin	intron_	493	493	.	.	.	ID=CUTC000155_intron__5;name=CUTC000155_intron_;Name=CUTC000155_intron_
CUTC000155	franklin	intron_	547	547	.	.	.	ID=CUTC000155_intron__6;name=CUTC000155_intron_;Name=CUTC000155_intron_
CUTC000156	.	region	1	557	.	.	.	orthologs=melon_icugi:MU39553;Ontology_term=GO:0050832,GO:0016023,GO:0016021,GO:0042538;description=Similar%20to%20AT4G28088.1%20|%20Symbols:%20%20|%20hydrophobic%20protein,%20putative%20/%20low%20temperature%20and%20salt%20responsive%20protein,%20putative%20|%20chr4:13961244-13961560%20REVERSE;name=CUTC000156;ID=CUTC000156;Name=CUTC000156
CUTC000156	franklin	ORF	2	515	.	.	.	ID=CUTC000156_ORF;name=CUTC000156_ORF;strand=-;Name=CUTC000156_ORF
CUTC000157	.	region	1	735	.	.	.	Name=CUTC000157;name=CUTC000157;ID=CUTC000157;description=Similar%20to%20protein%20SMT3%20OS%3DArabidopsis%20thaliana%20GN%3DSMT3%20PE%3D1%20SV%3D2
CUTC000157	franklin	ORF	157	459	.	.	.	ID=CUTC000157_ORF;name=CUTC000157_ORF;strand=-;Name=CUTC000157_ORF
CUTC000157	franklin	intron_	344	344	.	.	.	ID=CUTC000157_intron_;name=CUTC000157_intron_;Name=CUTC000157_intron_
CUTC000157	franklin	intron_	494	494	.	.	.	ID=CUTC000157_intron__2;name=CUTC000157_intron_;Name=CUTC000157_intron_
CUTC000157	franklin	SNV	233	233	.	.	.	ID=CUTC000157_SNV;name=CUTC000157_SNV;Name=CUTC000157_SNV
CUTC000158	.	region	1	940	.	.	.	orthologs=melon_icugi:MU38814;name=CUTC000158;ID=CUTC000158;Name=CUTC000158
CUTC000158	franklin	SNV	542	542	.	.	.	ID=CUTC000158_SNV;name=CUTC000158_SNV;Name=CUTC000158_SNV
CUTC000159	.	region	1	668	.	.	.	orthologs=melon_icugi:MU37881;Ontology_term=GO:0005739,GO:0009507;description=Similar%20to%20Putative%20uncharacterized%20protein%20n%3D1%20Tax%3DVitis%20vinifera%20RepID%3DA5ALV3_VITVI;name=CUTC000159;ID=CUTC000159;Name=CUTC000159
CUTC000160	.	region	1	2002	.	.	.	orthologs=melon_icugi:MU22745;Ontology_term=GO:0006457,GO:0006950,GO:0055114,GO:0005524,GO:0051082,GO:0005739,GO:0032440;description=Similar%20to%20shock%2070%20kDa%20protein,%20mitochondrial%20OS%3DPhaseolus%20vulgaris%20PE%3D2%20SV%3D1;name=CUTC000160;ID=CUTC000160;Name=CUTC000160
CUTC000160	franklin	ORF	2	1176	.	.	.	ID=CUTC000160_ORF;name=CUTC000160_ORF;strand=-;Name=CUTC000160_ORF
CUTC000160	franklin	microsatellite	1612	1632	.	.	.	ID=CUTC000160_microsatellite;score=18;name=CUTC000160_microsatellite;Name=CUTC000160_microsatellite
CUTC000160	franklin	intron_	1452	1452	.	.	.	ID=CUTC000160_intron_;name=CUTC000160_intron_;Name=CUTC000160_intron_
CUTC000160	franklin	SNV	776	776	.	.	.	ID=CUTC000160_SNV;name=CUTC000160_SNV;Name=CUTC000160_SNV
CUTC000160	franklin	SNV	1166	1166	.	.	.	ID=CUTC000160_SNV_2;name=CUTC000160_SNV;Name=CUTC000160_SNV
CUTC000160	franklin	SNV	1266	1266	.	.	.	ID=CUTC000160_SNV_3;name=CUTC000160_SNV;Name=CUTC000160_SNV
CUTC000160	franklin	SNV	1398	1398	.	.	.	ID=CUTC000160_SNV_4;name=CUTC000160_SNV;Name=CUTC000160_SNV
CUTC000161	.	region	1	665	.	.	.	orthologs=melon_icugi:MU27176;name=CUTC000161;ID=CUTC000161;Name=CUTC000161
CUTC000161	franklin	ORF	91	255	.	.	.	ID=CUTC000161_ORF;name=CUTC000161_ORF;strand=-;Name=CUTC000161_ORF
CUTC000161	franklin	intron_	412	412	.	.	.	ID=CUTC000161_intron_;name=CUTC000161_intron_;Name=CUTC000161_intron_
CUTC000162	.	region	1	907	.	.	.	orthologs=melon_icugi:MU27933;Ontology_term=GO:0045271,GO:0009853,GO:0031966;description=Similar%20to%20dehydrogenase%20[ubiquinone]%20iron-sulfur%20protein%206%20OS%3DArabidopsis%20thaliana%20GN%3DAt1g49140%20PE%3D3%20SV%3D1;name=CUTC000162;ID=CUTC000162;Name=CUTC000162
CUTC000162	franklin	ORF	521	730	.	.	.	ID=CUTC000162_ORF;name=CUTC000162_ORF;strand=-;Name=CUTC000162_ORF
CUTC000162	franklin	intron_	448	448	.	.	.	ID=CUTC000162_intron_;name=CUTC000162_intron_;Name=CUTC000162_intron_
CUTC000162	franklin	intron_	519	519	.	.	.	ID=CUTC000162_intron__2;name=CUTC000162_intron_;Name=CUTC000162_intron_
CUTC000163	.	region	1	497	.	.	.	Name=CUTC000163;name=CUTC000163;ID=CUTC000163;Ontology_term=GO:0005840,GO:0003735,GO:0006412
CUTC000163	franklin	ORF	2	309	.	.	.	ID=CUTC000163_ORF;name=CUTC000163_ORF;strand=-;Name=CUTC000163_ORF
CUTC000164	.	region	1	966	.	.	.	orthologs=melon_icugi:MU27653;Ontology_term=GO:0006952,GO:0009607,GO:0016020;description=Similar%20to%20protein%20423%20OS%3DArabidopsis%20thaliana%20GN%3DMLP423%20PE%3D1%20SV%3D1;name=CUTC000164;ID=CUTC000164;Name=CUTC000164
CUTC000164	franklin	ORF	2	933	.	.	.	ID=CUTC000164_ORF;name=CUTC000164_ORF;strand=-;Name=CUTC000164_ORF
CUTC000164	franklin	SNV	679	679	.	.	.	ID=CUTC000164_SNV;name=CUTC000164_SNV;Name=CUTC000164_SNV
CUTC000165	.	region	1	645	.	.	.	Ontology_term=GO:0003735,GO:0022625,GO:0006412;Name=CUTC000165;name=CUTC000165;ID=CUTC000165;description=Similar%20to%20ribosomal%20protein%20L30%20OS%3DLupinus%20luteus%20GN%3DRPL30%20PE%3D3%20SV%3D1
CUTC000165	franklin	ORF	2	420	.	.	.	ID=CUTC000165_ORF;name=CUTC000165_ORF;strand=-;Name=CUTC000165_ORF
CUTC000166	.	region	1	595	.	.	.	Ontology_term=GO:0045271,GO:0016023,GO:0009853,GO:0031966;Name=CUTC000166;name=CUTC000166;ID=CUTC000166;description=Similar%20to%20AT2G31490.1%20|%20Symbols:%20%20|%20unknown%20protein%20|%20chr2:13412060-13413002%20FORWARD
CUTC000166	franklin	ORF	94	309	.	.	.	ID=CUTC000166_ORF;name=CUTC000166_ORF;strand=-;Name=CUTC000166_ORF
CUTC000167	.	region	1	651	.	.	.	Name=CUTC000167;name=CUTC000167;ID=CUTC000167;Ontology_term=GO:0005488
CUTC000167	franklin	ORF	27	365	.	.	.	ID=CUTC000167_ORF;name=CUTC000167_ORF;strand=-;Name=CUTC000167_ORF
CUTC000168	.	region	1	410	.	.	.	orthologs=melon_icugi:MU29748,melon_icugi:MU21600;name=CUTC000168;ID=CUTC000168;Name=CUTC000168
CUTC000168	franklin	ORF	2	285	.	.	.	ID=CUTC000168_ORF;name=CUTC000168_ORF;strand=-;Name=CUTC000168_ORF
CUTC000169	.	region	1	1122	.	.	.	Name=CUTC000169;name=CUTC000169;ID=CUTC000169;description=Similar%20to%20membrane%20protein%20At2g28370%20OS%3DArabidopsis%20thaliana%20GN%3DAt2g28370%20PE%3D2%20SV%3D1
CUTC000169	franklin	ORF	106	1123	.	.	.	ID=CUTC000169_ORF;name=CUTC000169_ORF;strand=-;Name=CUTC000169_ORF
CUTC000169	franklin	SNV	724	724	.	.	.	ID=CUTC000169_SNV;name=CUTC000169_SNV;Name=CUTC000169_SNV
CUTC000169	franklin	SNV	842	842	.	.	.	ID=CUTC000169_SNV_2;name=CUTC000169_SNV;Name=CUTC000169_SNV
CUTC000169	franklin	SNV	896	896	.	.	.	ID=CUTC000169_SNV_3;name=CUTC000169_SNV;Name=CUTC000169_SNV
CUTC000169	franklin	SNV	922	922	.	.	.	ID=CUTC000169_SNV_4;name=CUTC000169_SNV;Name=CUTC000169_SNV
CUTC000170	.	region	1	1021	.	.	.	Ontology_term=GO:0006952,GO:0017148,GO:0009405,GO:0030598,GO:0009615;Name=CUTC000170;name=CUTC000170;ID=CUTC000170;description=Similar%20to%20ribosome-inactivating%20protein%20OS%3DCucumis%20figarei%20PE%3D2%20SV%3D1
CUTC000170	franklin	ORF	2	908	.	.	.	ID=CUTC000170_ORF;name=CUTC000170_ORF;strand=-;Name=CUTC000170_ORF
CUTC000171	.	region	1	804	.	.	.	orthologs=melon_icugi:MU23875;Ontology_term=GO:0006457,GO:0051082,GO:0007021,GO:0005874;description=Similar%20to%20chaperone%20A%20OS%3DArabidopsis%20thaliana%20GN%3DAt2g30410%20PE%3D2%20SV%3D2;name=CUTC000171;ID=CUTC000171;Name=CUTC000171
CUTC000171	franklin	ORF	2	500	.	.	.	ID=CUTC000171_ORF;name=CUTC000171_ORF;strand=-;Name=CUTC000171_ORF
CUTC000171	franklin	intron_	411	411	.	.	.	ID=CUTC000171_intron_;name=CUTC000171_intron_;Name=CUTC000171_intron_
CUTC000171	franklin	intron_	498	498	.	.	.	ID=CUTC000171_intron__2;name=CUTC000171_intron_;Name=CUTC000171_intron_
CUTC000171	franklin	SNV	215	215	.	.	.	ID=CUTC000171_SNV;name=CUTC000171_SNV;Name=CUTC000171_SNV
CUTC000171	franklin	SNV	553	553	.	.	.	ID=CUTC000171_SNV_2;name=CUTC000171_SNV;Name=CUTC000171_SNV
CUTC000172	.	region	1	972	.	.	.	orthologs=melon_icugi:MU27986;name=CUTC000172;ID=CUTC000172;Name=CUTC000172
CUTC000172	franklin	ORF	628	973	.	.	.	ID=CUTC000172_ORF;name=CUTC000172_ORF;strand=-;Name=CUTC000172_ORF
CUTC000173	.	region	1	1839	.	.	.	orthologs=melon_icugi:MU22352;Ontology_term=GO:0022626,GO:0030170,GO:0006563,GO:0046686,GO:0005886,GO:0005515,GO:0006730,GO:0009507,GO:0048046,GO:0004372,GO:0006544,GO:0005739;description=Similar%20to%20hydroxymethyltransferase,%20mitochondrial%20OS%3DSolanum%20tuberosum%20PE%3D2%20SV%3D1;name=CUTC000173;ID=CUTC000173;Name=CUTC000173
CUTC000173	franklin	ORF	2	1690	.	.	.	ID=CUTC000173_ORF;name=CUTC000173_ORF;strand=-;Name=CUTC000173_ORF
CUTC000173	franklin	intron_	146	146	.	.	.	ID=CUTC000173_intron_;name=CUTC000173_intron_;Name=CUTC000173_intron_
CUTC000173	franklin	intron_	197	197	.	.	.	ID=CUTC000173_intron__2;name=CUTC000173_intron_;Name=CUTC000173_intron_
CUTC000173	franklin	intron_	284	284	.	.	.	ID=CUTC000173_intron__3;name=CUTC000173_intron_;Name=CUTC000173_intron_
CUTC000173	franklin	intron_	406	406	.	.	.	ID=CUTC000173_intron__4;name=CUTC000173_intron_;Name=CUTC000173_intron_
CUTC000173	franklin	intron_	483	483	.	.	.	ID=CUTC000173_intron__5;name=CUTC000173_intron_;Name=CUTC000173_intron_
CUTC000173	franklin	intron_	608	608	.	.	.	ID=CUTC000173_intron__6;name=CUTC000173_intron_;Name=CUTC000173_intron_
CUTC000173	franklin	intron_	701	701	.	.	.	ID=CUTC000173_intron__7;name=CUTC000173_intron_;Name=CUTC000173_intron_
CUTC000173	franklin	intron_	794	794	.	.	.	ID=CUTC000173_intron__8;name=CUTC000173_intron_;Name=CUTC000173_intron_
CUTC000173	franklin	intron_	992	992	.	.	.	ID=CUTC000173_intron__9;name=CUTC000173_intron_;Name=CUTC000173_intron_
CUTC000173	franklin	intron_	1097	1097	.	.	.	ID=CUTC000173_intron__10;name=CUTC000173_intron_;Name=CUTC000173_intron_
CUTC000173	franklin	intron_	1163	1163	.	.	.	ID=CUTC000173_intron__11;name=CUTC000173_intron_;Name=CUTC000173_intron_
CUTC000173	franklin	intron_	1241	1241	.	.	.	ID=CUTC000173_intron__12;name=CUTC000173_intron_;Name=CUTC000173_intron_
CUTC000173	franklin	intron_	1353	1353	.	.	.	ID=CUTC000173_intron__13;name=CUTC000173_intron_;Name=CUTC000173_intron_
CUTC000173	franklin	intron_	1464	1464	.	.	.	ID=CUTC000173_intron__14;name=CUTC000173_intron_;Name=CUTC000173_intron_
CUTC000173	franklin	intron_	1630	1630	.	.	.	ID=CUTC000173_intron__15;name=CUTC000173_intron_;Name=CUTC000173_intron_
CUTC000173	franklin	SNV	270	270	.	.	.	ID=CUTC000173_SNV;name=CUTC000173_SNV;Name=CUTC000173_SNV
CUTC000174	.	region	1	647	.	.	.	Name=CUTC000174;name=CUTC000174;ID=CUTC000174;description=Similar%20to%20AT5G16110.1%20|%20Symbols:%20%20|%20unknown%20protein%20|%20chr5:5261171-5262668%20REVERSE
CUTC000174	franklin	ORF	2	254	.	.	.	ID=CUTC000174_ORF;name=CUTC000174_ORF;strand=-;Name=CUTC000174_ORF
CUTC000174	franklin	intron_	99	99	.	.	.	ID=CUTC000174_intron_;name=CUTC000174_intron_;Name=CUTC000174_intron_
CUTC000174	franklin	intron_	353	353	.	.	.	ID=CUTC000174_intron__2;name=CUTC000174_intron_;Name=CUTC000174_intron_
CUTC000175	.	region	1	675	.	.	.	ID=CUTC000175;name=CUTC000175;Name=CUTC000175
CUTC000175	franklin	ORF	81	410	.	.	.	ID=CUTC000175_ORF;name=CUTC000175_ORF;strand=-;Name=CUTC000175_ORF
CUTC000176	.	region	1	647	.	.	.	Ontology_term=GO:0003735,GO:0005886,GO:0042254,GO:0022625,GO:0006412;Name=CUTC000176;name=CUTC000176;ID=CUTC000176;description=Similar%20to%20ribosomal%20protein%20L34%20OS%3DPisum%20sativum%20GN%3DRPL34%20PE%3D2%20SV%3D1
CUTC000176	franklin	ORF	2	490	.	.	.	ID=CUTC000176_ORF;name=CUTC000176_ORF;strand=-;Name=CUTC000176_ORF
CUTC000176	franklin	SNV	533	533	.	.	.	ID=CUTC000176_SNV;name=CUTC000176_SNV;Name=CUTC000176_SNV
CUTC000177	.	region	1	1713	.	.	.	Name=CUTC000177;name=CUTC000177;ID=CUTC000177;Ontology_term=GO:0006457,GO:0031072,GO:0051082
CUTC000177	franklin	ORF	273	509	.	.	.	ID=CUTC000177_ORF;name=CUTC000177_ORF;strand=-;Name=CUTC000177_ORF
CUTC000177	franklin	intron_	320	320	.	.	.	ID=CUTC000177_intron_;name=CUTC000177_intron_;Name=CUTC000177_intron_
CUTC000178	.	region	1	911	.	.	.	Ontology_term=GO:0030599,GO:0046910;Name=CUTC000178;name=CUTC000178;ID=CUTC000178;description=Similar%20to%20kDa%20protein%20OS%3DDaucus%20carota%20PE%3D2%20SV%3D1
CUTC000178	franklin	ORF	105	693	.	.	.	ID=CUTC000178_ORF;name=CUTC000178_ORF;strand=-;Name=CUTC000178_ORF
CUTC000179	.	region	1	664	.	.	.	Ontology_term=GO:0005737,GO:0019773,GO:0005515,GO:0006511,GO:0005634,GO:0004298;Name=CUTC000179;name=CUTC000179;ID=CUTC000179;description=Similar%20to%20subunit%20alpha%20type-7%20OS%3DSolanum%20lycopersicum%20GN%3DPAD1%20PE%3D2%20SV%3D1
CUTC000179	franklin	ORF	2	576	.	.	.	ID=CUTC000179_ORF;name=CUTC000179_ORF;strand=-;Name=CUTC000179_ORF
CUTC000179	franklin	intron_	393	393	.	.	.	ID=CUTC000179_intron_;name=CUTC000179_intron_;Name=CUTC000179_intron_
CUTC000180	.	region	1	765	.	.	.	ID=CUTC000180;name=CUTC000180;Name=CUTC000180
CUTC000180	franklin	ORF	113	379	.	.	.	ID=CUTC000180_ORF;name=CUTC000180_ORF;strand=-;Name=CUTC000180_ORF
CUTC000180	franklin	SNV	179	179	.	.	.	ID=CUTC000180_SNV;name=CUTC000180_SNV;Name=CUTC000180_SNV
CUTC000181	.	region	1	950	.	.	.	Ontology_term=GO:0004375,GO:0004047,GO:0005515,GO:0031405,GO:0009507,GO:0005634,GO:0005960,GO:0005739,GO:0019464;Name=CUTC000181;name=CUTC000181;ID=CUTC000181;description=Similar%20to%20cleavage%20system%20H%20protein,%20mitochondrial%20OS%3DPisum%20sativum%20GN%3DGDCSH%20PE%3D1%20SV%3D1
CUTC000181	franklin	ORF	2	881	.	.	.	ID=CUTC000181_ORF;name=CUTC000181_ORF;strand=-;Name=CUTC000181_ORF
CUTC000181	franklin	intron_	389	389	.	.	.	ID=CUTC000181_intron_;name=CUTC000181_intron_;Name=CUTC000181_intron_
CUTC000181	franklin	intron_	588	588	.	.	.	ID=CUTC000181_intron__2;name=CUTC000181_intron_;Name=CUTC000181_intron_
CUTC000181	franklin	SNV	831	831	.	.	.	ID=CUTC000181_SNV;name=CUTC000181_SNV;Name=CUTC000181_SNV
CUTC000182	.	region	1	914	.	.	.	orthologs=melon_icugi:MU28205;Ontology_term=GO:0006413,GO:0003743,GO:0006417;description=Similar%20to%20translation%20factor%20SUI1%20homolog%20OS%3DSalix%20bakko%20PE%3D3%20SV%3D1;name=CUTC000182;ID=CUTC000182;Name=CUTC000182
CUTC000182	franklin	ORF	181	552	.	.	.	ID=CUTC000182_ORF;name=CUTC000182_ORF;strand=-;Name=CUTC000182_ORF
CUTC000182	franklin	intron_	409	409	.	.	.	ID=CUTC000182_intron_;name=CUTC000182_intron_;Name=CUTC000182_intron_
CUTC000182	franklin	intron_	463	463	.	.	.	ID=CUTC000182_intron__2;name=CUTC000182_intron_;Name=CUTC000182_intron_
CUTC000182	franklin	intron_	669	669	.	.	.	ID=CUTC000182_intron__3;name=CUTC000182_intron_;Name=CUTC000182_intron_
CUTC000183	.	region	1	1166	.	.	.	Ontology_term=GO:0005773,GO:0005525,GO:0046686,GO:0005886,GO:0003924;Name=CUTC000183;name=CUTC000183;ID=CUTC000183;description=Similar%20to%20protein%201E%20OS%3DArabidopsis%20thaliana%20GN%3DDRP1E%20PE%3D1%20SV%3D1
CUTC000183	franklin	ORF	2	981	.	.	.	ID=CUTC000183_ORF;name=CUTC000183_ORF;strand=-;Name=CUTC000183_ORF
CUTC000183	franklin	intron_	316	316	.	.	.	ID=CUTC000183_intron_;name=CUTC000183_intron_;Name=CUTC000183_intron_
CUTC000183	franklin	intron_	700	700	.	.	.	ID=CUTC000183_intron__2;name=CUTC000183_intron_;Name=CUTC000183_intron_
CUTC000183	franklin	intron_	751	751	.	.	.	ID=CUTC000183_intron__3;name=CUTC000183_intron_;Name=CUTC000183_intron_
CUTC000183	franklin	intron_	977	977	.	.	.	ID=CUTC000183_intron__4;name=CUTC000183_intron_;Name=CUTC000183_intron_
CUTC000183	franklin	intron_	1047	1047	.	.	.	ID=CUTC000183_intron__5;name=CUTC000183_intron_;Name=CUTC000183_intron_
CUTC000183	franklin	SNV	488	488	.	.	.	ID=CUTC000183_SNV;name=CUTC000183_SNV;Name=CUTC000183_SNV
CUTC000183	franklin	SNV	660	660	.	.	.	ID=CUTC000183_SNV_2;name=CUTC000183_SNV;Name=CUTC000183_SNV
CUTC000184	.	region	1	834	.	.	.	orthologs=melon_icugi:MU29413;Ontology_term=GO:0003676,GO:0005732;description=Similar%20to%20nuclear%20ribonucleoprotein%20E%20OS%3DSus%20scrofa%20GN%3DSNRPE%20PE%3D3%20SV%3D1;name=CUTC000184;ID=CUTC000184;Name=CUTC000184
CUTC000184	franklin	ORF	2	400	.	.	.	ID=CUTC000184_ORF;name=CUTC000184_ORF;strand=-;Name=CUTC000184_ORF
CUTC000184	franklin	intron_	634	634	.	.	.	ID=CUTC000184_intron_;name=CUTC000184_intron_;Name=CUTC000184_intron_
CUTC000184	franklin	intron_	661	661	.	.	.	ID=CUTC000184_intron__2;name=CUTC000184_intron_;Name=CUTC000184_intron_
CUTC000185	.	region	1	812	.	.	.	orthologs=melon_icugi:MU20490;Ontology_term=GO:0008270,GO:0008892;description=Similar%20to%20deaminase%20OS%3DBacillus%20subtilis%20GN%3DguaD%20PE%3D1%20SV%3D1;name=CUTC000185;ID=CUTC000185;Name=CUTC000185
CUTC000185	franklin	ORF	2	634	.	.	.	ID=CUTC000185_ORF;name=CUTC000185_ORF;strand=-;Name=CUTC000185_ORF
CUTC000185	franklin	intron_	149	149	.	.	.	ID=CUTC000185_intron_;name=CUTC000185_intron_;Name=CUTC000185_intron_
CUTC000185	franklin	intron_	340	340	.	.	.	ID=CUTC000185_intron__2;name=CUTC000185_intron_;Name=CUTC000185_intron_
CUTC000185	franklin	intron_	445	445	.	.	.	ID=CUTC000185_intron__3;name=CUTC000185_intron_;Name=CUTC000185_intron_
CUTC000186	.	region	1	793	.	.	.	orthologs=melon_icugi:MU28028;Ontology_term=GO:0008233,GO:0003735,GO:0015934,GO:0006508,GO:0006412;description=Similar%20to%20ribosomal%20protein%20L17-2%20OS%3DArabidopsis%20thaliana%20GN%3DRPL17B%20PE%3D2%20SV%3D2;name=CUTC000186;ID=CUTC000186;Name=CUTC000186
CUTC000186	franklin	ORF	2	611	.	.	.	ID=CUTC000186_ORF;name=CUTC000186_ORF;strand=-;Name=CUTC000186_ORF
CUTC000186	franklin	intron_	62	62	.	.	.	ID=CUTC000186_intron_;name=CUTC000186_intron_;Name=CUTC000186_intron_
CUTC000186	franklin	intron_	99	99	.	.	.	ID=CUTC000186_intron__2;name=CUTC000186_intron_;Name=CUTC000186_intron_
CUTC000186	franklin	intron_	140	140	.	.	.	ID=CUTC000186_intron__3;name=CUTC000186_intron_;Name=CUTC000186_intron_
CUTC000186	franklin	intron_	371	371	.	.	.	ID=CUTC000186_intron__4;name=CUTC000186_intron_;Name=CUTC000186_intron_
CUTC000186	franklin	intron_	474	474	.	.	.	ID=CUTC000186_intron__5;name=CUTC000186_intron_;Name=CUTC000186_intron_
CUTC000186	franklin	intron_	542	542	.	.	.	ID=CUTC000186_intron__6;name=CUTC000186_intron_;Name=CUTC000186_intron_
CUTC000187	.	region	1	1148	.	.	.	orthologs=melon_icugi:MU23637;Ontology_term=GO:0006457,GO:0031072,GO:0009570,GO:0051082,GO:0009535;description=Similar%20to%20AT1G75690.1%20|%20Symbols:%20%20|%20chaperone%20protein%20dnaJ-related%20|%20chr1:28422273-28423170%20REVERSE;name=CUTC000187;ID=CUTC000187;Name=CUTC000187
CUTC000187	franklin	ORF	409	1149	.	.	.	ID=CUTC000187_ORF;name=CUTC000187_ORF;strand=-;Name=CUTC000187_ORF
CUTC000187	franklin	SNV	134	134	.	.	.	ID=CUTC000187_SNV;name=CUTC000187_SNV;Name=CUTC000187_SNV
CUTC000187	franklin	SNV	150	150	.	.	.	ID=CUTC000187_SNV_2;name=CUTC000187_SNV;Name=CUTC000187_SNV
CUTC000187	franklin	SNV	234	234	.	.	.	ID=CUTC000187_SNV_3;name=CUTC000187_SNV;Name=CUTC000187_SNV
CUTC000187	franklin	SNV	252	252	.	.	.	ID=CUTC000187_SNV_4;name=CUTC000187_SNV;Name=CUTC000187_SNV
CUTC000187	franklin	SNV	256	256	.	.	.	ID=CUTC000187_SNV_5;name=CUTC000187_SNV;Name=CUTC000187_SNV
CUTC000187	franklin	SNV	287	287	.	.	.	ID=CUTC000187_SNV_6;name=CUTC000187_SNV;Name=CUTC000187_SNV
CUTC000187	franklin	SNV	390	390	.	.	.	ID=CUTC000187_SNV_7;name=CUTC000187_SNV;Name=CUTC000187_SNV
CUTC000187	franklin	SNV	433	433	.	.	.	ID=CUTC000187_SNV_8;name=CUTC000187_SNV;Name=CUTC000187_SNV
CUTC000187	franklin	SNV	729	729	.	.	.	ID=CUTC000187_SNV_9;name=CUTC000187_SNV;Name=CUTC000187_SNV
CUTC000188	.	region	1	1376	.	.	.	orthologs=melon_icugi:MU39058,melon_icugi:MU39682,melon_icugi:MU24075;Ontology_term=GO:0031408,GO:0005506,GO:0055114,GO:0016165;description=Similar%20to%201%20OS%3DSolanum%20tuberosum%20GN%3DLOX1.1%20PE%3D2%20SV%3D1;name=CUTC000188;ID=CUTC000188;Name=CUTC000188
CUTC000188	franklin	ORF	2	1222	.	.	.	ID=CUTC000188_ORF;name=CUTC000188_ORF;strand=-;Name=CUTC000188_ORF
CUTC000189	.	region	1	724	.	.	.	Name=CUTC000189;name=CUTC000189;ID=CUTC000189;description=Similar%20to%20AT3G06145.1%20|%20Symbols:%20%20|%20unknown%20protein%20|%20chr3:1860118-1860618%20REVERSE
CUTC000189	franklin	ORF	2	677	.	.	.	ID=CUTC000189_ORF;name=CUTC000189_ORF;strand=-;Name=CUTC000189_ORF
CUTC000189	franklin	SNV	331	331	.	.	.	ID=CUTC000189_SNV;name=CUTC000189_SNV;Name=CUTC000189_SNV
CUTC000189	franklin	SNV	501	501	.	.	.	ID=CUTC000189_SNV_2;name=CUTC000189_SNV;Name=CUTC000189_SNV
CUTC000190	.	region	1	762	.	.	.	orthologs=melon_icugi:MU24985;name=CUTC000190;ID=CUTC000190;Name=CUTC000190
CUTC000190	franklin	ORF	113	505	.	.	.	ID=CUTC000190_ORF;name=CUTC000190_ORF;strand=-;Name=CUTC000190_ORF
CUTC000191	.	region	1	940	.	.	.	orthologs=melon_icugi:MU19868;Ontology_term=GO:0045449;description=Similar%20to%20AT5G46020.1%20|%20Symbols:%20%20|%20unknown%20protein%20|%20chr5:18663075-18664629%20REVERSE;name=CUTC000191;ID=CUTC000191;Name=CUTC000191
CUTC000191	franklin	ORF	211	941	.	.	.	ID=CUTC000191_ORF;name=CUTC000191_ORF;strand=-;Name=CUTC000191_ORF
CUTC000191	franklin	intron_	277	277	.	.	.	ID=CUTC000191_intron_;name=CUTC000191_intron_;Name=CUTC000191_intron_
CUTC000191	franklin	intron_	315	315	.	.	.	ID=CUTC000191_intron__2;name=CUTC000191_intron_;Name=CUTC000191_intron_
CUTC000191	franklin	intron_	405	405	.	.	.	ID=CUTC000191_intron__3;name=CUTC000191_intron_;Name=CUTC000191_intron_
CUTC000191	franklin	intron_	486	486	.	.	.	ID=CUTC000191_intron__4;name=CUTC000191_intron_;Name=CUTC000191_intron_
CUTC000191	franklin	intron_	521	521	.	.	.	ID=CUTC000191_intron__5;name=CUTC000191_intron_;Name=CUTC000191_intron_
CUTC000191	franklin	intron_	607	607	.	.	.	ID=CUTC000191_intron__6;name=CUTC000191_intron_;Name=CUTC000191_intron_
CUTC000191	franklin	intron_	673	673	.	.	.	ID=CUTC000191_intron__7;name=CUTC000191_intron_;Name=CUTC000191_intron_
CUTC000192	.	region	1	707	.	.	.	Ontology_term=GO:0005840,GO:0003735,GO:0006412,GO:0009536;Name=CUTC000192;name=CUTC000192;ID=CUTC000192;description=Similar%20to%20ribosomal%20protein%20L35,%20chloroplastic%20OS%3DSpinacia%20oleracea%20GN%3DRPL35%20PE%3D1%20SV%3D1
CUTC000192	franklin	ORF	110	670	.	.	.	ID=CUTC000192_ORF;name=CUTC000192_ORF;strand=-;Name=CUTC000192_ORF
CUTC000192	franklin	SNV	481	481	.	.	.	ID=CUTC000192_SNV;name=CUTC000192_SNV;Name=CUTC000192_SNV
CUTC000192	franklin	SNV	647	647	.	.	.	ID=CUTC000192_SNV_2;name=CUTC000192_SNV;Name=CUTC000192_SNV
CUTC000193	.	region	1	1596	.	.	.	orthologs=melon_icugi:MU28422;Name=CUTC000193;name=CUTC000193;ID=CUTC000193;description=Similar%20to%20AT1G64720.1%20|%20Symbols:%20CP5%20|%20CP5%20|%20chr1:24046887-24048537%20REVERSE
CUTC000193	franklin	ORF	2	1310	.	.	.	ID=CUTC000193_ORF;name=CUTC000193_ORF;strand=-;Name=CUTC000193_ORF
CUTC000193	franklin	SNV	1151	1151	.	.	.	ID=CUTC000193_SNV;name=CUTC000193_SNV;Name=CUTC000193_SNV
CUTC000194	.	region	1	557	.	.	.	Name=CUTC000194;name=CUTC000194;ID=CUTC000194;Ontology_term=GO:0005840,GO:0003735,GO:0006412
CUTC000194	franklin	ORF	154	391	.	.	.	ID=CUTC000194_ORF;name=CUTC000194_ORF;strand=-;Name=CUTC000194_ORF
CUTC000194	franklin	SNV	287	287	.	.	.	ID=CUTC000194_SNV;name=CUTC000194_SNV;Name=CUTC000194_SNV
CUTC000195	.	region	1	596	.	.	.	orthologs=melon_icugi:MU21961;Ontology_term=GO:0003746,GO:0006511,GO:0005515;description=Similar%20to%20AT5G59140.1%20|%20Symbols:%20%20|%20SKP1%20family%20protein%20|%20chr5:23874696-23875631%20REVERSE;name=CUTC000195;ID=CUTC000195;Name=CUTC000195
CUTC000195	franklin	ORF	170	474	.	.	.	ID=CUTC000195_ORF;name=CUTC000195_ORF;strand=-;Name=CUTC000195_ORF
CUTC000195	franklin	intron_	284	284	.	.	.	ID=CUTC000195_intron_;name=CUTC000195_intron_;Name=CUTC000195_intron_
CUTC000195	franklin	intron_	390	390	.	.	.	ID=CUTC000195_intron__2;name=CUTC000195_intron_;Name=CUTC000195_intron_
CUTC000195	franklin	SNV	493	493	.	.	.	ID=CUTC000195_SNV;name=CUTC000195_SNV;Name=CUTC000195_SNV
CUTC000196	.	region	1	930	.	.	.	orthologs=melon_icugi:MU19717;Ontology_term=GO:0009765,GO:0009523,GO:0018298,GO:0016168,GO:0016021,GO:0009535;description=Similar%20to%20a-b%20binding%20protein%20CP24%2010A,%20chloroplastic%20OS%3DSolanum%20lycopersicum%20GN%3DCAP10A%20PE%3D3%20SV%3D1;name=CUTC000196;ID=CUTC000196;Name=CUTC000196
CUTC000196	franklin	ORF	70	838	.	.	.	ID=CUTC000196_ORF;name=CUTC000196_ORF;strand=-;Name=CUTC000196_ORF
CUTC000196	franklin	intron_	645	645	.	.	.	ID=CUTC000196_intron_;name=CUTC000196_intron_;Name=CUTC000196_intron_
CUTC000196	franklin	SNV	359	359	.	.	.	ID=CUTC000196_SNV;name=CUTC000196_SNV;Name=CUTC000196_SNV
CUTC000196	franklin	SNV	380	380	.	.	.	ID=CUTC000196_SNV_2;name=CUTC000196_SNV;Name=CUTC000196_SNV
CUTC000196	franklin	SNV	422	422	.	.	.	ID=CUTC000196_SNV_3;name=CUTC000196_SNV;Name=CUTC000196_SNV
CUTC000197	.	region	1	1447	.	.	.	orthologs=melon_icugi:MU19797,melon_icugi:MU28158;Ontology_term=GO:0005507,GO:0005740,GO:0005515,GO:0006096,GO:0004332,GO:0005829;description=Similar%20to%20aldolase%20cytoplasmic%20isozyme%20OS%3DOryza%20sativa%20subsp.%20japonica%20GN%3DFBA%20PE%3D1%20SV%3D2;name=CUTC000197;ID=CUTC000197;Name=CUTC000197
CUTC000197	franklin	ORF	48	1124	.	.	.	ID=CUTC000197_ORF;name=CUTC000197_ORF;strand=-;Name=CUTC000197_ORF
CUTC000197	franklin	intron_	75	75	.	.	.	ID=CUTC000197_intron_;name=CUTC000197_intron_;Name=CUTC000197_intron_
CUTC000197	franklin	intron_	303	303	.	.	.	ID=CUTC000197_intron__2;name=CUTC000197_intron_;Name=CUTC000197_intron_
CUTC000197	franklin	SNV	499	499	.	.	.	ID=CUTC000197_SNV;name=CUTC000197_SNV;Name=CUTC000197_SNV
CUTC000198	.	region	1	566	.	.	.	Ontology_term=GO:0030528,GO:0045449,GO:0005634,GO:0005739;Name=CUTC000198;name=CUTC000198;ID=CUTC000198;description=Similar%20to%20protein%20At3g19508%20OS%3DArabidopsis%20thaliana%20GN%3DAt3g19508%20PE%3D3%20SV%3D1
CUTC000198	franklin	ORF	2	467	.	.	.	ID=CUTC000198_ORF;name=CUTC000198_ORF;strand=-;Name=CUTC000198_ORF
CUTC000198	franklin	SNV	355	355	.	.	.	ID=CUTC000198_SNV;name=CUTC000198_SNV;Name=CUTC000198_SNV
CUTC000199	.	region	1	686	.	.	.	orthologs=melon_icugi:MU21988;Name=CUTC000199;name=CUTC000199;ID=CUTC000199;description=Similar%20to%20AT4G13500.1%20|%20Symbols:%20%20|%20unknown%20protein%20|%20chr4:7856987-7857874%20REVERSE
CUTC000199	franklin	ORF	70	463	.	.	.	ID=CUTC000199_ORF;name=CUTC000199_ORF;strand=-;Name=CUTC000199_ORF
CUTC000199	franklin	intron_	386	386	.	.	.	ID=CUTC000199_intron_;name=CUTC000199_intron_;Name=CUTC000199_intron_
CUTC000199	franklin	intron_	456	456	.	.	.	ID=CUTC000199_intron__2;name=CUTC000199_intron_;Name=CUTC000199_intron_
CUTC000199	franklin	SNV	480	480	.	.	.	ID=CUTC000199_SNV;name=CUTC000199_SNV;Name=CUTC000199_SNV
CUTC000199	franklin	SNV	601	601	.	.	.	ID=CUTC000199_SNV_2;name=CUTC000199_SNV;Name=CUTC000199_SNV
CUTC000200	.	region	1	685	.	.	.	Ontology_term=GO:0005840,GO:0003735,GO:0006412;Name=CUTC000200;name=CUTC000200;ID=CUTC000200;description=Similar%20to%20ribosomal%20protein%20S26-3%20OS%3DArabidopsis%20thaliana%20GN%3DRPS26C%20PE%3D2%20SV%3D1
CUTC000200	franklin	ORF	105	500	.	.	.	ID=CUTC000200_ORF;name=CUTC000200_ORF;strand=-;Name=CUTC000200_ORF
CUTC000200	franklin	intron_	268	268	.	.	.	ID=CUTC000200_intron_;name=CUTC000200_intron_;Name=CUTC000200_intron_
CUTC000200	franklin	intron_	402	402	.	.	.	ID=CUTC000200_intron__2;name=CUTC000200_intron_;Name=CUTC000200_intron_
CUTC000200	franklin	intron_	487	487	.	.	.	ID=CUTC000200_intron__3;name=CUTC000200_intron_;Name=CUTC000200_intron_
CUTC000201	.	region	1	579	.	.	.	Ontology_term=GO:0003735,GO:0042254,GO:0022625,GO:0008270,GO:0006412,GO:0019843,GO:0009536;Name=CUTC000201;name=CUTC000201;ID=CUTC000201;description=Similar%20to%20ribosomal%20protein%20L37-3%20OS%3DArabidopsis%20thaliana%20GN%3DRPL37C%20PE%3D3%20SV%3D1
CUTC000201	franklin	ORF	302	511	.	.	.	ID=CUTC000201_ORF;name=CUTC000201_ORF;strand=-;Name=CUTC000201_ORF
CUTC000202	.	region	1	1282	.	.	.	orthologs=melon_icugi:MU19832;Ontology_term=GO:0005509,GO:0005544;description=Similar%20to%20protein%20RJ4%20OS%3DFragaria%20ananassa%20PE%3D2%20SV%3D2;name=CUTC000202;ID=CUTC000202;Name=CUTC000202
CUTC000202	franklin	ORF	78	1025	.	.	.	ID=CUTC000202_ORF;name=CUTC000202_ORF;strand=-;Name=CUTC000202_ORF
CUTC000202	franklin	intron_	460	460	.	.	.	ID=CUTC000202_intron_;name=CUTC000202_intron_;Name=CUTC000202_intron_
CUTC000202	franklin	intron_	553	553	.	.	.	ID=CUTC000202_intron__2;name=CUTC000202_intron_;Name=CUTC000202_intron_
CUTC000202	franklin	intron_	766	766	.	.	.	ID=CUTC000202_intron__3;name=CUTC000202_intron_;Name=CUTC000202_intron_
CUTC000202	franklin	intron_	985	985	.	.	.	ID=CUTC000202_intron__4;name=CUTC000202_intron_;Name=CUTC000202_intron_
CUTC000202	franklin	intron_	1131	1131	.	.	.	ID=CUTC000202_intron__5;name=CUTC000202_intron_;Name=CUTC000202_intron_
CUTC000202	franklin	SNV	874	874	.	.	.	ID=CUTC000202_SNV;name=CUTC000202_SNV;Name=CUTC000202_SNV
CUTC000202	franklin	SNV	895	895	.	.	.	ID=CUTC000202_SNV_2;name=CUTC000202_SNV;Name=CUTC000202_SNV
CUTC000203	.	region	1	1601	.	.	.	orthologs=melon_icugi:MU38540;name=CUTC000203;ID=CUTC000203;Name=CUTC000203
CUTC000203	franklin	ORF	171	558	.	.	.	ID=CUTC000203_ORF;name=CUTC000203_ORF;strand=-;Name=CUTC000203_ORF
CUTC000203	franklin	SNV	219	219	.	.	.	ID=CUTC000203_SNV;name=CUTC000203_SNV;Name=CUTC000203_SNV
CUTC000204	.	region	1	1034	.	.	.	orthologs=melon_icugi:MU22153;Ontology_term=GO:0030001,GO:0050832,GO:0046872;description=Similar%20to%20AT4G16380.1%20|%20Symbols:%20%20|%20metal%20ion%20binding%20|%20chr4:9254638-9255955%20FORWARD;name=CUTC000204;ID=CUTC000204;Name=CUTC000204
CUTC000204	franklin	ORF	2	877	.	.	.	ID=CUTC000204_ORF;name=CUTC000204_ORF;strand=-;Name=CUTC000204_ORF
CUTC000204	franklin	intron_	223	223	.	.	.	ID=CUTC000204_intron_;name=CUTC000204_intron_;Name=CUTC000204_intron_
CUTC000204	franklin	SNV	391	391	.	.	.	ID=CUTC000204_SNV;name=CUTC000204_SNV;Name=CUTC000204_SNV
CUTC000204	franklin	SNV	392	392	.	.	.	ID=CUTC000204_SNV_2;name=CUTC000204_SNV;Name=CUTC000204_SNV
CUTC000204	franklin	SNV	688	688	.	.	.	ID=CUTC000204_SNV_3;name=CUTC000204_SNV;Name=CUTC000204_SNV
CUTC000205	.	region	1	1370	.	.	.	orthologs=melon_icugi:MU42418;Ontology_term=GO:0009536;description=Similar%20to%20AT5G25770.3%20|%20Symbols:%20%20|%20unknown%20protein%20|%20chr5:8969308-8971806%20REVERSE;name=CUTC000205;ID=CUTC000205;Name=CUTC000205
CUTC000205	franklin	ORF	2	1144	.	.	.	ID=CUTC000205_ORF;name=CUTC000205_ORF;strand=-;Name=CUTC000205_ORF
CUTC000205	franklin	intron_	431	431	.	.	.	ID=CUTC000205_intron_;name=CUTC000205_intron_;Name=CUTC000205_intron_
CUTC000205	franklin	intron_	530	530	.	.	.	ID=CUTC000205_intron__2;name=CUTC000205_intron_;Name=CUTC000205_intron_
CUTC000205	franklin	intron_	624	624	.	.	.	ID=CUTC000205_intron__3;name=CUTC000205_intron_;Name=CUTC000205_intron_
CUTC000205	franklin	intron_	677	677	.	.	.	ID=CUTC000205_intron__4;name=CUTC000205_intron_;Name=CUTC000205_intron_
CUTC000205	franklin	intron_	747	747	.	.	.	ID=CUTC000205_intron__5;name=CUTC000205_intron_;Name=CUTC000205_intron_
CUTC000205	franklin	intron_	818	818	.	.	.	ID=CUTC000205_intron__6;name=CUTC000205_intron_;Name=CUTC000205_intron_
CUTC000205	franklin	intron_	913	913	.	.	.	ID=CUTC000205_intron__7;name=CUTC000205_intron_;Name=CUTC000205_intron_
CUTC000205	franklin	intron_	967	967	.	.	.	ID=CUTC000205_intron__8;name=CUTC000205_intron_;Name=CUTC000205_intron_
CUTC000205	franklin	intron_	1054	1054	.	.	.	ID=CUTC000205_intron__9;name=CUTC000205_intron_;Name=CUTC000205_intron_
CUTC000205	franklin	SNV	446	446	.	.	.	ID=CUTC000205_SNV;name=CUTC000205_SNV;Name=CUTC000205_SNV
CUTC000205	franklin	SNV	1033	1033	.	.	.	ID=CUTC000205_SNV_2;name=CUTC000205_SNV;Name=CUTC000205_SNV
CUTC000205	franklin	SNV	1181	1181	.	.	.	ID=CUTC000205_SNV_3;name=CUTC000205_SNV;Name=CUTC000205_SNV
CUTC000206	.	region	1	530	.	.	.	orthologs=melon_icugi:MU27662;name=CUTC000206;ID=CUTC000206;Name=CUTC000206
CUTC000206	franklin	ORF	56	285	.	.	.	ID=CUTC000206_ORF;name=CUTC000206_ORF;strand=-;Name=CUTC000206_ORF
CUTC000207	.	region	1	947	.	.	.	Name=CUTC000207;name=CUTC000207;ID=CUTC000207;description=Similar%20to%20AT3G26960.1%20|%20Symbols:%20%20|%20unknown%20protein%20|%20chr3:9944859-9945459%20REVERSE
CUTC000207	franklin	ORF	2	665	.	.	.	ID=CUTC000207_ORF;name=CUTC000207_ORF;strand=-;Name=CUTC000207_ORF
CUTC000207	franklin	SNV	589	589	.	.	.	ID=CUTC000207_SNV;name=CUTC000207_SNV;Name=CUTC000207_SNV
CUTC000207	franklin	SNV	783	783	.	.	.	ID=CUTC000207_SNV_2;name=CUTC000207_SNV;Name=CUTC000207_SNV
CUTC000208	.	region	1	655	.	.	.	Ontology_term=GO:0003676,GO:0005622,GO:0000166,GO:0006810;Name=CUTC000208;name=CUTC000208;ID=CUTC000208;description=Similar%20to%20Putative%20uncharacterized%20protein%20(Fragment)%20n%3D1%20Tax%3DMedicago%20truncatula%20RepID%3DB7FGB2_MEDTR
CUTC000208	franklin	ORF	2	425	.	.	.	ID=CUTC000208_ORF;name=CUTC000208_ORF;strand=-;Name=CUTC000208_ORF
CUTC000209	.	region	1	611	.	.	.	ID=CUTC000209;name=CUTC000209;Name=CUTC000209
CUTC000210	.	region	1	700	.	.	.	orthologs=melon_icugi:MU28037;Ontology_term=GO:0016853,GO:0051707;description=Similar%20to%20AT5G57170.1%20|%20Symbols:%20%20|%20macrophage%20migration%20inhibitory%20factor%20family%20protein%20/%20MIF%20family%20protein%20|%20chr5:23162201-23163140%20REVERSE;name=CUTC000210;ID=CUTC000210;Name=CUTC000210
CUTC000210	franklin	ORF	2	456	.	.	.	ID=CUTC000210_ORF;name=CUTC000210_ORF;strand=-;Name=CUTC000210_ORF
CUTC000210	franklin	intron_	483	483	.	.	.	ID=CUTC000210_intron_;name=CUTC000210_intron_;Name=CUTC000210_intron_
CUTC000211	.	region	1	940	.	.	.	Ontology_term=GO:0003779,GO:0005622;Name=CUTC000211;name=CUTC000211;ID=CUTC000211;description=Similar%20to%20factor%20OS%3DVitis%20vinifera%20PE%3D2%20SV%3D1
CUTC000211	franklin	ORF	173	571	.	.	.	ID=CUTC000211_ORF;name=CUTC000211_ORF;strand=-;Name=CUTC000211_ORF
CUTC000211	franklin	intron_	522	522	.	.	.	ID=CUTC000211_intron_;name=CUTC000211_intron_;Name=CUTC000211_intron_
CUTC000211	franklin	intron_	788	788	.	.	.	ID=CUTC000211_intron__2;name=CUTC000211_intron_;Name=CUTC000211_intron_
CUTC000212	.	region	1	496	.	.	.	ID=CUTC000212;name=CUTC000212;Name=CUTC000212
CUTC000212	franklin	ORF	144	497	.	.	.	ID=CUTC000212_ORF;name=CUTC000212_ORF;strand=-;Name=CUTC000212_ORF
CUTC000212	franklin	SNV	91	91	.	.	.	ID=CUTC000212_SNV;name=CUTC000212_SNV;Name=CUTC000212_SNV
CUTC000212	franklin	SNV	236	236	.	.	.	ID=CUTC000212_SNV_2;name=CUTC000212_SNV;Name=CUTC000212_SNV
CUTC000213	.	region	1	849	.	.	.	orthologs=melon_icugi:MU19784;Ontology_term=GO:0003735,GO:0042254,GO:0022625,GO:0006412;description=Similar%20to%20ribosomal%20protein%20L28-2%20OS%3DArabidopsis%20thaliana%20GN%3DRPL28C%20PE%3D2%20SV%3D1;name=CUTC000213;ID=CUTC000213;Name=CUTC000213
CUTC000213	franklin	ORF	128	580	.	.	.	ID=CUTC000213_ORF;name=CUTC000213_ORF;strand=-;Name=CUTC000213_ORF
CUTC000213	franklin	intron_	275	275	.	.	.	ID=CUTC000213_intron_;name=CUTC000213_intron_;Name=CUTC000213_intron_
CUTC000213	franklin	intron_	439	439	.	.	.	ID=CUTC000213_intron__2;name=CUTC000213_intron_;Name=CUTC000213_intron_
CUTC000213	franklin	SNV	692	692	.	.	.	ID=CUTC000213_SNV;name=CUTC000213_SNV;Name=CUTC000213_SNV
CUTC000213	franklin	SNV	765	765	.	.	.	ID=CUTC000213_SNV_2;name=CUTC000213_SNV;Name=CUTC000213_SNV
CUTC000214	.	region	1	713	.	.	.	orthologs=melon_icugi:MU24427;Name=CUTC000214;name=CUTC000214;ID=CUTC000214;description=Similar%20to%20AT3G06610.1%20|%20Symbols:%20%20|%20DNA-binding%20enhancer%20protein-related%20|%20chr3:2060837-2061845%20FORWARD
CUTC000214	franklin	ORF	2	513	.	.	.	ID=CUTC000214_ORF;name=CUTC000214_ORF;strand=-;Name=CUTC000214_ORF
CUTC000214	franklin	intron_	293	293	.	.	.	ID=CUTC000214_intron_;name=CUTC000214_intron_;Name=CUTC000214_intron_
CUTC000214	franklin	intron_	349	349	.	.	.	ID=CUTC000214_intron__2;name=CUTC000214_intron_;Name=CUTC000214_intron_
CUTC000214	franklin	intron_	416	416	.	.	.	ID=CUTC000214_intron__3;name=CUTC000214_intron_;Name=CUTC000214_intron_
CUTC000215	.	region	1	879	.	.	.	Ontology_term=GO:0015450,GO:0016020,GO:0006605;Name=CUTC000215;name=CUTC000215;ID=CUTC000215;description=Similar%20to%20transport%20protein%20Sec61%20subunit%20gamma%20OS%3DOryza%20sativa%20subsp.%20japonica%20GN%3DOs02g0178400%20PE%3D3%20SV%3D1
CUTC000215	franklin	ORF	217	827	.	.	.	ID=CUTC000215_ORF;name=CUTC000215_ORF;strand=-;Name=CUTC000215_ORF
CUTC000215	franklin	intron_	195	195	.	.	.	ID=CUTC000215_intron_;name=CUTC000215_intron_;Name=CUTC000215_intron_
CUTC000215	franklin	intron_	316	316	.	.	.	ID=CUTC000215_intron__2;name=CUTC000215_intron_;Name=CUTC000215_intron_
CUTC000215	franklin	SNV	410	410	.	.	.	ID=CUTC000215_SNV;name=CUTC000215_SNV;Name=CUTC000215_SNV
CUTC000216	.	region	1	686	.	.	.	Ontology_term=GO:0020037,GO:0055114,GO:0032440;Name=CUTC000216;name=CUTC000216;ID=CUTC000216;description=Similar%20to%20steroid-binding%20protein%203%20OS%3DArabidopsis%20thaliana%20GN%3DMP3%20PE%3D1%20SV%3D1
CUTC000216	franklin	ORF	126	428	.	.	.	ID=CUTC000216_ORF;name=CUTC000216_ORF;strand=-;Name=CUTC000216_ORF
CUTC000217	.	region	1	655	.	.	.	orthologs=melon_icugi:MU24778;Name=CUTC000217;name=CUTC000217;ID=CUTC000217;description=Similar%20to%20Putative%20uncharacterized%20protein%20n%3D2%20Tax%3DVitis%20vinifera%20RepID%3DA5AKK1_VITVI
CUTC000217	franklin	ORF	2	543	.	.	.	ID=CUTC000217_ORF;name=CUTC000217_ORF;strand=-;Name=CUTC000217_ORF
CUTC000217	franklin	SNV	163	163	.	.	.	ID=CUTC000217_SNV;name=CUTC000217_SNV;Name=CUTC000217_SNV
CUTC000217	franklin	SNV	564	564	.	.	.	ID=CUTC000217_SNV_2;name=CUTC000217_SNV;Name=CUTC000217_SNV
CUTC000218	.	region	1	1139	.	.	.	orthologs=melon_icugi:MU38910;Ontology_term=GO:0046933,GO:0016021,GO:0015986,GO:0008289,GO:0045263,GO:0016023,GO:0009535,GO:0042170;description=Similar%20to%20synthase%20subunit%20c,%20chloroplastic%20OS%3DVitis%20vinifera%20GN%3DatpH%20PE%3D3%20SV%3D1;name=CUTC000218;ID=CUTC000218;Name=CUTC000218
CUTC000218	franklin	ORF	625	870	.	.	.	ID=CUTC000218_ORF;name=CUTC000218_ORF;strand=-;Name=CUTC000218_ORF
CUTC000218	franklin	SNV	266	266	.	.	.	ID=CUTC000218_SNV;name=CUTC000218_SNV;Name=CUTC000218_SNV
CUTC000219	.	region	1	712	.	.	.	Ontology_term=GO:0009055,GO:0004129,GO:0005746;Name=CUTC000219;name=CUTC000219;ID=CUTC000219;description=Similar%20to%20AT4G21105.1%20|%20Symbols:%20%20|%20cytochrome-c%20oxidase/%20electron%20carrier%20|%20chr4:11266273-11266724%20FORWARD
CUTC000219	franklin	ORF	461	676	.	.	.	ID=CUTC000219_ORF;name=CUTC000219_ORF;strand=-;Name=CUTC000219_ORF
CUTC000220	.	region	1	987	.	.	.	Ontology_term=GO:0005975,GO:0016023,GO:0004557;Name=CUTC000220;name=CUTC000220;ID=CUTC000220;description=Similar%20to%20OS%3DCyamopsis%20tetragonoloba%20PE%3D1%20SV%3D1
CUTC000220	franklin	ORF	75	787	.	.	.	ID=CUTC000220_ORF;name=CUTC000220_ORF;strand=-;Name=CUTC000220_ORF
CUTC000220	franklin	intron_	225	225	.	.	.	ID=CUTC000220_intron_;name=CUTC000220_intron_;Name=CUTC000220_intron_
CUTC000221	.	region	1	581	.	.	.	orthologs=melon_icugi:MU25631;Ontology_term=GO:0003735,GO:0016023,GO:0042254,GO:0022627,GO:0006412;description=Similar%20to%20ribosomal%20protein%20S21-2%20OS%3DArabidopsis%20thaliana%20GN%3DRPS21C%20PE%3D3%20SV%3D1;name=CUTC000221;ID=CUTC000221;Name=CUTC000221
CUTC000221	franklin	ORF	2	543	.	.	.	ID=CUTC000221_ORF;name=CUTC000221_ORF;strand=-;Name=CUTC000221_ORF
CUTC000221	franklin	intron_	301	301	.	.	.	ID=CUTC000221_intron_;name=CUTC000221_intron_;Name=CUTC000221_intron_
CUTC000221	franklin	intron_	434	434	.	.	.	ID=CUTC000221_intron__2;name=CUTC000221_intron_;Name=CUTC000221_intron_
CUTC000222	.	region	1	867	.	.	.	Ontology_term=GO:0009941,GO:0009055,GO:0045454,GO:0006662,GO:0005618,GO:0009570,GO:0015035,GO:0009535;Name=CUTC000222;name=CUTC000222;ID=CUTC000222;description=Similar%20to%20M-type%204,%20chloroplastic%20OS%3DArabidopsis%20thaliana%20GN%3DAt3g15360%20PE%3D1%20SV%3D2
CUTC000222	franklin	ORF	99	655	.	.	.	ID=CUTC000222_ORF;name=CUTC000222_ORF;strand=-;Name=CUTC000222_ORF
CUTC000223	.	region	1	1591	.	.	.	orthologs=melon_icugi:MU22814,melon_icugi:MU26478;Ontology_term=GO:0004356,GO:0009399,GO:0005524,GO:0009507,GO:0006542;description=Similar%20to%20synthetase%20leaf%20isozyme,%20chloroplastic%20OS%3DPhaseolus%20vulgaris%20PE%3D2%20SV%3D1;name=CUTC000223;ID=CUTC000223;Name=CUTC000223
CUTC000223	franklin	ORF	117	1419	.	.	.	ID=CUTC000223_ORF;name=CUTC000223_ORF;strand=-;Name=CUTC000223_ORF
CUTC000224	.	region	1	661	.	.	.	orthologs=melon_icugi:MU27190;name=CUTC000224;ID=CUTC000224;Name=CUTC000224
CUTC000224	franklin	ORF	199	406	.	.	.	ID=CUTC000224_ORF;name=CUTC000224_ORF;strand=-;Name=CUTC000224_ORF
CUTC000224	franklin	intron_	335	335	.	.	.	ID=CUTC000224_intron_;name=CUTC000224_intron_;Name=CUTC000224_intron_
CUTC000224	franklin	intron_	389	389	.	.	.	ID=CUTC000224_intron__2;name=CUTC000224_intron_;Name=CUTC000224_intron_
CUTC000224	franklin	SNV	226	226	.	.	.	ID=CUTC000224_SNV;name=CUTC000224_SNV;Name=CUTC000224_SNV
CUTC000225	.	region	1	1490	.	.	.	orthologs=melon_icugi:MU21763;Ontology_term=GO:0003676;description=Similar%20to%20AT3G56680.1%20|%20Symbols:%20%20|%20nucleic%20acid%20binding%20|%20chr3:20991537-20993446%20FORWARD;name=CUTC000225;ID=CUTC000225;Name=CUTC000225
CUTC000225	franklin	ORF	229	1328	.	.	.	ID=CUTC000225_ORF;name=CUTC000225_ORF;strand=-;Name=CUTC000225_ORF
CUTC000225	franklin	intron_	337	337	.	.	.	ID=CUTC000225_intron_;name=CUTC000225_intron_;Name=CUTC000225_intron_
CUTC000225	franklin	intron_	956	956	.	.	.	ID=CUTC000225_intron__2;name=CUTC000225_intron_;Name=CUTC000225_intron_
CUTC000225	franklin	intron_	1242	1242	.	.	.	ID=CUTC000225_intron__3;name=CUTC000225_intron_;Name=CUTC000225_intron_
CUTC000226	.	region	1	1207	.	.	.	orthologs=melon_icugi:MU19646;Ontology_term=GO:0009533,GO:0006457,GO:0009543,GO:0005515,GO:0010275,GO:0003755;description=Similar%20to%20cis-trans%20isomerase%20CYP20-2,%20chloroplastic%20OS%3DArabidopsis%20thaliana%20GN%3DCYP20-2%20PE%3D1%20SV%3D1;name=CUTC000226;ID=CUTC000226;Name=CUTC000226
CUTC000226	franklin	ORF	55	834	.	.	.	ID=CUTC000226_ORF;name=CUTC000226_ORF;strand=-;Name=CUTC000226_ORF
CUTC000226	franklin	intron_	303	303	.	.	.	ID=CUTC000226_intron_;name=CUTC000226_intron_;Name=CUTC000226_intron_
CUTC000226	franklin	intron_	451	451	.	.	.	ID=CUTC000226_intron__2;name=CUTC000226_intron_;Name=CUTC000226_intron_
CUTC000226	franklin	intron_	540	540	.	.	.	ID=CUTC000226_intron__3;name=CUTC000226_intron_;Name=CUTC000226_intron_
CUTC000226	franklin	intron_	595	595	.	.	.	ID=CUTC000226_intron__4;name=CUTC000226_intron_;Name=CUTC000226_intron_
CUTC000226	franklin	intron_	681	681	.	.	.	ID=CUTC000226_intron__5;name=CUTC000226_intron_;Name=CUTC000226_intron_
CUTC000227	.	region	1	785	.	.	.	orthologs=melon_icugi:MU27594;Ontology_term=GO:0004550,GO:0009585,GO:0009651,GO:0006228,GO:0005524,GO:0000287,GO:0006183,GO:0009507,GO:0005773,GO:0046686,GO:0006241,GO:0005886,GO:0048046;description=Similar%20to%20diphosphate%20kinase%20OS%3DHelianthus%20annuus%20PE%3D2%20SV%3D1;name=CUTC000227;ID=CUTC000227;Name=CUTC000227
CUTC000227	franklin	ORF	2	581	.	.	.	ID=CUTC000227_ORF;name=CUTC000227_ORF;strand=-;Name=CUTC000227_ORF
CUTC000228	.	region	1	700	.	.	.	Ontology_term=GO:0005886,GO:0045454,GO:0008152;Name=CUTC000228;name=CUTC000228;ID=CUTC000228;description=Similar%20to%20H-type%20OS%3DOryza%20sativa%20subsp.%20japonica%20GN%3DTRXH%20PE%3D1%20SV%3D1
CUTC000228	franklin	ORF	2	458	.	.	.	ID=CUTC000228_ORF;name=CUTC000228_ORF;strand=-;Name=CUTC000228_ORF
CUTC000229	.	region	1	474	.	.	.	orthologs=melon_icugi:MU23532;Ontology_term=GO:0003735,GO:0022627,GO:0006412;description=Similar%20to%20ribosomal%20protein%20S29%20OS%3DArabidopsis%20thaliana%20GN%3DRPS29A%20PE%3D3%20SV%3D2;name=CUTC000229;ID=CUTC000229;Name=CUTC000229
CUTC000229	franklin	ORF	100	304	.	.	.	ID=CUTC000229_ORF;name=CUTC000229_ORF;strand=-;Name=CUTC000229_ORF
CUTC000229	franklin	intron_	161	161	.	.	.	ID=CUTC000229_intron_;name=CUTC000229_intron_;Name=CUTC000229_intron_
CUTC000229	franklin	intron_	261	261	.	.	.	ID=CUTC000229_intron__2;name=CUTC000229_intron_;Name=CUTC000229_intron_
CUTC000229	franklin	SNV	62	62	.	.	.	ID=CUTC000229_SNV;name=CUTC000229_SNV;Name=CUTC000229_SNV
CUTC000229	franklin	SNV	132	132	.	.	.	ID=CUTC000229_SNV_2;name=CUTC000229_SNV;Name=CUTC000229_SNV
CUTC000229	franklin	SNV	194	194	.	.	.	ID=CUTC000229_SNV_3;name=CUTC000229_SNV;Name=CUTC000229_SNV
CUTC000229	franklin	SNV	373	373	.	.	.	ID=CUTC000229_SNV_4;name=CUTC000229_SNV;Name=CUTC000229_SNV
CUTC000230	.	region	1	539	.	.	.	orthologs=melon_icugi:MU28179;Name=CUTC000230;name=CUTC000230;ID=CUTC000230;description=Similar%20to%20Putative%20uncharacterized%20protein%20n%3D1%20Tax%3DGlycine%20max%20RepID%3DC6SWU2_SOYBN
CUTC000230	franklin	ORF	2	518	.	.	.	ID=CUTC000230_ORF;name=CUTC000230_ORF;strand=-;Name=CUTC000230_ORF
CUTC000230	franklin	SNV	127	127	.	.	.	ID=CUTC000230_SNV;name=CUTC000230_SNV;Name=CUTC000230_SNV
CUTC000230	franklin	SNV	270	270	.	.	.	ID=CUTC000230_SNV_2;name=CUTC000230_SNV;Name=CUTC000230_SNV
CUTC000230	franklin	SNV	353	353	.	.	.	ID=CUTC000230_SNV_3;name=CUTC000230_SNV;Name=CUTC000230_SNV
CUTC000231	.	region	1	1095	.	.	.	orthologs=melon_icugi:MU23685;Ontology_term=GO:0016760,GO:0016023,GO:0008320,GO:0006886,GO:0016021;description=Similar%20to%20AT3G07680.1%20|%20Symbols:%20%20|%20emp24/gp25L/p24%20family%20protein%20|%20chr3:2455627-2456652%20FORWARD;name=CUTC000231;ID=CUTC000231;Name=CUTC000231
CUTC000231	franklin	ORF	170	806	.	.	.	ID=CUTC000231_ORF;name=CUTC000231_ORF;strand=-;Name=CUTC000231_ORF
CUTC000231	franklin	intron_	425	425	.	.	.	ID=CUTC000231_intron_;name=CUTC000231_intron_;Name=CUTC000231_intron_
CUTC000231	franklin	intron_	533	533	.	.	.	ID=CUTC000231_intron__2;name=CUTC000231_intron_;Name=CUTC000231_intron_
CUTC000231	franklin	intron_	720	720	.	.	.	ID=CUTC000231_intron__3;name=CUTC000231_intron_;Name=CUTC000231_intron_
CUTC000231	franklin	intron_	930	930	.	.	.	ID=CUTC000231_intron__4;name=CUTC000231_intron_;Name=CUTC000231_intron_
CUTC000232	.	region	1	556	.	.	.	orthologs=melon_icugi:MU27229;Name=CUTC000232;name=CUTC000232;ID=CUTC000232;description=Similar%20to%20protein%205%20OS%3DArabidopsis%20thaliana%20GN%3DUBL5%20PE%3D1%20SV%3D1
CUTC000232	franklin	ORF	2	402	.	.	.	ID=CUTC000232_ORF;name=CUTC000232_ORF;strand=-;Name=CUTC000232_ORF
CUTC000232	franklin	intron_	316	316	.	.	.	ID=CUTC000232_intron_;name=CUTC000232_intron_;Name=CUTC000232_intron_
CUTC000233	.	region	1	609	.	.	.	Name=CUTC000233;name=CUTC000233;ID=CUTC000233;Ontology_term=GO:0016023,GO:0005739,GO:0045271
CUTC000233	franklin	ORF	2	382	.	.	.	ID=CUTC000233_ORF;name=CUTC000233_ORF;strand=-;Name=CUTC000233_ORF
CUTC000233	franklin	intron_	316	316	.	.	.	ID=CUTC000233_intron_;name=CUTC000233_intron_;Name=CUTC000233_intron_
CUTC000234	.	region	1	1335	.	.	.	orthologs=melon_icugi:MU24903;Ontology_term=GO:0005576,GO:0005515;description=Similar%20to%20inhibitor%20OS%3DPyrus%20communis%20GN%3DPGIP%20PE%3D1%20SV%3D1;name=CUTC000234;ID=CUTC000234;Name=CUTC000234
CUTC000234	franklin	ORF	2	1036	.	.	.	ID=CUTC000234_ORF;name=CUTC000234_ORF;strand=-;Name=CUTC000234_ORF
CUTC000234	franklin	SNV	826	826	.	.	.	ID=CUTC000234_SNV;name=CUTC000234_SNV;Name=CUTC000234_SNV
CUTC000234	franklin	SNV	858	858	.	.	.	ID=CUTC000234_SNV_2;name=CUTC000234_SNV;Name=CUTC000234_SNV
CUTC000234	franklin	SNV	899	899	.	.	.	ID=CUTC000234_SNV_3;name=CUTC000234_SNV;Name=CUTC000234_SNV
CUTC000234	franklin	SNV	903	903	.	.	.	ID=CUTC000234_SNV_4;name=CUTC000234_SNV;Name=CUTC000234_SNV
CUTC000234	franklin	SNV	1121	1121	.	.	.	ID=CUTC000234_SNV_5;name=CUTC000234_SNV;Name=CUTC000234_SNV
CUTC000235	.	region	1	566	.	.	.	orthologs=melon_icugi:MU23507;Ontology_term=GO:0005739;description=Similar%20to%20Protein%20C6orf149,%20putative%20n%3D1%20Tax%3DRicinus%20communis%20RepID%3DB9RLS6_RICCO;name=CUTC000235;ID=CUTC000235;Name=CUTC000235
CUTC000235	franklin	ORF	2	320	.	.	.	ID=CUTC000235_ORF;name=CUTC000235_ORF;strand=-;Name=CUTC000235_ORF
CUTC000236	.	region	1	612	.	.	.	orthologs=melon_icugi:MU21286;Ontology_term=GO:0003723,GO:0006397,GO:0005732,GO:0005634,GO:0008380;description=Similar%20to%20small%20nuclear%20ribonucleoprotein%20G%20OS%3DArabidopsis%20thaliana%20GN%3DAt2g23930%20PE%3D2%20SV%3D1;name=CUTC000236;ID=CUTC000236;Name=CUTC000236
CUTC000236	franklin	ORF	101	403	.	.	.	ID=CUTC000236_ORF;name=CUTC000236_ORF;strand=-;Name=CUTC000236_ORF
CUTC000236	franklin	intron_	334	334	.	.	.	ID=CUTC000236_intron_;name=CUTC000236_intron_;Name=CUTC000236_intron_
CUTC000236	franklin	intron_	456	456	.	.	.	ID=CUTC000236_intron__2;name=CUTC000236_intron_;Name=CUTC000236_intron_
CUTC000237	.	region	1	918	.	.	.	orthologs=melon_icugi:MU21479;Ontology_term=GO:0047066,GO:0004602,GO:0005737,GO:0055114,GO:0006979;description=Similar%20to%20glutathione%20peroxidase%203,%20mitochondrial%20OS%3DArabidopsis%20thaliana%20GN%3DGPX3%20PE%3D1%20SV%3D1;name=CUTC000237;ID=CUTC000237;Name=CUTC000237
CUTC000237	franklin	ORF	205	708	.	.	.	ID=CUTC000237_ORF;name=CUTC000237_ORF;strand=-;Name=CUTC000237_ORF
CUTC000237	franklin	intron_	249	249	.	.	.	ID=CUTC000237_intron_;name=CUTC000237_intron_;Name=CUTC000237_intron_
CUTC000237	franklin	intron_	326	326	.	.	.	ID=CUTC000237_intron__2;name=CUTC000237_intron_;Name=CUTC000237_intron_
CUTC000237	franklin	intron_	388	388	.	.	.	ID=CUTC000237_intron__3;name=CUTC000237_intron_;Name=CUTC000237_intron_
CUTC000237	franklin	intron_	507	507	.	.	.	ID=CUTC000237_intron__4;name=CUTC000237_intron_;Name=CUTC000237_intron_
CUTC000237	franklin	intron_	675	675	.	.	.	ID=CUTC000237_intron__5;name=CUTC000237_intron_;Name=CUTC000237_intron_
CUTC000237	franklin	SNV	383	383	.	.	.	ID=CUTC000237_SNV;name=CUTC000237_SNV;Name=CUTC000237_SNV
CUTC000238	.	region	1	572	.	.	.	ID=CUTC000238;name=CUTC000238;Name=CUTC000238
CUTC000238	franklin	ORF	141	376	.	.	.	ID=CUTC000238_ORF;name=CUTC000238_ORF;strand=-;Name=CUTC000238_ORF
CUTC000238	franklin	intron_	413	413	.	.	.	ID=CUTC000238_intron_;name=CUTC000238_intron_;Name=CUTC000238_intron_
CUTC000238	franklin	SNV	60	60	.	.	.	ID=CUTC000238_SNV;name=CUTC000238_SNV;Name=CUTC000238_SNV
CUTC000239	.	region	1	690	.	.	.	Ontology_term=GO:0004872,GO:0006886,GO:0005741;Name=CUTC000239;name=CUTC000239;ID=CUTC000239;description=Similar%20to%20PREDICTED:%20hypothetical%20protein%20n%3D1%20Tax%3DVitis%20vinifera%20RepID%3DUPI0001983B50
CUTC000239	franklin	ORF	73	384	.	.	.	ID=CUTC000239_ORF;name=CUTC000239_ORF;strand=-;Name=CUTC000239_ORF
CUTC000239	franklin	SNV	34	34	.	.	.	ID=CUTC000239_SNV;name=CUTC000239_SNV;Name=CUTC000239_SNV
CUTC000239	franklin	SNV	39	39	.	.	.	ID=CUTC000239_SNV_2;name=CUTC000239_SNV;Name=CUTC000239_SNV
CUTC000239	franklin	SNV	154	154	.	.	.	ID=CUTC000239_SNV_3;name=CUTC000239_SNV;Name=CUTC000239_SNV
CUTC000239	franklin	SNV	162	162	.	.	.	ID=CUTC000239_SNV_4;name=CUTC000239_SNV;Name=CUTC000239_SNV
CUTC000239	franklin	SNV	322	322	.	.	.	ID=CUTC000239_SNV_5;name=CUTC000239_SNV;Name=CUTC000239_SNV
CUTC000239	franklin	SNV	425	425	.	.	.	ID=CUTC000239_SNV_6;name=CUTC000239_SNV;Name=CUTC000239_SNV
CUTC000239	franklin	SNV	502	502	.	.	.	ID=CUTC000239_SNV_7;name=CUTC000239_SNV;Name=CUTC000239_SNV
CUTC000239	franklin	SNV	508	508	.	.	.	ID=CUTC000239_SNV_8;name=CUTC000239_SNV;Name=CUTC000239_SNV
CUTC000239	franklin	SNV	599	599	.	.	.	ID=CUTC000239_SNV_9;name=CUTC000239_SNV;Name=CUTC000239_SNV
CUTC000240	.	region	1	539	.	.	.	Ontology_term=GO:0003735,GO:0042254,GO:0022625,GO:0006412;Name=CUTC000240;name=CUTC000240;ID=CUTC000240;description=Similar%20to%20ribosomal%20protein%20L29-2%20OS%3DArabidopsis%20thaliana%20GN%3DRPL29B%20PE%3D2%20SV%3D2
CUTC000240	franklin	ORF	54	540	.	.	.	ID=CUTC000240_ORF;name=CUTC000240_ORF;strand=-;Name=CUTC000240_ORF
CUTC000240	franklin	intron_	356	356	.	.	.	ID=CUTC000240_intron_;name=CUTC000240_intron_;Name=CUTC000240_intron_
CUTC000241	.	region	1	1861	.	.	.	orthologs=melon_icugi:MU20838,melon_icugi:MU21434,melon_icugi:MU27915;Ontology_term=GO:0046872,GO:0051287,GO:0006108,GO:0055114,GO:0009536,GO:0004473;description=Similar%20to%20malic%20enzyme%20OS%3DVitis%20vinifera%20PE%3D2%20SV%3D1;name=CUTC000241;ID=CUTC000241;Name=CUTC000241
CUTC000241	franklin	ORF	2	1509	.	.	.	ID=CUTC000241_ORF;name=CUTC000241_ORF;strand=-;Name=CUTC000241_ORF
CUTC000241	franklin	intron_	443	443	.	.	.	ID=CUTC000241_intron_;name=CUTC000241_intron_;Name=CUTC000241_intron_
CUTC000241	franklin	intron_	572	572	.	.	.	ID=CUTC000241_intron__2;name=CUTC000241_intron_;Name=CUTC000241_intron_
CUTC000241	franklin	intron_	663	663	.	.	.	ID=CUTC000241_intron__3;name=CUTC000241_intron_;Name=CUTC000241_intron_
CUTC000241	franklin	SNV	776	776	.	.	.	ID=CUTC000241_SNV;name=CUTC000241_SNV;Name=CUTC000241_SNV
CUTC000242	.	region	1	730	.	.	.	orthologs=melon_icugi:MU27899;Ontology_term=GO:0005789,GO:0005792,GO:0005515,GO:0009703,GO:0020037,GO:0006810,GO:0016021,GO:0022900;description=Similar%20to%20cytochrome%20b5%20isoform%202%20OS%3DArabidopsis%20thaliana%20GN%3DAt2g32720%20PE%3D1%20SV%3D1;name=CUTC000242;ID=CUTC000242;Name=CUTC000242
CUTC000242	franklin	ORF	2	501	.	.	.	ID=CUTC000242_ORF;name=CUTC000242_ORF;strand=-;Name=CUTC000242_ORF
CUTC000243	.	region	1	775	.	.	.	orthologs=melon_icugi:MU19775,melon_icugi:MU27615;Ontology_term=GO:0006457,GO:0005737,GO:0005524,GO:0006950;description=Similar%20to%20kDa%20chaperonin%20OS%3DArabidopsis%20thaliana%20GN%3DCPN10%20PE%3D2%20SV%3D1;name=CUTC000243;ID=CUTC000243;Name=CUTC000243
CUTC000243	franklin	ORF	55	776	.	.	.	ID=CUTC000243_ORF;name=CUTC000243_ORF;strand=-;Name=CUTC000243_ORF
CUTC000243	franklin	intron_	244	244	.	.	.	ID=CUTC000243_intron_;name=CUTC000243_intron_;Name=CUTC000243_intron_
CUTC000243	franklin	intron_	384	384	.	.	.	ID=CUTC000243_intron__2;name=CUTC000243_intron_;Name=CUTC000243_intron_
CUTC000244	.	region	1	1439	.	.	.	orthologs=melon_icugi:MU19886,melon_icugi:MU27524;Ontology_term=GO:0051287,GO:0046686,GO:0005886,GO:0055114,GO:0006096,GO:0009507,GO:0004365,GO:0048046,GO:0009651;description=Similar%20to%20dehydrogenase,%20cytosolic%20OS%3DPetunia%20hybrida%20GN%3DGAPC%20PE%3D2%20SV%3D1;name=CUTC000244;ID=CUTC000244;Name=CUTC000244
CUTC000244	franklin	ORF	72	1085	.	.	.	ID=CUTC000244_ORF;name=CUTC000244_ORF;strand=-;Name=CUTC000244_ORF
CUTC000244	franklin	intron_	75	75	.	.	.	ID=CUTC000244_intron_;name=CUTC000244_intron_;Name=CUTC000244_intron_
CUTC000244	franklin	intron_	99	99	.	.	.	ID=CUTC000244_intron__2;name=CUTC000244_intron_;Name=CUTC000244_intron_
CUTC000244	franklin	intron_	200	200	.	.	.	ID=CUTC000244_intron__3;name=CUTC000244_intron_;Name=CUTC000244_intron_
CUTC000244	franklin	intron_	316	316	.	.	.	ID=CUTC000244_intron__4;name=CUTC000244_intron_;Name=CUTC000244_intron_
CUTC000244	franklin	intron_	416	416	.	.	.	ID=CUTC000244_intron__5;name=CUTC000244_intron_;Name=CUTC000244_intron_
CUTC000244	franklin	intron_	563	563	.	.	.	ID=CUTC000244_intron__6;name=CUTC000244_intron_;Name=CUTC000244_intron_
CUTC000244	franklin	intron_	624	624	.	.	.	ID=CUTC000244_intron__7;name=CUTC000244_intron_;Name=CUTC000244_intron_
CUTC000244	franklin	intron_	722	722	.	.	.	ID=CUTC000244_intron__8;name=CUTC000244_intron_;Name=CUTC000244_intron_
CUTC000244	franklin	intron_	865	865	.	.	.	ID=CUTC000244_intron__9;name=CUTC000244_intron_;Name=CUTC000244_intron_
CUTC000244	franklin	intron_	949	949	.	.	.	ID=CUTC000244_intron__10;name=CUTC000244_intron_;Name=CUTC000244_intron_
CUTC000245	.	region	1	687	.	.	.	orthologs=melon_icugi:MU21391;Ontology_term=GO:0020037,GO:0055114,GO:0032440;description=Similar%20to%20steroid-binding%20protein%203%20OS%3DArabidopsis%20thaliana%20GN%3DMP3%20PE%3D1%20SV%3D1;name=CUTC000245;ID=CUTC000245;Name=CUTC000245
CUTC000245	franklin	ORF	2	424	.	.	.	ID=CUTC000245_ORF;name=CUTC000245_ORF;strand=-;Name=CUTC000245_ORF
CUTC000246	.	region	1	754	.	.	.	Ontology_term=GO:0003735,GO:0022627,GO:0006412;Name=CUTC000246;name=CUTC000246;ID=CUTC000246;description=Similar%20to%20ribosomal%20protein%20S19-3%20OS%3DArabidopsis%20thaliana%20GN%3DRPS19C%20PE%3D2%20SV%3D1
CUTC000246	franklin	ORF	2	534	.	.	.	ID=CUTC000246_ORF;name=CUTC000246_ORF;strand=-;Name=CUTC000246_ORF
CUTC000246	franklin	intron_	295	295	.	.	.	ID=CUTC000246_intron_;name=CUTC000246_intron_;Name=CUTC000246_intron_
CUTC000246	franklin	intron_	479	479	.	.	.	ID=CUTC000246_intron__2;name=CUTC000246_intron_;Name=CUTC000246_intron_
CUTC000246	franklin	intron_	570	570	.	.	.	ID=CUTC000246_intron__3;name=CUTC000246_intron_;Name=CUTC000246_intron_
CUTC000247	.	region	1	646	.	.	.	Name=CUTC000247;name=CUTC000247;ID=CUTC000247;Ontology_term=GO:0015078,GO:0000276,GO:0015986
CUTC000247	franklin	ORF	166	373	.	.	.	ID=CUTC000247_ORF;name=CUTC000247_ORF;strand=-;Name=CUTC000247_ORF
CUTC000247	franklin	intron_	369	369	.	.	.	ID=CUTC000247_intron_;name=CUTC000247_intron_;Name=CUTC000247_intron_
CUTC000247	franklin	intron_	435	435	.	.	.	ID=CUTC000247_intron__2;name=CUTC000247_intron_;Name=CUTC000247_intron_
CUTC000248	.	region	1	543	.	.	.	ID=CUTC000248;name=CUTC000248;Name=CUTC000248
CUTC000248	franklin	ORF	119	407	.	.	.	ID=CUTC000248_ORF;name=CUTC000248_ORF;strand=-;Name=CUTC000248_ORF
CUTC000249	.	region	1	1182	.	.	.	Ontology_term=GO:0009765,GO:0009523,GO:0000287,GO:0018298,GO:0016168,GO:0016021,GO:0009522,GO:0009535;Name=CUTC000249;name=CUTC000249;ID=CUTC000249;description=Similar%20to%20a-b%20binding%20protein%203,%20chloroplastic%20OS%3DGlycine%20max%20GN%3DCAB3%20PE%3D3%20SV%3D1
CUTC000249	franklin	ORF	45	842	.	.	.	ID=CUTC000249_ORF;name=CUTC000249_ORF;strand=-;Name=CUTC000249_ORF
CUTC000249	franklin	SNV	918	918	.	.	.	ID=CUTC000249_SNV;name=CUTC000249_SNV;Name=CUTC000249_SNV
CUTC000249	franklin	SNV	1065	1065	.	.	.	ID=CUTC000249_SNV_2;name=CUTC000249_SNV;Name=CUTC000249_SNV
CUTC000250	.	region	1	650	.	.	.	orthologs=melon_icugi:MU24597;Ontology_term=GO:0006457,GO:0005737,GO:0005524,GO:0006950;description=Similar%20to%20kDa%20chaperonin%20OS%3DArabidopsis%20thaliana%20GN%3DCPN10%20PE%3D2%20SV%3D1;name=CUTC000250;ID=CUTC000250;Name=CUTC000250
CUTC000250	franklin	ORF	157	450	.	.	.	ID=CUTC000250_ORF;name=CUTC000250_ORF;strand=-;Name=CUTC000250_ORF
CUTC000251	.	region	1	732	.	.	.	orthologs=melon_icugi:MU26588;Ontology_term=GO:0003735,GO:0022625,GO:0006412;description=Similar%20to%20ribosomal%20protein%20L23%20OS%3DArabidopsis%20thaliana%20GN%3DRPL23A%20PE%3D2%20SV%3D3;name=CUTC000251;ID=CUTC000251;Name=CUTC000251
CUTC000251	franklin	ORF	82	504	.	.	.	ID=CUTC000251_ORF;name=CUTC000251_ORF;strand=-;Name=CUTC000251_ORF
CUTC000251	franklin	intron_	94	94	.	.	.	ID=CUTC000251_intron_;name=CUTC000251_intron_;Name=CUTC000251_intron_
CUTC000251	franklin	intron_	379	379	.	.	.	ID=CUTC000251_intron__2;name=CUTC000251_intron_;Name=CUTC000251_intron_
CUTC000251	franklin	intron_	421	421	.	.	.	ID=CUTC000251_intron__3;name=CUTC000251_intron_;Name=CUTC000251_intron_
CUTC000252	.	region	1	1040	.	.	.	ID=CUTC000252;name=CUTC000252;Name=CUTC000252
CUTC000253	.	region	1	979	.	.	.	Ontology_term=GO:0003779,GO:0005622;Name=CUTC000253;name=CUTC000253;ID=CUTC000253;description=Similar%20to%20factor%202%20OS%3DPetunia%20hybrida%20GN%3DADF2%20PE%3D2%20SV%3D1
CUTC000253	franklin	ORF	179	598	.	.	.	ID=CUTC000253_ORF;name=CUTC000253_ORF;strand=-;Name=CUTC000253_ORF
CUTC000254	.	region	1	1055	.	.	.	orthologs=melon_icugi:MU39076;Ontology_term=GO:0000325,GO:0016491,GO:0016887,GO:0005886,GO:0006810,GO:0000166;description=Similar%20to%20transporter%20C%20family%20member%202%20OS%3DArabidopsis%20thaliana%20GN%3DABCC2%20PE%3D1%20SV%3D2;name=CUTC000254;ID=CUTC000254;Name=CUTC000254
CUTC000254	franklin	ORF	2	793	.	.	.	ID=CUTC000254_ORF;name=CUTC000254_ORF;strand=-;Name=CUTC000254_ORF
CUTC000255	.	region	1	971	.	.	.	orthologs=melon_icugi:MU20067,melon_icugi:MU20068;name=CUTC000255;ID=CUTC000255;Name=CUTC000255
CUTC000255	franklin	ORF	168	463	.	.	.	ID=CUTC000255_ORF;name=CUTC000255_ORF;strand=-;Name=CUTC000255_ORF
CUTC000256	.	region	1	817	.	.	.	Name=CUTC000256;name=CUTC000256;ID=CUTC000256;description=Similar%20to%20protein%20C13%20OS%3DZea%20mays%20GN%3DMGS1%20PE%3D2%20SV%3D1
CUTC000256	franklin	ORF	166	645	.	.	.	ID=CUTC000256_ORF;name=CUTC000256_ORF;strand=-;Name=CUTC000256_ORF
CUTC000257	.	region	1	606	.	.	.	orthologs=melon_icugi:MU22906;Name=CUTC000257;name=CUTC000257;ID=CUTC000257;description=Similar%20to%20protein%2044-like%20protein%20OS%3DHomo%20sapiens%20GN%3DBRP44L%20PE%3D1%20SV%3D1
CUTC000257	franklin	ORF	2	419	.	.	.	ID=CUTC000257_ORF;name=CUTC000257_ORF;strand=-;Name=CUTC000257_ORF
CUTC000257	franklin	intron_	188	188	.	.	.	ID=CUTC000257_intron_;name=CUTC000257_intron_;Name=CUTC000257_intron_
CUTC000257	franklin	intron_	243	243	.	.	.	ID=CUTC000257_intron__2;name=CUTC000257_intron_;Name=CUTC000257_intron_
CUTC000257	franklin	intron_	379	379	.	.	.	ID=CUTC000257_intron__3;name=CUTC000257_intron_;Name=CUTC000257_intron_
CUTC000258	.	region	1	624	.	.	.	ID=CUTC000258;name=CUTC000258;Name=CUTC000258
CUTC000258	franklin	ORF	147	395	.	.	.	ID=CUTC000258_ORF;name=CUTC000258_ORF;strand=-;Name=CUTC000258_ORF
CUTC000258	franklin	SNV	181	181	.	.	.	ID=CUTC000258_SNV;name=CUTC000258_SNV;Name=CUTC000258_SNV
CUTC000258	franklin	SNV	415	415	.	.	.	ID=CUTC000258_SNV_2;name=CUTC000258_SNV;Name=CUTC000258_SNV
CUTC000258	franklin	SNV	422	422	.	.	.	ID=CUTC000258_SNV_3;name=CUTC000258_SNV;Name=CUTC000258_SNV
CUTC000259	.	region	1	516	.	.	.	orthologs=melon_icugi:MU30605;Name=CUTC000259;name=CUTC000259;ID=CUTC000259;Ontology_term=GO:0009536
CUTC000259	franklin	ORF	123	278	.	.	.	ID=CUTC000259_ORF;name=CUTC000259_ORF;strand=-;Name=CUTC000259_ORF
CUTC000260	.	region	1	987	.	.	.	orthologs=melon_icugi:MU20691;Ontology_term=GO:0051252,GO:0008428;description=Similar%20to%20of%20ribonuclease-like%20protein%202%20OS%3DArabidopsis%20thaliana%20GN%3DAt5g16450%20PE%3D2%20SV%3D1;name=CUTC000260;ID=CUTC000260;Name=CUTC000260
CUTC000260	franklin	ORF	179	784	.	.	.	ID=CUTC000260_ORF;name=CUTC000260_ORF;strand=-;Name=CUTC000260_ORF
CUTC000261	.	region	1	1071	.	.	.	orthologs=melon_icugi:MU27716;Ontology_term=GO:0034357,GO:0009507,GO:0044425;description=Similar%20to%20II%2022%20kDa%20protein,%20chloroplastic%20OS%3DSpinacia%20oleracea%20GN%3DPSBS%20PE%3D1%20SV%3D1;name=CUTC000261;ID=CUTC000261;Name=CUTC000261
CUTC000261	franklin	ORF	60	890	.	.	.	ID=CUTC000261_ORF;name=CUTC000261_ORF;strand=-;Name=CUTC000261_ORF
CUTC000261	franklin	intron_	431	431	.	.	.	ID=CUTC000261_intron_;name=CUTC000261_intron_;Name=CUTC000261_intron_
CUTC000261	franklin	intron_	681	681	.	.	.	ID=CUTC000261_intron__2;name=CUTC000261_intron_;Name=CUTC000261_intron_
CUTC000261	franklin	SNV	479	479	.	.	.	ID=CUTC000261_SNV;name=CUTC000261_SNV;Name=CUTC000261_SNV
CUTC000261	franklin	SNV	696	696	.	.	.	ID=CUTC000261_SNV_2;name=CUTC000261_SNV;Name=CUTC000261_SNV
CUTC000262	.	region	1	588	.	.	.	orthologs=melon_icugi:MU23173;Name=CUTC000262;name=CUTC000262;ID=CUTC000262;description=Similar%20to%20AT5G44710.1%20|%20Symbols:%20%20|%20FUNCTIONS%20IN:%20molecular_function%20unknown%3B%20INVOLVED%20IN:%20biological_process%20unknown%3B%20LOCATED%20IN:%20cellular_component%20unknown%3B%20EXPRESSED%20IN:%2023%20plant%20structures%3B%20EXPRESSED%20DURING:%2013%20growth%20stages%3B%20CONTAINS%20I…
CUTC000262	franklin	ORF	2	458	.	.	.	ID=CUTC000262_ORF;name=CUTC000262_ORF;strand=-;Name=CUTC000262_ORF
CUTC000262	franklin	intron_	367	367	.	.	.	ID=CUTC000262_intron_;name=CUTC000262_intron_;Name=CUTC000262_intron_
CUTC000263	.	region	1	1389	.	.	.	orthologs=melon_icugi:MU19786;Ontology_term=GO:0004568,GO:0016998,GO:0006032;description=Similar%20to%201%20OS%3DGossypium%20hirsutum%20PE%3D3%20SV%3D1;name=CUTC000263;ID=CUTC000263;Name=CUTC000263
CUTC000263	franklin	ORF	159	1115	.	.	.	ID=CUTC000263_ORF;name=CUTC000263_ORF;strand=-;Name=CUTC000263_ORF
CUTC000263	franklin	SNV	331	331	.	.	.	ID=CUTC000263_SNV;name=CUTC000263_SNV;Name=CUTC000263_SNV
CUTC000263	franklin	SNV	340	340	.	.	.	ID=CUTC000263_SNV_2;name=CUTC000263_SNV;Name=CUTC000263_SNV
CUTC000263	franklin	SNV	355	355	.	.	.	ID=CUTC000263_SNV_3;name=CUTC000263_SNV;Name=CUTC000263_SNV
CUTC000263	franklin	SNV	1099	1099	.	.	.	ID=CUTC000263_SNV_4;name=CUTC000263_SNV;Name=CUTC000263_SNV
CUTC000264	.	region	1	672	.	.	.	Ontology_term=GO:0005739;Name=CUTC000264;name=CUTC000264;ID=CUTC000264;description=Similar%20to%20AT4G16450.1%20|%20Symbols:%20%20|%20unknown%20protein%20|%20chr4:9280132-9280541%20FORWARD
CUTC000264	franklin	ORF	2	436	.	.	.	ID=CUTC000264_ORF;name=CUTC000264_ORF;strand=-;Name=CUTC000264_ORF
CUTC000264	franklin	SNV	102	102	.	.	.	ID=CUTC000264_SNV;name=CUTC000264_SNV;Name=CUTC000264_SNV
CUTC000264	franklin	SNV	225	225	.	.	.	ID=CUTC000264_SNV_2;name=CUTC000264_SNV;Name=CUTC000264_SNV
CUTC000264	franklin	SNV	430	430	.	.	.	ID=CUTC000264_SNV_3;name=CUTC000264_SNV;Name=CUTC000264_SNV
CUTC000264	franklin	SNV	473	473	.	.	.	ID=CUTC000264_SNV_4;name=CUTC000264_SNV;Name=CUTC000264_SNV
CUTC000265	.	region	1	954	.	.	.	Ontology_term=GO:0006979,GO:0016023,GO:0020037,GO:0055114,GO:0004601;Name=CUTC000265;name=CUTC000265;ID=CUTC000265;description=Similar%20to%2015%20OS%3DIpomoea%20batatas%20GN%3Dpod%20PE%3D1%20SV%3D1
CUTC000265	franklin	ORF	2	692	.	.	.	ID=CUTC000265_ORF;name=CUTC000265_ORF;strand=-;Name=CUTC000265_ORF
CUTC000265	franklin	SNV	823	823	.	.	.	ID=CUTC000265_SNV;name=CUTC000265_SNV;Name=CUTC000265_SNV
CUTC000266	.	region	1	1072	.	.	.	orthologs=melon_icugi:MU21371;Ontology_term=GO:0016020,GO:0016023;description=Similar%20to%20AT4G27435.1%20|%20Symbols:%20%20|%20unknown%20protein%20|%20chr4:13723903-13724872%20FORWARD;name=CUTC000266;ID=CUTC000266;Name=CUTC000266
CUTC000266	franklin	ORF	219	795	.	.	.	ID=CUTC000266_ORF;name=CUTC000266_ORF;strand=-;Name=CUTC000266_ORF
CUTC000266	franklin	intron_	560	560	.	.	.	ID=CUTC000266_intron_;name=CUTC000266_intron_;Name=CUTC000266_intron_
CUTC000266	franklin	intron_	766	766	.	.	.	ID=CUTC000266_intron__2;name=CUTC000266_intron_;Name=CUTC000266_intron_
CUTC000266	franklin	SNV	140	140	.	.	.	ID=CUTC000266_SNV;name=CUTC000266_SNV;Name=CUTC000266_SNV
CUTC000266	franklin	SNV	301	301	.	.	.	ID=CUTC000266_SNV_2;name=CUTC000266_SNV;Name=CUTC000266_SNV
CUTC000266	franklin	SNV	530	530	.	.	.	ID=CUTC000266_SNV_3;name=CUTC000266_SNV;Name=CUTC000266_SNV
CUTC000267	.	region	1	713	.	.	.	orthologs=melon_icugi:MU19829;Ontology_term=GO:0009536;description=Similar%20to%20AT3G47650.1%20|%20Symbols:%20%20|%20bundle-sheath%20defective%20protein%202%20family%20/%20bsd2%20family%20|%20chr3:17569576-17570262%20FORWARD;name=CUTC000267;ID=CUTC000267;Name=CUTC000267
CUTC000267	franklin	ORF	2	514	.	.	.	ID=CUTC000267_ORF;name=CUTC000267_ORF;strand=-;Name=CUTC000267_ORF
CUTC000267	franklin	intron_	168	168	.	.	.	ID=CUTC000267_intron_;name=CUTC000267_intron_;Name=CUTC000267_intron_
CUTC000267	franklin	intron_	263	263	.	.	.	ID=CUTC000267_intron__2;name=CUTC000267_intron_;Name=CUTC000267_intron_
CUTC000267	franklin	intron_	360	360	.	.	.	ID=CUTC000267_intron__3;name=CUTC000267_intron_;Name=CUTC000267_intron_
CUTC000267	franklin	intron_	436	436	.	.	.	ID=CUTC000267_intron__4;name=CUTC000267_intron_;Name=CUTC000267_intron_
CUTC000267	franklin	intron_	534	534	.	.	.	ID=CUTC000267_intron__5;name=CUTC000267_intron_;Name=CUTC000267_intron_
CUTC000267	franklin	SNV	14	14	.	.	.	ID=CUTC000267_SNV;name=CUTC000267_SNV;Name=CUTC000267_SNV
CUTC000268	.	region	1	1192	.	.	.	Ontology_term=GO:0003735,GO:0003723,GO:0005515,GO:0022627,GO:0006412;Name=CUTC000268;name=CUTC000268;ID=CUTC000268;description=Similar%20to%20ribosomal%20protein%20S4-3%20OS%3DArabidopsis%20thaliana%20GN%3DRPS4D%20PE%3D2%20SV%3D2
CUTC000268	franklin	ORF	2	878	.	.	.	ID=CUTC000268_ORF;name=CUTC000268_ORF;strand=-;Name=CUTC000268_ORF
CUTC000268	franklin	SNV	827	827	.	.	.	ID=CUTC000268_SNV;name=CUTC000268_SNV;Name=CUTC000268_SNV
CUTC000268	franklin	SNV	1126	1126	.	.	.	ID=CUTC000268_SNV_2;name=CUTC000268_SNV;Name=CUTC000268_SNV
CUTC000268	franklin	SNV	1142	1142	.	.	.	ID=CUTC000268_SNV_3;name=CUTC000268_SNV;Name=CUTC000268_SNV
CUTC000269	.	region	1	540	.	.	.	orthologs=melon_icugi:MU39333;name=CUTC000269;ID=CUTC000269;Name=CUTC000269
CUTC000269	franklin	ORF	2	430	.	.	.	ID=CUTC000269_ORF;name=CUTC000269_ORF;strand=-;Name=CUTC000269_ORF
CUTC000269	franklin	SNV	207	207	.	.	.	ID=CUTC000269_SNV;name=CUTC000269_SNV;Name=CUTC000269_SNV
CUTC000269	franklin	SNV	208	208	.	.	.	ID=CUTC000269_SNV_2;name=CUTC000269_SNV;Name=CUTC000269_SNV
CUTC000269	franklin	SNV	412	412	.	.	.	ID=CUTC000269_SNV_3;name=CUTC000269_SNV;Name=CUTC000269_SNV
CUTC000270	.	region	1	592	.	.	.	orthologs=melon_icugi:MU27461;Ontology_term=GO:0005840,GO:0003735,GO:0006412;description=Similar%20to%20ribosomal%20protein%20L32-1%20OS%3DArabidopsis%20thaliana%20GN%3DRPL32A%20PE%3D2%20SV%3D2;name=CUTC000270;ID=CUTC000270;Name=CUTC000270
CUTC000270	franklin	ORF	54	455	.	.	.	ID=CUTC000270_ORF;name=CUTC000270_ORF;strand=-;Name=CUTC000270_ORF
CUTC000270	franklin	intron_	269	269	.	.	.	ID=CUTC000270_intron_;name=CUTC000270_intron_;Name=CUTC000270_intron_
CUTC000270	franklin	intron_	451	451	.	.	.	ID=CUTC000270_intron__2;name=CUTC000270_intron_;Name=CUTC000270_intron_
CUTC000271	.	region	1	901	.	.	.	orthologs=melon_icugi:MU24988;Ontology_term=GO:0005509,GO:0004623,GO:0006644,GO:0016042;description=Similar%20to%20A2%20homolog%203%20OS%3DOryza%20sativa%20subsp.%20japonica%20GN%3DPLA2-III%20PE%3D1%20SV%3D1;name=CUTC000271;ID=CUTC000271;Name=CUTC000271
CUTC000271	franklin	ORF	127	585	.	.	.	ID=CUTC000271_ORF;name=CUTC000271_ORF;strand=-;Name=CUTC000271_ORF
CUTC000271	franklin	intron_	409	409	.	.	.	ID=CUTC000271_intron_;name=CUTC000271_intron_;Name=CUTC000271_intron_
CUTC000271	franklin	SNV	477	477	.	.	.	ID=CUTC000271_SNV;name=CUTC000271_SNV;Name=CUTC000271_SNV
CUTC000271	franklin	SNV	481	481	.	.	.	ID=CUTC000271_SNV_2;name=CUTC000271_SNV;Name=CUTC000271_SNV
CUTC000271	franklin	SNV	626	626	.	.	.	ID=CUTC000271_SNV_3;name=CUTC000271_SNV;Name=CUTC000271_SNV
CUTC000271	franklin	SNV	632	632	.	.	.	ID=CUTC000271_SNV_4;name=CUTC000271_SNV;Name=CUTC000271_SNV
CUTC000271	franklin	SNV	651	651	.	.	.	ID=CUTC000271_SNV_5;name=CUTC000271_SNV;Name=CUTC000271_SNV
CUTC000272	.	region	1	420	.	.	.	orthologs=melon_icugi:MU28707,melon_icugi:MU24473;name=CUTC000272;ID=CUTC000272;Name=CUTC000272
CUTC000272	franklin	ORF	2	250	.	.	.	ID=CUTC000272_ORF;name=CUTC000272_ORF;strand=-;Name=CUTC000272_ORF
CUTC000272	franklin	intron_	289	289	.	.	.	ID=CUTC000272_intron_;name=CUTC000272_intron_;Name=CUTC000272_intron_
CUTC000272	franklin	intron_	322	322	.	.	.	ID=CUTC000272_intron__2;name=CUTC000272_intron_;Name=CUTC000272_intron_
CUTC000273	.	region	1	670	.	.	.	orthologs=melon_icugi:MU37595;Ontology_term=GO:0005758,GO:0006825,GO:0016531,GO:0009536;description=Similar%20to%20AT3G15352.1%20|%20Symbols:%20ATCOX17,%20COX17%20|%20ATCOX17%3B%20copper%20chaperone%20|%20chr3:5180266-5180490%20FORWARD;name=CUTC000273;ID=CUTC000273;Name=CUTC000273
CUTC000273	franklin	ORF	182	406	.	.	.	ID=CUTC000273_ORF;name=CUTC000273_ORF;strand=-;Name=CUTC000273_ORF
CUTC000273	franklin	SNV	511	511	.	.	.	ID=CUTC000273_SNV;name=CUTC000273_SNV;Name=CUTC000273_SNV
CUTC000274	.	region	1	1088	.	.	.	orthologs=melon_icugi:MU27420;Ontology_term=GO:0005960,GO:0004375,GO:0019464,GO:0005739,GO:0055114,GO:0032440,GO:0009941,GO:0005524,GO:0030170;description=Similar%20to%20dehydrogenase%20[decarboxylating],%20mitochondrial%20OS%3DPisum%20sativum%20GN%3DGDCSP%20PE%3D1%20SV%3D1;name=CUTC000274;ID=CUTC000274;Name=CUTC000274
CUTC000274	franklin	ORF	2	835	.	.	.	ID=CUTC000274_ORF;name=CUTC000274_ORF;strand=-;Name=CUTC000274_ORF
CUTC000275	.	region	1	786	.	.	.	Ontology_term=GO:0003735,GO:0042254,GO:0022625,GO:0006412;Name=CUTC000275;name=CUTC000275;ID=CUTC000275;description=Similar%20to%20ribosomal%20protein%20L31%20OS%3DPanax%20ginseng%20GN%3DRPL31%20PE%3D2%20SV%3D1
CUTC000275	franklin	ORF	165	527	.	.	.	ID=CUTC000275_ORF;name=CUTC000275_ORF;strand=-;Name=CUTC000275_ORF
CUTC000275	franklin	intron_	247	247	.	.	.	ID=CUTC000275_intron_;name=CUTC000275_intron_;Name=CUTC000275_intron_
CUTC000276	.	region	1	846	.	.	.	ID=CUTC000276;name=CUTC000276;Name=CUTC000276
CUTC000276	franklin	ORF	23	406	.	.	.	ID=CUTC000276_ORF;name=CUTC000276_ORF;strand=-;Name=CUTC000276_ORF
CUTC000277	.	region	1	839	.	.	.	orthologs=melon_icugi:MU26440;Ontology_term=GO:0004869,GO:0005840,GO:0008233,GO:0003735,GO:0006412;description=Similar%20to%20proteinase%20inhibitor%20OS%3DVigna%20unguiculata%20PE%3D3%20SV%3D1;name=CUTC000277;ID=CUTC000277;Name=CUTC000277
CUTC000277	franklin	ORF	180	596	.	.	.	ID=CUTC000277_ORF;name=CUTC000277_ORF;strand=-;Name=CUTC000277_ORF
CUTC000277	franklin	intron_	473	473	.	.	.	ID=CUTC000277_intron_;name=CUTC000277_intron_;Name=CUTC000277_intron_
CUTC000278	.	region	1	901	.	.	.	orthologs=melon_icugi:MU23926;Ontology_term=GO:0005515;description=Similar%20to%20signalosome%20complex%20subunit%208%20OS%3DArabidopsis%20thaliana%20GN%3DCSN8%20PE%3D1%20SV%3D1;name=CUTC000278;ID=CUTC000278;Name=CUTC000278
CUTC000278	franklin	ORF	2	660	.	.	.	ID=CUTC000278_ORF;name=CUTC000278_ORF;strand=-;Name=CUTC000278_ORF
CUTC000278	franklin	intron_	230	230	.	.	.	ID=CUTC000278_intron_;name=CUTC000278_intron_;Name=CUTC000278_intron_
CUTC000278	franklin	intron_	417	417	.	.	.	ID=CUTC000278_intron__2;name=CUTC000278_intron_;Name=CUTC000278_intron_
CUTC000278	franklin	intron_	520	520	.	.	.	ID=CUTC000278_intron__3;name=CUTC000278_intron_;Name=CUTC000278_intron_
CUTC000278	franklin	SNV	344	344	.	.	.	ID=CUTC000278_SNV;name=CUTC000278_SNV;Name=CUTC000278_SNV
CUTC000278	franklin	SNV	428	428	.	.	.	ID=CUTC000278_SNV_2;name=CUTC000278_SNV;Name=CUTC000278_SNV
CUTC000279	.	region	1	3005	.	.	.	orthologs=melon_icugi:MU23034;Ontology_term=GO:0003824;description=Similar%20to%20protein%20TC_0114%20OS%3DChlamydia%20muridarum%20GN%3DTC_0114%20PE%3D4%20SV%3D2;name=CUTC000279;ID=CUTC000279;Name=CUTC000279
CUTC000279	franklin	ORF	2	3006	.	.	.	ID=CUTC000279_ORF;name=CUTC000279_ORF;strand=-;Name=CUTC000279_ORF
CUTC000279	franklin	intron_	1403	1403	.	.	.	ID=CUTC000279_intron_;name=CUTC000279_intron_;Name=CUTC000279_intron_
CUTC000279	franklin	SNV	2343	2343	.	.	.	ID=CUTC000279_SNV;name=CUTC000279_SNV;Name=CUTC000279_SNV
CUTC000279	franklin	SNV	2379	2379	.	.	.	ID=CUTC000279_SNV_2;name=CUTC000279_SNV;Name=CUTC000279_SNV
CUTC000279	franklin	SNV	2387	2387	.	.	.	ID=CUTC000279_SNV_3;name=CUTC000279_SNV;Name=CUTC000279_SNV
CUTC000279	franklin	SNV	2747	2747	.	.	.	ID=CUTC000279_SNV_4;name=CUTC000279_SNV;Name=CUTC000279_SNV
CUTC000280	.	region	1	727	.	.	.	Name=CUTC000280;name=CUTC000280;ID=CUTC000280;description=Similar%20to%20AT2G44670.1%20|%20Symbols:%20%20|%20senescence-associated%20protein-related%20|%20chr2:18425279-18425673%20FORWARD
CUTC000280	franklin	ORF	171	479	.	.	.	ID=CUTC000280_ORF;name=CUTC000280_ORF;strand=-;Name=CUTC000280_ORF
CUTC000280	franklin	microsatellite	376	405	.	.	.	ID=CUTC000280_microsatellite;score=13;name=CUTC000280_microsatellite;Name=CUTC000280_microsatellite
CUTC000280	franklin	SNV	188	188	.	.	.	ID=CUTC000280_SNV;name=CUTC000280_SNV;Name=CUTC000280_SNV
CUTC000281	.	region	1	982	.	.	.	orthologs=melon_icugi:MU23197;Ontology_term=GO:0016020,GO:0016853;description=Similar%20to%203-beta-hydroxysteroid-Delta(8),Delta(7)-isomerase%20OS%3DArabidopsis%20thaliana%20GN%3DAt1g20050%20PE%3D2%20SV%3D1;name=CUTC000281;ID=CUTC000281;Name=CUTC000281
CUTC000281	franklin	ORF	2	588	.	.	.	ID=CUTC000281_ORF;name=CUTC000281_ORF;strand=-;Name=CUTC000281_ORF
CUTC000282	.	region	1	553	.	.	.	ID=CUTC000282;name=CUTC000282;Name=CUTC000282
CUTC000282	franklin	ORF	183	554	.	.	.	ID=CUTC000282_ORF;name=CUTC000282_ORF;strand=-;Name=CUTC000282_ORF
CUTC000282	franklin	SNV	92	92	.	.	.	ID=CUTC000282_SNV;name=CUTC000282_SNV;Name=CUTC000282_SNV
CUTC000282	franklin	SNV	283	283	.	.	.	ID=CUTC000282_SNV_2;name=CUTC000282_SNV;Name=CUTC000282_SNV
CUTC000282	franklin	SNV	319	319	.	.	.	ID=CUTC000282_SNV_3;name=CUTC000282_SNV;Name=CUTC000282_SNV
CUTC000282	franklin	SNV	358	358	.	.	.	ID=CUTC000282_SNV_4;name=CUTC000282_SNV;Name=CUTC000282_SNV
CUTC000283	.	region	1	513	.	.	.	orthologs=melon_icugi:MU27158;Name=CUTC000283;name=CUTC000283;ID=CUTC000283;Ontology_term=GO:0015078,GO:0000276,GO:0015986
CUTC000283	franklin	ORF	2	295	.	.	.	ID=CUTC000283_ORF;name=CUTC000283_ORF;strand=-;Name=CUTC000283_ORF
CUTC000284	.	region	1	666	.	.	.	Ontology_term=GO:0005786,GO:0045900,GO:0008312,GO:0005515,GO:0006614;Name=CUTC000284;name=CUTC000284;ID=CUTC000284;description=Similar%20to%20recognition%20particle%209%20kDa%20protein%20OS%3DArabidopsis%20thaliana%20GN%3DSRP9%20PE%3D2%20SV%3D1
CUTC000284	franklin	ORF	2	519	.	.	.	ID=CUTC000284_ORF;name=CUTC000284_ORF;strand=-;Name=CUTC000284_ORF
CUTC000284	franklin	intron_	319	319	.	.	.	ID=CUTC000284_intron_;name=CUTC000284_intron_;Name=CUTC000284_intron_
CUTC000284	franklin	intron_	413	413	.	.	.	ID=CUTC000284_intron__2;name=CUTC000284_intron_;Name=CUTC000284_intron_
CUTC000284	franklin	intron_	482	482	.	.	.	ID=CUTC000284_intron__3;name=CUTC000284_intron_;Name=CUTC000284_intron_
CUTC000285	.	region	1	480	.	.	.	orthologs=melon_icugi:MU28730;Ontology_term=GO:0043161,GO:0003684,GO:0006289,GO:0005634;description=Similar%20to%20DNA%20repair%20protein%20RAD23-1%20OS%3DArabidopsis%20thaliana%20GN%3DRAD23-1%20PE%3D2%20SV%3D3;name=CUTC000285;ID=CUTC000285;Name=CUTC000285
CUTC000285	franklin	ORF	2	258	.	.	.	ID=CUTC000285_ORF;name=CUTC000285_ORF;strand=-;Name=CUTC000285_ORF
CUTC000286	.	region	1	726	.	.	.	Ontology_term=GO:0003735,GO:0003723,GO:0022627,GO:0006412;Name=CUTC000286;name=CUTC000286;ID=CUTC000286;description=Similar%20to%20ribosomal%20protein%20S20-2%20OS%3DArabidopsis%20thaliana%20GN%3DRPS20B%20PE%3D2%20SV%3D1
CUTC000286	franklin	ORF	110	475	.	.	.	ID=CUTC000286_ORF;name=CUTC000286_ORF;strand=-;Name=CUTC000286_ORF
CUTC000286	franklin	SNV	163	163	.	.	.	ID=CUTC000286_SNV;name=CUTC000286_SNV;Name=CUTC000286_SNV
CUTC000287	.	region	1	1225	.	.	.	orthologs=melon_icugi:MU21166;Ontology_term=GO:0016020,GO:0009579,GO:0005739,GO:0009765,GO:0009507;description=Similar%20to%20a-b%20binding%20protein%20CP26,%20chloroplastic%20OS%3DArabidopsis%20thaliana%20GN%3DLHCB5%20PE%3D2%20SV%3D1;name=CUTC000287;ID=CUTC000287;Name=CUTC000287
CUTC000287	franklin	ORF	82	959	.	.	.	ID=CUTC000287_ORF;name=CUTC000287_ORF;strand=-;Name=CUTC000287_ORF
CUTC000287	franklin	intron_	529	529	.	.	.	ID=CUTC000287_intron_;name=CUTC000287_intron_;Name=CUTC000287_intron_
CUTC000287	franklin	intron_	664	664	.	.	.	ID=CUTC000287_intron__2;name=CUTC000287_intron_;Name=CUTC000287_intron_
CUTC000287	franklin	intron_	785	785	.	.	.	ID=CUTC000287_intron__3;name=CUTC000287_intron_;Name=CUTC000287_intron_
CUTC000287	franklin	intron_	836	836	.	.	.	ID=CUTC000287_intron__4;name=CUTC000287_intron_;Name=CUTC000287_intron_
CUTC000287	franklin	intron_	921	921	.	.	.	ID=CUTC000287_intron__5;name=CUTC000287_intron_;Name=CUTC000287_intron_
CUTC000287	franklin	SNV	662	662	.	.	.	ID=CUTC000287_SNV;name=CUTC000287_SNV;Name=CUTC000287_SNV
CUTC000288	.	region	1	783	.	.	.	Ontology_term=GO:0006413,GO:0003743;Name=CUTC000288;name=CUTC000288;ID=CUTC000288;description=Similar%20to%20translation%20factor%20SUI1%20homolog%202%20OS%3DArabidopsis%20thaliana%20GN%3DAt1g54290%20PE%3D2%20SV%3D1
CUTC000288	franklin	ORF	2	479	.	.	.	ID=CUTC000288_ORF;name=CUTC000288_ORF;strand=-;Name=CUTC000288_ORF
CUTC000289	.	region	1	802	.	.	.	ID=CUTC000289;name=CUTC000289;Name=CUTC000289
CUTC000289	franklin	ORF	152	509	.	.	.	ID=CUTC000289_ORF;name=CUTC000289_ORF;strand=-;Name=CUTC000289_ORF
CUTC000289	franklin	SNV	713	713	.	.	.	ID=CUTC000289_SNV;name=CUTC000289_SNV;Name=CUTC000289_SNV
CUTC000290	.	region	1	1190	.	.	.	orthologs=melon_icugi:MU24387;Ontology_term=GO:0016023,GO:0006886,GO:0016021,GO:0005783;description=Similar%20to%20AT1G11905.1%20|%20Symbols:%20%20|%20FUNCTIONS%20IN:%20molecular_function%20unknown%3B%20INVOLVED%20IN:%20intracellular%20protein%20transport%3B%20LOCATED%20IN:%20endomembrane%20system,%20integral%20to%20membrane,%20endoplasmic%20reticulum%3B%20CONTAINS%20InterPro%20DOMAIN/s:%20B-cell…
CUTC000290	franklin	ORF	236	938	.	.	.	ID=CUTC000290_ORF;name=CUTC000290_ORF;strand=-;Name=CUTC000290_ORF
CUTC000290	franklin	SNV	325	325	.	.	.	ID=CUTC000290_SNV;name=CUTC000290_SNV;Name=CUTC000290_SNV
CUTC000290	franklin	SNV	397	397	.	.	.	ID=CUTC000290_SNV_2;name=CUTC000290_SNV;Name=CUTC000290_SNV
CUTC000290	franklin	SNV	412	412	.	.	.	ID=CUTC000290_SNV_3;name=CUTC000290_SNV;Name=CUTC000290_SNV
CUTC000290	franklin	SNV	429	429	.	.	.	ID=CUTC000290_SNV_4;name=CUTC000290_SNV;Name=CUTC000290_SNV
CUTC000290	franklin	SNV	705	705	.	.	.	ID=CUTC000290_SNV_5;name=CUTC000290_SNV;Name=CUTC000290_SNV
CUTC000290	franklin	SNV	709	709	.	.	.	ID=CUTC000290_SNV_6;name=CUTC000290_SNV;Name=CUTC000290_SNV
CUTC000290	franklin	SNV	844	844	.	.	.	ID=CUTC000290_SNV_7;name=CUTC000290_SNV;Name=CUTC000290_SNV
CUTC000290	franklin	SNV	865	865	.	.	.	ID=CUTC000290_SNV_8;name=CUTC000290_SNV;Name=CUTC000290_SNV
CUTC000290	franklin	SNV	895	895	.	.	.	ID=CUTC000290_SNV_9;name=CUTC000290_SNV;Name=CUTC000290_SNV
CUTC000290	franklin	SNV	942	942	.	.	.	ID=CUTC000290_SNV_10;name=CUTC000290_SNV;Name=CUTC000290_SNV
CUTC000291	.	region	1	1323	.	.	.	Ontology_term=GO:0005634,GO:0003677;Name=CUTC000291;name=CUTC000291;ID=CUTC000291;description=Similar%20to%20AT4G11080.1%20|%20Symbols:%20%20|%20high%20mobility%20group%20(HMG1/2)%20family%20protein%20|%20chr4:6760898-6763272%20REVERSE
CUTC000291	franklin	ORF	2	1079	.	.	.	ID=CUTC000291_ORF;name=CUTC000291_ORF;strand=-;Name=CUTC000291_ORF
CUTC000291	franklin	SNV	390	390	.	.	.	ID=CUTC000291_SNV;name=CUTC000291_SNV;Name=CUTC000291_SNV
CUTC000291	franklin	SNV	1005	1005	.	.	.	ID=CUTC000291_SNV_2;name=CUTC000291_SNV;Name=CUTC000291_SNV
CUTC000292	.	region	1	700	.	.	.	orthologs=melon_icugi:MU19879,melon_icugi:MU22013;Ontology_term=GO:0009579,GO:0009536;description=Similar%20to%20AT1G08380.1%20|%20Symbols:%20PSAO%20|%20PSAO%20(photosystem%20I%20subunit%20O)%20|%20chr1:2641004-2641739%20REVERSE;name=CUTC000292;ID=CUTC000292;Name=CUTC000292
CUTC000292	franklin	ORF	99	496	.	.	.	ID=CUTC000292_ORF;name=CUTC000292_ORF;strand=-;Name=CUTC000292_ORF
CUTC000293	.	region	1	748	.	.	.	orthologs=melon_icugi:MU21666;Ontology_term=GO:0006120,GO:0008137,GO:0009536;description=Similar%20to%20AT5G18800.2%20|%20Symbols:%20%20|%20NADH-ubiquinone%20oxidoreductase%2019%20kDa%20subunit%20(NDUFA8)%20family%20protein%20|%20chr5:6267304-6268393%20FORWARD;name=CUTC000293;ID=CUTC000293;Name=CUTC000293
CUTC000293	franklin	ORF	136	456	.	.	.	ID=CUTC000293_ORF;name=CUTC000293_ORF;strand=-;Name=CUTC000293_ORF
CUTC000294	.	region	1	840	.	.	.	Ontology_term=GO:0016579,GO:0004842;Name=CUTC000294;name=CUTC000294;ID=CUTC000294;description=Similar%20to%20modifier-conjugating%20enzyme%201%20OS%3DArabidopsis%20thaliana%20GN%3DAt1g27530%20PE%3D2%20SV%3D1
CUTC000294	franklin	ORF	94	618	.	.	.	ID=CUTC000294_ORF;name=CUTC000294_ORF;strand=-;Name=CUTC000294_ORF
CUTC000294	franklin	intron_	426	426	.	.	.	ID=CUTC000294_intron_;name=CUTC000294_intron_;Name=CUTC000294_intron_
CUTC000294	franklin	intron_	488	488	.	.	.	ID=CUTC000294_intron__2;name=CUTC000294_intron_;Name=CUTC000294_intron_
CUTC000294	franklin	intron_	720	720	.	.	.	ID=CUTC000294_intron__3;name=CUTC000294_intron_;Name=CUTC000294_intron_
CUTC000295	.	region	1	447	.	.	.	ID=CUTC000295;name=CUTC000295;Name=CUTC000295
CUTC000295	franklin	ORF	2	448	.	.	.	ID=CUTC000295_ORF;name=CUTC000295_ORF;strand=-;Name=CUTC000295_ORF
CUTC000296	.	region	1	475	.	.	.	orthologs=melon_icugi:MU28274;name=CUTC000296;ID=CUTC000296;Name=CUTC000296
CUTC000296	franklin	ORF	62	325	.	.	.	ID=CUTC000296_ORF;name=CUTC000296_ORF;strand=-;Name=CUTC000296_ORF
CUTC000296	franklin	microsatellite	409	428	.	.	.	ID=CUTC000296_microsatellite;score=16;name=CUTC000296_microsatellite;Name=CUTC000296_microsatellite
CUTC000297	.	region	1	693	.	.	.	orthologs=melon_icugi:MU27985;Ontology_term=GO:0003755,GO:0006457;description=Similar%20to%20AT1G26550.1%20|%20Symbols:%20%20|%20peptidyl-prolyl%20cis-trans%20isomerase%20PPIC-type%20family%20protein%20|%20chr1:9171800-9172716%20FORWARD;name=CUTC000297;ID=CUTC000297;Name=CUTC000297
CUTC000297	franklin	ORF	147	596	.	.	.	ID=CUTC000297_ORF;name=CUTC000297_ORF;strand=-;Name=CUTC000297_ORF
CUTC000297	franklin	intron_	142	142	.	.	.	ID=CUTC000297_intron_;name=CUTC000297_intron_;Name=CUTC000297_intron_
CUTC000297	franklin	intron_	285	285	.	.	.	ID=CUTC000297_intron__2;name=CUTC000297_intron_;Name=CUTC000297_intron_
CUTC000297	franklin	intron_	395	395	.	.	.	ID=CUTC000297_intron__3;name=CUTC000297_intron_;Name=CUTC000297_intron_
CUTC000297	franklin	SNV	598	598	.	.	.	ID=CUTC000297_SNV;name=CUTC000297_SNV;Name=CUTC000297_SNV
CUTC000298	.	region	1	838	.	.	.	orthologs=melon_icugi:MU39666;Ontology_term=GO:0003824;description=Similar%20to%20glutathione%20S-transferase%20OS%3DGlycine%20max%20GN%3DHSP26-A%20PE%3D2%20SV%3D1;name=CUTC000298;ID=CUTC000298;Name=CUTC000298
CUTC000298	franklin	ORF	2	788	.	.	.	ID=CUTC000298_ORF;name=CUTC000298_ORF;strand=-;Name=CUTC000298_ORF
CUTC000299	.	region	1	933	.	.	.	orthologs=melon_icugi:MU20672;Ontology_term=GO:0045454,GO:0016023,GO:0003756;description=Similar%20to%20AT1G07960.1%20|%20Symbols:%20ATPDIL5-1%20|%20ATPDIL5-1%20(PDI-like%205-1)%20|%20chr1:2467681-2468831%20FORWARD;name=CUTC000299;ID=CUTC000299;Name=CUTC000299
CUTC000299	franklin	ORF	56	681	.	.	.	ID=CUTC000299_ORF;name=CUTC000299_ORF;strand=-;Name=CUTC000299_ORF
CUTC000299	franklin	intron_	396	396	.	.	.	ID=CUTC000299_intron_;name=CUTC000299_intron_;Name=CUTC000299_intron_
CUTC000299	franklin	intron_	572	572	.	.	.	ID=CUTC000299_intron__2;name=CUTC000299_intron_;Name=CUTC000299_intron_
CUTC000299	franklin	intron_	631	631	.	.	.	ID=CUTC000299_intron__3;name=CUTC000299_intron_;Name=CUTC000299_intron_
CUTC000299	franklin	SNV	323	323	.	.	.	ID=CUTC000299_SNV;name=CUTC000299_SNV;Name=CUTC000299_SNV
CUTC000299	franklin	SNV	518	518	.	.	.	ID=CUTC000299_SNV_2;name=CUTC000299_SNV;Name=CUTC000299_SNV
CUTC000299	franklin	SNV	589	589	.	.	.	ID=CUTC000299_SNV_3;name=CUTC000299_SNV;Name=CUTC000299_SNV
CUTC000299	franklin	SNV	603	603	.	.	.	ID=CUTC000299_SNV_4;name=CUTC000299_SNV;Name=CUTC000299_SNV
CUTC000300	.	region	1	1175	.	.	.	orthologs=melon_icugi:MU19757;Ontology_term=GO:0022626,GO:0019773,GO:0006511,GO:0004298;description=Similar%20to%20subunit%20alpha%20type-2-B%20OS%3DArabidopsis%20thaliana%20GN%3DPAB2%20PE%3D1%20SV%3D1;name=CUTC000300;ID=CUTC000300;Name=CUTC000300
CUTC000300	franklin	ORF	2	839	.	.	.	ID=CUTC000300_ORF;name=CUTC000300_ORF;strand=-;Name=CUTC000300_ORF
CUTC000300	franklin	intron_	172	172	.	.	.	ID=CUTC000300_intron_;name=CUTC000300_intron_;Name=CUTC000300_intron_
CUTC000300	franklin	intron_	249	249	.	.	.	ID=CUTC000300_intron__2;name=CUTC000300_intron_;Name=CUTC000300_intron_
CUTC000300	franklin	intron_	314	314	.	.	.	ID=CUTC000300_intron__3;name=CUTC000300_intron_;Name=CUTC000300_intron_
CUTC000300	franklin	intron_	361	361	.	.	.	ID=CUTC000300_intron__4;name=CUTC000300_intron_;Name=CUTC000300_intron_
CUTC000300	franklin	intron_	437	437	.	.	.	ID=CUTC000300_intron__5;name=CUTC000300_intron_;Name=CUTC000300_intron_
CUTC000300	franklin	intron_	505	505	.	.	.	ID=CUTC000300_intron__6;name=CUTC000300_intron_;Name=CUTC000300_intron_
CUTC000300	franklin	intron_	575	575	.	.	.	ID=CUTC000300_intron__7;name=CUTC000300_intron_;Name=CUTC000300_intron_
CUTC000300	franklin	intron_	661	661	.	.	.	ID=CUTC000300_intron__8;name=CUTC000300_intron_;Name=CUTC000300_intron_
CUTC000300	franklin	intron_	724	724	.	.	.	ID=CUTC000300_intron__9;name=CUTC000300_intron_;Name=CUTC000300_intron_
CUTC000300	franklin	intron_	790	790	.	.	.	ID=CUTC000300_intron__10;name=CUTC000300_intron_;Name=CUTC000300_intron_
CUTC000300	franklin	SNV	583	583	.	.	.	ID=CUTC000300_SNV;name=CUTC000300_SNV;Name=CUTC000300_SNV
CUTC000301	.	region	1	795	.	.	.	orthologs=melon_icugi:MU20930;Ontology_term=GO:0003735,GO:0003723,GO:0022627,GO:0006412;description=Similar%20to%20ribosomal%20protein%20S20-2%20OS%3DArabidopsis%20thaliana%20GN%3DRPS20B%20PE%3D2%20SV%3D1;name=CUTC000301;ID=CUTC000301;Name=CUTC000301
CUTC000301	franklin	ORF	2	509	.	.	.	ID=CUTC000301_ORF;name=CUTC000301_ORF;strand=-;Name=CUTC000301_ORF
CUTC000301	franklin	SNV	372	372	.	.	.	ID=CUTC000301_SNV;name=CUTC000301_SNV;Name=CUTC000301_SNV
CUTC000302	.	region	1	514	.	.	.	Name=CUTC000302;name=CUTC000302;ID=CUTC000302;Ontology_term=GO:0005750,GO:0016787,GO:0009536
CUTC000302	franklin	ORF	2	245	.	.	.	ID=CUTC000302_ORF;name=CUTC000302_ORF;strand=-;Name=CUTC000302_ORF
CUTC000302	franklin	intron_	275	275	.	.	.	ID=CUTC000302_intron_;name=CUTC000302_intron_;Name=CUTC000302_intron_
CUTC000302	franklin	intron_	318	318	.	.	.	ID=CUTC000302_intron__2;name=CUTC000302_intron_;Name=CUTC000302_intron_
CUTC000303	.	region	1	650	.	.	.	Ontology_term=GO:0019904;Name=CUTC000303;name=CUTC000303;ID=CUTC000303;description=Similar%20to%20protein%204%20OS%3DSolanum%20lycopersicum%20GN%3DTFT4%20PE%3D2%20SV%3D1
CUTC000303	franklin	ORF	2	270	.	.	.	ID=CUTC000303_ORF;name=CUTC000303_ORF;strand=-;Name=CUTC000303_ORF
CUTC000303	franklin	intron_	448	448	.	.	.	ID=CUTC000303_intron_;name=CUTC000303_intron_;Name=CUTC000303_intron_
CUTC000303	franklin	intron_	565	565	.	.	.	ID=CUTC000303_intron__2;name=CUTC000303_intron_;Name=CUTC000303_intron_
CUTC000303	franklin	SNV	331	331	.	.	.	ID=CUTC000303_SNV;name=CUTC000303_SNV;Name=CUTC000303_SNV
CUTC000303	franklin	SNV	485	485	.	.	.	ID=CUTC000303_SNV_2;name=CUTC000303_SNV;Name=CUTC000303_SNV
CUTC000303	franklin	SNV	505	505	.	.	.	ID=CUTC000303_SNV_3;name=CUTC000303_SNV;Name=CUTC000303_SNV
CUTC000304	.	region	1	1015	.	.	.	Ontology_term=GO:0030528,GO:0003735,GO:0005515,GO:0022625,GO:0006412;Name=CUTC000304;name=CUTC000304;ID=CUTC000304;description=Similar%20to%20ribosomal%20protein%20L7-4%20OS%3DArabidopsis%20thaliana%20GN%3DRPL7D%20PE%3D2%20SV%3D1
CUTC000304	franklin	ORF	2	828	.	.	.	ID=CUTC000304_ORF;name=CUTC000304_ORF;strand=-;Name=CUTC000304_ORF
CUTC000304	franklin	intron_	405	405	.	.	.	ID=CUTC000304_intron_;name=CUTC000304_intron_;Name=CUTC000304_intron_
CUTC000304	franklin	intron_	508	508	.	.	.	ID=CUTC000304_intron__2;name=CUTC000304_intron_;Name=CUTC000304_intron_
CUTC000304	franklin	intron_	588	588	.	.	.	ID=CUTC000304_intron__3;name=CUTC000304_intron_;Name=CUTC000304_intron_
CUTC000304	franklin	intron_	646	646	.	.	.	ID=CUTC000304_intron__4;name=CUTC000304_intron_;Name=CUTC000304_intron_
CUTC000305	.	region	1	869	.	.	.	orthologs=melon_icugi:MU28113;Name=CUTC000305;name=CUTC000305;ID=CUTC000305;description=Similar%20to%20AT2G04410.1%20|%20Symbols:%20%20|%20FUNCTIONS%20IN:%20molecular_function%20unknown%3B%20INVOLVED%20IN:%20biological_process%20unknown%3B%20LOCATED%20IN:%20plasma%20membrane%3B%20EXPRESSED%20IN:%2024%20plant%20structures%3B%20EXPRESSED%20DURING:%2015%20growth%20stages%3B%20CONTAINS%20InterPro%20D…
CUTC000305	franklin	ORF	272	641	.	.	.	ID=CUTC000305_ORF;name=CUTC000305_ORF;strand=-;Name=CUTC000305_ORF
CUTC000305	franklin	intron_	242	242	.	.	.	ID=CUTC000305_intron_;name=CUTC000305_intron_;Name=CUTC000305_intron_
CUTC000305	franklin	intron_	405	405	.	.	.	ID=CUTC000305_intron__2;name=CUTC000305_intron_;Name=CUTC000305_intron_
CUTC000305	franklin	intron_	594	594	.	.	.	ID=CUTC000305_intron__3;name=CUTC000305_intron_;Name=CUTC000305_intron_
CUTC000305	franklin	SNV	716	716	.	.	.	ID=CUTC000305_SNV;name=CUTC000305_SNV;Name=CUTC000305_SNV
CUTC000306	.	region	1	1218	.	.	.	orthologs=melon_icugi:MU21614;Ontology_term=GO:0003735,GO:0042254,GO:0022625,GO:0006412;description=Similar%20to%20ribosomal%20protein%20L35a-3%20OS%3DArabidopsis%20thaliana%20GN%3DRPL35AC%20PE%3D2%20SV%3D1;name=CUTC000306;ID=CUTC000306;Name=CUTC000306
CUTC000306	franklin	ORF	115	453	.	.	.	ID=CUTC000306_ORF;name=CUTC000306_ORF;strand=-;Name=CUTC000306_ORF
CUTC000306	franklin	intron_	146	146	.	.	.	ID=CUTC000306_intron_;name=CUTC000306_intron_;Name=CUTC000306_intron_
CUTC000306	franklin	intron_	182	182	.	.	.	ID=CUTC000306_intron__2;name=CUTC000306_intron_;Name=CUTC000306_intron_
CUTC000306	franklin	intron_	411	411	.	.	.	ID=CUTC000306_intron__3;name=CUTC000306_intron_;Name=CUTC000306_intron_
CUTC000306	franklin	intron_	454	454	.	.	.	ID=CUTC000306_intron__4;name=CUTC000306_intron_;Name=CUTC000306_intron_
CUTC000307	.	region	1	943	.	.	.	orthologs=melon_icugi:MU27828;Name=CUTC000307;name=CUTC000307;ID=CUTC000307;description=Similar%20to%20protein%20At5g01610%20OS%3DArabidopsis%20thaliana%20GN%3DAt5g01610%20PE%3D1%20SV%3D1
CUTC000307	franklin	ORF	192	704	.	.	.	ID=CUTC000307_ORF;name=CUTC000307_ORF;strand=-;Name=CUTC000307_ORF
CUTC000307	franklin	intron_	278	278	.	.	.	ID=CUTC000307_intron_;name=CUTC000307_intron_;Name=CUTC000307_intron_
CUTC000307	franklin	intron_	333	333	.	.	.	ID=CUTC000307_intron__2;name=CUTC000307_intron_;Name=CUTC000307_intron_
CUTC000308	.	region	1	879	.	.	.	Ontology_term=GO:0009941,GO:0022626,GO:0003735,GO:0009570,GO:0016020,GO:0006412,GO:0019843;Name=CUTC000308;name=CUTC000308;ID=CUTC000308;description=Similar%20to%20ribosomal%20protein%20L11,%20chloroplastic%20OS%3DArabidopsis%20thaliana%20GN%3DRPL11%20PE%3D1%20SV%3D1
CUTC000308	franklin	ORF	2	778	.	.	.	ID=CUTC000308_ORF;name=CUTC000308_ORF;strand=-;Name=CUTC000308_ORF
CUTC000309	.	region	1	758	.	.	.	Ontology_term=GO:0003676,GO:0005732,GO:0016020;Name=CUTC000309;name=CUTC000309;ID=CUTC000309;description=Similar%20to%20nuclear%20ribonucleoprotein%20Sm%20D1%20OS%3DMus%20musculus%20GN%3DSnrpd1%20PE%3D2%20SV%3D1
CUTC000309	franklin	ORF	87	579	.	.	.	ID=CUTC000309_ORF;name=CUTC000309_ORF;strand=-;Name=CUTC000309_ORF
CUTC000309	franklin	intron_	177	177	.	.	.	ID=CUTC000309_intron_;name=CUTC000309_intron_;Name=CUTC000309_intron_
CUTC000309	franklin	intron_	369	369	.	.	.	ID=CUTC000309_intron__2;name=CUTC000309_intron_;Name=CUTC000309_intron_
CUTC000310	.	region	1	895	.	.	.	orthologs=melon_icugi:MU21689;Ontology_term=GO:0005773,GO:0000786,GO:0003677,GO:0006334,GO:0005515,GO:0005634;description=Similar%20to%20histone%20H2A%20variant%203%20OS%3DArabidopsis%20thaliana%20GN%3DAt1g52740%20PE%3D1%20SV%3D1;name=CUTC000310;ID=CUTC000310;Name=CUTC000310
CUTC000310	franklin	ORF	159	563	.	.	.	ID=CUTC000310_ORF;name=CUTC000310_ORF;strand=-;Name=CUTC000310_ORF
CUTC000310	franklin	intron_	266	266	.	.	.	ID=CUTC000310_intron_;name=CUTC000310_intron_;Name=CUTC000310_intron_
CUTC000310	franklin	SNV	255	255	.	.	.	ID=CUTC000310_SNV;name=CUTC000310_SNV;Name=CUTC000310_SNV
CUTC000311	.	region	1	1060	.	.	.	orthologs=melon_icugi:MU23822;Ontology_term=GO:0016559,GO:0005739,GO:0005778;description=Similar%20to%20membrane%20protein%2011D%20OS%3DArabidopsis%20thaliana%20GN%3DPEX11D%20PE%3D1%20SV%3D2;name=CUTC000311;ID=CUTC000311;Name=CUTC000311
CUTC000311	franklin	ORF	2	900	.	.	.	ID=CUTC000311_ORF;name=CUTC000311_ORF;strand=-;Name=CUTC000311_ORF
CUTC000311	franklin	intron_	230	230	.	.	.	ID=CUTC000311_intron_;name=CUTC000311_intron_;Name=CUTC000311_intron_
CUTC000311	franklin	intron_	404	404	.	.	.	ID=CUTC000311_intron__2;name=CUTC000311_intron_;Name=CUTC000311_intron_
CUTC000311	franklin	intron_	479	479	.	.	.	ID=CUTC000311_intron__3;name=CUTC000311_intron_;Name=CUTC000311_intron_
CUTC000311	franklin	intron_	560	560	.	.	.	ID=CUTC000311_intron__4;name=CUTC000311_intron_;Name=CUTC000311_intron_
CUTC000311	franklin	intron_	635	635	.	.	.	ID=CUTC000311_intron__5;name=CUTC000311_intron_;Name=CUTC000311_intron_
CUTC000311	franklin	intron_	710	710	.	.	.	ID=CUTC000311_intron__6;name=CUTC000311_intron_;Name=CUTC000311_intron_
CUTC000311	franklin	SNV	50	50	.	.	.	ID=CUTC000311_SNV;name=CUTC000311_SNV;Name=CUTC000311_SNV
CUTC000312	.	region	1	1414	.	.	.	orthologs=melon_icugi:MU21194,melon_icugi:MU26876;Ontology_term=GO:0003838,GO:0006694;description=Similar%20to%20OS%3DArabidopsis%20thaliana%20GN%3DSMT1%20PE%3D2%20SV%3D1;name=CUTC000312;ID=CUTC000312;Name=CUTC000312
CUTC000312	franklin	ORF	117	1157	.	.	.	ID=CUTC000312_ORF;name=CUTC000312_ORF;strand=-;Name=CUTC000312_ORF
CUTC000312	franklin	microsatellite	60	77	.	.	.	ID=CUTC000312_microsatellite;score=15;name=CUTC000312_microsatellite;Name=CUTC000312_microsatellite
CUTC000312	franklin	intron_	199	199	.	.	.	ID=CUTC000312_intron_;name=CUTC000312_intron_;Name=CUTC000312_intron_
CUTC000312	franklin	intron_	266	266	.	.	.	ID=CUTC000312_intron__2;name=CUTC000312_intron_;Name=CUTC000312_intron_
CUTC000312	franklin	intron_	340	340	.	.	.	ID=CUTC000312_intron__3;name=CUTC000312_intron_;Name=CUTC000312_intron_
CUTC000312	franklin	intron_	425	425	.	.	.	ID=CUTC000312_intron__4;name=CUTC000312_intron_;Name=CUTC000312_intron_
CUTC000312	franklin	intron_	481	481	.	.	.	ID=CUTC000312_intron__5;name=CUTC000312_intron_;Name=CUTC000312_intron_
CUTC000312	franklin	intron_	536	536	.	.	.	ID=CUTC000312_intron__6;name=CUTC000312_intron_;Name=CUTC000312_intron_
CUTC000312	franklin	intron_	584	584	.	.	.	ID=CUTC000312_intron__7;name=CUTC000312_intron_;Name=CUTC000312_intron_
CUTC000312	franklin	intron_	668	668	.	.	.	ID=CUTC000312_intron__8;name=CUTC000312_intron_;Name=CUTC000312_intron_
CUTC000312	franklin	intron_	785	785	.	.	.	ID=CUTC000312_intron__9;name=CUTC000312_intron_;Name=CUTC000312_intron_
CUTC000312	franklin	intron_	869	869	.	.	.	ID=CUTC000312_intron__10;name=CUTC000312_intron_;Name=CUTC000312_intron_
CUTC000312	franklin	intron_	995	995	.	.	.	ID=CUTC000312_intron__11;name=CUTC000312_intron_;Name=CUTC000312_intron_
CUTC000312	franklin	intron_	1093	1093	.	.	.	ID=CUTC000312_intron__12;name=CUTC000312_intron_;Name=CUTC000312_intron_
CUTC000312	franklin	SNV	171	171	.	.	.	ID=CUTC000312_SNV;name=CUTC000312_SNV;Name=CUTC000312_SNV
CUTC000312	franklin	SNV	1164	1164	.	.	.	ID=CUTC000312_SNV_2;name=CUTC000312_SNV;Name=CUTC000312_SNV
CUTC000312	franklin	SNV	1244	1244	.	.	.	ID=CUTC000312_SNV_3;name=CUTC000312_SNV;Name=CUTC000312_SNV
CUTC000313	.	region	1	1841	.	.	.	orthologs=melon_icugi:MU27954;Ontology_term=GO:0030145,GO:0019898,GO:0005515,GO:0005509,GO:0042549,GO:0009570,GO:0009535,GO:0009654;description=Similar%20to%20enhancer%20protein%201,%20chloroplastic%20OS%3DNicotiana%20tabacum%20GN%3DPSBO%20PE%3D2%20SV%3D1;name=CUTC000313;ID=CUTC000313;Name=CUTC000313
CUTC000313	franklin	ORF	148	1128	.	.	.	ID=CUTC000313_ORF;name=CUTC000313_ORF;strand=-;Name=CUTC000313_ORF
CUTC000313	franklin	intron_	390	390	.	.	.	ID=CUTC000313_intron_;name=CUTC000313_intron_;Name=CUTC000313_intron_
CUTC000313	franklin	SNV	949	949	.	.	.	ID=CUTC000313_SNV;name=CUTC000313_SNV;Name=CUTC000313_SNV
CUTC000313	franklin	SNV	1324	1324	.	.	.	ID=CUTC000313_SNV_2;name=CUTC000313_SNV;Name=CUTC000313_SNV
CUTC000313	franklin	SNV	1325	1325	.	.	.	ID=CUTC000313_SNV_3;name=CUTC000313_SNV;Name=CUTC000313_SNV
CUTC000314	.	region	1	1040	.	.	.	orthologs=melon_icugi:MU39291;Name=CUTC000314;name=CUTC000314;ID=CUTC000314;description=Similar%20to%20SNARE%2012%20protein%20OS%3DArabidopsis%20thaliana%20GN%3DGOS12%20PE%3D1%20SV%3D1
CUTC000314	franklin	ORF	68	787	.	.	.	ID=CUTC000314_ORF;name=CUTC000314_ORF;strand=-;Name=CUTC000314_ORF
CUTC000314	franklin	intron_	353	353	.	.	.	ID=CUTC000314_intron_;name=CUTC000314_intron_;Name=CUTC000314_intron_
CUTC000314	franklin	intron_	483	483	.	.	.	ID=CUTC000314_intron__2;name=CUTC000314_intron_;Name=CUTC000314_intron_
CUTC000314	franklin	intron_	555	555	.	.	.	ID=CUTC000314_intron__3;name=CUTC000314_intron_;Name=CUTC000314_intron_
CUTC000314	franklin	intron_	645	645	.	.	.	ID=CUTC000314_intron__4;name=CUTC000314_intron_;Name=CUTC000314_intron_
CUTC000314	franklin	intron_	842	842	.	.	.	ID=CUTC000314_intron__5;name=CUTC000314_intron_;Name=CUTC000314_intron_
CUTC000314	franklin	SNV	482	482	.	.	.	ID=CUTC000314_SNV;name=CUTC000314_SNV;Name=CUTC000314_SNV
CUTC000314	franklin	SNV	684	684	.	.	.	ID=CUTC000314_SNV_2;name=CUTC000314_SNV;Name=CUTC000314_SNV
CUTC000315	.	region	1	769	.	.	.	orthologs=melon_icugi:MU20537;Ontology_term=GO:0005739;description=Similar%20to%20AT1G72020.1%20|%20Symbols:%20%20|%20unknown%20protein%20|%20chr1:27109521-27110327%20REVERSE;name=CUTC000315;ID=CUTC000315;Name=CUTC000315
CUTC000315	franklin	ORF	152	445	.	.	.	ID=CUTC000315_ORF;name=CUTC000315_ORF;strand=-;Name=CUTC000315_ORF
CUTC000315	franklin	intron_	90	90	.	.	.	ID=CUTC000315_intron_;name=CUTC000315_intron_;Name=CUTC000315_intron_
CUTC000315	franklin	intron_	224	224	.	.	.	ID=CUTC000315_intron__2;name=CUTC000315_intron_;Name=CUTC000315_intron_
CUTC000315	franklin	SNV	457	457	.	.	.	ID=CUTC000315_SNV;name=CUTC000315_SNV;Name=CUTC000315_SNV
CUTC000315	franklin	SNV	613	613	.	.	.	ID=CUTC000315_SNV_2;name=CUTC000315_SNV;Name=CUTC000315_SNV
CUTC000316	.	region	1	1400	.	.	.	orthologs=melon_icugi:MU19715;Ontology_term=GO:0005524,GO:0009570;description=Similar%20to%20bisphosphate%20carboxylase/oxygenase%20activase%201,%20chloroplastic%20OS%3DLarrea%20tridentata%20GN%3DRCA1%20PE%3D2%20SV%3D1;name=CUTC000316;ID=CUTC000316;Name=CUTC000316
CUTC000316	franklin	ORF	2	1170	.	.	.	ID=CUTC000316_ORF;name=CUTC000316_ORF;strand=-;Name=CUTC000316_ORF
CUTC000316	franklin	intron_	222	222	.	.	.	ID=CUTC000316_intron_;name=CUTC000316_intron_;Name=CUTC000316_intron_
CUTC000316	franklin	intron_	331	331	.	.	.	ID=CUTC000316_intron__2;name=CUTC000316_intron_;Name=CUTC000316_intron_
CUTC000316	franklin	intron_	417	417	.	.	.	ID=CUTC000316_intron__3;name=CUTC000316_intron_;Name=CUTC000316_intron_
CUTC000316	franklin	intron_	889	889	.	.	.	ID=CUTC000316_intron__4;name=CUTC000316_intron_;Name=CUTC000316_intron_
CUTC000317	.	region	1	1097	.	.	.	orthologs=melon_icugi:MU32929,melon_icugi:MU35868;Ontology_term=GO:0008152,GO:0008168;description=Similar%20to%20phosphoethanolamine%20N-methyltransferase%202%20OS%3DArabidopsis%20thaliana%20GN%3DNMT2%20PE%3D2%20SV%3D1;name=CUTC000317;ID=CUTC000317;Name=CUTC000317
CUTC000317	franklin	ORF	2	917	.	.	.	ID=CUTC000317_ORF;name=CUTC000317_ORF;strand=-;Name=CUTC000317_ORF
CUTC000317	franklin	intron_	281	281	.	.	.	ID=CUTC000317_intron_;name=CUTC000317_intron_;Name=CUTC000317_intron_
CUTC000317	franklin	intron_	356	356	.	.	.	ID=CUTC000317_intron__2;name=CUTC000317_intron_;Name=CUTC000317_intron_
CUTC000317	franklin	intron_	410	410	.	.	.	ID=CUTC000317_intron__3;name=CUTC000317_intron_;Name=CUTC000317_intron_
CUTC000317	franklin	intron_	573	573	.	.	.	ID=CUTC000317_intron__4;name=CUTC000317_intron_;Name=CUTC000317_intron_
CUTC000317	franklin	intron_	853	853	.	.	.	ID=CUTC000317_intron__5;name=CUTC000317_intron_;Name=CUTC000317_intron_
CUTC000317	franklin	intron_	996	996	.	.	.	ID=CUTC000317_intron__6;name=CUTC000317_intron_;Name=CUTC000317_intron_
CUTC000318	.	region	1	953	.	.	.	orthologs=melon_icugi:MU26946;Ontology_term=GO:0016023;description=Similar%20to%20AT4G14420.1%20|%20Symbols:%20%20|%20lesion%20inducing%20protein-related%20|%20chr4:8302171-8303738%20REVERSE;name=CUTC000318;ID=CUTC000318;Name=CUTC000318
CUTC000318	franklin	ORF	156	629	.	.	.	ID=CUTC000318_ORF;name=CUTC000318_ORF;strand=-;Name=CUTC000318_ORF
CUTC000318	franklin	intron_	243	243	.	.	.	ID=CUTC000318_intron_;name=CUTC000318_intron_;Name=CUTC000318_intron_
CUTC000318	franklin	intron_	428	428	.	.	.	ID=CUTC000318_intron__2;name=CUTC000318_intron_;Name=CUTC000318_intron_
CUTC000318	franklin	intron_	527	527	.	.	.	ID=CUTC000318_intron__3;name=CUTC000318_intron_;Name=CUTC000318_intron_
CUTC000318	franklin	intron_	617	617	.	.	.	ID=CUTC000318_intron__4;name=CUTC000318_intron_;Name=CUTC000318_intron_
CUTC000318	franklin	intron_	732	732	.	.	.	ID=CUTC000318_intron__5;name=CUTC000318_intron_;Name=CUTC000318_intron_
CUTC000318	franklin	SNV	551	551	.	.	.	ID=CUTC000318_SNV;name=CUTC000318_SNV;Name=CUTC000318_SNV
CUTC000319	.	region	1	793	.	.	.	orthologs=melon_icugi:MU22175;Ontology_term=GO:0010038,GO:0009536;description=Similar%20to%20CutA,%20chloroplastic%20OS%3DArabidopsis%20thaliana%20GN%3DCUTA%20PE%3D1%20SV%3D1;name=CUTC000319;ID=CUTC000319;Name=CUTC000319
CUTC000319	franklin	ORF	2	649	.	.	.	ID=CUTC000319_ORF;name=CUTC000319_ORF;strand=-;Name=CUTC000319_ORF
CUTC000319	franklin	SNV	764	764	.	.	.	ID=CUTC000319_SNV;name=CUTC000319_SNV;Name=CUTC000319_SNV
CUTC000320	.	region	1	840	.	.	.	Name=CUTC000320;name=CUTC000320;ID=CUTC000320;description=Similar%20to%20AT2G41430.2%20|%20Symbols:%20ERD15,%20LSR1,%20CID1%20|%20ERD15%20(EARLY%20RESPONSIVE%20TO%20DEHYDRATION%2015)%3B%20protein%20binding%20|%20chr2:17269736-17270314%20FORWARD
CUTC000320	franklin	ORF	220	602	.	.	.	ID=CUTC000320_ORF;name=CUTC000320_ORF;strand=-;Name=CUTC000320_ORF
CUTC000321	.	region	1	734	.	.	.	orthologs=melon_icugi:MU22042;Ontology_term=GO:0016023;description=Similar%20to%20Os02g0823600%20protein%20n%3D1%20Tax%3DOryza%20sativa%20Japonica%20Group%20RepID%3DQ6K9X2_ORYSJ;name=CUTC000321;ID=CUTC000321;Name=CUTC000321
CUTC000321	franklin	ORF	274	545	.	.	.	ID=CUTC000321_ORF;name=CUTC000321_ORF;strand=-;Name=CUTC000321_ORF
CUTC000321	franklin	intron_	276	276	.	.	.	ID=CUTC000321_intron_;name=CUTC000321_intron_;Name=CUTC000321_intron_
CUTC000321	franklin	intron_	372	372	.	.	.	ID=CUTC000321_intron__2;name=CUTC000321_intron_;Name=CUTC000321_intron_
CUTC000321	franklin	SNV	620	620	.	.	.	ID=CUTC000321_SNV;name=CUTC000321_SNV;Name=CUTC000321_SNV
CUTC000321	franklin	SNV	644	644	.	.	.	ID=CUTC000321_SNV_2;name=CUTC000321_SNV;Name=CUTC000321_SNV
CUTC000322	.	region	1	528	.	.	.	orthologs=melon_icugi:MU20191;Ontology_term=GO:0005739,GO:0000398;description=Similar%20to%20protein%20At4g14342%20OS%3DArabidopsis%20thaliana%20GN%3DAt4g14342%20PE%3D3%20SV%3D1;name=CUTC000322;ID=CUTC000322;Name=CUTC000322
CUTC000322	franklin	ORF	114	396	.	.	.	ID=CUTC000322_ORF;name=CUTC000322_ORF;strand=-;Name=CUTC000322_ORF
CUTC000322	franklin	intron_	201	201	.	.	.	ID=CUTC000322_intron_;name=CUTC000322_intron_;Name=CUTC000322_intron_
CUTC000322	franklin	intron_	325	325	.	.	.	ID=CUTC000322_intron__2;name=CUTC000322_intron_;Name=CUTC000322_intron_
CUTC000323	.	region	1	492	.	.	.	orthologs=melon_icugi:MU28789;Name=CUTC000323;name=CUTC000323;ID=CUTC000323;description=Similar%20to%20protein%20At2g23090%20OS%3DArabidopsis%20thaliana%20GN%3DAt2g23090%20PE%3D1%20SV%3D1
CUTC000323	franklin	ORF	2	305	.	.	.	ID=CUTC000323_ORF;name=CUTC000323_ORF;strand=-;Name=CUTC000323_ORF
CUTC000323	franklin	intron_	113	113	.	.	.	ID=CUTC000323_intron_;name=CUTC000323_intron_;Name=CUTC000323_intron_
CUTC000324	.	region	1	737	.	.	.	orthologs=melon_icugi:MU27128;name=CUTC000324;ID=CUTC000324;Name=CUTC000324
CUTC000324	franklin	ORF	178	738	.	.	.	ID=CUTC000324_ORF;name=CUTC000324_ORF;strand=-;Name=CUTC000324_ORF
CUTC000325	.	region	1	681	.	.	.	Name=CUTC000325;name=CUTC000325;ID=CUTC000325;Ontology_term=GO:0009535
CUTC000325	franklin	ORF	70	654	.	.	.	ID=CUTC000325_ORF;name=CUTC000325_ORF;strand=-;Name=CUTC000325_ORF
CUTC000325	franklin	SNV	59	59	.	.	.	ID=CUTC000325_SNV;name=CUTC000325_SNV;Name=CUTC000325_SNV
CUTC000325	franklin	SNV	62	62	.	.	.	ID=CUTC000325_SNV_2;name=CUTC000325_SNV;Name=CUTC000325_SNV
CUTC000325	franklin	SNV	120	120	.	.	.	ID=CUTC000325_SNV_3;name=CUTC000325_SNV;Name=CUTC000325_SNV
CUTC000325	franklin	SNV	158	158	.	.	.	ID=CUTC000325_SNV_4;name=CUTC000325_SNV;Name=CUTC000325_SNV
CUTC000325	franklin	SNV	183	183	.	.	.	ID=CUTC000325_SNV_5;name=CUTC000325_SNV;Name=CUTC000325_SNV
CUTC000325	franklin	SNV	185	185	.	.	.	ID=CUTC000325_SNV_6;name=CUTC000325_SNV;Name=CUTC000325_SNV
CUTC000325	franklin	SNV	255	255	.	.	.	ID=CUTC000325_SNV_7;name=CUTC000325_SNV;Name=CUTC000325_SNV
CUTC000325	franklin	SNV	271	271	.	.	.	ID=CUTC000325_SNV_8;name=CUTC000325_SNV;Name=CUTC000325_SNV
CUTC000325	franklin	SNV	324	324	.	.	.	ID=CUTC000325_SNV_9;name=CUTC000325_SNV;Name=CUTC000325_SNV
CUTC000325	franklin	SNV	341	341	.	.	.	ID=CUTC000325_SNV_10;name=CUTC000325_SNV;Name=CUTC000325_SNV
CUTC000325	franklin	SNV	437	437	.	.	.	ID=CUTC000325_SNV_11;name=CUTC000325_SNV;Name=CUTC000325_SNV
CUTC000325	franklin	SNV	441	441	.	.	.	ID=CUTC000325_SNV_12;name=CUTC000325_SNV;Name=CUTC000325_SNV
CUTC000326	.	region	1	446	.	.	.	ID=CUTC000326;name=CUTC000326;Name=CUTC000326
CUTC000326	franklin	ORF	55	377	.	.	.	ID=CUTC000326_ORF;name=CUTC000326_ORF;strand=-;Name=CUTC000326_ORF
CUTC000327	.	region	1	836	.	.	.	orthologs=melon_icugi:MU21484;Ontology_term=GO:0055114,GO:0005506,GO:0051539,GO:0008937,GO:0009507;description=Similar%20to%20reductase%20catalytic%20chain,%20chloroplastic%20OS%3DGlycine%20max%20GN%3DFTRC%20PE%3D2%20SV%3D1;name=CUTC000327;ID=CUTC000327;Name=CUTC000327
CUTC000327	franklin	ORF	234	668	.	.	.	ID=CUTC000327_ORF;name=CUTC000327_ORF;strand=-;Name=CUTC000327_ORF
CUTC000327	franklin	intron_	327	327	.	.	.	ID=CUTC000327_intron_;name=CUTC000327_intron_;Name=CUTC000327_intron_
CUTC000327	franklin	intron_	440	440	.	.	.	ID=CUTC000327_intron__2;name=CUTC000327_intron_;Name=CUTC000327_intron_
CUTC000327	franklin	intron_	490	490	.	.	.	ID=CUTC000327_intron__3;name=CUTC000327_intron_;Name=CUTC000327_intron_
CUTC000327	franklin	intron_	562	562	.	.	.	ID=CUTC000327_intron__4;name=CUTC000327_intron_;Name=CUTC000327_intron_
CUTC000327	franklin	intron_	623	623	.	.	.	ID=CUTC000327_intron__5;name=CUTC000327_intron_;Name=CUTC000327_intron_
CUTC000328	.	region	1	745	.	.	.	orthologs=melon_icugi:MU19863;Ontology_term=GO:0005622,GO:0006810;description=Similar%20to%20transport%20factor%202%20OS%3DArabidopsis%20thaliana%20GN%3DNTF2%20PE%3D2%20SV%3D1;name=CUTC000328;ID=CUTC000328;Name=CUTC000328
CUTC000328	franklin	ORF	2	564	.	.	.	ID=CUTC000328_ORF;name=CUTC000328_ORF;strand=-;Name=CUTC000328_ORF
CUTC000328	franklin	intron_	292	292	.	.	.	ID=CUTC000328_intron_;name=CUTC000328_intron_;Name=CUTC000328_intron_
CUTC000328	franklin	SNV	203	203	.	.	.	ID=CUTC000328_SNV;name=CUTC000328_SNV;Name=CUTC000328_SNV
CUTC000328	franklin	SNV	244	244	.	.	.	ID=CUTC000328_SNV_2;name=CUTC000328_SNV;Name=CUTC000328_SNV
CUTC000328	franklin	SNV	329	329	.	.	.	ID=CUTC000328_SNV_3;name=CUTC000328_SNV;Name=CUTC000328_SNV
CUTC000328	franklin	SNV	543	543	.	.	.	ID=CUTC000328_SNV_4;name=CUTC000328_SNV;Name=CUTC000328_SNV
CUTC000328	franklin	SNV	690	690	.	.	.	ID=CUTC000328_SNV_5;name=CUTC000328_SNV;Name=CUTC000328_SNV
CUTC000329	.	region	1	1514	.	.	.	orthologs=melon_icugi:MU21409,melon_icugi:MU24379;Ontology_term=GO:0050281,GO:0008152,GO:0030170;description=Similar%20to%20aminotransferase%20OS%3DArabidopsis%20thaliana%20GN%3DAGT1%20PE%3D1%20SV%3D2;name=CUTC000329;ID=CUTC000329;Name=CUTC000329
CUTC000329	franklin	ORF	2	1277	.	.	.	ID=CUTC000329_ORF;name=CUTC000329_ORF;strand=-;Name=CUTC000329_ORF
CUTC000329	franklin	intron_	377	377	.	.	.	ID=CUTC000329_intron_;name=CUTC000329_intron_;Name=CUTC000329_intron_
CUTC000329	franklin	intron_	588	588	.	.	.	ID=CUTC000329_intron__2;name=CUTC000329_intron_;Name=CUTC000329_intron_
CUTC000329	franklin	intron_	955	955	.	.	.	ID=CUTC000329_intron__3;name=CUTC000329_intron_;Name=CUTC000329_intron_
CUTC000329	franklin	intron_	1240	1240	.	.	.	ID=CUTC000329_intron__4;name=CUTC000329_intron_;Name=CUTC000329_intron_
CUTC000329	franklin	SNV	441	441	.	.	.	ID=CUTC000329_SNV;name=CUTC000329_SNV;Name=CUTC000329_SNV
CUTC000329	franklin	SNV	607	607	.	.	.	ID=CUTC000329_SNV_2;name=CUTC000329_SNV;Name=CUTC000329_SNV
CUTC000329	franklin	SNV	821	821	.	.	.	ID=CUTC000329_SNV_3;name=CUTC000329_SNV;Name=CUTC000329_SNV
CUTC000330	.	region	1	773	.	.	.	Ontology_term=GO:0005739,GO:0030163,GO:0008233;Name=CUTC000330;name=CUTC000330;ID=CUTC000330;description=Similar%20to%20AT1G68660.1%20|%20Symbols:%20%20|%20FUNCTIONS%20IN:%20molecular_function%20unknown%3B%20INVOLVED%20IN:%20protein%20catabolic%20process%3B%20EXPRESSED%20IN:%2023%20plant%20structures%3B%20EXPRESSED%20DURING:%2014%20growth%20stages%3B%20CONTAINS%20InterPro%20DOMAIN/s:%20Adaptor%20…
CUTC000330	franklin	ORF	247	631	.	.	.	ID=CUTC000330_ORF;name=CUTC000330_ORF;strand=-;Name=CUTC000330_ORF
CUTC000331	.	region	1	608	.	.	.	orthologs=melon_icugi:MU24829;Ontology_term=GO:0005507,GO:0022900,GO:0048046,GO:0009055,GO:0006810;description=Similar%20to%20blue%20protein%20OS%3DCucumis%20sativus%20PE%3D1%20SV%3D1;name=CUTC000331;ID=CUTC000331;Name=CUTC000331
CUTC000331	franklin	ORF	2	453	.	.	.	ID=CUTC000331_ORF;name=CUTC000331_ORF;strand=-;Name=CUTC000331_ORF
CUTC000332	.	region	1	814	.	.	.	orthologs=melon_icugi:MU19759;Ontology_term=GO:0005515;description=Similar%20to%20AT5G64400.1%20|%20Symbols:%20%20|%20FUNCTIONS%20IN:%20molecular_function%20unknown%3B%20INVOLVED%20IN:%20biological_process%20unknown%3B%20EXPRESSED%20IN:%2025%20plant%20structures%3B%20EXPRESSED%20DURING:%2015%20growth%20stages%3B%20CONTAINS%20InterPro%20DOMAIN/s:%20CHCH%20(InterPro:IPR010625)%3B%20BEST%20Arabidops…
CUTC000332	franklin	ORF	124	561	.	.	.	ID=CUTC000332_ORF;name=CUTC000332_ORF;strand=-;Name=CUTC000332_ORF
CUTC000332	franklin	SNV	297	297	.	.	.	ID=CUTC000332_SNV;name=CUTC000332_SNV;Name=CUTC000332_SNV
CUTC000333	.	region	1	655	.	.	.	orthologs=melon_icugi:MU32604;Name=CUTC000333;name=CUTC000333;ID=CUTC000333;description=Similar%20to%20AT1G65000.1%20|%20Symbols:%20%20|%20unknown%20protein%20|%20chr1:24147156-24148373%20FORWARD
CUTC000333	franklin	ORF	56	347	.	.	.	ID=CUTC000333_ORF;name=CUTC000333_ORF;strand=-;Name=CUTC000333_ORF
CUTC000334	.	region	1	697	.	.	.	Ontology_term=GO:0005739,GO:0042742,GO:0009941,GO:0006754,GO:0009535,GO:0015992;Name=CUTC000334;name=CUTC000334;ID=CUTC000334;description=Similar%20to%20synthase%20delta%20chain,%20chloroplastic%20OS%3DNicotiana%20tabacum%20GN%3DATPD%20PE%3D2%20SV%3D1
CUTC000334	franklin	ORF	2	503	.	.	.	ID=CUTC000334_ORF;name=CUTC000334_ORF;strand=-;Name=CUTC000334_ORF
CUTC000335	.	region	1	818	.	.	.	orthologs=melon_icugi:MU21471;Ontology_term=GO:0043565;description=Similar%20to%20factor%201b%20OS%3DArabidopsis%20thaliana%20GN%3DMBF1B%20PE%3D2%20SV%3D1;name=CUTC000335;ID=CUTC000335;Name=CUTC000335
CUTC000335	franklin	ORF	2	536	.	.	.	ID=CUTC000335_ORF;name=CUTC000335_ORF;strand=-;Name=CUTC000335_ORF
CUTC000335	franklin	intron_	404	404	.	.	.	ID=CUTC000335_intron_;name=CUTC000335_intron_;Name=CUTC000335_intron_
CUTC000335	franklin	intron_	487	487	.	.	.	ID=CUTC000335_intron__2;name=CUTC000335_intron_;Name=CUTC000335_intron_
CUTC000335	franklin	intron_	571	571	.	.	.	ID=CUTC000335_intron__3;name=CUTC000335_intron_;Name=CUTC000335_intron_
CUTC000336	.	region	1	650	.	.	.	orthologs=melon_icugi:MU20083,melon_icugi:MU20092;Ontology_term=GO:0003735,GO:0022625,GO:0006412;description=Similar%20to%20ribosomal%20protein%20L22-3%20OS%3DArabidopsis%20thaliana%20GN%3DRPL22C%20PE%3D2%20SV%3D1;name=CUTC000336;ID=CUTC000336;Name=CUTC000336
CUTC000336	franklin	ORF	2	474	.	.	.	ID=CUTC000336_ORF;name=CUTC000336_ORF;strand=-;Name=CUTC000336_ORF
CUTC000336	franklin	intron_	329	329	.	.	.	ID=CUTC000336_intron_;name=CUTC000336_intron_;Name=CUTC000336_intron_
CUTC000336	franklin	SNV	573	573	.	.	.	ID=CUTC000336_SNV;name=CUTC000336_SNV;Name=CUTC000336_SNV
CUTC000337	.	region	1	1787	.	.	.	orthologs=melon_icugi:MU22251;Ontology_term=GO:0005739;description=Similar%20to%20Putative%20uncharacterized%20protein%20orf111-b%20n%3D1%20Tax%3DZea%20mays%20RepID%3DQ6R9A5_MAIZE;name=CUTC000337;ID=CUTC000337;Name=CUTC000337
CUTC000337	franklin	ORF	2	1788	.	.	.	ID=CUTC000337_ORF;name=CUTC000337_ORF;strand=-;Name=CUTC000337_ORF
CUTC000337	franklin	SNV	1478	1478	.	.	.	ID=CUTC000337_SNV;name=CUTC000337_SNV;Name=CUTC000337_SNV
CUTC000338	.	region	1	695	.	.	.	Ontology_term=GO:0005739;Name=CUTC000338;name=CUTC000338;ID=CUTC000338;description=Similar%20to%20protein%2044%20OS%3DHomo%20sapiens%20GN%3DBRP44%20PE%3D1%20SV%3D1
CUTC000338	franklin	ORF	161	487	.	.	.	ID=CUTC000338_ORF;name=CUTC000338_ORF;strand=-;Name=CUTC000338_ORF
CUTC000338	franklin	intron_	256	256	.	.	.	ID=CUTC000338_intron_;name=CUTC000338_intron_;Name=CUTC000338_intron_
CUTC000338	franklin	intron_	330	330	.	.	.	ID=CUTC000338_intron__2;name=CUTC000338_intron_;Name=CUTC000338_intron_
CUTC000338	franklin	intron_	383	383	.	.	.	ID=CUTC000338_intron__3;name=CUTC000338_intron_;Name=CUTC000338_intron_
CUTC000338	franklin	intron_	482	482	.	.	.	ID=CUTC000338_intron__4;name=CUTC000338_intron_;Name=CUTC000338_intron_
CUTC000339	.	region	1	1638	.	.	.	orthologs=melon_icugi:MU25640;Ontology_term=GO:0009505,GO:0048046,GO:0008233;description=Similar%20to%20proteinase%20nepenthesin-1%20OS%3DNepenthes%20gracilis%20GN%3Dnep1%20PE%3D1%20SV%3D1;name=CUTC000339;ID=CUTC000339;Name=CUTC000339
CUTC000339	franklin	ORF	93	1411	.	.	.	ID=CUTC000339_ORF;name=CUTC000339_ORF;strand=-;Name=CUTC000339_ORF
CUTC000339	franklin	SNV	843	843	.	.	.	ID=CUTC000339_SNV;name=CUTC000339_SNV;Name=CUTC000339_SNV
CUTC000339	franklin	SNV	949	949	.	.	.	ID=CUTC000339_SNV_2;name=CUTC000339_SNV;Name=CUTC000339_SNV
CUTC000339	franklin	SNV	1126	1126	.	.	.	ID=CUTC000339_SNV_3;name=CUTC000339_SNV;Name=CUTC000339_SNV
CUTC000340	.	region	1	903	.	.	.	orthologs=melon_icugi:MU21367;Ontology_term=GO:0016023,GO:0016021,GO:0006810;description=Similar%20to%20AT3G22845.1%20|%20Symbols:%20%20|%20emp24/gp25L/p24%20protein-related%20|%20chr3:8087373-8088550%20FORWARD;name=CUTC000340;ID=CUTC000340;Name=CUTC000340
CUTC000340	franklin	ORF	2	812	.	.	.	ID=CUTC000340_ORF;name=CUTC000340_ORF;strand=-;Name=CUTC000340_ORF
CUTC000340	franklin	intron_	318	318	.	.	.	ID=CUTC000340_intron_;name=CUTC000340_intron_;Name=CUTC000340_intron_
CUTC000340	franklin	intron_	505	505	.	.	.	ID=CUTC000340_intron__2;name=CUTC000340_intron_;Name=CUTC000340_intron_
CUTC000340	franklin	intron_	613	613	.	.	.	ID=CUTC000340_intron__3;name=CUTC000340_intron_;Name=CUTC000340_intron_
CUTC000340	franklin	SNV	648	648	.	.	.	ID=CUTC000340_SNV;name=CUTC000340_SNV;Name=CUTC000340_SNV
CUTC000341	.	region	1	638	.	.	.	orthologs=melon_icugi:MU21204;Ontology_term=GO:0004579,GO:0006915,GO:0016021;description=Similar%20to%20against%20cell%20death%201%20OS%3DBetula%20verrucosa%20GN%3DDAD1%20PE%3D3%20SV%3D1;name=CUTC000341;ID=CUTC000341;Name=CUTC000341
CUTC000341	franklin	ORF	2	424	.	.	.	ID=CUTC000341_ORF;name=CUTC000341_ORF;strand=-;Name=CUTC000341_ORF
CUTC000341	franklin	SNV	585	585	.	.	.	ID=CUTC000341_SNV;name=CUTC000341_SNV;Name=CUTC000341_SNV
CUTC000342	.	region	1	659	.	.	.	Name=CUTC000342;name=CUTC000342;ID=CUTC000342;description=Similar%20to%20AT4G38495.1%20|%20Symbols:%20%20|%20FUNCTIONS%20IN:%20molecular_function%20unknown%3B%20INVOLVED%20IN:%20biological_process%20unknown%3B%20LOCATED%20IN:%20cellular_component%20unknown%3B%20CONTAINS%20InterPro%20DOMAIN/s:%20YL1%20nuclear,%20C-terminal%20(InterPro:IPR013272)%3B%20Has%20189%20Blast%20hits%20to%20189%20proteins%…
CUTC000342	franklin	ORF	200	660	.	.	.	ID=CUTC000342_ORF;name=CUTC000342_ORF;strand=-;Name=CUTC000342_ORF
CUTC000342	franklin	intron_	219	219	.	.	.	ID=CUTC000342_intron_;name=CUTC000342_intron_;Name=CUTC000342_intron_
CUTC000342	franklin	intron_	287	287	.	.	.	ID=CUTC000342_intron__2;name=CUTC000342_intron_;Name=CUTC000342_intron_
CUTC000342	franklin	SNV	308	308	.	.	.	ID=CUTC000342_SNV;name=CUTC000342_SNV;Name=CUTC000342_SNV
CUTC000342	franklin	SNV	360	360	.	.	.	ID=CUTC000342_SNV_2;name=CUTC000342_SNV;Name=CUTC000342_SNV
CUTC000342	franklin	SNV	448	448	.	.	.	ID=CUTC000342_SNV_3;name=CUTC000342_SNV;Name=CUTC000342_SNV
CUTC000342	franklin	SNV	601	601	.	.	.	ID=CUTC000342_SNV_4;name=CUTC000342_SNV;Name=CUTC000342_SNV
CUTC000343	.	region	1	1335	.	.	.	Name=CUTC000343;name=CUTC000343;ID=CUTC000343;description=Similar%20to%20BPS1,%20chloroplastic%20OS%3DArabidopsis%20thaliana%20GN%3DBPS1%20PE%3D2%20SV%3D1
CUTC000343	franklin	ORF	79	1139	.	.	.	ID=CUTC000343_ORF;name=CUTC000343_ORF;strand=-;Name=CUTC000343_ORF
CUTC000343	franklin	SNV	70	70	.	.	.	ID=CUTC000343_SNV;name=CUTC000343_SNV;Name=CUTC000343_SNV
CUTC000343	franklin	SNV	71	71	.	.	.	ID=CUTC000343_SNV_2;name=CUTC000343_SNV;Name=CUTC000343_SNV
CUTC000343	franklin	SNV	128	128	.	.	.	ID=CUTC000343_SNV_3;name=CUTC000343_SNV;Name=CUTC000343_SNV
CUTC000343	franklin	SNV	165	165	.	.	.	ID=CUTC000343_SNV_4;name=CUTC000343_SNV;Name=CUTC000343_SNV
CUTC000343	franklin	SNV	166	166	.	.	.	ID=CUTC000343_SNV_5;name=CUTC000343_SNV;Name=CUTC000343_SNV
CUTC000343	franklin	SNV	689	689	.	.	.	ID=CUTC000343_SNV_6;name=CUTC000343_SNV;Name=CUTC000343_SNV
CUTC000343	franklin	SNV	727	727	.	.	.	ID=CUTC000343_SNV_7;name=CUTC000343_SNV;Name=CUTC000343_SNV
CUTC000344	.	region	1	775	.	.	.	orthologs=melon_icugi:MU23344;Name=CUTC000344;name=CUTC000344;ID=CUTC000344;description=Similar%20to%20AT1G62510.1%20|%20Symbols:%20%20|%20protease%20inhibitor/seed%20storage/lipid%20transfer%20protein%20(LTP)%20family%20protein%20|%20chr1:23136632-23137081%20REVERSE
CUTC000344	franklin	ORF	516	776	.	.	.	ID=CUTC000344_ORF;name=CUTC000344_ORF;strand=-;Name=CUTC000344_ORF
CUTC000345	.	region	1	834	.	.	.	orthologs=melon_icugi:MU20417;Ontology_term=GO:0009055,GO:0005515,GO:0045454,GO:0006662,GO:0006810,GO:0009507,GO:0015035,GO:0022900;description=Similar%20to%20M-type,%20chloroplastic%20OS%3DSpinacia%20oleracea%20PE%3D1%20SV%3D2;name=CUTC000345;ID=CUTC000345;Name=CUTC000345
CUTC000345	franklin	ORF	38	835	.	.	.	ID=CUTC000345_ORF;name=CUTC000345_ORF;strand=-;Name=CUTC000345_ORF
CUTC000345	franklin	microsatellite	652	672	.	.	.	ID=CUTC000345_microsatellite;score=11;name=CUTC000345_microsatellite;Name=CUTC000345_microsatellite
CUTC000346	.	region	1	1356	.	.	.	orthologs=melon_icugi:MU24714;Ontology_term=GO:0020037,GO:0055114,GO:0004601,GO:0009055,GO:0005515,GO:0006979;description=Similar%20to%2042%20OS%3DArabidopsis%20thaliana%20GN%3DPER42%20PE%3D1%20SV%3D2;name=CUTC000346;ID=CUTC000346;Name=CUTC000346
CUTC000346	franklin	ORF	2	1140	.	.	.	ID=CUTC000346_ORF;name=CUTC000346_ORF;strand=-;Name=CUTC000346_ORF
CUTC000346	franklin	intron_	273	273	.	.	.	ID=CUTC000346_intron_;name=CUTC000346_intron_;Name=CUTC000346_intron_
CUTC000346	franklin	intron_	462	462	.	.	.	ID=CUTC000346_intron__2;name=CUTC000346_intron_;Name=CUTC000346_intron_
CUTC000346	franklin	intron_	628	628	.	.	.	ID=CUTC000346_intron__3;name=CUTC000346_intron_;Name=CUTC000346_intron_
CUTC000346	franklin	intron_	1089	1089	.	.	.	ID=CUTC000346_intron__4;name=CUTC000346_intron_;Name=CUTC000346_intron_
CUTC000346	franklin	SNV	302	302	.	.	.	ID=CUTC000346_SNV;name=CUTC000346_SNV;Name=CUTC000346_SNV
CUTC000346	franklin	SNV	374	374	.	.	.	ID=CUTC000346_SNV_2;name=CUTC000346_SNV;Name=CUTC000346_SNV
CUTC000346	franklin	SNV	776	776	.	.	.	ID=CUTC000346_SNV_3;name=CUTC000346_SNV;Name=CUTC000346_SNV
CUTC000347	.	region	1	1566	.	.	.	orthologs=melon_icugi:MU27503;Ontology_term=GO:0004197,GO:0006508;description=Similar%20to%20proteinase%20RD19a%20OS%3DArabidopsis%20thaliana%20GN%3DRD19A%20PE%3D2%20SV%3D1;name=CUTC000347;ID=CUTC000347;Name=CUTC000347
CUTC000347	franklin	ORF	77	1567	.	.	.	ID=CUTC000347_ORF;name=CUTC000347_ORF;strand=-;Name=CUTC000347_ORF
CUTC000347	franklin	SNV	370	370	.	.	.	ID=CUTC000347_SNV;name=CUTC000347_SNV;Name=CUTC000347_SNV
CUTC000348	.	region	1	1240	.	.	.	orthologs=melon_icugi:MU20551,melon_icugi:MU37684,melon_icugi:MU26225;Ontology_term=GO:0005737,GO:0009086,GO:0008270,GO:0003871;description=Similar%20to%20methyltransferase%20OS%3DSolenostemon%20scutellarioides%20GN%3DMET%20PE%3D1%20SV%3D2;name=CUTC000348;ID=CUTC000348;Name=CUTC000348
CUTC000348	franklin	ORF	2	958	.	.	.	ID=CUTC000348_ORF;name=CUTC000348_ORF;strand=-;Name=CUTC000348_ORF
CUTC000348	franklin	SNV	982	982	.	.	.	ID=CUTC000348_SNV;name=CUTC000348_SNV;Name=CUTC000348_SNV
CUTC000349	.	region	1	810	.	.	.	orthologs=melon_icugi:MU21405;Ontology_term=GO:0006457,GO:0005773,GO:0005788,GO:0016023,GO:0006950,GO:0003755;description=Similar%20to%20protein%202-1%20OS%3DArabidopsis%20thaliana%20GN%3DFKBP15-1%20PE%3D1%20SV%3D2;name=CUTC000349;ID=CUTC000349;Name=CUTC000349
CUTC000349	franklin	ORF	62	511	.	.	.	ID=CUTC000349_ORF;name=CUTC000349_ORF;strand=-;Name=CUTC000349_ORF
CUTC000349	franklin	intron_	396	396	.	.	.	ID=CUTC000349_intron_;name=CUTC000349_intron_;Name=CUTC000349_intron_
CUTC000349	franklin	intron_	501	501	.	.	.	ID=CUTC000349_intron__2;name=CUTC000349_intron_;Name=CUTC000349_intron_
CUTC000349	franklin	intron_	592	592	.	.	.	ID=CUTC000349_intron__3;name=CUTC000349_intron_;Name=CUTC000349_intron_
CUTC000349	franklin	intron_	655	655	.	.	.	ID=CUTC000349_intron__4;name=CUTC000349_intron_;Name=CUTC000349_intron_
CUTC000349	franklin	SNV	465	465	.	.	.	ID=CUTC000349_SNV;name=CUTC000349_SNV;Name=CUTC000349_SNV
CUTC000349	franklin	SNV	492	492	.	.	.	ID=CUTC000349_SNV_2;name=CUTC000349_SNV;Name=CUTC000349_SNV
CUTC000349	franklin	SNV	507	507	.	.	.	ID=CUTC000349_SNV_3;name=CUTC000349_SNV;Name=CUTC000349_SNV
CUTC000350	.	region	1	885	.	.	.	Ontology_term=GO:0003735,GO:0005886,GO:0003723,GO:0022627,GO:0006412;Name=CUTC000350;name=CUTC000350;ID=CUTC000350;description=Similar%20to%20ribosomal%20protein%20S2-4%20OS%3DArabidopsis%20thaliana%20GN%3DRPS2D%20PE%3D2%20SV%3D1
CUTC000350	franklin	ORF	2	672	.	.	.	ID=CUTC000350_ORF;name=CUTC000350_ORF;strand=-;Name=CUTC000350_ORF
CUTC000350	franklin	intron_	510	510	.	.	.	ID=CUTC000350_intron_;name=CUTC000350_intron_;Name=CUTC000350_intron_
CUTC000350	franklin	SNV	502	502	.	.	.	ID=CUTC000350_SNV;name=CUTC000350_SNV;Name=CUTC000350_SNV
CUTC000350	franklin	SNV	598	598	.	.	.	ID=CUTC000350_SNV_2;name=CUTC000350_SNV;Name=CUTC000350_SNV
CUTC000350	franklin	SNV	683	683	.	.	.	ID=CUTC000350_SNV_3;name=CUTC000350_SNV;Name=CUTC000350_SNV
CUTC000350	franklin	SNV	711	711	.	.	.	ID=CUTC000350_SNV_4;name=CUTC000350_SNV;Name=CUTC000350_SNV
CUTC000350	franklin	SNV	779	779	.	.	.	ID=CUTC000350_SNV_5;name=CUTC000350_SNV;Name=CUTC000350_SNV
CUTC000351	.	region	1	532	.	.	.	orthologs=melon_icugi:MU29622;Name=CUTC000351;name=CUTC000351;ID=CUTC000351;Ontology_term=GO:0016020
CUTC000351	franklin	ORF	185	338	.	.	.	ID=CUTC000351_ORF;name=CUTC000351_ORF;strand=-;Name=CUTC000351_ORF
CUTC000351	franklin	SNV	304	304	.	.	.	ID=CUTC000351_SNV;name=CUTC000351_SNV;Name=CUTC000351_SNV
CUTC000352	.	region	1	434	.	.	.	ID=CUTC000352;name=CUTC000352;Name=CUTC000352
CUTC000353	.	region	1	705	.	.	.	orthologs=melon_icugi:MU31974,melon_icugi:MU38335;Ontology_term=GO:0005515;description=Similar%20to%20Putative%20uncharacterized%20protein%20n%3D1%20Tax%3DRicinus%20communis%20RepID%3DB9T1I8_RICCO;name=CUTC000353;ID=CUTC000353;Name=CUTC000353
CUTC000353	franklin	ORF	178	411	.	.	.	ID=CUTC000353_ORF;name=CUTC000353_ORF;strand=-;Name=CUTC000353_ORF
CUTC000353	franklin	SNV	204	204	.	.	.	ID=CUTC000353_SNV;name=CUTC000353_SNV;Name=CUTC000353_SNV
CUTC000353	franklin	SNV	361	361	.	.	.	ID=CUTC000353_SNV_2;name=CUTC000353_SNV;Name=CUTC000353_SNV
CUTC000354	.	region	1	740	.	.	.	Ontology_term=GO:0005840,GO:0003735,GO:0005886,GO:0005618,GO:0006412;Name=CUTC000354;name=CUTC000354;ID=CUTC000354;description=Similar%20to%20ribosomal%20protein%20S15a-1%20OS%3DArabidopsis%20thaliana%20GN%3DRPS15AA%20PE%3D2%20SV%3D2
CUTC000354	franklin	ORF	71	463	.	.	.	ID=CUTC000354_ORF;name=CUTC000354_ORF;strand=-;Name=CUTC000354_ORF
CUTC000354	franklin	intron_	378	378	.	.	.	ID=CUTC000354_intron_;name=CUTC000354_intron_;Name=CUTC000354_intron_
CUTC000354	franklin	intron_	539	539	.	.	.	ID=CUTC000354_intron__2;name=CUTC000354_intron_;Name=CUTC000354_intron_
CUTC000354	franklin	SNV	327	327	.	.	.	ID=CUTC000354_SNV;name=CUTC000354_SNV;Name=CUTC000354_SNV
CUTC000354	franklin	SNV	342	342	.	.	.	ID=CUTC000354_SNV_2;name=CUTC000354_SNV;Name=CUTC000354_SNV
CUTC000354	franklin	SNV	384	384	.	.	.	ID=CUTC000354_SNV_3;name=CUTC000354_SNV;Name=CUTC000354_SNV
CUTC000354	franklin	SNV	476	476	.	.	.	ID=CUTC000354_SNV_4;name=CUTC000354_SNV;Name=CUTC000354_SNV
CUTC000354	franklin	SNV	499	499	.	.	.	ID=CUTC000354_SNV_5;name=CUTC000354_SNV;Name=CUTC000354_SNV
CUTC000355	.	region	1	833	.	.	.	Name=CUTC000355;name=CUTC000355;ID=CUTC000355;description=Similar%20to%20protein%20At4g28440%20OS%3DArabidopsis%20thaliana%20GN%3DAt4g28440%20PE%3D1%20SV%3D1
CUTC000355	franklin	ORF	97	534	.	.	.	ID=CUTC000355_ORF;name=CUTC000355_ORF;strand=-;Name=CUTC000355_ORF
CUTC000355	franklin	SNV	42	42	.	.	.	ID=CUTC000355_SNV;name=CUTC000355_SNV;Name=CUTC000355_SNV
CUTC000356	.	region	1	680	.	.	.	ID=CUTC000356;name=CUTC000356;Name=CUTC000356
CUTC000356	franklin	ORF	2	475	.	.	.	ID=CUTC000356_ORF;name=CUTC000356_ORF;strand=-;Name=CUTC000356_ORF
CUTC000357	.	region	1	1362	.	.	.	ID=CUTC000357;name=CUTC000357;Name=CUTC000357
CUTC000357	franklin	ORF	194	750	.	.	.	ID=CUTC000357_ORF;name=CUTC000357_ORF;strand=-;Name=CUTC000357_ORF
CUTC000357	franklin	intron_	273	273	.	.	.	ID=CUTC000357_intron_;name=CUTC000357_intron_;Name=CUTC000357_intron_
CUTC000357	franklin	SNV	787	787	.	.	.	ID=CUTC000357_SNV;name=CUTC000357_SNV;Name=CUTC000357_SNV
CUTC000357	franklin	SNV	788	788	.	.	.	ID=CUTC000357_SNV_2;name=CUTC000357_SNV;Name=CUTC000357_SNV
CUTC000357	franklin	SNV	984	984	.	.	.	ID=CUTC000357_SNV_3;name=CUTC000357_SNV;Name=CUTC000357_SNV
CUTC000357	franklin	SNV	987	987	.	.	.	ID=CUTC000357_SNV_4;name=CUTC000357_SNV;Name=CUTC000357_SNV
CUTC000357	franklin	SNV	1012	1012	.	.	.	ID=CUTC000357_SNV_5;name=CUTC000357_SNV;Name=CUTC000357_SNV
CUTC000357	franklin	SNV	1089	1089	.	.	.	ID=CUTC000357_SNV_6;name=CUTC000357_SNV;Name=CUTC000357_SNV
CUTC000357	franklin	SNV	1149	1149	.	.	.	ID=CUTC000357_SNV_7;name=CUTC000357_SNV;Name=CUTC000357_SNV
CUTC000357	franklin	SNV	1150	1150	.	.	.	ID=CUTC000357_SNV_8;name=CUTC000357_SNV;Name=CUTC000357_SNV
CUTC000357	franklin	SNV	1235	1235	.	.	.	ID=CUTC000357_SNV_9;name=CUTC000357_SNV;Name=CUTC000357_SNV
CUTC000358	.	region	1	621	.	.	.	orthologs=melon_icugi:MU26884;name=CUTC000358;ID=CUTC000358;Name=CUTC000358
CUTC000358	franklin	ORF	2	380	.	.	.	ID=CUTC000358_ORF;name=CUTC000358_ORF;strand=-;Name=CUTC000358_ORF
CUTC000359	.	region	1	1108	.	.	.	Ontology_term=GO:0005634,GO:0005829;Name=CUTC000359;name=CUTC000359;ID=CUTC000359;description=Similar%20to%20protein%20TSJT1%20OS%3DNicotiana%20tabacum%20GN%3DTSJT1%20PE%3D2%20SV%3D1
CUTC000359	franklin	ORF	2	848	.	.	.	ID=CUTC000359_ORF;name=CUTC000359_ORF;strand=-;Name=CUTC000359_ORF
CUTC000359	franklin	intron_	453	453	.	.	.	ID=CUTC000359_intron_;name=CUTC000359_intron_;Name=CUTC000359_intron_
CUTC000359	franklin	intron_	574	574	.	.	.	ID=CUTC000359_intron__2;name=CUTC000359_intron_;Name=CUTC000359_intron_
CUTC000359	franklin	intron_	815	815	.	.	.	ID=CUTC000359_intron__3;name=CUTC000359_intron_;Name=CUTC000359_intron_
CUTC000360	.	region	1	721	.	.	.	orthologs=melon_icugi:MU21362;Ontology_term=GO:0022900,GO:0005506,GO:0009055,GO:0051537,GO:0009536;description=Similar%20to%20AT4G14890.1%20|%20Symbols:%20%20|%20ferredoxin%20family%20protein%20|%20chr4:8520887-8521351%20FORWARD;name=CUTC000360;ID=CUTC000360;Name=CUTC000360
CUTC000360	franklin	ORF	2	499	.	.	.	ID=CUTC000360_ORF;name=CUTC000360_ORF;strand=-;Name=CUTC000360_ORF
CUTC000361	.	region	1	709	.	.	.	orthologs=melon_icugi:MU23270;Name=CUTC000361;name=CUTC000361;ID=CUTC000361;description=Similar%20to%20AT4G35980.1%20|%20Symbols:%20%20|%20unknown%20protein%20|%20chr4:17030816-17031586%20REVERSE
CUTC000361	franklin	ORF	261	710	.	.	.	ID=CUTC000361_ORF;name=CUTC000361_ORF;strand=-;Name=CUTC000361_ORF
CUTC000361	franklin	intron_	457	457	.	.	.	ID=CUTC000361_intron_;name=CUTC000361_intron_;Name=CUTC000361_intron_
CUTC000362	.	region	1	908	.	.	.	orthologs=melon_icugi:MU24037;Ontology_term=GO:0006412,GO:0003723,GO:0005840,GO:0003735,GO:0009570,GO:0016020;description=Similar%20to%20ribosomal%20protein%20S9,%20chloroplastic%20OS%3DArabidopsis%20thaliana%20GN%3DRPS9%20PE%3D2%20SV%3D1;name=CUTC000362;ID=CUTC000362;Name=CUTC000362
CUTC000362	franklin	ORF	152	697	.	.	.	ID=CUTC000362_ORF;name=CUTC000362_ORF;strand=-;Name=CUTC000362_ORF
CUTC000363	.	region	1	1044	.	.	.	orthologs=melon_icugi:MU20783;Name=CUTC000363;name=CUTC000363;ID=CUTC000363;Ontology_term=GO:0005634,GO:0003677
CUTC000363	franklin	ORF	169	684	.	.	.	ID=CUTC000363_ORF;name=CUTC000363_ORF;strand=-;Name=CUTC000363_ORF
CUTC000363	franklin	intron_	152	152	.	.	.	ID=CUTC000363_intron_;name=CUTC000363_intron_;Name=CUTC000363_intron_
CUTC000363	franklin	intron_	236	236	.	.	.	ID=CUTC000363_intron__2;name=CUTC000363_intron_;Name=CUTC000363_intron_
CUTC000363	franklin	intron_	365	365	.	.	.	ID=CUTC000363_intron__3;name=CUTC000363_intron_;Name=CUTC000363_intron_
CUTC000363	franklin	intron_	423	423	.	.	.	ID=CUTC000363_intron__4;name=CUTC000363_intron_;Name=CUTC000363_intron_
CUTC000363	franklin	intron_	468	468	.	.	.	ID=CUTC000363_intron__5;name=CUTC000363_intron_;Name=CUTC000363_intron_
CUTC000363	franklin	intron_	550	550	.	.	.	ID=CUTC000363_intron__6;name=CUTC000363_intron_;Name=CUTC000363_intron_
CUTC000363	franklin	intron_	621	621	.	.	.	ID=CUTC000363_intron__7;name=CUTC000363_intron_;Name=CUTC000363_intron_
CUTC000364	.	region	1	701	.	.	.	orthologs=melon_icugi:MU27983;Ontology_term=GO:0006790,GO:0006777;description=Similar%20to%20synthase%20sulfur%20carrier%20subunit%20OS%3DArabidopsis%20thaliana%20GN%3DAt4g10100%20PE%3D2%20SV%3D1;name=CUTC000364;ID=CUTC000364;Name=CUTC000364
CUTC000364	franklin	ORF	202	510	.	.	.	ID=CUTC000364_ORF;name=CUTC000364_ORF;strand=-;Name=CUTC000364_ORF
CUTC000364	franklin	SNV	164	164	.	.	.	ID=CUTC000364_SNV;name=CUTC000364_SNV;Name=CUTC000364_SNV
CUTC000364	franklin	SNV	182	182	.	.	.	ID=CUTC000364_SNV_2;name=CUTC000364_SNV;Name=CUTC000364_SNV
CUTC000364	franklin	SNV	316	316	.	.	.	ID=CUTC000364_SNV_3;name=CUTC000364_SNV;Name=CUTC000364_SNV
CUTC000364	franklin	SNV	380	380	.	.	.	ID=CUTC000364_SNV_4;name=CUTC000364_SNV;Name=CUTC000364_SNV
CUTC000364	franklin	SNV	524	524	.	.	.	ID=CUTC000364_SNV_5;name=CUTC000364_SNV;Name=CUTC000364_SNV
CUTC000365	.	region	1	798	.	.	.	Ontology_term=GO:0003735,GO:0003723,GO:0022627,GO:0006412;Name=CUTC000365;name=CUTC000365;ID=CUTC000365;description=Similar%20to%20ribosomal%20protein%20S20-2%20OS%3DArabidopsis%20thaliana%20GN%3DRPS20B%20PE%3D2%20SV%3D1
CUTC000365	franklin	ORF	2	484	.	.	.	ID=CUTC000365_ORF;name=CUTC000365_ORF;strand=-;Name=CUTC000365_ORF
CUTC000365	franklin	intron_	230	230	.	.	.	ID=CUTC000365_intron_;name=CUTC000365_intron_;Name=CUTC000365_intron_
CUTC000365	franklin	SNV	672	672	.	.	.	ID=CUTC000365_SNV;name=CUTC000365_SNV;Name=CUTC000365_SNV
CUTC000366	.	region	1	550	.	.	.	Ontology_term=GO:0003735,GO:0042254,GO:0022625,GO:0006412;Name=CUTC000366;name=CUTC000366;ID=CUTC000366;description=Similar%20to%20ribosomal%20protein%20L29-1%20OS%3DArabidopsis%20thaliana%20GN%3DRPL29A%20PE%3D1%20SV%3D1
CUTC000366	franklin	ORF	77	302	.	.	.	ID=CUTC000366_ORF;name=CUTC000366_ORF;strand=-;Name=CUTC000366_ORF
CUTC000366	franklin	intron_	374	374	.	.	.	ID=CUTC000366_intron_;name=CUTC000366_intron_;Name=CUTC000366_intron_
CUTC000367	.	region	1	1007	.	.	.	orthologs=melon_icugi:MU28154;Ontology_term=GO:0015078,GO:0016021,GO:0042742,GO:0015986,GO:0009941,GO:0045263,GO:0005524,GO:0009535;description=Similar%20to%20synthase%20subunit%20b',%20chloroplastic%20OS%3DSpinacia%20oleracea%20GN%3DATPG%20PE%3D1%20SV%3D2;name=CUTC000367;ID=CUTC000367;Name=CUTC000367
CUTC000367	franklin	ORF	157	816	.	.	.	ID=CUTC000367_ORF;name=CUTC000367_ORF;strand=-;Name=CUTC000367_ORF
CUTC000368	.	region	1	1355	.	.	.	orthologs=melon_icugi:MU21841;Ontology_term=GO:0003869,GO:0008152,GO:0005634,GO:0009570;description=Similar%20to%20phosphatase%20OS%3DBos%20taurus%20GN%3DPGP%20PE%3D2%20SV%3D1;name=CUTC000368;ID=CUTC000368;Name=CUTC000368
CUTC000368	franklin	ORF	2	1191	.	.	.	ID=CUTC000368_ORF;name=CUTC000368_ORF;strand=-;Name=CUTC000368_ORF
CUTC000368	franklin	intron_	729	729	.	.	.	ID=CUTC000368_intron_;name=CUTC000368_intron_;Name=CUTC000368_intron_
CUTC000368	franklin	intron_	782	782	.	.	.	ID=CUTC000368_intron__2;name=CUTC000368_intron_;Name=CUTC000368_intron_
CUTC000368	franklin	intron_	880	880	.	.	.	ID=CUTC000368_intron__3;name=CUTC000368_intron_;Name=CUTC000368_intron_
CUTC000368	franklin	intron_	980	980	.	.	.	ID=CUTC000368_intron__4;name=CUTC000368_intron_;Name=CUTC000368_intron_
CUTC000368	franklin	intron_	1084	1084	.	.	.	ID=CUTC000368_intron__5;name=CUTC000368_intron_;Name=CUTC000368_intron_
CUTC000368	franklin	SNV	641	641	.	.	.	ID=CUTC000368_SNV;name=CUTC000368_SNV;Name=CUTC000368_SNV
CUTC000368	franklin	SNV	799	799	.	.	.	ID=CUTC000368_SNV_2;name=CUTC000368_SNV;Name=CUTC000368_SNV
CUTC000368	franklin	SNV	936	936	.	.	.	ID=CUTC000368_SNV_3;name=CUTC000368_SNV;Name=CUTC000368_SNV
CUTC000368	franklin	SNV	1209	1209	.	.	.	ID=CUTC000368_SNV_4;name=CUTC000368_SNV;Name=CUTC000368_SNV
CUTC000368	franklin	SNV	1210	1210	.	.	.	ID=CUTC000368_SNV_5;name=CUTC000368_SNV;Name=CUTC000368_SNV
CUTC000369	.	region	1	469	.	.	.	orthologs=melon_icugi:MU19902;name=CUTC000369;ID=CUTC000369;Name=CUTC000369
CUTC000369	franklin	ORF	100	247	.	.	.	ID=CUTC000369_ORF;name=CUTC000369_ORF;strand=-;Name=CUTC000369_ORF
CUTC000370	.	region	1	629	.	.	.	ID=CUTC000370;name=CUTC000370;Name=CUTC000370
CUTC000370	franklin	ORF	95	549	.	.	.	ID=CUTC000370_ORF;name=CUTC000370_ORF;strand=-;Name=CUTC000370_ORF
CUTC000371	.	region	1	1065	.	.	.	Ontology_term=GO:0016023;Name=CUTC000371;name=CUTC000371;ID=CUTC000371;description=Similar%20to%20lysosomal%20thiol%20reductase%20OS%3DHomo%20sapiens%20GN%3DIFI30%20PE%3D1%20SV%3D2
CUTC000371	franklin	ORF	2	942	.	.	.	ID=CUTC000371_ORF;name=CUTC000371_ORF;strand=-;Name=CUTC000371_ORF
CUTC000372	.	region	1	415	.	.	.	Ontology_term=GO:0003735,GO:0022627,GO:0006412;Name=CUTC000372;name=CUTC000372;ID=CUTC000372;description=Similar%20to%20ribosomal%20protein%20S29%20OS%3DArabidopsis%20thaliana%20GN%3DRPS29A%20PE%3D3%20SV%3D2
CUTC000372	franklin	ORF	131	416	.	.	.	ID=CUTC000372_ORF;name=CUTC000372_ORF;strand=-;Name=CUTC000372_ORF
CUTC000372	franklin	intron_	127	127	.	.	.	ID=CUTC000372_intron_;name=CUTC000372_intron_;Name=CUTC000372_intron_
CUTC000373	.	region	1	977	.	.	.	orthologs=melon_icugi:MU20604;Name=CUTC000373;name=CUTC000373;ID=CUTC000373;description=Similar%20to%20AT1G52220.1%20|%20Symbols:%20%20|%20FUNCTIONS%20IN:%20molecular_function%20unknown%3B%20INVOLVED%20IN:%20biological_process%20unknown%3B%20LOCATED%20IN:%20chloroplast%20thylakoid%20membrane,%20chloroplast%3B%20EXPRESSED%20IN:%2023%20plant%20structures%3B%20EXPRESSED%20DURING:%2013%20growth%20sta…
CUTC000373	franklin	ORF	193	633	.	.	.	ID=CUTC000373_ORF;name=CUTC000373_ORF;strand=-;Name=CUTC000373_ORF
CUTC000373	franklin	intron_	298	298	.	.	.	ID=CUTC000373_intron_;name=CUTC000373_intron_;Name=CUTC000373_intron_
CUTC000373	franklin	intron_	390	390	.	.	.	ID=CUTC000373_intron__2;name=CUTC000373_intron_;Name=CUTC000373_intron_
CUTC000373	franklin	intron_	477	477	.	.	.	ID=CUTC000373_intron__3;name=CUTC000373_intron_;Name=CUTC000373_intron_
CUTC000373	franklin	intron_	540	540	.	.	.	ID=CUTC000373_intron__4;name=CUTC000373_intron_;Name=CUTC000373_intron_
CUTC000373	franklin	intron_	578	578	.	.	.	ID=CUTC000373_intron__5;name=CUTC000373_intron_;Name=CUTC000373_intron_
CUTC000373	franklin	SNV	752	752	.	.	.	ID=CUTC000373_SNV;name=CUTC000373_SNV;Name=CUTC000373_SNV
CUTC000374	.	region	1	547	.	.	.	orthologs=melon_icugi:MU21193;Ontology_term=GO:0005750,GO:0008121,GO:0006122,GO:0045153;description=Similar%20to%20b-c1%20complex%20subunit%206%20OS%3DSolanum%20tuberosum%20PE%3D1%20SV%3D2;name=CUTC000374;ID=CUTC000374;Name=CUTC000374
CUTC000374	franklin	ORF	131	343	.	.	.	ID=CUTC000374_ORF;name=CUTC000374_ORF;strand=-;Name=CUTC000374_ORF
CUTC000374	franklin	intron_	242	242	.	.	.	ID=CUTC000374_intron_;name=CUTC000374_intron_;Name=CUTC000374_intron_
CUTC000374	franklin	intron_	332	332	.	.	.	ID=CUTC000374_intron__2;name=CUTC000374_intron_;Name=CUTC000374_intron_
CUTC000374	franklin	intron_	417	417	.	.	.	ID=CUTC000374_intron__3;name=CUTC000374_intron_;Name=CUTC000374_intron_
CUTC000374	franklin	intron_	466	466	.	.	.	ID=CUTC000374_intron__4;name=CUTC000374_intron_;Name=CUTC000374_intron_
CUTC000374	franklin	SNV	75	75	.	.	.	ID=CUTC000374_SNV;name=CUTC000374_SNV;Name=CUTC000374_SNV
CUTC000374	franklin	SNV	80	80	.	.	.	ID=CUTC000374_SNV_2;name=CUTC000374_SNV;Name=CUTC000374_SNV
CUTC000375	.	region	1	699	.	.	.	orthologs=melon_icugi:MU30415;Ontology_term=GO:0005515,GO:0005509;description=Similar%20to%20AT2G46600.1%20|%20Symbols:%20%20|%20calcium-binding%20protein,%20putative%20|%20chr2:19136070-19136477%20FORWARD;name=CUTC000375;ID=CUTC000375;Name=CUTC000375
CUTC000375	franklin	ORF	241	552	.	.	.	ID=CUTC000375_ORF;name=CUTC000375_ORF;strand=-;Name=CUTC000375_ORF
CUTC000376	.	region	1	1150	.	.	.	orthologs=melon_icugi:MU28231;Ontology_term=GO:0005840,GO:0003735,GO:0006412,GO:0019843;description=Similar%20to%20ribosomal%20protein%20L9%20OS%3DPisum%20sativum%20GN%3DRPL9%20PE%3D2%20SV%3D1;name=CUTC000376;ID=CUTC000376;Name=CUTC000376
CUTC000376	franklin	ORF	2	706	.	.	.	ID=CUTC000376_ORF;name=CUTC000376_ORF;strand=-;Name=CUTC000376_ORF
CUTC000376	franklin	intron_	536	536	.	.	.	ID=CUTC000376_intron_;name=CUTC000376_intron_;Name=CUTC000376_intron_
CUTC000376	franklin	intron_	659	659	.	.	.	ID=CUTC000376_intron__2;name=CUTC000376_intron_;Name=CUTC000376_intron_
CUTC000376	franklin	SNV	758	758	.	.	.	ID=CUTC000376_SNV;name=CUTC000376_SNV;Name=CUTC000376_SNV
CUTC000376	franklin	SNV	979	979	.	.	.	ID=CUTC000376_SNV_2;name=CUTC000376_SNV;Name=CUTC000376_SNV
CUTC000376	franklin	SNV	1056	1056	.	.	.	ID=CUTC000376_SNV_3;name=CUTC000376_SNV;Name=CUTC000376_SNV
CUTC000376	franklin	SNV	1083	1083	.	.	.	ID=CUTC000376_SNV_4;name=CUTC000376_SNV;Name=CUTC000376_SNV
CUTC000376	franklin	SNV	1094	1094	.	.	.	ID=CUTC000376_SNV_5;name=CUTC000376_SNV;Name=CUTC000376_SNV
CUTC000377	.	region	1	576	.	.	.	orthologs=melon_icugi:MU27246;name=CUTC000377;ID=CUTC000377;Name=CUTC000377
CUTC000377	franklin	ORF	2	205	.	.	.	ID=CUTC000377_ORF;name=CUTC000377_ORF;strand=-;Name=CUTC000377_ORF
CUTC000377	franklin	SNV	239	239	.	.	.	ID=CUTC000377_SNV;name=CUTC000377_SNV;Name=CUTC000377_SNV
CUTC000377	franklin	SNV	269	269	.	.	.	ID=CUTC000377_SNV_2;name=CUTC000377_SNV;Name=CUTC000377_SNV
CUTC000378	.	region	1	626	.	.	.	Ontology_term=GO:0016023;Name=CUTC000378;name=CUTC000378;ID=CUTC000378;description=Similar%20to%20protein%20At5g22580%20OS%3DArabidopsis%20thaliana%20GN%3DAt5g22580%20PE%3D1%20SV%3D1
CUTC000378	franklin	ORF	2	365	.	.	.	ID=CUTC000378_ORF;name=CUTC000378_ORF;strand=-;Name=CUTC000378_ORF
CUTC000379	.	region	1	1326	.	.	.	Ontology_term=GO:0030170,GO:0005739,GO:0003992,GO:0003867,GO:0005886;Name=CUTC000379;name=CUTC000379;ID=CUTC000379;description=Similar%20to%20AT3G22200.1%20|%20Symbols:%20POP2,%20GABA-T,%20HER1%20|%20POP2%20(POLLEN-PISTIL%20INCOMPATIBILITY%202)%3B%204-aminobutyrate%20transaminase/%204-aminobutyrate:pyruvate%20transaminase%20|%20chr3:7835286-7838863%20FORWARD
CUTC000379	franklin	ORF	2	544	.	.	.	ID=CUTC000379_ORF;name=CUTC000379_ORF;strand=-;Name=CUTC000379_ORF
CUTC000379	franklin	intron_	25	25	.	.	.	ID=CUTC000379_intron_;name=CUTC000379_intron_;Name=CUTC000379_intron_
CUTC000379	franklin	intron_	116	116	.	.	.	ID=CUTC000379_intron__2;name=CUTC000379_intron_;Name=CUTC000379_intron_
CUTC000379	franklin	intron_	195	195	.	.	.	ID=CUTC000379_intron__3;name=CUTC000379_intron_;Name=CUTC000379_intron_
CUTC000379	franklin	intron_	311	311	.	.	.	ID=CUTC000379_intron__4;name=CUTC000379_intron_;Name=CUTC000379_intron_
CUTC000379	franklin	SNV	379	379	.	.	.	ID=CUTC000379_SNV;name=CUTC000379_SNV;Name=CUTC000379_SNV
CUTC000379	franklin	SNV	402	402	.	.	.	ID=CUTC000379_SNV_2;name=CUTC000379_SNV;Name=CUTC000379_SNV
CUTC000380	.	region	1	621	.	.	.	orthologs=melon_icugi:MU21225;Name=CUTC000380;name=CUTC000380;ID=CUTC000380;Ontology_term=GO:0004872,GO:0015450,GO:0006886,GO:0016021,GO:0005741,GO:0009536
CUTC000380	franklin	ORF	79	300	.	.	.	ID=CUTC000380_ORF;name=CUTC000380_ORF;strand=-;Name=CUTC000380_ORF
CUTC000381	.	region	1	900	.	.	.	orthologs=melon_icugi:MU27969;Ontology_term=GO:0005515,GO:0009522,GO:0015979,GO:0009535;description=Similar%20to%20I%20reaction%20center%20subunit%20N,%20chloroplastic%20OS%3DArabidopsis%20thaliana%20GN%3DPSAN%20PE%3D1%20SV%3D2;name=CUTC000381;ID=CUTC000381;Name=CUTC000381
CUTC000381	franklin	ORF	166	703	.	.	.	ID=CUTC000381_ORF;name=CUTC000381_ORF;strand=-;Name=CUTC000381_ORF
CUTC000382	.	region	1	1573	.	.	.	orthologs=melon_icugi:MU19715;Ontology_term=GO:0005524,GO:0009570;description=Similar%20to%20bisphosphate%20carboxylase/oxygenase%20activase%202,%20chloroplastic%20OS%3DLarrea%20tridentata%20GN%3DRCA2%20PE%3D2%20SV%3D1;name=CUTC000382;ID=CUTC000382;Name=CUTC000382
CUTC000382	franklin	ORF	2	1414	.	.	.	ID=CUTC000382_ORF;name=CUTC000382_ORF;strand=-;Name=CUTC000382_ORF
CUTC000382	franklin	SNV	1236	1236	.	.	.	ID=CUTC000382_SNV;name=CUTC000382_SNV;Name=CUTC000382_SNV
CUTC000382	franklin	SNV	1417	1417	.	.	.	ID=CUTC000382_SNV_2;name=CUTC000382_SNV;Name=CUTC000382_SNV
CUTC000383	.	region	1	634	.	.	.	Ontology_term=GO:0003735,GO:0042254,GO:0022625,GO:0006412;Name=CUTC000383;name=CUTC000383;ID=CUTC000383;description=Similar%20to%20ribosomal%20protein%20L35%20OS%3DEuphorbia%20esula%20GN%3DRPL35%20PE%3D2%20SV%3D1
CUTC000383	franklin	ORF	118	488	.	.	.	ID=CUTC000383_ORF;name=CUTC000383_ORF;strand=-;Name=CUTC000383_ORF
CUTC000383	franklin	intron_	222	222	.	.	.	ID=CUTC000383_intron_;name=CUTC000383_intron_;Name=CUTC000383_intron_
CUTC000383	franklin	intron_	379	379	.	.	.	ID=CUTC000383_intron__2;name=CUTC000383_intron_;Name=CUTC000383_intron_
CUTC000384	.	region	1	1186	.	.	.	Ontology_term=GO:0009941,GO:0005488,GO:0009535,GO:0005739;Name=CUTC000384;name=CUTC000384;ID=CUTC000384;description=Similar%20to%20AT3G14110.2%20|%20Symbols:%20FLU%20|%20FLU%20(FLUORESCENT%20IN%20BLUE%20LIGHT)%3B%20binding%20|%20chr3:4676222-4677010%20REVERSE
CUTC000384	franklin	ORF	39	947	.	.	.	ID=CUTC000384_ORF;name=CUTC000384_ORF;strand=-;Name=CUTC000384_ORF
CUTC000384	franklin	intron_	260	260	.	.	.	ID=CUTC000384_intron_;name=CUTC000384_intron_;Name=CUTC000384_intron_
CUTC000384	franklin	intron_	423	423	.	.	.	ID=CUTC000384_intron__2;name=CUTC000384_intron_;Name=CUTC000384_intron_
CUTC000384	franklin	intron_	744	744	.	.	.	ID=CUTC000384_intron__3;name=CUTC000384_intron_;Name=CUTC000384_intron_
CUTC000384	franklin	SNV	712	712	.	.	.	ID=CUTC000384_SNV;name=CUTC000384_SNV;Name=CUTC000384_SNV
CUTC000384	franklin	SNV	916	916	.	.	.	ID=CUTC000384_SNV_2;name=CUTC000384_SNV;Name=CUTC000384_SNV
CUTC000384	franklin	SNV	918	918	.	.	.	ID=CUTC000384_SNV_3;name=CUTC000384_SNV;Name=CUTC000384_SNV
CUTC000384	franklin	SNV	1044	1044	.	.	.	ID=CUTC000384_SNV_4;name=CUTC000384_SNV;Name=CUTC000384_SNV
CUTC000385	.	region	1	623	.	.	.	orthologs=melon_icugi:MU25056;Ontology_term=GO:0005515,GO:0009570;description=Similar%20to%20AT3G62410.1%20|%20Symbols:%20CP12-2,%20CP12%20|%20CP12-2%3B%20protein%20binding%20|%20chr3:23091006-23091401%20FORWARD;name=CUTC000385;ID=CUTC000385;Name=CUTC000385
CUTC000385	franklin	ORF	72	458	.	.	.	ID=CUTC000385_ORF;name=CUTC000385_ORF;strand=-;Name=CUTC000385_ORF
CUTC000386	.	region	1	1082	.	.	.	orthologs=melon_icugi:MU20567;Ontology_term=GO:0009536;description=Similar%20to%20AT3G56010.1%20|%20Symbols:%20%20|%20unknown%20protein%20|%20chr3:20788758-20789656%20FORWARD;name=CUTC000386;ID=CUTC000386;Name=CUTC000386
CUTC000386	franklin	ORF	93	842	.	.	.	ID=CUTC000386_ORF;name=CUTC000386_ORF;strand=-;Name=CUTC000386_ORF
CUTC000387	.	region	1	948	.	.	.	orthologs=melon_icugi:MU38766;Ontology_term=GO:0047213,GO:0008152,GO:0005739;description=Similar%20to%202%20OS%3DArabidopsis%20thaliana%20GN%3DUGT85A1%20PE%3D1%20SV%3D1;name=CUTC000387;ID=CUTC000387;Name=CUTC000387
CUTC000387	franklin	ORF	2	867	.	.	.	ID=CUTC000387_ORF;name=CUTC000387_ORF;strand=-;Name=CUTC000387_ORF
CUTC000387	franklin	SNV	302	302	.	.	.	ID=CUTC000387_SNV;name=CUTC000387_SNV;Name=CUTC000387_SNV
CUTC000387	franklin	SNV	743	743	.	.	.	ID=CUTC000387_SNV_2;name=CUTC000387_SNV;Name=CUTC000387_SNV
CUTC000388	.	region	1	912	.	.	.	orthologs=melon_icugi:MU20675;Name=CUTC000388;name=CUTC000388;ID=CUTC000388;Ontology_term=GO:0016020,GO:0010287
CUTC000388	franklin	ORF	2	536	.	.	.	ID=CUTC000388_ORF;name=CUTC000388_ORF;strand=-;Name=CUTC000388_ORF
CUTC000388	franklin	intron_	552	552	.	.	.	ID=CUTC000388_intron_;name=CUTC000388_intron_;Name=CUTC000388_intron_
CUTC000388	franklin	intron_	720	720	.	.	.	ID=CUTC000388_intron__2;name=CUTC000388_intron_;Name=CUTC000388_intron_
CUTC000388	franklin	SNV	454	454	.	.	.	ID=CUTC000388_SNV;name=CUTC000388_SNV;Name=CUTC000388_SNV
CUTC000388	franklin	SNV	475	475	.	.	.	ID=CUTC000388_SNV_2;name=CUTC000388_SNV;Name=CUTC000388_SNV
CUTC000389	.	region	1	1564	.	.	.	orthologs=melon_icugi:MU38587;Ontology_term=GO:0019253,GO:0042742,GO:0042132,GO:0050278,GO:0005515,GO:0000287,GO:0009570,GO:0009579,GO:0048046;description=Similar%20to%20chloroplastic%20OS%3DSpinacia%20oleracea%20PE%3D2%20SV%3D1;name=CUTC000389;ID=CUTC000389;Name=CUTC000389
CUTC000389	franklin	ORF	125	1294	.	.	.	ID=CUTC000389_ORF;name=CUTC000389_ORF;strand=-;Name=CUTC000389_ORF
CUTC000389	franklin	SNV	94	94	.	.	.	ID=CUTC000389_SNV;name=CUTC000389_SNV;Name=CUTC000389_SNV
CUTC000389	franklin	SNV	294	294	.	.	.	ID=CUTC000389_SNV_2;name=CUTC000389_SNV;Name=CUTC000389_SNV
CUTC000389	franklin	SNV	579	579	.	.	.	ID=CUTC000389_SNV_3;name=CUTC000389_SNV;Name=CUTC000389_SNV
CUTC000389	franklin	SNV	1343	1343	.	.	.	ID=CUTC000389_SNV_4;name=CUTC000389_SNV;Name=CUTC000389_SNV
CUTC000390	.	region	1	1046	.	.	.	orthologs=melon_icugi:MU22544;Ontology_term=GO:0045449,GO:0016021,GO:0005634;description=Similar%20to%20AT2G42780.1%20|%20Symbols:%20%20|%20FUNCTIONS%20IN:%20molecular_function%20unknown%3B%20INVOLVED%20IN:%20regulation%20of%20transcription%3B%20LOCATED%20IN:%20integral%20to%20membrane,%20nucleus%3B%20EXPRESSED%20IN:%2020%20plant%20structures%3B%20EXPRESSED%20DURING:%2011%20growth%20stages%3B%20C…
CUTC000390	franklin	ORF	2	858	.	.	.	ID=CUTC000390_ORF;name=CUTC000390_ORF;strand=-;Name=CUTC000390_ORF
CUTC000390	franklin	intron_	163	163	.	.	.	ID=CUTC000390_intron_;name=CUTC000390_intron_;Name=CUTC000390_intron_
CUTC000390	franklin	intron_	354	354	.	.	.	ID=CUTC000390_intron__2;name=CUTC000390_intron_;Name=CUTC000390_intron_
CUTC000390	franklin	intron_	492	492	.	.	.	ID=CUTC000390_intron__3;name=CUTC000390_intron_;Name=CUTC000390_intron_
CUTC000390	franklin	intron_	571	571	.	.	.	ID=CUTC000390_intron__4;name=CUTC000390_intron_;Name=CUTC000390_intron_
CUTC000390	franklin	intron_	640	640	.	.	.	ID=CUTC000390_intron__5;name=CUTC000390_intron_;Name=CUTC000390_intron_
CUTC000390	franklin	intron_	713	713	.	.	.	ID=CUTC000390_intron__6;name=CUTC000390_intron_;Name=CUTC000390_intron_
CUTC000390	franklin	intron_	770	770	.	.	.	ID=CUTC000390_intron__7;name=CUTC000390_intron_;Name=CUTC000390_intron_
CUTC000390	franklin	SNV	217	217	.	.	.	ID=CUTC000390_SNV;name=CUTC000390_SNV;Name=CUTC000390_SNV
CUTC000390	franklin	SNV	223	223	.	.	.	ID=CUTC000390_SNV_2;name=CUTC000390_SNV;Name=CUTC000390_SNV
CUTC000390	franklin	SNV	406	406	.	.	.	ID=CUTC000390_SNV_3;name=CUTC000390_SNV;Name=CUTC000390_SNV
CUTC000391	.	region	1	1302	.	.	.	Ontology_term=GO:0019904;Name=CUTC000391;name=CUTC000391;ID=CUTC000391;description=Similar%20to%20protein%20D%20OS%3DGlycine%20max%20GN%3DGF14D%20PE%3D2%20SV%3D1
CUTC000391	franklin	ORF	145	1003	.	.	.	ID=CUTC000391_ORF;name=CUTC000391_ORF;strand=-;Name=CUTC000391_ORF
CUTC000391	franklin	intron_	183	183	.	.	.	ID=CUTC000391_intron_;name=CUTC000391_intron_;Name=CUTC000391_intron_
CUTC000391	franklin	intron_	380	380	.	.	.	ID=CUTC000391_intron__2;name=CUTC000391_intron_;Name=CUTC000391_intron_
CUTC000391	franklin	intron_	433	433	.	.	.	ID=CUTC000391_intron__3;name=CUTC000391_intron_;Name=CUTC000391_intron_
CUTC000391	franklin	intron_	582	582	.	.	.	ID=CUTC000391_intron__4;name=CUTC000391_intron_;Name=CUTC000391_intron_
CUTC000391	franklin	intron_	692	692	.	.	.	ID=CUTC000391_intron__5;name=CUTC000391_intron_;Name=CUTC000391_intron_
CUTC000391	franklin	intron_	780	780	.	.	.	ID=CUTC000391_intron__6;name=CUTC000391_intron_;Name=CUTC000391_intron_
CUTC000391	franklin	intron_	1087	1087	.	.	.	ID=CUTC000391_intron__7;name=CUTC000391_intron_;Name=CUTC000391_intron_
CUTC000391	franklin	SNV	1065	1065	.	.	.	ID=CUTC000391_SNV;name=CUTC000391_SNV;Name=CUTC000391_SNV
CUTC000392	.	region	1	1070	.	.	.	Ontology_term=GO:0006166,GO:0003999,GO:0005886,GO:0009507,GO:0006168;Name=CUTC000392;name=CUTC000392;ID=CUTC000392;description=Similar%20to%20phosphoribosyltransferase%201%20OS%3DArabidopsis%20thaliana%20GN%3DAPT1%20PE%3D2%20SV%3D2
CUTC000392	franklin	ORF	119	670	.	.	.	ID=CUTC000392_ORF;name=CUTC000392_ORF;strand=-;Name=CUTC000392_ORF
CUTC000392	franklin	intron_	200	200	.	.	.	ID=CUTC000392_intron_;name=CUTC000392_intron_;Name=CUTC000392_intron_
CUTC000392	franklin	intron_	311	311	.	.	.	ID=CUTC000392_intron__2;name=CUTC000392_intron_;Name=CUTC000392_intron_
CUTC000392	franklin	intron_	404	404	.	.	.	ID=CUTC000392_intron__3;name=CUTC000392_intron_;Name=CUTC000392_intron_
CUTC000392	franklin	intron_	554	554	.	.	.	ID=CUTC000392_intron__4;name=CUTC000392_intron_;Name=CUTC000392_intron_
CUTC000392	franklin	intron_	613	613	.	.	.	ID=CUTC000392_intron__5;name=CUTC000392_intron_;Name=CUTC000392_intron_
CUTC000392	franklin	intron_	797	797	.	.	.	ID=CUTC000392_intron__6;name=CUTC000392_intron_;Name=CUTC000392_intron_
CUTC000393	.	region	1	519	.	.	.	Name=CUTC000393;name=CUTC000393;ID=CUTC000393;Ontology_term=GO:0015031
CUTC000393	franklin	ORF	189	450	.	.	.	ID=CUTC000393_ORF;name=CUTC000393_ORF;strand=-;Name=CUTC000393_ORF
CUTC000394	.	region	1	558	.	.	.	Name=CUTC000394;name=CUTC000394;ID=CUTC000394;description=Similar%20to%20AT4G15802.1%20|%20Symbols:%20%20|%20FUNCTIONS%20IN:%20molecular_function%20unknown%3B%20INVOLVED%20IN:%20biological_process%20unknown%3B%20LOCATED%20IN:%20cellular_component%20unknown%3B%20CONTAINS%20InterPro%20DOMAIN/s:%20Heat%20shock%20factor%20binding%201%20(InterPro:IPR009643)%3B%20Has%20178%20Blast%20hits%20to%20178%20p…
CUTC000394	franklin	ORF	2	381	.	.	.	ID=CUTC000394_ORF;name=CUTC000394_ORF;strand=-;Name=CUTC000394_ORF
CUTC000395	.	region	1	802	.	.	.	orthologs=melon_icugi:MU27914;Ontology_term=GO:0016301,GO:0007049,GO:0003677,GO:0016538,GO:0005515,GO:0015074;description=Similar%20to%20kinases%20regulatory%20subunit%201%20OS%3DOryza%20sativa%20subsp.%20japonica%20GN%3DCKS1%20PE%3D2%20SV%3D1;name=CUTC000395;ID=CUTC000395;Name=CUTC000395
CUTC000395	franklin	ORF	143	534	.	.	.	ID=CUTC000395_ORF;name=CUTC000395_ORF;strand=-;Name=CUTC000395_ORF
CUTC000395	franklin	intron_	548	548	.	.	.	ID=CUTC000395_intron_;name=CUTC000395_intron_;Name=CUTC000395_intron_
CUTC000395	franklin	intron_	609	609	.	.	.	ID=CUTC000395_intron__2;name=CUTC000395_intron_;Name=CUTC000395_intron_
CUTC000396	.	region	1	592	.	.	.	orthologs=melon_icugi:MU21106;Ontology_term=GO:0045271;description=Similar%20to%20AT1G76200.1%20|%20Symbols:%20%20|%20unknown%20protein%20|%20chr1:28593351-28593980%20FORWARD;name=CUTC000396;ID=CUTC000396;Name=CUTC000396
CUTC000396	franklin	ORF	117	506	.	.	.	ID=CUTC000396_ORF;name=CUTC000396_ORF;strand=-;Name=CUTC000396_ORF
CUTC000396	franklin	intron_	223	223	.	.	.	ID=CUTC000396_intron_;name=CUTC000396_intron_;Name=CUTC000396_intron_
CUTC000396	franklin	intron_	269	269	.	.	.	ID=CUTC000396_intron__2;name=CUTC000396_intron_;Name=CUTC000396_intron_
CUTC000396	franklin	intron_	312	312	.	.	.	ID=CUTC000396_intron__3;name=CUTC000396_intron_;Name=CUTC000396_intron_
CUTC000397	.	region	1	903	.	.	.	orthologs=melon_icugi:MU21456;Ontology_term=GO:0005840,GO:0003735,GO:0006412;description=Similar%20to%20ribosomal%20protein%20L18a%20OS%3DCastanea%20sativa%20GN%3DRPL18A%20PE%3D2%20SV%3D1;name=CUTC000397;ID=CUTC000397;Name=CUTC000397
CUTC000397	franklin	ORF	2	621	.	.	.	ID=CUTC000397_ORF;name=CUTC000397_ORF;strand=-;Name=CUTC000397_ORF
CUTC000397	franklin	intron_	626	626	.	.	.	ID=CUTC000397_intron_;name=CUTC000397_intron_;Name=CUTC000397_intron_
CUTC000397	franklin	intron_	690	690	.	.	.	ID=CUTC000397_intron__2;name=CUTC000397_intron_;Name=CUTC000397_intron_
CUTC000397	franklin	SNV	126	126	.	.	.	ID=CUTC000397_SNV;name=CUTC000397_SNV;Name=CUTC000397_SNV
CUTC000397	franklin	SNV	169	169	.	.	.	ID=CUTC000397_SNV_2;name=CUTC000397_SNV;Name=CUTC000397_SNV
CUTC000397	franklin	SNV	491	491	.	.	.	ID=CUTC000397_SNV_3;name=CUTC000397_SNV;Name=CUTC000397_SNV
CUTC000398	.	region	1	926	.	.	.	orthologs=melon_icugi:MU22554;Ontology_term=GO:0009536;description=Similar%20to%20AT2G42220.1%20|%20Symbols:%20%20|%20rhodanese-like%20domain-containing%20protein%20|%20chr2:17592105-17593305%20FORWARD;name=CUTC000398;ID=CUTC000398;Name=CUTC000398
CUTC000398	franklin	ORF	80	790	.	.	.	ID=CUTC000398_ORF;name=CUTC000398_ORF;strand=-;Name=CUTC000398_ORF
CUTC000398	franklin	intron_	209	209	.	.	.	ID=CUTC000398_intron_;name=CUTC000398_intron_;Name=CUTC000398_intron_
CUTC000398	franklin	intron_	314	314	.	.	.	ID=CUTC000398_intron__2;name=CUTC000398_intron_;Name=CUTC000398_intron_
CUTC000398	franklin	intron_	400	400	.	.	.	ID=CUTC000398_intron__3;name=CUTC000398_intron_;Name=CUTC000398_intron_
CUTC000398	franklin	intron_	551	551	.	.	.	ID=CUTC000398_intron__4;name=CUTC000398_intron_;Name=CUTC000398_intron_
CUTC000398	franklin	intron_	805	805	.	.	.	ID=CUTC000398_intron__5;name=CUTC000398_intron_;Name=CUTC000398_intron_
CUTC000398	franklin	SNV	545	545	.	.	.	ID=CUTC000398_SNV;name=CUTC000398_SNV;Name=CUTC000398_SNV
CUTC000398	franklin	SNV	615	615	.	.	.	ID=CUTC000398_SNV_2;name=CUTC000398_SNV;Name=CUTC000398_SNV
CUTC000399	.	region	1	1054	.	.	.	Ontology_term=GO:0016023,GO:0016020;Name=CUTC000399;name=CUTC000399;ID=CUTC000399;description=Similar%20to%20protein%20a%20OS%3DArabidopsis%20thaliana%20GN%3DHVA22A%20PE%3D2%20SV%3D1
CUTC000399	franklin	ORF	230	781	.	.	.	ID=CUTC000399_ORF;name=CUTC000399_ORF;strand=-;Name=CUTC000399_ORF
CUTC000399	franklin	intron_	591	591	.	.	.	ID=CUTC000399_intron_;name=CUTC000399_intron_;Name=CUTC000399_intron_
CUTC000399	franklin	intron_	714	714	.	.	.	ID=CUTC000399_intron__2;name=CUTC000399_intron_;Name=CUTC000399_intron_
CUTC000399	franklin	intron_	741	741	.	.	.	ID=CUTC000399_intron__3;name=CUTC000399_intron_;Name=CUTC000399_intron_
CUTC000399	franklin	SNV	186	186	.	.	.	ID=CUTC000399_SNV;name=CUTC000399_SNV;Name=CUTC000399_SNV
CUTC000400	.	region	1	626	.	.	.	ID=CUTC000400;name=CUTC000400;Name=CUTC000400
CUTC000400	franklin	ORF	2	507	.	.	.	ID=CUTC000400_ORF;name=CUTC000400_ORF;strand=-;Name=CUTC000400_ORF
CUTC000400	franklin	microsatellite	29	48	.	.	.	ID=CUTC000400_microsatellite;score=16;name=CUTC000400_microsatellite;Name=CUTC000400_microsatellite
CUTC000401	.	region	1	1078	.	.	.	orthologs=melon_icugi:MU21607;Name=CUTC000401;name=CUTC000401;ID=CUTC000401;description=Similar%20to%20AT3G51730.1%20|%20Symbols:%20%20|%20saposin%20B%20domain-containing%20protein%20|%20chr3:19186970-19188436%20FORWARD
CUTC000401	franklin	ORF	2	796	.	.	.	ID=CUTC000401_ORF;name=CUTC000401_ORF;strand=-;Name=CUTC000401_ORF
CUTC000401	franklin	intron_	449	449	.	.	.	ID=CUTC000401_intron_;name=CUTC000401_intron_;Name=CUTC000401_intron_
CUTC000401	franklin	intron_	509	509	.	.	.	ID=CUTC000401_intron__2;name=CUTC000401_intron_;Name=CUTC000401_intron_
CUTC000401	franklin	intron_	707	707	.	.	.	ID=CUTC000401_intron__3;name=CUTC000401_intron_;Name=CUTC000401_intron_
CUTC000401	franklin	intron_	904	904	.	.	.	ID=CUTC000401_intron__4;name=CUTC000401_intron_;Name=CUTC000401_intron_
CUTC000402	.	region	1	1369	.	.	.	orthologs=melon_icugi:MU19630;Ontology_term=GO:0007018,GO:0005525,GO:0051258,GO:0005198,GO:0003924,GO:0005874;description=Similar%20to%20alpha%20chain%20OS%3DChlorella%20vulgaris%20GN%3DTUBA%20PE%3D3%20SV%3D1;name=CUTC000402;ID=CUTC000402;Name=CUTC000402
CUTC000402	franklin	ORF	68	1089	.	.	.	ID=CUTC000402_ORF;name=CUTC000402_ORF;strand=-;Name=CUTC000402_ORF
CUTC000402	franklin	intron_	598	598	.	.	.	ID=CUTC000402_intron_;name=CUTC000402_intron_;Name=CUTC000402_intron_
CUTC000402	franklin	intron_	1107	1107	.	.	.	ID=CUTC000402_intron__2;name=CUTC000402_intron_;Name=CUTC000402_intron_
CUTC000403	.	region	1	1616	.	.	.	orthologs=melon_icugi:MU21633;Ontology_term=GO:0016020,GO:0051301;description=Similar%20to%20subunit%203%20OS%3DArabidopsis%20thaliana%20GN%3DALIS3%20PE%3D1%20SV%3D1;name=CUTC000403;ID=CUTC000403;Name=CUTC000403
CUTC000403	franklin	ORF	213	1278	.	.	.	ID=CUTC000403_ORF;name=CUTC000403_ORF;strand=-;Name=CUTC000403_ORF
CUTC000403	franklin	microsatellite	1	20	.	.	.	ID=CUTC000403_microsatellite;score=16;name=CUTC000403_microsatellite;Name=CUTC000403_microsatellite
CUTC000403	franklin	intron_	315	315	.	.	.	ID=CUTC000403_intron_;name=CUTC000403_intron_;Name=CUTC000403_intron_
CUTC000403	franklin	intron_	374	374	.	.	.	ID=CUTC000403_intron__2;name=CUTC000403_intron_;Name=CUTC000403_intron_
CUTC000403	franklin	intron_	449	449	.	.	.	ID=CUTC000403_intron__3;name=CUTC000403_intron_;Name=CUTC000403_intron_
CUTC000403	franklin	intron_	564	564	.	.	.	ID=CUTC000403_intron__4;name=CUTC000403_intron_;Name=CUTC000403_intron_
CUTC000403	franklin	intron_	635	635	.	.	.	ID=CUTC000403_intron__5;name=CUTC000403_intron_;Name=CUTC000403_intron_
CUTC000403	franklin	intron_	933	933	.	.	.	ID=CUTC000403_intron__6;name=CUTC000403_intron_;Name=CUTC000403_intron_
CUTC000403	franklin	intron_	1223	1223	.	.	.	ID=CUTC000403_intron__7;name=CUTC000403_intron_;Name=CUTC000403_intron_
CUTC000404	.	region	1	608	.	.	.	Ontology_term=GO:0003735,GO:0042254,GO:0022625,GO:0006412,GO:0003824;Name=CUTC000404;name=CUTC000404;ID=CUTC000404;description=Similar%20to%20ribosome%20biogenesis%20protein%20RLP24%20OS%3DArabidopsis%20thaliana%20GN%3DAt2g44860%20PE%3D2%20SV%3D1
CUTC000404	franklin	ORF	217	609	.	.	.	ID=CUTC000404_ORF;name=CUTC000404_ORF;strand=-;Name=CUTC000404_ORF
CUTC000404	franklin	intron_	297	297	.	.	.	ID=CUTC000404_intron_;name=CUTC000404_intron_;Name=CUTC000404_intron_
CUTC000404	franklin	intron_	411	411	.	.	.	ID=CUTC000404_intron__2;name=CUTC000404_intron_;Name=CUTC000404_intron_
CUTC000404	franklin	intron_	548	548	.	.	.	ID=CUTC000404_intron__3;name=CUTC000404_intron_;Name=CUTC000404_intron_
CUTC000405	.	region	1	1418	.	.	.	orthologs=melon_icugi:MU26044;Ontology_term=GO:0045261,GO:0046933,GO:0015986,GO:0009941,GO:0046961,GO:0009535;description=Similar%20to%20synthase%20gamma%20chain,%20chloroplastic%20OS%3DNicotiana%20tabacum%20GN%3DATPC%20PE%3D1%20SV%3D1;name=CUTC000405;ID=CUTC000405;Name=CUTC000405
CUTC000405	franklin	ORF	2	1187	.	.	.	ID=CUTC000405_ORF;name=CUTC000405_ORF;strand=-;Name=CUTC000405_ORF
CUTC000405	franklin	SNV	553	553	.	.	.	ID=CUTC000405_SNV;name=CUTC000405_SNV;Name=CUTC000405_SNV
CUTC000406	.	region	1	583	.	.	.	orthologs=melon_icugi:MU21400;Name=CUTC000406;name=CUTC000406;ID=CUTC000406;Ontology_term=GO:0006468,GO:0016023,GO:0005524,GO:0004674
CUTC000406	franklin	ORF	155	385	.	.	.	ID=CUTC000406_ORF;name=CUTC000406_ORF;strand=-;Name=CUTC000406_ORF
CUTC000406	franklin	intron_	258	258	.	.	.	ID=CUTC000406_intron_;name=CUTC000406_intron_;Name=CUTC000406_intron_
CUTC000406	franklin	intron_	337	337	.	.	.	ID=CUTC000406_intron__2;name=CUTC000406_intron_;Name=CUTC000406_intron_
CUTC000406	franklin	SNV	433	433	.	.	.	ID=CUTC000406_SNV;name=CUTC000406_SNV;Name=CUTC000406_SNV
CUTC000406	franklin	SNV	441	441	.	.	.	ID=CUTC000406_SNV_2;name=CUTC000406_SNV;Name=CUTC000406_SNV
CUTC000407	.	region	1	658	.	.	.	orthologs=melon_icugi:MU19415;Ontology_term=GO:0005840;description=Similar%20to%20ribosomal%20protein%20S25%20OS%3DSolanum%20lycopersicum%20GN%3DRPS25%20PE%3D3%20SV%3D1;name=CUTC000407;ID=CUTC000407;Name=CUTC000407
CUTC000407	franklin	ORF	130	456	.	.	.	ID=CUTC000407_ORF;name=CUTC000407_ORF;strand=-;Name=CUTC000407_ORF
CUTC000407	franklin	intron_	207	207	.	.	.	ID=CUTC000407_intron_;name=CUTC000407_intron_;Name=CUTC000407_intron_
CUTC000407	franklin	intron_	342	342	.	.	.	ID=CUTC000407_intron__2;name=CUTC000407_intron_;Name=CUTC000407_intron_
CUTC000408	.	region	1	1265	.	.	.	orthologs=melon_icugi:MU27502,melon_icugi:MU28214;Ontology_term=GO:0009941,GO:0005773,GO:0046686,GO:0005886,GO:0008270,GO:0004462;description=Similar%20to%20lactoylglutathione%20lyase%20OS%3DBrassica%20oleracea%20var.%20gemmifera%20PE%3D2%20SV%3D1;name=CUTC000408;ID=CUTC000408;Name=CUTC000408
CUTC000408	franklin	ORF	2	1210	.	.	.	ID=CUTC000408_ORF;name=CUTC000408_ORF;strand=-;Name=CUTC000408_ORF
CUTC000408	franklin	intron_	247	247	.	.	.	ID=CUTC000408_intron_;name=CUTC000408_intron_;Name=CUTC000408_intron_
CUTC000408	franklin	intron_	372	372	.	.	.	ID=CUTC000408_intron__2;name=CUTC000408_intron_;Name=CUTC000408_intron_
CUTC000408	franklin	intron_	437	437	.	.	.	ID=CUTC000408_intron__3;name=CUTC000408_intron_;Name=CUTC000408_intron_
CUTC000408	franklin	intron_	650	650	.	.	.	ID=CUTC000408_intron__4;name=CUTC000408_intron_;Name=CUTC000408_intron_
CUTC000408	franklin	intron_	698	698	.	.	.	ID=CUTC000408_intron__5;name=CUTC000408_intron_;Name=CUTC000408_intron_
[truncated: 167,761 more rows]
